# Supplementary material for: Proteomic profiles of Lissachatina (Heterobranchia) and Pomacea (Caenogastropoda) snails infected with Angiostrongylus cantonensis using 4D label-free quantitative analysis
Source: PLoS Negl Trop Dis. 2025 Dec 8;19(12):e0013812. doi: 10.1371/journal.pntd.0013812 (PMC12685165; doi:10.1371/journal.pntd.0013812)
Supplement: S1 Dataset — (ZIP) [file pntd.0013812.s006.zip]

Archive with 121 entries (93 files):
- Lissachatina fulica/
- Lissachatina fulica/1. Statistics/
- Lissachatina fulica/1. Statistics/1.Molecular_weight_distribution.xlsx
- Lissachatina fulica/1. Statistics/2.Peptide_number-proteins.xlsx
- Lissachatina fulica/1. Statistics/3.Peptide_length.xlsx
- Lissachatina fulica/1. Statistics/4.Coverage_distribution.xlsx
- Lissachatina fulica/1. Statistics/All_Samples_Distance_Matrix_Data.xlsx
- Lissachatina fulica/1. Statistics/boxplotdata.xlsx
- Lissachatina fulica/1. Statistics/densityplotdata.xlsx
- Lissachatina fulica/1. Statistics/PCA/
- Lissachatina fulica/1. Statistics/PCA/AfAc_AfFr.xlsx
- Lissachatina fulica/1. Statistics/PCA/ALL.xlsx
- Lissachatina fulica/1. Statistics/Peptide groups.xlsx
- Lissachatina fulica/1. Statistics/Protein quantitation.xlsx
- Lissachatina fulica/1. Statistics/RSD-boxplot.xlsx
- Lissachatina fulica/1. Statistics/Samplecorr/
- Lissachatina fulica/1. Statistics/Samplecorr/Samplecorrdata.xlsx
- Lissachatina fulica/1. Statistics/Samplecorr/Samplecorrplot.xlsx
- Lissachatina fulica/2. Different_expressed_protein/
- Lissachatina fulica/2. Different_expressed_protein/correlations/
- Lissachatina fulica/2. Different_expressed_protein/correlations/1.correlation_coefficients_matrix_AfAc_AfFr.xlsx
- Lissachatina fulica/2. Different_expressed_protein/Differential protein results .xlsx
- Lissachatina fulica/2. Different_expressed_protein/heatmap/
- Lissachatina fulica/2. Different_expressed_protein/heatmap/AfAc_AfFr.xlsx
- Lissachatina fulica/2. Different_expressed_protein/Preprocessed data .xlsx
- Lissachatina fulica/3. Enrichment-PPI_network/
- Lissachatina fulica/3. Enrichment-PPI_network/annotation/
- Lissachatina fulica/3. Enrichment-PPI_network/annotation/annotation.xlsx
- Lissachatina fulica/3. Enrichment-PPI_network/enrich/
- Lissachatina fulica/3. Enrichment-PPI_network/enrich/GO_enrichment/
- Lissachatina fulica/3. Enrichment-PPI_network/enrich/GO_enrichment/enrichment-go-AfAc_AfFr-Down.xls
- Lissachatina fulica/3. Enrichment-PPI_network/enrich/GO_enrichment/enrichment-go-AfAc_AfFr-Total.xls
- Lissachatina fulica/3. Enrichment-PPI_network/enrich/GO_enrichment/enrichment-go-AfAc_AfFr-Up.xls
- Lissachatina fulica/3. Enrichment-PPI_network/enrich/GO_enrichment/GO.top.Down.xls
- Lissachatina fulica/3. Enrichment-PPI_network/enrich/GO_enrichment/GO.top.Total.xls
- Lissachatina fulica/3. Enrichment-PPI_network/enrich/GO_enrichment/GO.top.Up.xls
- Lissachatina fulica/3. Enrichment-PPI_network/enrich/GO_enrichment/GOchord.xls
- Lissachatina fulica/3. Enrichment-PPI_network/enrich/GO_enrichment/top15-Down.xls
- Lissachatina fulica/3. Enrichment-PPI_network/enrich/GO_enrichment/top15-Total.xls
- Lissachatina fulica/3. Enrichment-PPI_network/enrich/GO_enrichment/top15-Up.xls
- Lissachatina fulica/3. Enrichment-PPI_network/enrich/GO_enrichment/top20-lollipop/
- Lissachatina fulica/3. Enrichment-PPI_network/enrich/GO_enrichment/top20-lollipop/biological_process-Down.xls
- Lissachatina fulica/3. Enrichment-PPI_network/enrich/GO_enrichment/top20-lollipop/biological_process-Total.xls
- Lissachatina fulica/3. Enrichment-PPI_network/enrich/GO_enrichment/top20-lollipop/cellular_component-Down.xls
- Lissachatina fulica/3. Enrichment-PPI_network/enrich/GO_enrichment/top20-lollipop/cellular_component-Total.xls
- Lissachatina fulica/3. Enrichment-PPI_network/enrich/GO_enrichment/top20-lollipop/molecular_function-Down.xls
- Lissachatina fulica/3. Enrichment-PPI_network/enrich/GO_enrichment/top20-lollipop/molecular_function-Total.xls
- Lissachatina fulica/3. Enrichment-PPI_network/enrich/GO_enrichment/top20-lollipop/molecular_function-Up.xls
- Lissachatina fulica/3. Enrichment-PPI_network/enrich/KEGG_enrichment/
- Lissachatina fulica/3. Enrichment-PPI_network/enrich/KEGG_enrichment/enrichment-kegg-AfAc_AfFr-Down.xls
- Lissachatina fulica/3. Enrichment-PPI_network/enrich/KEGG_enrichment/enrichment-kegg-AfAc_AfFr-Total.xls
- Lissachatina fulica/3. Enrichment-PPI_network/enrich/KEGG_enrichment/enrichment-kegg-AfAc_AfFr-Up.xls
- Lissachatina fulica/3. Enrichment-PPI_network/enrich/KEGG_enrichment/KEGG.top.Down.xls
- Lissachatina fulica/3. Enrichment-PPI_network/enrich/KEGG_enrichment/KEGG.top.Total.xls
- Lissachatina fulica/3. Enrichment-PPI_network/enrich/KEGG_enrichment/KEGG.top.Up.xls
- Lissachatina fulica/3. Enrichment-PPI_network/enrich/KEGG_enrichment/Up_vs_Down.KEGG_Classification.xls
- Lissachatina fulica/3. Enrichment-PPI_network/ppi/
- Lissachatina fulica/3. Enrichment-PPI_network/ppi/ppi_nodeFoldchange.xls
- Lissachatina fulica/3. Enrichment-PPI_network/ppi/ppi_nodes.xls
- Lissachatina fulica/uniprot-Helicina-216366-2022.12.19.fasta
- Pomacea canaliculata/
- Pomacea canaliculata/1. Statistics/
- Pomacea canaliculata/1. Statistics/1.Molecular_weight_distribution.xlsx
- Pomacea canaliculata/1. Statistics/2.Peptide_number-proteins.xlsx
- Pomacea canaliculata/1. Statistics/3.Peptide_length.xlsx
- Pomacea canaliculata/1. Statistics/4.Coverage_distribution.xlsx
- Pomacea canaliculata/1. Statistics/All_Samples_Distance_Matrix_Data.xlsx
- Pomacea canaliculata/1. Statistics/boxplotdata.xlsx
- Pomacea canaliculata/1. Statistics/densityplotdata.xlsx
- Pomacea canaliculata/1. Statistics/PCA/
- Pomacea canaliculata/1. Statistics/PCA/ALL.xlsx
- Pomacea canaliculata/1. Statistics/PCA/PcAc_PcFr.xlsx
- Pomacea canaliculata/1. Statistics/Peptide groups.xlsx
- Pomacea canaliculata/1. Statistics/Protein quantitation.xlsx
- Pomacea canaliculata/1. Statistics/RSD-boxplot.xlsx
- Pomacea canaliculata/1. Statistics/Samplecorr/
- Pomacea canaliculata/1. Statistics/Samplecorr/Samplecorrdata.xlsx
- Pomacea canaliculata/1. Statistics/Samplecorr/Samplecorrplot.xlsx
- Pomacea canaliculata/2. Different_expressed_protein/
- Pomacea canaliculata/2. Different_expressed_protein/correlations/
- Pomacea canaliculata/2. Different_expressed_protein/correlations/1.correlation_coefficients_matrix_PcAc_PcFr.xlsx
- Pomacea canaliculata/2. Different_expressed_protein/Differential protein results .xlsx
- Pomacea canaliculata/2. Different_expressed_protein/heatmap/
- Pomacea canaliculata/2. Different_expressed_protein/heatmap/PcAc_PcFr.xlsx
- Pomacea canaliculata/2. Different_expressed_protein/Preprocessed data .xlsx
- Pomacea canaliculata/3. Enrichment-PPI_network/
- Pomacea canaliculata/3. Enrichment-PPI_network/annotation/
- Pomacea canaliculata/3. Enrichment-PPI_network/annotation/annotation.xlsx
- Pomacea canaliculata/3. Enrichment-PPI_network/enrich/
- Pomacea canaliculata/3. Enrichment-PPI_network/enrich/GO_enrichment/
- Pomacea canaliculata/3. Enrichment-PPI_network/enrich/GO_enrichment/enrichment-go-PcAc_PcFr-Down.xls
- Pomacea canaliculata/3. Enrichment-PPI_network/enrich/GO_enrichment/enrichment-go-PcAc_PcFr-Total.xls
- Pomacea canaliculata/3. Enrichment-PPI_network/enrich/GO_enrichment/enrichment-go-PcAc_PcFr-Up.xls
- Pomacea canaliculata/3. Enrichment-PPI_network/enrich/GO_enrichment/GO.top.Down.xls
- Pomacea canaliculata/3. Enrichment-PPI_network/enrich/GO_enrichment/GO.top.Total.xls
- Pomacea canaliculata/3. Enrichment-PPI_network/enrich/GO_enrichment/GO.top.Up.xls
- Pomacea canaliculata/3. Enrichment-PPI_network/enrich/GO_enrichment/GOchord.xls
- Pomacea canaliculata/3. Enrichment-PPI_network/enrich/GO_enrichment/top15-Down.xls
- Pomacea canaliculata/3. Enrichment-PPI_network/enrich/GO_enrichment/top15-Total.xls
- Pomacea canaliculata/3. Enrichment-PPI_network/enrich/GO_enrichment/top15-Up.xls
- Pomacea canaliculata/3. Enrichment-PPI_network/enrich/GO_enrichment/top20-lollipop/
- Pomacea canaliculata/3. Enrichment-PPI_network/enrich/GO_enrichment/top20-lollipop/biological_process-Down.xls
- Pomacea canaliculata/3. Enrichment-PPI_network/enrich/GO_enrichment/top20-lollipop/biological_process-Total.xls
- Pomacea canaliculata/3. Enrichment-PPI_network/enrich/GO_enrichment/top20-lollipop/cellular_component-Down.xls
- Pomacea canaliculata/3. Enrichment-PPI_network/enrich/GO_enrichment/top20-lollipop/cellular_component-Total.xls
- Pomacea canaliculata/3. Enrichment-PPI_network/enrich/GO_enrichment/top20-lollipop/cellular_component-Up.xls
- Pomacea canaliculata/3. Enrichment-PPI_network/enrich/GO_enrichment/top20-lollipop/molecular_function-Down.xls
- Pomacea canaliculata/3. Enrichment-PPI_network/enrich/GO_enrichment/top20-lollipop/molecular_function-Total.xls
- Pomacea canaliculata/3. Enrichment-PPI_network/enrich/GO_enrichment/top20-lollipop/molecular_function-Up.xls
- Pomacea canaliculata/3. Enrichment-PPI_network/enrich/KEGG_enrichment/
- Pomacea canaliculata/3. Enrichment-PPI_network/enrich/KEGG_enrichment/enrichment-kegg-PcAc_PcFr-Down.xls
- Pomacea canaliculata/3. Enrichment-PPI_network/enrich/KEGG_enrichment/enrichment-kegg-PcAc_PcFr-Total.xls
- Pomacea canaliculata/3. Enrichment-PPI_network/enrich/KEGG_enrichment/enrichment-kegg-PcAc_PcFr-Up.xls
- Pomacea canaliculata/3. Enrichment-PPI_network/enrich/KEGG_enrichment/KEGG.top.Down.xls
- Pomacea canaliculata/3. Enrichment-PPI_network/enrich/KEGG_enrichment/KEGG.top.Total.xls
- Pomacea canaliculata/3. Enrichment-PPI_network/enrich/KEGG_enrichment/KEGG.top.Up.xls
- Pomacea canaliculata/3. Enrichment-PPI_network/enrich/KEGG_enrichment/Up_vs_Down.KEGG_Classification.xls
- Pomacea canaliculata/3. Enrichment-PPI_network/ppi/
- Pomacea canaliculata/3. Enrichment-PPI_network/ppi/ppi_nodeFoldchange.xls
- Pomacea canaliculata/3. Enrichment-PPI_network/ppi/ppi_nodes.xls
- Pomacea canaliculata/uniprot-Pomacea canaliculata-400727-2022.12.19.fasta
