# Supplementary material for: Proteomic profiles of Lissachatina (Heterobranchia) and Pomacea (Caenogastropoda) snails infected with Angiostrongylus cantonensis using 4D label-free quantitative analysis
Source: PLoS Negl Trop Dis. 2025 Dec 8;19(12):e0013812. doi: 10.1371/journal.pntd.0013812 (PMC12685165; doi:10.1371/journal.pntd.0013812)
Supplement: S1 Dataset — (ZIP) [file pntd.0013812.s006.zip › Lissachatina fulica/1. Statistics/boxplotdata.xlsx]

## Sheet: raw
Accession	AfAc-2	AfAc-3	AfAc-4	AfFr-1	AfFr-2	AfFr-3
A0A0B6YRU8	435520	451470	233760	150090	1291600	779530
A0A8S3ZKY8			132650	85162	220690	101951
A0A8S4A8F4	32355	22487	35106	19349	34010	18230
A0A0B6XYR0	309600	205330	203090	167780	209840	228830
A0A0B6XZC1	72188	65777	53627	45190	52709	63284
A0A0B6XZH1				39961	70372	49511
A0A0B6XZM3	26044	12384	54125	25481	17373.7	26640
A0A0B6Y1G7	43948			48131	31201	45472
A0A0B6ZHC0				88275	141980	82734
A0A0B6YAM5	226220	377150	191450	298310	291530	502970
A0A0B6Y7V9	137130	121380	90965	84273	154980	135520
A0A0B7BUR7	34072			66595	71873	87226
A0A8S3Z399	66625	67139	58699	48992	74231	65941
A0A0B6ZMS1	772190	639840	694860	641620	886060	641450
A0A8S3ZWV5		33097		43510	59454	51684
A0A8S3YSJ0	566650	396730	197370	164590	1350200	844550
A0A0B6Y989	55173	64106	42675	89878	94233	109980
A0A8S4A6Z5	90606.7	166400	105420	211340	210230	186200
A0A0B6Y9C2	97629	95789	92761	88903	102920	141490
A0A0B6Y9C9	33621	38846	16646	98167	69780	70688
A0A0B6Y9Y9	445450	397150	212020	142830	1118600	641080
A0A0B6YHB7	48681	38142	28998	31251.7	65069	28686
A0A0B6YIX1	59460	73137	51826	132310	111110	108350
A0A0B6YIX8	32024.3	59172	36901	106710	111820	120880
A0A0B6YPN0		265720		103788	220220	91145
A0A8S3ZVI4				11848.3	14011	21534
A0A0B6YRB2		16857		49280.7	107570	40272
A0A0B6YS38	110700	159550	108450	283110	226030	254530
A0A0B6YTQ1				18876.3	30265	26364
A0A0B6YU27	120100	172260	97453.3	148040	140540	132240
A0A0B6YUR8	244190	282990	303210	370200	302180	495680
A0A0B6Z276	256870	1291000	515957	299630	268510	316420
A0A0B6Z4J2	456940	552110	688420	425330	416430	580930
A0A0B6Z4V5	49040	65728	45228	125110	116610	147140
A0A0B6Z5J3	92320	20343	37554.3	28145	64425	46937
A0A0B6Z667	27471	37637	21702.7	25204	28595	47017
A0A0B6Z6N2	2550100	2.10413e+06	3762300	1.48609e+06	3880600	577660
A0A8S3YKV8	75374	52814	57235	59387
A0A0B6Z7Z3	58347	30967	29771.3	15494	35733	31097
A0A8S4A2D2	70807	109850	67160	114160	133270	138320
A0A8S3ZRD2	131300	91893	102280	41381	116360	143570
A0A0B6ZA86				119060	79937	152460
A0A0B6ZCG8	356830	505560	377530	401880	390230	447530
A0A0B6ZCJ0	34506	59317	31274.3	53635	67683	94178
A0A0B6ZCM8				15056.7	24057	21113
A0A0B6ZCR7	25319	16898.3	25376	57548	63748	181950
A0A0B6ZD12				25546	40016	36622
A0A8S3ZHD8	45434	26936	24123.3	92488	41362	49146
A0A0B6ZDH2	99869	111140	53192	23942	158790	95867
A0A0B6ZDX9	118360	237170	102110	86364	195070	32253
A0A0B6ZI68		106680		108270	90160	94727
A0A0B6ZFV9	120440	118750	94970	184190	145940	108460
A0A0B6ZHN8	137580	107320	43933	38560	116990	56683
A0A0B6ZII9	50550	63714	52149	59232	68326	109370
A0A0B6ZLT4				25445	23406.3	44774
A0A0B6ZMS2	699790	1128800	582660	1349300	1017400	885240
A0A0B6ZMZ3	40058	98155	46679	150840	144040	116310
A0A0B6ZNV9				25227.3	51274	24408
A0A0B7A456		134290		112407	162660	174560
A0A8S4A0M3	48248	36496.3	61241	100170	120100	56912
A0A0B6ZRW0				16065.3	24543	23653
A0A0B6ZTH2	101590	178890	109450	98117
A0A0B6ZU16	61847	66181	42676	80234	85602	52500
A0A0B6ZUJ5	18866			52684	64251	93801
A0A0B6ZV11	186050	317080	251240	169570	212540	329390
A0A0B6ZVP3	45409	39041	42114	67805	80088	42391
B2ZGN6	78204	97640	75376	61102	111370	81464
A0A0B6ZWS4	721080	701400	705090	684240	523810	370280
A0A0B6ZXH5	163720	144690	117370	121890	139870	140300
A0A8S3YM99	103390	87513.3	159150	106250	69096.7	101040
A0A0B6ZZP8	60233	68051	49095	33866	42500	40310
A0A0B7A0D2	21907000	16835000	25464000	11803000	8695400	9578800
A0A0B7A146	228640	122300	313730	605480	311610	177570
A0A0B7A1S4	33259			35893	52024	56559
A0A0B7A255	27755000	17465000	23791000	11604000	3640500	6579000
A0A0B7A2V3	108340	151380	116340	149980	177150	152840
A0A0B7A3W4	38482	96854	18592
A0A8S3Z631				17845.7	24651	28886
A0A0B7A4L9	60858	45727	35528.3	79712	45439	56605
A0A0B7A7V2	39116	21103.3	24194	45151	56840	81893
A0A8S3YR60	38991			65378	55207	61922
A0A0B7A8Q8	236950	274660	196580	199810	248670	274770
A0A0B7A863	169650	189200	120320	140430	133980	101390
A0A0B7A8F8	23190			40589	47568	94881
A0A0B7AAE2				103240	101940	73373
A0A0B7AAG8	175650	154250	199240	86198	112250	45344
A0A0B7A9F1	66665	47944	38203	47601	71365	75353
A0A0B7A9Q9				23580.7	31154	39588
A0A0B7A9X4				53047.3	64609	94533
A0A8S3YRE0	102010	115600	72992	88120	98474	103220
A0A0B7AAS1	151660	204060	103350	690320	275340	295280
A0A0B7ABD8	45806	27235	48489	39018	62094	33861
A0A0B7ACI1	15533000			4774600	11515000	8653100
A0A0B7ACN5	88085	64489	62745	53575	60817	72963
A0A0B7AFD1	25806	41481	22429	32995	28483	31500
A0A0B7AF15	71312	96569	92708	38589	107630	81954
A0A0B7AF40	192850	159240	197620	123410	134620	139400
A0A0B7AF49	144810	90390	126360	71456.3	151960	62409
A0A0B7AFA2	15634000	16328000	14340000	11023000	30628000	19387000
A0A0B7AFN9	63083	74337	54146	100880	78800	128920
A0A0B7AIX4				77310	75986	100930
A0A0B7AJY6	317010	222110	215940	101130	130110	105400
A0A8S3ZYE0	104760	95706	107060	24625	80273	58696
A0A0B7AHW9	52523	70312	46427	61921	62964	60401
A0A0B7AI15	681060	342650	742360	262670	145890	121630
A0A0B7AID3				39470.3	61945	56466
A0A0B7AIR7	440170	447470	224580	341320	366410	311640
A0A0B7AJ70	135950	171900	234390	110307	139360	191560
A0A0B7AJY5	445390	614350	367800	182320	214600	148740
A0A0B7AKA6	689620	365027	405460
A0A0B7AKG4		68505		63462	56781	44020
A0A8S3ZMA1	51677	52900	29539	40272	69486	89097
A0A0B7AL59		36722		38604	38241	58497
A0A8S3ZZL3	217930	318250	130980	328240	370480	634270
A0A8S3YKG7	29815	34286	21367	42418	39875	55435
A0A8S4A0V7	147530	123700	76771	61791	73293	65192
A0A0B7AML2	22705000	18639000	26503000	8451500	8246900	7028800
A0A0B7AMR8			20775000	1.01693e+07	16349000	14159000
A0A0B7ANC8	34944	39591	65241
A0A0B7ANW8	829880	1076800	649710	532540	756100	419020
A0A8S3ZEY5			41785	68127	45237	74417
A0A0B7ARY8	103140	153410	108330	126220	125440	143450
A0A0B7APU7	175990	136830	114060	110550	98382	137960
A0A0B7AQI9	34789	63796	43843	126270	117860	179220
A0A0B7AR86	33343	72836	35393
A0A0B7ART5	314590	131290	79281
A0A0B7ARC3	60806	51542	46494	30160	33712	21290.7
A0A0B7AS67	109820	154070	138230	172870	231680	185280
A0A0B7ATA4	28411			23511	16895	59722
A0A0B7AUH9	53972	26003	38101	43884	65063	43416
A0A0B7AVQ5	181330	226370	201280	156550	207320	167210
A0A0B7AUC9	49695	65441	83644	34080	29510	35074
A0A0B7AUD8				25921.7	45828	31937
A0A0B7AUG7				36462	79639	29747
A0A8S3ZBC9				119980	166880	317820
A0A0B7AVB5	147470	218010	140400	165030	300010	261320
A0A0B7AVW4	185130	134030	86121	31095	227410	121150
A0A0B7AWJ0	376760	558820	374990	558800	551660	698960
A0A0B7AWQ6	507260	482520	199680	240230	283750	224410
A0A0B7AWT8	46043	42737	30671	27325	50150	46008
A0A0B7AX99	42529	56359	32962.7	43200	75135	51343
A0A0B7AXQ6	83555	101800	67473	106560	119300	99783
A0A0B7AYU4	350320	113230	284170	304200	184150	116030
A0A0B7AZ06	30312	21794.3	35071	41001	41916	27639
A0A0B7AZ12	109120	94936.7	175690	36917.7	57614	53139
A0A0B7AZS2	20619	16022.7	27449	40306	28661	39667
A0A0B7B0C9	67539	82686	50075
A0A0B7B0H4	168490	212780	81960	60659	232710	160670
A0A0B7B0V2	127770	163210	105660	223930	206630	240140
A0A0B7B1W7	408550	561450	443560	454090	495850	437210
A0A0B7B1N2	30425	27725	19383.3	16043	32026	26547
A0A0B7B472	446500	442450	510190	380180	568810	388710
A0A0B7B670	264810	321410	352680	241833	353450	372050
A0A0B7B7T9	2704100	3163000	3929600	1461700	1192600	594140
A0A0B7B722	27520			36822	38848	61982
A0A0B7B774	178600	15846	91414	113860	124440	48805
A0A0B7B784	99519	144940	115620	117150	203170	260320
A0A0B7B7H5	326830	286950	269230	178890	178280	118660
A0A0B7B7P1	97147	94006	86138	36781	51201	26294
A0A0B7B822	49612	27086.3	31647	65703	52440	47464
A0A0B7B862	69615	68761.7	136670		155190
A0A8S3Z3E3	96697	122600	88357	134040	190380	235500
A0A0B7BAV8	214130	695390	133020	282460	257880	341130
A0A0B7BB55	48345			63730	83266	42897
A0A0B7BC59	263800	825390	684040	194160
A0A0B7BC90	1790800	684830	263690	202620	77978.3	31315
A0A0B7BCQ8				18442	11004.3	14571
A0A0B7BDN2	32128			46159.3	97478	41000
A0A0B7BFF0	167690	108630	173810	35500	409180	68853
A0A0B7BH80	86614	44330	94411	83736	118370	82787
A0A0B7BHM3	171300	342040	60807	138240	159910	211400
A0A0B7BIA3	104400	137120	95175	121290	145630	115870
A0A0B7BIB2	541190	287400	239730		179330
A0A0B7BIZ6				50278	26758.3	29997
A0A8S3ZBH6	57827	23533	53749	41038	39702	27657
A0A0B7BJU2	44302			54095	82746	79539
A0A0B7BKD8				886230	305990	397407
A0A8S4A3G9	46877	32316	40266	44175	47136	42255
A0A8S3ZRR3	44389			72258	100480	109660
A0A0B7BM14	687960	538610	604800	613410	576140	524220
A0A0B7BMQ0	151810	216850	166710	170300	177570	139160
A0A0B7BNN1				88769	76143	106530
A0A0B7BN15	134090	37658	201010	75112	14712	43933
A0A0B7BN35	126300	36428	253130	76394	36066	31804
A0A0B7BNS9	106910	139080	112770	115500	121850	114140
A0A0B7BQ86	172027	157450	358630	231193	405190	288390
A0A0B7BR42	203310	1291300	156370
A0A0B7BRG2	17104000	12608000	11697000	9663500	4.73267e+06	4534500
A0A0B7BT89	28039000	23486000	30401000	16341000	13477000	13512000
A0A8S3ZLB1				76199	101770	129010
A0A0B7BTY0	44880			55382	68175	91360
A0A8S4A374	94252	124640	44244	176820	123000	208570
A0A8S4A2E5	97186	103890	57619	174640	131080	189790
A0A0B7BW67	65492	61478	42323.3	72205	42300	44711
A0A2D2VZX5	21642	191257	552130	350900
A0A345S6Z2	1625300	2277900	1783300	2016900	2353200	3183500
A0A345S6Z4	4851300	7285800	4700800	5209900	6210900	5959200
A0A3G2VFP3	42519000	41357000	47111000	8190800	8626500	7990700
A0A3G2VFQ5	11219000	12224000	15758000	8115500	6534000	5649000
A0A3G2VFW4	24102000	20334000	31464000	18508000	12557000	11929000
A0A3G2VHF1	32025000	24957000	31562000	19668000	15692000	14917000
A0A3G2VHN3	29989000	29701000	36051000	22898000	11020000	10136000
A0A3G2VHR9	100210000	84184000	116180000	61701000	41608000	38487000
A0A3G2VMG8	3280400	2972000	3736700	1524100	1489400	1115600
A0A8S3YAY8	52983	59730	37571	35440	43259	71384
A0A8S3YCD5	114240	100530	96092	95048	70679.3	116990
A0A8S3YCI9				37440	27777.3	45892
A0A8S3YCT7	803180	829010	893350	2813500	1736800	1660800
A0A8S3YD83	30612	56813	34431	33536	38688	65365
A0A8S3YDY6	66512	105950	57487.3	99511	75872	107690
A0A8S3YFS4				120400	219320	141880
A0A8S3YG49	174100	134920	191100	139980	170230	189810
A0A8S3YHQ3		99580		68111	68090.3	136160
A0A8S3YI15	1701500	644290	755650	179390	311010	170930
A0A8S3YIS2		68262		29933.3	55585	34215
A0A8S3YJ82	75087	67193	137440	80486	83659	86987
A0A8S3YKD9				82497	48192	62079
A0A8S3YKE6	35054	19057.3	22118		22256
A0A8S3YKJ4	111820	73314	61711.3	109130	157930	100720
A0A8S3YKW7				25791	23249.3	43957
A0A8S3YKZ6	150060	141670	115240	108010	140660	124930
A0A8S3YLB0	17099000	13616000	17931000	7340600	19514000	12100000
A0A8S3YML3	45832	96421	47417.7	129710	82756.7	118560
A0A8S3YMR3	199570	214650	138073	101580	160780	120110
A0A8S3YN87				57697.7	87280	85813
A0A8S3YNX5	123600	180510	110700	233390	192700	320990
A0A8S3YP54	574540	676380	570200	595000	628890	729150
A0A8S3YPU9	25774	18480.7	29668	39028	24521	50956
A0A8S3YPV0				95440	142320	79253.3
A0A8S3YQG2	47240	58377	61870	39620.7	90279	28583
A0A8S3YQH6	65541	25813	46570	40664	58797	38320
A0A8S3YQU2	44986	27721	61354	34836	33240	66368
A0A8S3YRC8	24020000	18109000	24194000	10123000	7805800	7835100
A0A8S3YS27	278680	231310	985180	280730	414890	400760
A0A8S3YSM7				29433	19195	28152
A0A8S3YT41		38718		40915	45232	372440
A0A8S3YT59	39227	71698	66326	45075	78060	63060
A0A8S3YTM7	1237800	1379100	938600	2229700	1298600	1467400
A0A8S3YTY5	433010			173300	231450	328160
A0A8S3YU13	49323	30036.7	40787	32306	45114	25765
A0A8S3YUA8	125300	103870	186310	61927	141950	43831
A0A8S3YUD0				9645.33	10999	17937
A0A8S3YUW4	58408000	46042000	63048000	15282000	16180000	15059000
A0A8S3YUY0		111300		27581	78243	51049
A0A8S3YV52	1176700	2062500	1214900
A0A8S3YVN3	906900	399550	575020	229890	261420	141700
A0A8S3ZR02	506340	928140	610610	326780	938690	592870
A0A8S3YW51				1612900	1349200	1738100
A0A8S3YWM0	265900	353170	264750	284060	297140	232070
A0A8S3YXK5	88620	133560	96601	191120	218380	193730
A0A8S3YXT1	218600	56644	4170000	5000800	50294	1683698
A0A8S3YXY8	109600	89846	59642	139040	119010	110190
A0A8S3YY36	21132			58525	26709	46341
A0A8S3YY54				195440	88775.7	70887
A0A8S3YYC9	59533	25897	47029	41970	47672	31738
A0A8S3YYP4	1688600	2305500	778590	1743500	1343900	1681300
A0A8S3YYU1	320720	421050	341600	433630	546180	778780
A0A8S3YYV3	34780			63023	59748	64273
A0A8S3YYX8				29436	23654	41526
A0A8S3YZ26	487520	225920	275160	226940	413640	489300
A0A8S3YZ79		97351		41604	45289	46138
A0A8S3YZM9	105410	96872	69835	73722	41927	43653
A0A8S3Z089				16939	9951	12914
A0A8S3Z0W5	29257	37971	23086	30178	35768	38824
A0A8S3Z0Y8	96082	176530	106900	308200	161360	183670
A0A8S3Z150	50045	53339	33294	28971	52419	43759
A0A8S3Z183	130850	100787	171510		74805
A0A8S3Z1M8	2002700	2506100	1872400	2005700	1949900	1932200
A0A8S3ZCV2				167400	148210	117970
A0A8S3Z2W6	26021.7	41502	36563	59265	60753	93824
A0A8S3Z312	217280	392730	110380	162170	228600	196020
A0A8S3Z323	13170			21251.3	23214	40540
A0A8S3Z376	102170	73527	61217	68904	93616	94445
A0A8S3Z3F2	148780	82335	214590	111570	332270	131130
A0A8S3Z426	59440	32554.3	38223		53907
A0A8S3Z498	32393	371140	162070	1648700	238950	641110
A0A8S3Z4F0				81609	86285	55964.7
A0A8S3Z4L2			14224	29534	21883	40808
A0A8S3Z4V3		148210		152600	154590	165010
A0A8S3Z4W8				20064	32715	27477
A0A8S3ZA69	92078	182830	91636	117710	216210	203980
A0A8S3Z6T7				101300	74902	138640
A0A8S3Z7V6		40953		71159.7	68099	145380
A0A8S3Z896				81104	96689	78532
A0A8S3Z8U5	36629	27460	12802	17701	64846	24718
A0A8S3Z917	551580	738340	404060	284880	365180	147570
A0A8S3Z974				25538	16010	22492
A0A8S3ZA67	12435	10704.3	19678	46230	20416	62329
A0A8S3ZAA0				18747	53636	61791
A0A8S3ZAC9	144840	122730	123530	55775	75461	55257
A0A8S3ZAE8				13232.7	19813	19885
A0A8S3ZAL2				17561	27900	24783
A0A8S3ZC23	11291	13787	20146	27068	46930	32356
A0A8S3ZC42	134260	130980	113230	44171	38792	22715
A0A8S3ZC76	222660	119340	114000	250193	617000	133580
A0A8S3ZCR5	30772	28831	19867.7	54932	94583	102570
A0A8S3ZCR6				39296	26237.7	39417
A0A8S3ZDD4	116370	141760	86043.3	67910	63665	65211
A0A8S3ZDR0	638040	466967	762860		872520
A0A8S3ZDW7				42551	29908	57029
A0A8S3ZE40				39669	28416.7	45581
A0A8S3ZEA4	179730	194760	193470	252500	217430	187360
A0A8S3ZF38	31611	42449	27888	44562	86836	98875
A0A8S3ZFG9	115970	103880	98549	97019	78538	83166
A0A8S3ZFY2	47092	44154	38195	50579	49728	42317
A0A8S3ZGB8	347760	297110	214957			283050
A0A8S3ZGC7	60050	32976	36096	148720	82157	139750
A0A8S3ZGV8	27114			21146.7	27908	35532
A0A8S3ZHC8	283940	176390	251330	144030	294150	212300
A0A8S3ZHP6	77293	51548	65292	59002	53831	43590
A0A8S3ZIN3	88356	130910	73088.7		171820
A0A8S3ZJ33	111670			154290	198320	327850
A0A8S3ZJ53	47657	89234	45630.3			29088
A0A8S3ZJB6	32677	35191	43720	75405	40370	67377
A0A8S3ZJQ5				68414	55906	154140
A0A8S3ZKA1	51184	42395	48080	42981
A0A8S3ZKF6	380870	407420	266580	173770	146660	117950
A0A8S3ZKU9	23674	65189	29621	32937.7	48677	50136
A0A8S3ZKW9	1276300	1683600	1648200	1008500	1601300	1280100
A0A8S3ZKY9	120490	88873.3	146130		161200
A0A8S3ZL38	65639	34990.3	39332	40139	34148	31384
A0A8S3ZLN8	146400	239310	126780	192870	280020	241420
A0A8S3ZLW9	89660	117390	73145	89243	93207	60816.7
A0A8S3ZLX5	150020	135650	102080	110450	101580	121860
A0A8S3ZMG0				26693	22280.3	40148
A0A8S3ZMT4	56090	79337	67882	59560	120760	60106.7
A0A8S3ZMT7	68463	114820	61094.3	111050	92480	147880
A0A8S3ZMY0		78646		58801	100730	111860
A0A8S3ZNL3			481280	719820	29889	29338
A0A8S3ZNZ3	858050	793630	356410	383660	465600	371840
A0A8S3ZPD9	235670	556090	275720	171860	267920	150650
A0A8S3ZPL5		58643		44008	56341	75683
A0A8S3ZQP3	88455	114270	96486	137860	91291	116220
A0A8S3ZQX7	83450	106190	63213.3	82681	157750	63597
A0A8S3ZRB9	1991300	705440	1038400	746180	1063100	1512700
A0A8S3ZRF1	878100	544430	338560	324110	364700	249090
A0A8S3ZRU5	322130	191100	305200	208310	142490	137880
A0A8S3ZRY2				33259	34265	50468
A0A8S3ZS36	11811000	8508900	12227000	4258400	4866000	5426000
A0A8S3ZS48	70196000	60833000	82365000	37330000	35121000	33883000
A0A8S3ZTX9	268640	348500	265240	240050	369300	437200
A0A8S3ZTL2	83308	105890	89975	110240	111890	169200
A0A8S3ZUG3	1188500	1951200	1425800	1808000	2313500	2029600
A0A8S3ZUJ5	87808	128930	81789	82282	130440	144080
A0A8S3ZVE6	20589			21487	13855.7	20080
A0A8S3ZVH9	194080	329790	185200	250240	231850	160697
A0A8S3ZVR9	169360	149350	94960	60368	104660	71899
A0A8S3ZVU7	276900	427880	364490	347830	490190	346810
A0A8S3ZW76	356920	252770	386520	97027	126550	134710
A0A8S3ZW91	9613.8			62970	28910	84736
A0A8S3ZWQ4	198330	188120	241810	133143	153620	245810
A0A8S3ZX52	1105700	1491200	1242100	526990	497630	461000
A0A8S3ZXA1	488720	1147400	824210	365250	243090	202780
A0A8S3ZXA8				37638	26165	61398
A0A8S3ZXD1	2542000	1912500	2601300	1314500	1680100	1591800
A0A8S3ZY02	37801	40633	26144.7	28597.3	36660	49132
A0A8S3ZY08	1042700	2009800	1096900	1778400	1390800	1248500
A0A8S3ZY86	140170	62429	164100	41061	25579	22213.3
A0A8S3ZY97	47430	29802.7	41978	56199	60075	61900
A0A8S3ZYA1	91199	115370	86268	95739	100360	108760
A0A8S3ZYL1	84811	65147	110630	185680	106373	133440
A0A8S3ZYT9				35686	39262	49025
A0A8S3ZZJ2	103930	167620	128050	208670	212570	170630
A0A8S3ZZJ6	46340	42778	29706	64756	59653	74464
A0A8S4A032	35910			32618	38627	24713
A0A8S4A0F8	295920	550930	291980	280240	355270	320470
A0A8S4A0H7	125920	68789.3	80448	61209	117010	103290
A0A8S4A0Q6	53344	87638	62565	70451	62679	176190
A0A8S4A0Z0	54819	100710	57073	159390	154710	136240
A0A8S4A1C4	66028	30693	33471	22556	56090	19146
A0A8S4A1L5	111420	169300	129240	111620	151140	129180
A0A8S4A205	6965300	4202700	4896800	4146200	9747100	5912000
A0A8S4A3W6	56132	184317	496820	138720
A0A8S4A4A1	75083	252100	109061	168100	261070	235340
A0A8S4A4I0	511647	780590	754350		268710
A0A8S4A4U2	293390	526520	273303	194160	148287	250700
A0A8S4A5K0	247370	426780	155500	252460	283130	264390
A0A8S4A5L7	109050	145020	74816	85340	88215	53822
A0A8S4A602	96622	76373	57665	240890	214180	155940
A0A8S4A6A5	102880	37410	13623	46175.3	85589	52937
A0A8S4A6E7	45440	69096	55886	39172	71207	62168
A0A8S4A6F9				28225	28216.7	56425
A0A8S4A6Q2				23475.7	36369	34058
A0A8S4A6Y7	189340	105797	128050	87473	50522	57645
A0A8S4A7J9	491290	681340	359190	607050	516320	462290
A0A8S4A7S0	37787	50125.7	112590	86471	59166.7	91029
A0A8S4A898	115250	41340	67153			59016
A0A8S4A8S7			977480	1325700	33136	452945
A0A8S4A8U8	457300	472760	412760	304910	508330	376780
A0A8S4A8Y9	182980	162170	167770	86014	104700	108270
A0A8S4A933	93312	78138	66862	79669	77918	63293
A0A8S4A9H1	135090	216410	291810	296350	121170	237510
A0A8S4A9P2	267410	1113300	268460	431330	328690	694530
A0A8S4AAY1	331200	541060	459210	446780	388020	507270
A0A8S4ADM4	133620	104250	179130	69001	42502.7	58507
G3FPE5	61266000	50424000	70839000	25605000	28827000	26611000
P35903	524950	555150	74347	87179	70276.3	123650
Q3V653	84857	151956	371010	500660	149120	106010
V5W6Y5	1216600	1274000	1132900	3907100	2050100	1956200

## Sheet: nor
Accession	AfAc-2	AfAc-3	AfAc-4	AfFr-1	AfFr-2	AfFr-3
A0A0B6YRU8	1.96253	1.85686	1.05395	0.69849	3.6251	2.86351
A0A8S3ZKY8			0.236546	-0.119056	1.07604	-0.071222
A0A8S4A8F4	-1.78815	-2.4706	-1.68129	-2.25701	-1.62195	-2.55471
A0A0B6XYR0	1.4702	0.720177	0.851041	0.859233	1.0033	1.09518
A0A0B6XZC1	-0.630379	-0.922112	-1.07005	-1.03326	-0.989865	-0.75918
A0A0B6XZH1				-1.21067	-0.572912	-1.11327
A0A0B6XZM3	-2.10119	-3.33122	-1.05671	-1.85984	-2.59101	-2.00743
A0A0B6Y1G7	-1.34634			-0.9423	-1.74632	-1.23604
A0A0B6ZHC0				-0.0672613	0.439702	-0.372541
A0A0B6YAM5	1.01752	1.59737	0.765889	1.68947	1.47766	2.23138
A0A0B6Y7V9	0.295334	-0.0382364	-0.307695	-0.134196	0.566096	0.339413
A0A0B7BUR7	-1.71355			-0.473852	-0.542464	-0.296263
A0A8S3Z399	-0.746075	-0.892544	-0.939671	-0.91672	-0.495892	-0.699846
A0A0B6ZMS1	2.78875	2.35994	2.62564	2.79438	3.08142	2.58224
A0A8S3ZWV5		-1.91299		-1.08792	-0.81614	-1.0513
A0A8S3YSJ0	2.34225	1.67039	0.809824	0.831539	3.68912	2.97909
A0A0B6Y989	-1.01818	-0.959236	-1.39962	-0.0412982	-0.151682	0.038148
A0A8S4A6Z5	-0.302521	0.416888	-0.0949301	1.19223	1.00598	0.79776
A0A0B6Y9C2	-0.194829	-0.379835	-0.279488	-0.0570341	-0.0244625	0.401607
A0A0B6Y9C9	-1.73278	-1.68193	-2.75783	0.0859719	-0.5851	-0.599556
A0A0B6Y9Y9	1.99505	1.67192	0.913122	0.626961	3.41764	2.58141
A0A0B6YHB7	-1.19878	-1.70831	-1.95705	-1.56533	-0.685944	-1.90067
A0A0B6YIX1	-0.910219	-0.769094	-1.11933	0.516584	0.0860028	0.016606
A0A0B6YIX8	-1.80297	-1.07478	-1.60935	0.206357	0.0951924	0.174482
A0A0B6YPN0		1.09214		0.166306	1.07296	-0.232858
A0A8S3ZVI4				-2.96458	-2.90135	-2.3144
A0A0B6YRB2		-2.88635		-0.908244	0.03929	-1.41124
A0A0B6YS38	-0.0135551	0.356241	-0.0540486	1.61402	1.11053	1.24874
A0A0B6YTQ1				-2.29269	-1.79026	-2.02245
A0A0B6YU27	0.104026	0.466821	-0.208295	0.678649	0.424995	0.304065
A0A0B6YUR8	1.12779	1.18298	1.42924	2.00097	1.52942	2.21032
A0A0B6Z276	1.20083	3.37265	2.19617	1.69584	1.35899	1.56275
A0A0B6Z4J2	2.03179	2.14719	2.61221	2.20124	1.99209	2.43927
A0A0B6Z4V5	-1.18818	-0.923187	-1.31579	0.435859	0.155706	0.458096
A0A0B6Z5J3	-0.275495	-2.61516	-1.58403	-1.71639	-0.700293	-1.1903
A0A0B6Z667	-2.02423	-1.72754	-2.37513	-1.87561	-1.87215	-1.18784
A0A0B6Z6N2	4.51227	4.07739	5.06246	4.00611	5.21222	2.43113
A0A8S3YKV8	-0.568071	-1.23877	-0.976109	-0.639119
A0A0B6Z7Z3	-0.93748	-2.00896	-1.91908	-2.57756	-1.55066	-1.78425
A0A8S4A2D2	-0.658246	-0.182232	-0.745405	0.303719	0.348366	0.368917
A0A8S3ZRD2	0.232657	-0.43974	-0.138555	-1.1603	0.152609	0.422661
A0A0B6ZA86				0.364351	-0.38905	0.509338
A0A0B6ZCG8	1.67503	2.02012	1.74551	2.11943	1.89834	2.06289
A0A0B6ZCJ0	-1.69529	-1.07125	-1.84803	-0.786091	-0.62912	-0.185631
A0A0B6ZCM8				-2.61886	-2.12146	-2.34289
A0A0B6ZCR7	-2.14192	-2.88281	-2.14954	-0.6845	-0.715534	0.764449
A0A0B6ZD12				-1.85617	-1.38734	-1.54831
A0A8S3ZHD8	-1.29837	-2.21016	-2.22258	0	-1.33961	-1.12395
A0A0B6ZDH2	-0.162101	-0.165389	-1.0818	-1.94972	0.601134	-0.159987
A0A0B6ZDX9	0.0829713	0.928154	-0.140955	-0.0988361	0.898006	-1.73159
A0A0B6ZI68		-0.224477		0.227295	-0.215426	-0.177246
A0A0B6ZFV9	0.108104	-0.0698396	-0.245535	0.993857	0.47939	0.0180699
A0A0B6ZHN8	0.30006	-0.215848	-1.3577	-1.26216	0.160399	-0.918105
A0A0B6ZII9	-1.14443	-0.968085	-1.11037	-0.642889	-0.615479	0.0301239
A0A0B6ZLT4				-1.86188	-2.16101	-1.25836
A0A0B6ZMS2	2.64671	3.17895	2.37158	3.8668	3.28083	3.04698
A0A0B6ZMZ3	-1.48005	-0.344633	-1.27023	0.705681	0.460484	0.118882
A0A0B6ZNV9				-1.87428	-1.02969	-2.13367
A0A0B7A456		0.107585		0.28139	0.635874	0.70463
A0A8S4A0M3	-1.21167	-1.77194	-0.878509	0.115112	0.19825	-0.912288
A0A0B6ZRW0				-2.52532	-2.0926	-2.179
A0A0B6ZTH2	-0.137452	0.521306	-0.0408067	0.0852369
A0A0B6ZU16	-0.853435	-0.913278	-1.39958	-0.205052	-0.290269	-1.0287
A0A0B6ZUJ5	-2.56635			-0.811901	-0.704195	-0.191418
A0A0B6ZV11	0.73548	1.34708	1.15799	0.874543	1.02175	1.6207
A0A0B6ZVP3	-1.29916	-1.67471	-1.41871	-0.447875	-0.386328	-1.33726
B2ZGN6	-0.514896	-0.352223	-0.578902	-0.598047	0.0893748	-0.394859
A0A0B6ZWS4	2.68995	2.49247	2.64673	2.88716	2.32306	1.78952
A0A0B6ZXH5	0.55102	0.215198	0.059985	0.398242	0.418101	0.389422
A0A8S3YM99	-0.112114	-0.510192	0.499308	0.200125	-0.599298	-0.0841666
A0A0B6ZZP8	-0.891584	-0.873079	-1.19743	-1.44943	-1.30045	-1.40988
A0A0B7A0D2	7.61504	7.07755	7.82124	6.99567	6.37619	6.48268
A0A0B7A146	1.03287	-0.0273427	1.47844	2.71074	1.57376	0.729295
A0A0B7A1S4	-1.74839			-1.36556	-1.00874	-0.921265
A0A0B7A255	7.95639	7.13056	7.72319	6.97114	5.12008	5.9407
A0A0B7A2V3	-0.0446443	0.280407	0.0472685	0.697432	0.758986	0.512929
A0A0B7A3W4	-1.53795	-0.363884	-2.59832
A0A8S3Z631				-2.37369	-2.08627	-1.89065
A0A0B7A4L9	-0.876691	-1.44665	-1.66404	-0.214469	-1.20398	-0.920092
A0A0B7A7V2	-1.51438	-2.56222	-2.21836	-1.03451	-0.881007	-0.387281
A0A8S3YR60	-1.519			-0.500461	-0.923063	-0.790569
A0A0B7A8Q8	1.08437	1.13988	0.804038	1.11129	1.24825	1.35913
A0A0B7A863	0.602351	0.602145	0.0957978	0.602513	0.356032	-0.0791778
A0A0B7A8F8	-2.26864			-1.18818	-1.13792	-0.174902
A0A0B7AAE2				0.158664	-0.0382656	-0.545772
A0A0B7AAG8	0.652493	0.307503	0.823429	-0.101612	0.10073	-1.24011
A0A0B7A9F1	-0.745209	-1.37834	-1.55932	-0.958274	-0.552697	-0.507356
A0A0B7A9Q9				-1.97166	-1.7485	-1.43596
A0A0B7A9X4				-0.801986	-0.696179	-0.180203
A0A8S3YRE0	-0.1315	-0.108626	-0.625268	-0.0697967	-0.0881711	-0.0533706
A0A0B7AAS1	0.44063	0.711226	-0.12354	2.89993	1.39523	1.46299
A0A0B7ABD8	-1.2866	-2.19423	-1.21535	-1.24513	-0.75346	-1.6614
A0A0B7ACI1	7.11898			5.68997	6.78138	6.33605
A0A0B7ACN5	-0.343242	-0.950642	-0.843506	-0.787706	-0.783439	-0.553856
A0A0B7AFD1	-2.11443	-1.58724	-2.32764	-1.48702	-1.87781	-1.76567
A0A0B7AF15	-0.647994	-0.368135	-0.280313	-1.26108	0.0400944	-0.386207
A0A0B7AF40	0.787269	0.353436	0.81165	0.416121	0.362907	0.380137
A0A0B7AF49	0.373951	-0.463532	0.166461	-0.372204	0.537706	-0.779267
A0A0B7AFA2	7.12833	7.03344	6.99282	6.89704	8.19272	7.49985
A0A0B7AFN9	-0.824887	-0.745615	-1.05615	0.125302	-0.409718	0.267383
A0A0B7AIX4				-0.258611	-0.46218	-0.0857381
A0A0B7AJY6	1.50432	0.833507	0.939552	0.128873	0.313746	-0.0232183
A0A8S3ZYE0	-0.0931223	-0.381086	-0.0726591	-1.90914	-0.382999	-0.867759
A0A0B7AHW9	-1.08919	-0.825924	-1.27804	-0.578837	-0.733387	-0.826449
A0A0B7AI15	2.60757	1.45897	2.72104	1.50591	0.478895	0.183406
A0A0B7AID3				-1.2285	-0.756926	-0.923639
A0A0B7AIR7	1.97785	1.84402	0.996151	1.88379	1.80747	1.54079
A0A0B7AJ70	0.282866	0.463802	1.05783	0.254182	0.412831	0.838703
A0A0B7AJY5	1.99486	2.30129	1.70784	0.979135	1.03566	0.473699
A0A0B7AKA6	2.62559	1.55023	1.84848
A0A0B7AKG4		-0.863486		-0.543373	-0.882506	-1.28286
A0A8S3ZMA1	-1.11262	-1.23643	-1.93039	-1.19949	-0.591192	-0.265644
A0A0B7AL59		-1.76305		-1.26052	-1.45279	-0.872659
A0A8S3ZZL3	0.963655	1.35239	0.218268	1.82741	1.82341	2.566
A0A8S3YKG7	-1.9061	-1.86208	-2.39762	-1.12459	-1.39243	-0.950224
A0A8S4A0V7	0.400798	-0.0109216	-0.552445	-0.581869	-0.514239	-0.716326
A0A0B7AML2	7.66666	7.22441	7.87893	6.5138	6.29979	6.03611
A0A0B7AMR8			7.52763	6.78074	7.28707	7.04648
A0A0B7ANC8	-1.67709	-1.65452	-0.787228
A0A0B7ANW8	2.89269	3.11091	2.52872	2.52555	2.85259	1.96793
A0A8S3ZEY5			-1.43002	-0.44104	-1.21041	-0.525389
A0A0B7ARY8	-0.115606	0.299625	-0.0556459	0.448602	0.261012	0.421455
A0A0B7APU7	0.655283	0.134617	0.0187142	0.257361	-0.0895195	0.365157
A0A0B7AQI9	-1.68351	-0.966229	-1.36066	0.449174	0.171088	0.742638
A0A0B7AR86	-1.74475	-0.775044	-1.66954
A0A0B7ART5	1.49326	0.0749936	-0.506032
A0A0B7ARC3	-0.877925	-1.27395	-1.27596	-1.61663	-1.63465	-2.3308
A0A0B7AS67	-0.0250695	0.305819	0.295992	0.902349	1.14615	0.790614
A0A0B7ATA4	-1.97569			-1.97593	-2.63132	-0.842759
A0A0B7AUH9	-1.04993	-2.26102	-1.56318	-1.07557	-0.686077	-1.30279
A0A0B7AVQ5	0.698407	0.860916	0.838125	0.759285	0.985873	0.642568
A0A0B7AUC9	-1.16904	-0.9295	-0.428745	-1.44034	-1.82671	-1.61062
A0A0B7AUD8				-1.83511	-1.19168	-1.74579
A0A0B7AUG7				-1.34287	-0.394439	-1.84828
A0A8S3ZBC9				0.375456	0.672825	1.56912
A0A0B7AVB5	0.400211	0.806627	0.318464	0.83539	1.51902	1.28672
A0A0B7AVW4	0.728328	0.104789	-0.386642	-1.57258	1.11931	0.177701
A0A0B7AWJ0	1.75344	2.16462	1.73577	2.59499	2.39779	2.70612
A0A0B7AWQ6	2.18252	1.95282	0.826611	1.37708	1.43863	1.06704
A0A0B7AWT8	-1.27916	-1.54421	-1.87613	-1.75904	-1.06166	-1.21914
A0A0B7AX99	-1.39369	-1.14505	-1.77217	-1.09823	-0.478429	-1.06085
A0A0B7AXQ6	-0.419412	-0.29203	-0.738696	0.204328	0.188608	-0.102227
A0A0B7AYU4	1.64846	-0.138511	1.33568	1.71768	0.814896	0.115405
A0A0B7AZ06	-1.88225	-2.51574	-1.68273	-1.17361	-1.32041	-1.95432
A0A0B7AZ12	-0.0342947	-0.39273	0.641953	-1.32495	-0.861495	-1.01125
A0A0B7AZS2	-2.43816	-2.95958	-2.03625	-1.19827	-1.86882	-1.43308
A0A0B7B0C9	-0.726418	-0.592052	-1.16892
A0A0B7B0H4	0.592453	0.771595	-0.458087	-0.608544	1.15255	0.585007
A0A0B7B0V2	0.193339	0.388962	-0.0916494	1.27571	0.981064	1.16478
A0A0B7B1W7	1.8703	2.17139	1.97805	2.29564	2.24392	2.02923
A0A0B7B1N2	-1.87688	-2.16851	-2.53819	-2.52732	-1.70867	-2.01247
A0A0B7B472	1.99845	1.82775	2.17996	2.03934	2.44196	1.8596
A0A0B7B670	1.24475	1.36665	1.64728	1.38668	1.75552	1.7964
A0A0B7B7T9	4.59687	4.66545	5.12523	3.98224	3.51005	2.47171
A0A0B7B722	-2.02166			-1.3287	-1.43007	-0.789172
A0A0B7B774	0.676522	-2.97558	-0.300592	0.299923	0.249464	-1.13399
A0A0B7B784	-0.167166	0.217689	0.0383123	0.341019	0.956702	1.28119
A0A0B7B7H5	1.54833	1.20303	1.25776	0.951735	0.768159	0.147741
A0A0B7B7P1	-0.201969	-0.406942	-0.386357	-1.33031	-1.03174	-2.02629
A0A0B7B822	-1.17145	-2.20213	-1.83094	-0.493307	-0.997246	-1.17419
A0A0B7B862	-0.68274	-0.858091	0.279618		0.56805
A0A8S3Z3E3	-0.208667	-0.0238082	-0.349662	0.535325	0.862896	1.13663
A0A0B7BAV8	0.938277	2.48006	0.240564	1.61071	1.30071	1.67123
A0A0B7BB55	-1.20877			-0.537294	-0.330186	-1.32014
A0A0B7BC59	1.23923	2.72731	2.603	1.06991
A0A0B7BC90	4.00232	2.45798	1.22776	1.13144	-0.424841	-1.77417
A0A0B7BCQ8				-2.32627	-3.24984	-2.87792
A0A0B7BDN2	-1.79831			-1.00264	-0.102837	-1.3854
A0A0B7BFF0	0.585586	-0.198345	0.626432	-1.38145	1.96675	-0.637502
A0A0B7BH80	-0.367538	-1.49141	-0.254052	-0.143418	0.177318	-0.371617
A0A0B7BHM3	0.616315	1.4564	-0.888769	0.579837	0.611274	0.980882
A0A0B7BIA3	-0.0980886	0.137672	-0.242424	0.391123	0.476322	0.113414
A0A0B7BIB2	2.27592	1.20529	1.09033		0.776631
A0A0B7BIZ6				-0.879339	-1.96793	-1.8362
A0A8S3ZBH6	-0.950395	-2.40501	-1.06677	-1.17231	-1.3987	-1.95338
A0A0B7BJU2	-1.33477			-0.773771	-0.339224	-0.429359
A0A0B7BKD8				3.26034	1.5475	1.89152
A0A8S4A3G9	-1.25326	-1.94745	-1.48344	-1.06604	-1.15108	-1.3419
A0A8S3ZRR3	-1.33194			-0.356109	-0.0590775	0.0339442
A0A0B7BM14	2.62211	2.11147	2.42538	2.72951	2.46043	2.29108
A0A0B7BMQ0	0.442057	0.79893	0.566262	0.88074	0.762402	0.377651
A0A0B7BNN1				-0.0592102	-0.459203	-0.00783341
A0A0B7BN15	0.262991	-1.72674	0.836189	-0.300223	-2.83092	-1.28572
A0A0B7BN35	0.176644	-1.77465	1.1688	-0.275807	-1.53727	-1.75181
A0A0B7BNS9	-0.0638135	0.158148	0.00230463	0.320555	0.21912	0.0917113
A0A0B7BQ86	0.622422	0.337127	1.67142	1.32176	1.95261	1.42893
A0A0B7BR42	0.863471	3.37299	0.473885
A0A0B7BRG2	7.25798	6.66043	6.69892	6.70714	5.4986	5.40378
A0A0B7BT89	7.97108	7.55789	8.0769	7.46501	7.00837	6.979
A0A8S3ZLB1				-0.279494	-0.0406735	0.26839
A0A0B7BTY0	-1.31607			-0.739849	-0.618671	-0.229459
A0A8S4A374	-0.245615	0	-1.34752	0.934943	0.232672	0.961438
A0A8S4A2E5	-0.20139	-0.26271	-0.966462	0.917046	0.324462	0.825311
A0A0B7BW67	-0.77082	-1.01963	-1.41155	-0.357167	-1.30726	-1.26039
A0A2D2VZX5	-2.3683	0.617748	2.29393	1.92372
A0A345S6Z2	3.86242	4.19187	3.9854	4.44673	4.49057	4.89345
A0A345S6Z4	5.44009	5.86925	5.38376	5.81585	5.89074	5.79795
A0A3G2VFP3	8.57175	8.37422	8.70884	6.46859	6.36472	6.22116
A0A3G2VFQ5	6.64959	6.61581	7.12886	6.45527	5.96391	5.72083
A0A3G2VFW4	7.7528	7.34998	8.12648	7.64467	6.90636	6.79924
A0A3G2VHF1	8.16284	7.64553	8.13097	7.73237	7.2279	7.12172
A0A3G2VHN3	8.06808	7.8966	8.32282	7.95174	6.71799	6.56425
A0A3G2VHR9	9.8086	9.39964	10.0111	9.38181	8.63473	8.48913
A0A3G2VMG8	4.87559	4.5756	5.05261	4.04255	3.83067	3.38065
A0A8S3YAY8	-1.07661	-1.06124	-1.58339	-1.38389	-1.27491	-0.585421
A0A8S3YCD5	0.0318576	-0.310141	-0.22859	0.0393901	-0.566625	0.127292
A0A8S3YCI9				-1.30469	-1.91401	-1.22278
A0A8S3YCT7	2.84551	2.73362	2.98815	4.92696	4.05237	3.95471
A0A8S3YD83	-1.86804	-1.13347	-1.7093	-1.46356	-1.43603	-0.712503
A0A8S3YDY6	-0.748524	-0.234384	-0.969763	0.10559	-0.464346	0.00779111
A0A8S3YFS4				0.380497	1.06705	0.405578
A0A8S3YG49	0.639706	0.114337	0.763249	0.597883	0.701499	0.825463
A0A8S3YHQ3		-0.323839		-0.441378	-0.620464	0.34621
A0A8S3YI15	3.92852	2.36994	2.74664	0.955761	1.57098	0.674312
A0A8S3YIS2		-0.868613		-1.62751	-0.913218	-1.64639
A0A8S3YJ82	-0.573575	-0.891384	0.287723	-0.200528	-0.323393	-0.300221
A0A8S3YKD9				-0.164925	-1.11912	-0.786916
A0A8S3YKE6	-1.67256	-2.70935	-2.34779		-2.23372
A0A8S3YKJ4	0.00096797	-0.765607	-0.867471	0.23871	0.593299	-0.088743
A0A8S3YKW7				-1.8424	-2.17072	-1.28493
A0A8S3YKZ6	0.425329	0.184767	0.0335629	0.223827	0.426226	0.222027
A0A8S3YLB0	7.25756	6.77139	7.31523	6.31049	7.54238	6.81977
A0A8S3YML3	-1.28578	-0.370348	-1.24758	0.487952	-0.339038	0.146524
A0A8S3YMR3	0.836685	0.784219	0.294356	0.135278	0.619102	0.165263
A0A8S3YN87				-0.680753	-0.262263	-0.319825
A0A8S3YNX5	0.145468	0.534312	-0.0244235	1.3354	0.880371	1.58344
A0A8S3YP54	2.3622	2.44007	2.34039	2.68555	2.58682	2.76712
A0A8S3YPU9	-2.11622	-2.75368	-1.9241	-1.24476	-2.0939	-1.07177
A0A8S3YPV0				0.0453278	0.443153	-0.43455
A0A8S3YQG2	-1.24213	-1.0943	-0.863767	-1.22301	-0.213523	-1.90586
A0A8S3YQH6	-0.769741	-2.2716	-1.27361	-1.18551	-0.832171	-1.48292
A0A8S3YQU2	-1.31266	-2.16872	-0.875849	-1.40869	-1.65499	-0.690533
A0A8S3YRC8	7.74788	7.1828	7.74743	6.77415	6.22049	6.19279
A0A8S3YS27	1.3184	0.89206	3.12931	1.60185	1.98674	1.90365
A0A8S3YSM7				-1.65183	-2.44718	-1.92778
A0A8S3YT41		-1.68669		-1.17664	-1.21057	1.79791
A0A8S3YT59	-1.51029	-0.797762	-0.763432	-1.03694	-0.42333	-0.764296
A0A8S3YTM7	3.4695	3.46789	3.05943	4.59144	3.6329	3.7761
A0A8S3YTY5	1.95419			0.905934	1.14471	1.61531
A0A8S3YU13	-1.17988	-2.05297	-1.4649	-1.51746	-1.21434	-2.05561
A0A8S3YUA8	0.165176	-0.262988	0.726626	-0.578698	0.439397	-1.28907
A0A8S3YUD0				-3.26136	-3.25054	-2.57808
A0A8S3YUW4	9.02981	8.52904	9.12923	7.36835	7.27208	7.13539
A0A8S3YUY0		-0.163314		-1.74559	-0.419952	-1.06914
A0A8S3YV52	3.39646	4.04856	3.43169
A0A8S3YVN3	3.02073	1.68061	2.35253	1.31361	1.32038	0.403747
A0A8S3ZR02	2.1799	2.89658	2.43917	1.82098	3.16466	2.46862
A0A8S3YW51				4.12425	3.68805	4.02035
A0A8S3YWM0	1.25067	1.5026	1.23355	1.61886	1.50516	1.11547
A0A8S3YXK5	-0.334506	0.0997209	-0.220969	1.04714	1.06085	0.854954
A0A8S3YXT1	0.968083	-1.13777	5.2109	5.75675	-1.05753	3.97447
A0A8S3YXY8	-0.0279625	-0.472241	-0.916678	0.588162	0.185097	0.0409001
A0A8S3YY36	-2.40271			-0.660213	-1.97059	-1.20873
A0A8S3YY54				1.07939	-0.23775	-0.5955
A0A8S3YYC9	-0.908449	-2.26691	-1.25946	-1.13991	-1.13477	-1.75481
A0A8S3YYP4	3.91755	4.20924	2.78979	4.23658	3.68237	3.97241
A0A8S3YYU1	1.5211	1.75622	1.60123	2.22913	2.38339	2.86212
A0A8S3YYV3	-1.68388			-0.553388	-0.809024	-0.736808
A0A8S3YYX8				-1.65168	-2.14583	-1.36701
A0A8S3YZ26	2.12525	0.858045	1.28919	1.29497	1.98239	2.19163
A0A8S3YZ79		-0.356499		-1.15254	-1.20875	-1.21507
A0A8S3YZM9	-0.0841985	-0.363616	-0.689057	-0.327171	-1.32003	-1.29494
A0A8S3Z089				-2.44892	-3.395	-3.05209
A0A8S3Z0W5	-1.93336	-1.7148	-2.28599	-1.61577	-1.54924	-1.46407
A0A8S3Z0Y8	-0.217872	0.502146	-0.0748168	1.73653	0.624297	0.778023
A0A8S3Z150	-1.15891	-1.2245	-1.75774	-1.67466	-0.997824	-1.29144
A0A8S3Z183	0.227704	-0.306462	0.607214		-0.484779
A0A8S3Z1M8	4.16366	4.3296	4.05574	4.4387	4.21934	4.17308
A0A8S3ZCV2				0.855961	0.501657	0.139327
A0A8S3Z2W6	-2.10243	-1.58651	-1.62262	-0.642086	-0.784958	-0.191064
A0A8S3Z312	0.959345	1.65577	-0.0285999	0.810169	1.12684	0.871908
A0A8S3Z323	-3.08488			-2.12171	-2.17292	-1.40168
A0A8S3Z376	-0.129239	-0.761421	-0.879074	-0.424678	-0.161159	-0.181547
A0A8S3Z3F2	0.41297	-0.598189	0.930504	0.270611	1.66637	0.291905
A0A8S3Z426	-0.910704	-1.93685	-1.55857		-0.957441
A0A8S3Z498	-1.78646	1.5742	0.525538	4.15592	1.19072	2.58148
A0A8S3Z4F0				-0.180538	-0.278804	-0.936505
A0A8S3Z4L2			-2.98468	-1.64689	-2.2581	-1.39217
A0A8S3Z4V3		0.249876		0.722417	0.562461	0.62346
A0A8S3Z4W8				-2.20466	-1.67796	-1.9628
A0A8S3ZA69	-0.279282	0.552736	-0.297092	0.347899	1.04645	0.929335
A0A8S3Z6T7				0.131296	-0.48291	0.37225
A0A8S3Z7V6		-1.60573		-0.378206	-0.62028	0.440736
A0A8S3Z896				-0.189493	-0.114562	-0.447741
A0A8S3Z8U5	-1.60915	-2.18236	-3.13664	-2.38544	-0.690896	-2.11546
A0A8S3Z917	2.30336	2.56652	1.84349	1.62302	1.80262	0.462306
A0A8S3Z974				-1.85662	-2.70894	-2.25161
A0A8S3ZA67	-3.16773	-3.5415	-2.51642	-1.00044	-2.35821	-0.781118
A0A8S3ZAA0				-2.30261	-0.964712	-0.793625
A0A8S3ZAC9	0.37425	-0.0222792	0.133783	-0.729648	-0.472183	-0.954864
A0A8S3ZAE8				-2.80516	-2.40147	-2.42934
A0A8S3ZAL2				-2.39689	-1.90765	-2.11167
A0A8S3ZC23	-3.30697	-3.17639	-2.48251	-1.77268	-1.1574	-1.72699
A0A8S3ZC42	0.264819	0.0715794	0.00817755	-1.06617	-1.43215	-2.23738
A0A8S3ZC76	0.994632	-0.0626895	0.0179551	1.43571	2.55928	0.318611
A0A8S3ZCR5	-1.86052	-2.11207	-2.50258	-0.751619	-0.146333	-0.0624844
A0A8S3ZCR6				-1.23488	-1.99627	-1.4422
A0A8S3ZDD4	0.0585089	0.185683	-0.387943	-0.445642	-0.717413	-0.715906
A0A8S3ZDR0	2.51344	1.90555	2.76034		3.0592
A0A8S3ZDW7				-1.12007	-1.80738	-0.909326
A0A8S3ZE40				-1.22125	-1.88118	-1.23259
A0A8S3ZEA4	0.685621	0.64393	0.781031	1.44895	1.05457	0.80672
A0A8S3ZF38	-1.82171	-1.55396	-2.01336	-1.05345	-0.269621	-0.115415
A0A8S3ZFG9	0.0535414	-0.262849	-0.192166	0.0690011	-0.414523	-0.365027
A0A8S3ZFY2	-1.24666	-1.49715	-1.55962	-0.870728	-1.07386	-1.33978
A0A8S3ZGB8	1.63788	1.25323	0.932967			1.40196
A0A8S3ZGC7	-0.895974	-1.91828	-1.64117	0.685261	-0.34953	0.383755
A0A8S3ZGV8	-2.0431			-2.12884	-1.90724	-1.5919
A0A8S3ZHC8	1.34538	0.501002	1.1585	0.639031	1.49057	0.987011
A0A8S3ZHP6	-0.531801	-1.27378	-0.786101	-0.648502	-0.959477	-1.29702
A0A8S3ZIN3	-0.33881	0.0708082	-0.623359		0.714912
A0A8S3ZJ33	-0.00096862			0.738306	0.921844	1.61394
A0A8S3ZJ53	-1.22945	-0.482102	-1.30301			-1.8806
A0A8S3ZJB6	-1.77386	-1.82449	-1.36471	-0.294606	-1.37463	-0.668765
A0A8S3ZJQ5				-0.434975	-0.904911	0.525148
A0A8S3ZKA1	-1.12645	-1.5558	-1.22757	-1.10557
A0A8S3ZKF6	1.76909	1.70875	1.24349	0.909841	0.48649	0.139082
A0A8S3ZKU9	-2.23883	-0.935067	-1.92639	-1.48953	-1.10467	-1.09517
A0A8S3ZKW9	3.51369	3.75571	3.87174	3.4468	3.93519	3.57909
A0A8S3ZKY9	0.108703	-0.487945	0.376174		0.622866
A0A8S3ZL38	-0.767585	-1.83274	-1.5173	-1.20426	-1.61611	-1.77099
A0A8S3ZLN8	0.389705	0.941114	0.171248	1.06029	1.41954	1.17245
A0A8S3ZLW9	-0.317674	-0.0864576	-0.622248	-0.0515272	-0.167476	-0.816555
A0A8S3ZLX5	0.424945	0.122122	-0.141378	0.256055	-0.0433695	0.186131
A0A8S3ZMG0				-1.7928	-2.23214	-1.41569
A0A8S3ZMT4	-0.994395	-0.651701	-0.729978	-0.634922	0.206157	-0.833496
A0A8S3ZMT7	-0.706814	-0.118393	-0.881968	0.263871	-0.178773	0.465334
A0A8S3ZMY0		-0.664322		-0.653426	-0.0554924	0.0626011
A0A8S3ZNL3			2.0958	2.9603	-1.8083	-1.86825
A0A8S3ZNZ3	2.94085	2.6707	1.66246	2.05249	2.15311	1.79559
A0A8S3ZPD9	1.07656	2.15755	1.29213	0.893896	1.35582	0.492107
A0A8S3ZPL5		-1.08774		-1.0715	-0.893729	-0.501052
A0A8S3ZQP3	-0.337195	-0.12532	-0.222687	0.575866	-0.197441	0.117765
A0A8S3ZQX7	-0.421226	-0.231119	-0.832778	-0.16171	0.591654	-0.752063
A0A8S3ZRB9	4.15543	2.50076	3.20521	3.01219	3.34422	3.81996
A0A8S3ZRF1	2.97417	2.12698	1.58833	1.80915	1.80072	1.21757
A0A8S3ZRU5	1.52743	0.616561	1.43868	1.17139	0.444875	0.36432
A0A8S3ZRY2				-1.47552	-1.61118	-1.08565
A0A8S3ZS36	6.72378	6.09313	6.76285	5.5249	5.53868	5.66272
A0A8S3ZS48	9.29503	8.93094	9.51481	8.65685	8.3902	8.30532
A0A8S3ZTX9	1.26546	1.48339	1.23622	1.376	1.81881	2.0292
A0A8S3ZTL2	-0.423683	-0.235201	-0.323483	0.25331	0.0960953	0.659636
A0A8S3ZUG3	3.41086	3.96852	3.66262	4.28898	4.46602	4.24403
A0A8S3ZUJ5	-0.347786	0.0488209	-0.4611	-0.168689	0.317401	0.427777
A0A8S3ZVE6	-2.44026			-2.1058	-2.91744	-2.41526
A0A8S3ZVH9	0.796441	1.40378	0.718005	1.43597	1.14721	0.585247
A0A8S3ZVR9	0.599883	0.26093	-0.245687	-0.615482	-0.000275665	-0.57505
A0A8S3ZVU7	1.30915	1.77944	1.6948	1.91104	2.22736	1.69505
A0A8S3ZW76	1.67539	1.02006	1.77946	0.0691201	0.273722	0.330764
A0A8S3ZW91	-3.53896			-0.554602	-1.85635	-0.338046
A0A8S3ZWQ4	0.827693	0.593886	1.1028	0.525642	0.55338	1.19845
A0A8S3ZX52	3.30668	3.58063	3.46363	2.51044	2.24909	2.10567
A0A8S3ZXA1	2.1288	3.20253	2.87193	1.98155	1.2155	0.920822
A0A8S3ZXA8				-1.29708	-2.00028	-0.80283
A0A8S3ZXD1	4.50768	3.93962	4.53008	3.8291	4.00449	3.89349
A0A8S3ZY02	-1.56371	-1.61704	-2.10649	-1.69339	-1.51371	-1.12436
A0A8S3ZY08	3.22204	4.01121	3.28428	4.26517	3.73186	3.54303
A0A8S3ZY86	0.326967	-0.997479	0.543497	-1.1715	-2.03295	-2.2696
A0A8S3ZY97	-1.23634	-2.06425	-1.42337	-0.718722	-0.801149	-0.791082
A0A8S3ZYA1	-0.29312	-0.111499	-0.384181	0.0498405	-0.0608015	0.0220549
A0A8S3ZYL1	-0.397887	-0.935996	-0.025336	1.00548	0.0231507	0.317098
A0A8S3ZYT9				-1.37391	-1.41478	-1.1275
A0A8S3ZZJ2	-0.104598	0.427427	0.185629	1.17389	1.02195	0.671778
A0A8S3ZZJ6	-1.26988	-1.54283	-1.92225	-0.514252	-0.811319	-0.524478
A0A8S4A032	-1.63775			-1.5036	-1.4383	-2.11575
A0A8S4A0F8	1.405	2.1441	1.37479	1.59932	1.76293	1.5811
A0A8S4A0H7	0.172297	-0.85751	-0.48495	-0.595522	0.160646	-0.0523926
A0A8S4A0Q6	-1.06681	-0.508139	-0.847651	-0.392646	-0.739932	0.718039
A0A8S4A0Z0	-1.02746	-0.30756	-0.980198	0.785223	0.563581	0.347057
A0A8S4A1C4	-0.75906	-2.02179	-1.7501	-2.03575	-0.90017	-2.48398
A0A8S4A1L5	-0.00420206	0.441815	0.198974	0.271257	0.5299	0.27029
A0A8S4A205	5.9619	5.07548	5.44269	5.48638	6.54092	5.78648
A0A8S4A3W6	-0.993315	0.564425	2.14164	0.584838
A0A8S4A4A1	-0.573652	1.01623	-0.0459434	0.861982	1.31845	1.13565
A0A8S4A4I0	2.19494	2.6468	2.74416		1.36006
A0A8S4A4U2	1.39261	2.07872	1.27942	1.06991	0.502403	1.22687
A0A8S4A5K0	1.14646	1.77573	0.465836	1.44872	1.43548	1.30357
A0A8S4A5L7	-0.0352205	0.218485	-0.58966	-0.116044	-0.24689	-0.992825
A0A8S4A602	-0.209787	-0.706633	-0.965311	1.38104	1.03284	0.541898
A0A8S4A6A5	-0.119248	-1.73627	-3.04696	-1.00214	-0.290489	-1.01674
A0A8S4A6E7	-1.29818	-0.851093	-1.01052	-1.23944	-0.555895	-0.784849
A0A8S4A6F9				-1.71229	-1.89137	-0.924687
A0A8S4A6Q2				-1.9781	-1.5252	-1.65303
A0A8S4A6Y7	0.760769	-0.236473	0.185629	-0.0804284	-1.051	-0.893826
A0A8S4A7J9	2.13636	2.45061	1.67367	2.71448	2.30228	2.1097
A0A8S4A7S0	-1.56425	-1.31415	0	-0.0970498	-0.823129	-0.234695
A0A8S4A898	0.0445565	-1.59216	-0.745555			-0.859915
A0A8S4A8S7			3.11799	3.84134	-1.65951	2.08024
A0A8S4A8U8	2.03293	1.92334	1.87422	1.72105	2.27978	1.81463
A0A8S4A8Y9	0.711476	0.37974	0.575406	-0.104695	0.000275613	0.0155404
A0A8S4A933	-0.260076	-0.673671	-0.75182	-0.215248	-0.425957	-0.758975
A0A8S4A9H1	0.273711	0.796	1.37395	1.67996	0.211047	1.1489
A0A8S4A9P2	1.25884	3.159	1.25363	2.22145	1.65074	2.69694
A0A8S4AAY1	1.56749	2.11802	2.02808	2.27223	1.89015	2.24366
A0A8S4ADM4	0.257926	-0.25772	0.669928	-0.422649	-1.30036	-0.872412
G3FPE5	9.09873	8.6602	9.29732	8.11294	8.10529	7.95679
P35903	2.23197	2.15511	-0.598732	-0.0852855	-0.574875	0.207169
Q3V653	-0.397105	0.285883	1.72038	2.43649	0.510488	-0.0148928
V5W6Y5	3.44457	3.35353	3.33087	5.40069	4.29164	4.19089
