# Supplementary material for: Proteomic profiles of Lissachatina (Heterobranchia) and Pomacea (Caenogastropoda) snails infected with Angiostrongylus cantonensis using 4D label-free quantitative analysis
Source: PLoS Negl Trop Dis. 2025 Dec 8;19(12):e0013812. doi: 10.1371/journal.pntd.0013812 (PMC12685165; doi:10.1371/journal.pntd.0013812)
Supplement: S1 Dataset — (ZIP) [file pntd.0013812.s006.zip › Lissachatina fulica/1. Statistics/PCA/AfAc_AfFr.xlsx]

## Sheet: Sheet1
Accession	AfAc-2	AfAc-3	AfAc-4	AfFr-1	AfFr-2	AfFr-3
A0A0B6YRU8	-0.0475578	-0.153251	-0.956377	-1.31193	1.61545	0.853663
A0A8S3ZKY8	-0.452971	-0.452971	0.119861	-0.741283	2.15281	-0.625445
A0A8S4A8F4	0.723534	-1.07769	1.00557	-0.513935	1.16218	-1.29966
A0A0B6XYR0	1.94612	-1.15722	-0.615748	-0.581852	0.0142686	0.394435
A0A0B6XZC1	1.72325	-0.135757	-1.07844	-0.844041	-0.567496	0.90249
A0A0B6XZH1	0.92498	0.92498	0.92498	-1.39446	-0.172621	-1.20786
A0A0B6XZM3	0.0816937	-1.69015	1.58624	0.429345	-0.623891	0.216754
A0A0B6Y1G7	-0.704306	1.32253	1.32253	-0.0960456	-1.30645	-0.538259
A0A0B6ZHC0	7.05916e-05	7.05916e-05	7.05916e-05	-0.283886	1.85636	-1.57268
A0A0B6YAM5	-0.941574	0.283417	-1.47316	0.477992	0.0305137	1.62281
A0A0B6Y7V9	0.578472	-0.522811	-1.41243	-0.839621	1.47239	0.723997
A0A0B7BUR7	-2.08576	0.869968	0.869968	0.0526147	-0.0657344	0.358941
A0A8S3Z399	0.229652	-0.712126	-1.01514	-0.867573	1.83829	0.526899
A0A0B6ZMS1	0.374551	-1.55237	-0.358387	0.399875	1.68975	-0.553415
A0A8S3ZWV5	1.21763	-1.65314	1.21763	-0.414974	-0.00712386	-0.360026
A0A8S3YSJ0	0.271002	-0.360004	-1.16825	-1.14785	1.53598	0.869122
A0A0B6Y989	-0.770862	-0.665085	-1.45541	0.982294	0.784195	1.12487
A0A8S4A6Z5	-1.4583	-0.155196	-1.08228	1.24922	0.911862	0.534697
A0A0B6Y9C2	-0.42163	-1.15876	-0.758944	0.127391	0.257168	1.95477
A0A0B6Y9C9	-0.552446	-0.49852	-1.63957	1.37642	0.66472	0.649389
A0A0B6Y9Y9	0.13405	-0.206034	-1.00463	-1.3058	1.63124	0.751161
A0A0B6YHB7	0.688065	-0.465568	-1.02874	-0.141845	1.84917	-0.901088
A0A0B6YIX1	-0.912523	-0.677084	-1.26138	1.46781	0.749475	0.633701
A0A0B6YIX8	-1.32529	-0.47461	-1.0991	1.02203	0.892168	0.984796
A0A0B6YPN0	-0.65865	1.39802	-0.65865	-0.345469	1.3619	-1.09716
A0A8S3ZVI4	0.98867	0.98867	0.98867	-1.16111	-1.11526	-0.689634
A0A0B6YRB2	0.814856	-1.91651	0.814856	-0.0446216	0.852036	-0.520614
A0A0B6YS38	-1.12134	-0.548499	-1.18407	1.39991	0.61995	0.834055
A0A0B6YTQ1	0.989975	0.989975	0.989975	-1.24055	-0.751744	-0.977637
A0A0B6YU27	-0.672923	0.605143	-1.77318	1.35138	0.457798	0.0317831
A0A0B6YUR8	-1.12969	-0.991854	-0.376829	1.05107	-0.126619	1.57392
A0A0B6Z276	-0.955461	2.02153	0.408889	-0.276926	-0.738663	-0.459366
A0A0B6Z4J2	-0.929752	-0.407682	1.69618	-0.163121	-1.10939	0.913765
A0A0B6Z4V5	-1.04025	-0.692168	-1.20788	1.09303	0.72503	1.12224
A0A0B6Z5J3	1.42506	-1.68677	-0.315329	-0.491372	0.860066	0.208347
A0A0B6Z667	-0.506935	0.326412	-1.49258	-0.0894951	-0.0797696	1.84237
A0A0B6Z6N2	0.32206	-0.152167	0.922026	-0.229894	1.08533	-1.94736
A0A8S3YKV8	0.0049497	-1.45473	-0.883081	-0.149674	1.24127	1.24127
A0A0B6Z7Z3	1.7359	-0.42977	-0.248104	-1.579	0.496553	0.0244262
A0A8S4A2D2	-1.20328	-0.187895	-1.3892	0.848688	0.943925	0.987761
A0A8S3ZRD2	0.734878	-0.539416	0.0313767	-1.90498	0.583177	1.09497
A0A0B6ZA86	-0.278585	-0.278585	-0.278585	0.978057	-1.62042	1.47812
A0A0B6ZCG8	-1.49617	0.609574	-1.06606	1.21558	-0.133511	0.870596
A0A0B6ZCJ0	-1.12907	-0.0605255	-1.39059	0.427748	0.696528	1.45591
A0A0B6ZCM8	0.992655	0.992655	0.992655	-1.20942	-0.791176	-0.977368
A0A0B6ZCR7	-0.68922	-1.29693	-0.695473	0.5062	0.480745	1.69467
A0A0B6ZD12	0.985493	0.985493	0.985493	-1.30496	-0.726439	-0.925076
A0A8S3ZHD8	0.0898652	-1.12565	-1.14221	1.82073	0.0348853	0.322384
A0A0B6ZDH2	0.397406	0.393376	-0.729931	-1.79381	1.33296	0.399998
A0A0B6ZDX9	0.105444	1.06017	-0.147504	-0.0999268	1.02611	-1.94429
A0A0B6ZI68	0.404852	-0.993827	0.404852	1.82109	-0.937432	-0.699534
A0A0B6ZFV9	-0.25686	-0.688448	-1.11458	1.89146	0.643662	-0.475231
A0A0B6ZHN8	1.28131	0.502657	-1.22072	-1.07652	1.07052	-0.557245
A0A0B6ZII9	-1.00084	-0.562433	-0.916162	0.246036	0.314181	1.91922
A0A0B6ZLT4	0.957405	0.957405	0.957405	-1.06777	-1.39313	-0.411314
A0A0B6ZMS2	-0.879686	0.238824	-1.45789	1.68435	0.452923	-0.0385248
A0A0B6ZMZ3	-1.42535	-0.0519977	-1.17157	1.21843	0.921843	0.508654
A0A0B6ZNV9	0.929451	0.929451	0.929451	-1.14539	-0.210421	-1.43254
A0A0B7A456	-1.0055	-0.630208	-1.0055	-0.0239188	1.21264	1.45248
A0A8S4A0M3	-0.667927	-1.46727	-0.192606	1.225	1.34361	-0.2408
A0A0B6ZRW0	0.993258	0.993258	0.993258	-1.22094	-0.84154	-0.917292
A0A0B6ZTH2	-0.986252	2.12486	-0.529827	0.065439	-0.337109	-0.337109
A0A0B6ZU16	-0.172313	-0.316103	-1.48457	1.38559	1.18084	-0.593443
A0A0B6ZUJ5	-2.08738	0.801958	0.801958	-0.112125	0.00913706	0.586449
A0A0B6ZV11	-1.32583	0.749208	0.107655	-0.854017	-0.354577	1.67756
A0A0B6ZVP3	-0.415577	-1.17631	-0.657742	1.30886	1.43354	-0.492763
B2ZGN6	-0.529147	0.168947	-0.803821	-0.88598	2.06402	-0.0140192
A0A0B6ZWS4	0.622597	0.0598126	0.499425	1.18463	-0.422987	-1.94348
A0A0B6ZXH5	1.34112	-0.779715	-1.75994	0.376272	0.501689	0.320571
A0A8S3YM99	-0.0290852	-1.07618	1.57919	0.792219	-1.31056	0.0444259
A0A0B6ZZP8	1.28443	1.36489	-0.0454586	-1.1412	-0.493414	-0.96925
A0A0B7A0D2	1.0423	0.030418	1.4305	-0.123733	-1.28998	-1.0895
A0A0B7A146	-0.257832	-1.51894	0.272176	1.73797	0.385547	-0.618928
A0A0B7A1S4	-1.39304	1.2901	1.2901	-0.805534	-0.257936	-0.123699
A0A0B7A255	1.16023	0.326599	0.92483	0.165679	-1.70285	-0.874484
A0A0B7A2V3	-1.37137	-0.310126	-1.07129	1.0514	1.25237	0.449025
A0A0B7A3W4	-0.796349	0.390271	-1.86805	0.758044	0.758044	0.758044
A0A8S3Z631	0.991331	0.991331	0.991331	-1.23187	-0.962669	-0.779454
A0A0B7A4L9	0.381169	-0.841889	-1.30838	1.80222	-0.321157	0.288037
A0A0B7A7V2	-0.107287	-1.48803	-1.03492	0.525038	0.727306	1.37789
A0A8S3YR60	-1.67881	1.1647	1.1647	0.227857	-0.56324	-0.315216
A0A0B7A8Q8	-0.234868	0.0900734	-1.87595	-0.0772872	0.724456	1.37358
A0A0B7A863	0.884035	0.883272	-0.989068	0.884633	-0.0267901	-1.63608
A0A0B7A8F8	-1.78442	0.962549	0.962549	-0.47615	-0.415299	0.75077
A0A0B7AAE2	0.320084	0.320084	0.320084	1.03643	0.14732	-2.144
A0A0B7AAG8	0.836727	0.323173	1.09118	-0.285838	0.0153684	-1.98061
A0A0B7A9F1	0.515022	-1.07567	-1.53036	-0.0202849	0.99869	1.1126
A0A0B7A9Q9	0.984048	0.984048	0.984048	-1.27371	-1.01816	-0.660273
A0A0B7A9X4	0.824375	0.824375	0.824375	-1.53913	-1.22731	0.293306
A0A8S3YRE0	0.238627	0.352448	-2.21836	0.545661	0.45423	0.627397
A0A0B7AAS1	-0.718811	-0.437098	-1.30616	1.84152	0.275003	0.345549
A0A0B7ABD8	0.238449	-1.8015	0.398593	0.331667	1.43671	-0.603922
A0A0B7ACI1	0.906503	-1.39999	-1.39999	0.443514	0.797124	0.652839
A0A0B7ACN5	1.81305	-1.18634	-0.657297	-0.381752	-0.360681	0.773021
A0A0B7AFD1	-0.876111	0.938991	-1.61019	1.28407	-0.0614333	0.324675
A0A0B7AF15	-0.408041	0.288028	0.506461	-1.93291	1.30338	0.243079
A0A0B7AF40	1.3455	-0.82704	1.4676	-0.513125	-0.77961	-0.693324
A0A0B7AF49	0.970094	-0.782995	0.535759	-0.59182	1.31288	-1.44392
A0A0B7AFA2	-0.364031	-0.576789	-0.667848	-0.882605	2.02235	0.468923
A0A0B7AFN9	-0.783834	-0.622136	-1.25557	1.15435	0.0630218	1.44416
A0A0B7AIX4	0.777323	0.777323	0.777323	-0.718154	-1.89534	0.281523
A0A0B7AJY6	1.67934	0.411006	0.61151	-0.92128	-0.571731	-1.20885
A0A8S3ZYE0	0.827226	0.373208	0.85949	-2.03601	0.370191	-0.394107
A0A0B7AHW9	-0.868768	0.271671	-1.68687	1.34203	0.672535	0.269399
A0A0B7AI15	1.16503	-0.0351764	1.2836	0.0138776	-1.05928	-1.36805
A0A0B7AID3	0.961766	0.961766	0.961766	-1.47516	-0.539719	-0.870421
A0A0B7AIR7	0.9129	0.509482	-2.04641	0.629347	0.399301	-0.404618
A0A0B7AJ70	-0.907677	-0.296779	1.70885	-1.00452	-0.468875	0.969003
A0A0B7AJY5	0.910989	1.39276	0.459748	-0.685912	-0.597038	-1.48055
A0A0B7AKA6	1.53851	0.518215	0.801189	-0.952637	-0.952637	-0.952637
A0A0B7AKG4	1.26048	-0.567635	1.26048	0.110087	-0.607902	-1.45551
A0A8S3ZMA1	-0.107663	-0.342936	-1.66163	-0.272743	0.883176	1.5018
A0A0B7AL59	1.30486	-1.27565	1.30486	-0.54011	-0.821539	0.0275819
A0A8S3ZZL3	-0.668282	-0.143321	-1.67487	0.498156	0.49275	1.49556
A0A8S3YKG7	-0.603259	-0.514907	-1.58969	0.965151	0.427624	1.31508
A0A8S4A0V7	1.85214	0.807483	-0.566523	-0.641181	-0.469581	-0.982338
A0A0B7AML2	1.05027	0.414036	1.35566	-0.608289	-0.916164	-1.29551
A0A0B7AMR8	-1.41104	-1.41104	0.814043	0.593273	0.742938	0.671822
A0A0B7ANC8	-1.32726	-1.29702	-0.134993	0.91976	0.91976	0.91976
A0A0B7ANW8	0.671271	1.26602	-0.320738	-0.329365	0.561975	-1.84917
A0A8S3ZEY5	1.09378	1.09378	-1.50815	0.29131	-1.10856	0.137835
A0A0B7ARY8	-1.48353	0.408892	-1.21026	1.08786	0.23291	0.96413
A0A0B7APU7	1.77353	-0.365587	-0.841766	0.138695	-1.28644	0.581566
A0A0B7AQI9	-1.33012	-0.56211	-0.984437	0.953399	0.655646	1.26762
A0A0B7AR86	-1.36884	-0.100479	-1.27046	0.913258	0.913258	0.913258
A0A0B7ART5	2.12429	-0.164691	-1.10242	-0.285726	-0.285726	-0.285726
A0A0B7ARC3	1.3888	0.507012	0.502524	-0.256009	-0.296137	-1.84619
A0A0B7AS67	-1.46322	-0.648651	-0.672842	0.819869	1.42004	0.544802
A0A0B7ATA4	-0.72307	1.21246	1.21246	-0.723307	-1.36537	0.386831
A0A0B7AUH9	0.550119	-1.88884	-0.483494	0.498475	1.28286	0.0408805
A0A0B7AVQ5	-0.878181	0.56158	0.359665	-0.338825	1.66866	-1.3729
A0A0B7AUC9	0.140931	0.659322	1.74302	-0.446206	-1.28236	-0.814711
A0A0B7AUD8	0.969453	0.969453	0.969453	-1.26714	-0.482945	-1.15828
A0A0B7AUG7	0.814199	0.814199	0.814199	-1.0154	0.276795	-1.70399
A0A8S3ZBC9	-0.772367	-0.772367	-0.772367	-0.107608	0.418896	2.00581
A0A0B7AVB5	-1.06454	-0.125766	-1.25337	-0.059326	1.5198	0.983207
A0A0B7AVW4	0.813231	0.0886676	-0.482383	-1.86047	1.26756	0.173393
A0A0B7AWJ0	-1.24418	-0.160362	-1.29073	0.974054	0.454261	1.26696
A0A0B7AWQ6	1.50653	1.01805	-1.37703	-0.20637	-0.0754603	-0.865711
A0A0B7AWT8	0.603178	-0.298026	-1.42659	-1.02848	1.34267	0.807251
A0A0B7AX99	-0.605763	0.0334807	-1.57882	0.153837	1.74732	0.249942
A0A0B7AXQ6	-0.676535	-0.295506	-1.63158	1.18921	1.14219	0.272234
A0A0B7AYU4	1.01654	-1.46214	0.582679	1.11255	-0.139688	-1.10994
A0A0B7AZ06	-0.28892	-1.72549	0.163534	1.31807	0.985157	-0.452346
A0A0B7AZ12	0.70242	0.158441	1.72873	-1.25635	-0.55298	-0.780257
A0A0B7AZS2	-0.760127	-1.64259	-0.0799227	1.3383	0.203437	0.9409
A0A0B7B0C9	-0.693466	-0.394679	-1.67745	0.921864	0.921864	0.921864
A0A0B7B0H4	0.391853	0.668995	-1.23338	-1.46615	1.25834	0.380334
A0A0B7B0V2	-0.890261	-0.510585	-1.44338	1.21046	0.638598	0.995169
A0A0B7B1W7	-1.50909	0.485622	-0.795257	1.30878	0.966118	-0.456171
A0A0B7B1N2	0.84135	-0.0958798	-1.28397	-1.24904	1.38195	0.405587
A0A0B7B472	-0.286103	-1.10839	0.588228	-0.0891102	1.85033	-0.954951
A0A0B7B670	-1.37328	-0.792282	0.545255	-0.696829	1.06114	1.25599
A0A0B7B7T9	0.613376	0.691534	1.21546	-0.0870081	-0.625074	-1.80829
A0A0B7B722	-1.4632	1.24223	1.24223	-0.535868	-0.671531	0.186141
A0A0B7B774	0.97757	-1.97976	0.18634	0.672614	0.631755	-0.488517
A0A0B7B784	-1.19841	-0.444534	-0.795906	-0.202948	1.00308	1.63871
A0A0B7B7H5	1.27832	0.502395	0.625376	-0.0623011	-0.474818	-1.86897
A0A0B7B7P1	1.08473	0.764954	0.797069	-0.675581	-0.209793	-1.76138
A0A0B7B822	0.250962	-1.59539	-0.930437	1.46578	0.563027	0.246057
A0A0B7B862	-1.12574	-1.47375	0.784238	0.229285	1.35668	0.229285
A0A8S3Z3E3	-0.960871	-0.628313	-1.21452	0.377556	0.966849	1.4593
A0A0B7BAV8	-0.631883	1.60609	-1.64465	0.344189	-0.105785	0.432037
A0A0B7BB55	-1.21495	1.07007	1.07007	0.0543905	0.445899	-1.42548
A0A0B7BC59	-0.0311154	1.33039	1.21666	-0.18604	-1.16495	-1.16495
A0A0B7BC90	1.55432	0.726282	0.0666724	0.015025	-0.819412	-1.54289
A0A0B7BCQ8	0.98235	0.98235	0.98235	-0.639512	-1.28342	-1.02412
A0A0B7BDN2	-1.50659	0.994063	0.994063	-0.400175	0.851062	-0.932418
A0A0B7BFF0	0.399435	-0.33675	0.437793	-1.4478	1.69648	-0.74916
A0A0B7BH80	0.0789108	-2.08865	0.297786	0.511159	1.12975	0.071044
A0A0B7BHM3	0.0794706	1.2509	-2.01924	0.0286053	0.072442	0.587829
A0A0B7BIA3	-0.905996	0.0318323	-1.48015	1.04003	1.37894	-0.0646631
A0A0B7BIB2	1.77339	0.40209	0.254844	-1.14168	-0.146953	-1.14168
A0A0B7BIZ6	0.915502	0.915502	0.915502	-0.115832	-1.39258	-1.23809
A0A8S3ZBH6	1.03689	-1.75262	0.813725	0.611337	0.177178	-0.886519
A0A0B7BJU2	-1.83729	1.03013	1.03013	-0.632126	0.301391	0.107759
A0A0B7BKD8	-0.905541	-0.905541	-0.905541	1.73863	0.349495	0.628501
A0A8S4A3G9	0.417381	-1.98505	-0.379243	1.06532	0.770981	0.110614
A0A8S3ZRR3	-2.15373	0.587682	0.587682	-0.145267	0.466088	0.657546
A0A0B7BM14	0.896273	-1.61682	-0.0719496	1.42483	0.100568	-0.732902
A0A0B7BMQ0	-1.04339	0.856874	-0.382024	1.29249	0.662371	-1.38633
A0A0B7BNN1	0.52372	0.52372	0.52372	0.170164	-2.21827	0.476945
A0A0B7BN15	0.888147	-0.712948	1.34939	0.43494	-1.60146	-0.358066
A0A0B7BN35	0.758679	-0.998838	1.65231	0.351159	-0.785037	-0.978271
A0A0B7BNS9	-1.43467	0.285229	-0.922342	1.54366	0.757682	-0.229563
A0A0B7BQ86	-1.05755	-1.56044	0.791525	0.175184	1.28719	0.364087
A0A0B7BR42	0.0653099	2.15545	-0.25917	-0.653863	-0.653863	-0.653863
A0A0B7BRG2	1.30108	0.424415	0.48088	0.492939	-1.2801	-1.41921
A0A0B7BT89	1.09158	0.113993	1.34193	-0.105745	-1.18614	-1.25562
A0A8S3ZLB1	0.0543334	0.0543334	0.0543334	-1.7054	-0.201752	1.74415
A0A0B7BTY0	-1.78123	1.03614	1.03614	-0.547695	-0.288282	0.544927
A0A8S4A374	-0.42762	-0.114036	-1.83446	1.07963	0.183023	1.11346
A0A8S4A2E5	-0.466706	-0.559795	-1.62814	1.23116	0.331577	1.0919
A0A0B7BW67	0.68765	0.00414971	-1.07253	1.824	-0.78601	-0.657266
A0A2D2VZX5	-1.82359	0.135525	1.23525	0.992358	-0.269772	-0.269772
A0A345S6Z2	-1.30493	-0.348145	-0.94778	0.39205	0.519363	1.68944
A0A345S6Z4	-1.25735	0.821908	-1.53028	0.563175	0.926056	0.476488
A0A3G2VFP3	1.01224	0.833743	1.13611	-0.888213	-0.982077	-1.1118
A0A3G2VFQ5	0.489714	0.416898	1.5227	0.0708931	-0.988146	-1.51206
A0A3G2VFW4	0.689993	-0.170828	1.48855	0.458914	-1.11885	-1.34778
A0A3G2VHF1	1.23417	-0.0618523	1.15431	0.155695	-1.10815	-1.37417
A0A3G2VHN3	0.703985	0.453098	1.07669	0.533771	-1.2713	-1.49624
A0A3G2VHR9	0.930924	0.200329	1.29262	0.168489	-1.16613	-1.42623
A0A3G2VMG8	0.983647	0.477182	1.28251	-0.422734	-0.78043	-1.54017
A0A8S3YAY8	0.268961	0.317997	-1.34792	-0.711412	-0.36373	1.8361
A0A8S3YCD5	0.756347	-0.657196	-0.320133	0.78748	-1.71729	1.15079
A0A8S3YCI9	0.959252	0.959252	0.959252	-0.731434	-1.52103	-0.625294
A0A8S3YCT7	-0.929368	-1.07026	-0.749758	1.69166	0.590355	0.467377
A0A8S3YD83	-1.26817	0.668974	-0.849545	-0.201491	-0.128896	1.77913
A0A8S3YDY6	-0.942383	0.386573	-1.51424	1.26534	-0.207837	1.01255
A0A8S3YFS4	-0.808529	-0.808529	-0.808529	0.187549	1.98483	0.253206
A0A8S3YG49	0.140442	-2.11711	0.671318	-0.0392763	0.405975	0.938656
A0A8S3YHQ3	0.537022	-0.466807	0.537022	-0.831153	-1.38628	1.61019
A0A8S3YI15	1.69555	0.295468	0.633856	-0.974899	-0.422249	-1.22773
A0A8S3YIS2	1.25896	-0.0388313	1.25896	-1.1727	-0.105477	-1.20091
A0A8S3YJ82	-0.668387	-1.55342	1.73016	0.370476	0.0283216	0.0928503
A0A8S3YKD9	0.776981	0.776981	0.776981	0.405724	-1.74224	-0.994425
A0A8S3YKE6	-0.162537	-1.10578	-0.776838	1.35911	-0.673064	1.35911
A0A8S3YKJ4	0.286619	-1.1869	-1.38271	0.743611	1.42521	0.114175
A0A8S3YKW7	0.959708	0.959708	0.959708	-1.04272	-1.39957	-0.436831
A0A8S3YKZ6	1.25117	-0.491584	-1.58699	-0.208616	1.25767	-0.221656
A0A8S3YLB0	0.617867	-0.561253	0.757751	-1.67911	1.30866	-0.44392
A0A8S3YML3	-1.29598	0.0980126	-1.23781	1.405	0.14569	0.885089
A0A8S3YMR3	1.27296	1.08958	-0.622594	-1.1786	0.512461	-1.0738
A0A8S3YN87	0.849056	0.849056	0.849056	-1.89712	-0.20892	-0.441127
A0A8S3YNX5	-1.01739	-0.354691	-1.30694	1.01061	0.235095	1.43332
A0A8S3YP54	-1.0434	-0.560234	-1.17871	0.962934	0.350342	1.46906
A0A8S3YPU9	-0.439552	-1.56566	-0.100156	1.09994	-0.400112	1.40553
A0A8S3YPV0	-0.0354018	-0.0354018	-0.0354018	0.143126	1.70999	-1.74691
A0A8S3YQG2	-0.300811	-0.00766059	0.44947	-0.262904	1.73888	-1.61697
A0A8S3YQH6	1.06882	-1.94368	0.0581421	0.234841	0.943593	-0.361718
A0A8S3YQU2	0.080448	-1.67438	0.975875	-0.116394	-0.6213	1.35576
A0A8S3YRC8	1.20333	0.32057	1.20262	-0.3178	-1.18273	-1.226
A0A8S3YS27	-0.69943	-1.31182	1.90175	-0.29229	0.260575	0.141214
A0A8S3YSM7	0.974102	0.974102	0.974102	-0.627796	-1.3991	-0.895406
A0A8S3YT41	0.327203	-1.1277	0.327203	-0.687741	-0.717011	1.87805
A0A8S3YT59	-1.88643	0.255223	0.358409	-0.46367	1.38065	0.355812
A0A8S3YTM7	-0.420119	-0.423553	-1.29589	1.97601	-0.0711385	0.234688
A0A8S3YTY5	1.37307	-1.26403	-1.26403	-0.0415056	0.28072	0.915764
A0A8S3YU13	1.12602	-1.32576	0.32564	0.178025	1.02925	-1.33317
A0A8S3YUA8	0.444261	-0.193119	1.28005	-0.663094	0.852475	-1.72058
A0A8S3YUD0	0.989058	0.989058	0.989058	-1.1401	-1.13304	-0.694029
A0A8S3YUW4	1.13092	0.536343	1.24896	-0.841775	-0.956078	-1.11838
A0A8S3YUY0	0.882888	0.62829	0.882888	-1.83841	0.228201	-0.783853
A0A8S3YV52	0.867718	1.22501	0.887017	-0.993248	-0.993248	-0.993248
A0A8S3YVN3	1.61129	-0.00159628	0.807087	-0.443297	-0.435139	-1.53834
A0A8S3ZR02	-0.714417	0.910546	-0.126547	-1.5282	1.51839	-0.0597732
A0A8S3YW51	-0.997783	-0.997783	-0.997783	1.08887	0.868176	1.0363
A0A8S3YWM0	-0.667019	0.728904	-0.761891	1.37312	0.743096	-1.41621
A0A8S3YXK5	-1.27911	-0.540882	-1.08609	1.06984	1.09315	0.743098
A0A8S3YXT1	-0.465451	-1.20928	1.0332	1.22601	-1.18094	0.596468
A0A8S3YXY8	0.150859	-0.773713	-1.69862	1.43305	0.59425	0.294167
A0A8S3YY36	-1.48365	1.13302	1.13302	0.414015	-1.01305	-0.183351
A0A8S3YY54	-0.0802952	-0.0802952	-0.0802952	2.03241	-0.545648	-1.24588
A0A8S3YYC9	1.0891	-1.85654	0.32799	0.587215	0.598351	-0.746119
A0A8S3YYP4	0.237573	0.833826	-2.06768	0.889703	-0.243152	0.349726
A0A8S3YYU1	-1.1255	-0.633411	-0.957807	0.356345	0.67921	1.68117
A0A8S3YYV3	-1.84593	1.10493	1.10493	0.135162	-0.312818	-0.186267
A0A8S3YYX8	0.966796	0.966796	0.966796	-0.888371	-1.44339	-0.568622
A0A8S3YZ26	1.00037	-1.52653	-0.666791	-0.655264	0.715493	1.13272
A0A8S3YZ79	1.19177	0.543593	1.19177	-0.903754	-1.00595	-1.01743
A0A8S3YZM9	1.24768	0.662386	-0.0193141	0.738726	-1.34102	-1.28846
A0A8S3Z089	0.983048	0.983048	0.983048	-0.64065	-1.26793	-1.04057
A0A8S3Z0W5	-0.623097	0.164919	-1.89451	0.521965	0.761819	1.06891
A0A8S3Z0Y8	-1.21493	-0.087535	-0.990937	1.84525	0.103727	0.344429
A0A8S3Z150	0.69978	0.460636	-1.48352	-1.18058	1.2871	0.216589
A0A8S3Z183	0.623799	-0.887887	1.69781	-0.0206005	-1.39252	-0.0206005
A0A8S3Z1M8	-0.537058	0.805985	-1.41056	1.68891	-0.0864256	-0.460856
A0A8S3ZCV2	-0.769782	-0.769782	-0.769782	1.87121	0.778036	-0.339901
A0A8S3Z2W6	-1.43064	-0.651644	-0.706165	0.774386	0.558658	1.4554
A0A8S3Z312	0.12032	1.51442	-1.85734	-0.178299	0.455609	-0.0547109
A0A8S3Z323	-1.41722	1.27927	1.27927	-0.575316	-0.620075	0.0540687
A0A8S3Z376	0.982643	-1.13309	-1.52684	-0.00610911	0.875815	0.807582
A0A8S3Z3F2	-0.119921	-1.58574	0.630317	-0.326291	1.69706	-0.295423
A0A8S3Z426	-0.0232226	-1.44351	-0.919929	1.23729	-0.0879114	1.23729
A0A8S3Z498	-1.73172	0.109947	-0.464727	1.52475	-0.1002	0.661946
A0A8S3Z4F0	0.700043	0.700043	0.700043	0.156784	-0.138909	-2.118
A0A8S3Z4L2	1.25775	1.25775	-1.46192	-0.242913	-0.799859	-0.0108091
A0A8S3Z4V3	-1.23007	-0.375572	-1.23007	1.24037	0.69337	0.901968
A0A8S3Z4W8	0.988014	0.988014	0.988014	-1.24782	-0.713678	-1.00254
A0A8S3ZA69	-1.25605	0.321101	-1.28981	-0.067182	1.25697	1.03497
A0A8S3Z6T7	-0.0135091	-0.0135091	-0.0135091	0.502178	-1.91022	1.44857
A0A8S3Z7V6	0.556355	-1.92119	0.556355	-0.0271974	-0.400704	1.23639
A0A8S3Z896	0.778812	0.778812	0.778812	-0.399004	0.066738	-2.00417
A0A8S3Z8U5	0.549726	-0.217264	-1.49414	-0.488986	1.7784	-0.127742
A0A8S3Z917	0.806176	1.20163	0.115117	-0.216197	0.0537021	-1.96043
A0A8S3Z974	0.977308	0.977308	0.977308	-0.61968	-1.35281	-0.959433
A0A8S3ZA67	-0.916856	-1.28136	-0.281692	1.19671	-0.127405	1.4106
A0A8S3ZAA0	0.817375	0.817375	0.817375	-1.9634	-0.347672	-0.141056
A0A8S3ZAC9	1.37092	0.538106	0.865875	-0.947542	-0.406802	-1.42055
A0A8S3ZAE8	0.99481	0.99481	0.99481	-1.19792	-0.882361	-0.904149
A0A8S3ZAL2	0.991313	0.991313	0.991313	-1.23062	-0.777093	-0.966222
A0A8S3ZC23	-1.31596	-1.15017	-0.269197	0.632046	1.41323	0.690056
A0A8S3ZC42	1.08581	0.87529	0.806218	-0.364213	-0.762935	-1.64017
A0A8S3ZC76	0.127459	-1.02062	-0.933057	0.606394	1.82642	-0.606593
A0A8S3ZCR5	-0.645316	-0.906614	-1.31225	0.50654	1.13527	1.22237
A0A8S3ZCR6	0.959971	0.959971	0.959971	-0.561999	-1.5004	-0.817516
A0A8S3ZDD4	1.13244	1.49646	-0.14548	-0.310636	-1.08855	-1.08424
A0A8S3ZDR0	0.64286	0.158625	0.83954	-1.35932	1.07761	-1.35932
A0A8S3ZDW7	0.920658	0.920658	0.920658	-0.69195	-1.68149	-0.38853
A0A8S3ZE40	0.957329	0.957329	0.957329	-0.660854	-1.53526	-0.675872
A0A8S3ZEA4	-0.787164	-0.937808	-0.442412	1.97101	0.545967	-0.34959
A0A8S3ZF38	-0.934327	-0.568479	-1.1962	0.115418	1.18644	1.39715
A0A8S3ZFG9	1.26897	-0.411758	-0.0362739	1.35109	-1.21748	-0.954548
A0A8S3ZFY2	0.0756712	-0.978771	-1.24174	1.65812	0.803066	-0.316344
A0A8S3ZGB8	1.17928	0.587774	0.0952808	-1.33942	-1.33942	0.816494
A0A8S3ZGC7	-0.283194	-1.34244	-1.05531	1.35518	0.282995	1.04278
A0A8S3ZGV8	-0.831734	1.39079	1.39079	-0.924999	-0.683937	-0.340912
A0A8S3ZHC8	0.912288	-1.45697	0.387937	-1.06967	1.31968	-0.0932615
A0A8S3ZHP6	1.31675	-1.22544	0.445456	0.9169	-0.148571	-1.30509
A0A8S3ZIN3	-0.752518	0.243743	-1.44459	0.0715257	1.81031	0.0715257
A0A8S3ZJ33	-0.89961	-0.898015	-0.898015	0.317356	0.619489	1.75879
A0A8S3ZJ53	-0.586402	0.473215	-0.690703	1.15676	1.15676	-1.50962
A0A8S3ZJB6	-0.995847	-1.08636	-0.264363	1.64879	-0.282092	0.979865
A0A8S3ZJQ5	0.307081	0.307081	0.307081	-0.676592	-1.73933	1.49468
A0A8S3ZKA1	-0.476987	-1.18185	-0.643	-0.442711	1.37227	1.37227
A0A8S3ZKF6	1.21187	1.11119	0.334878	-0.221832	-0.928215	-1.50788
A0A8S3ZKU9	-1.62565	1.11307	-0.969318	-0.0516415	0.756793	0.776747
A0A8S3ZKW9	-0.931784	0.394641	1.03055	-1.29834	1.37826	-0.573324
A0A8S3ZKY9	0.015649	-1.71231	0.790275	-0.299168	1.50473	-0.299168
A0A8S3ZL38	1.86401	-1.03907	-0.17935	0.673847	-0.448656	-0.870781
A0A8S3ZLN8	-1.0707	0.187185	-1.56905	0.459055	1.27859	0.71492
A0A8S3ZLW9	0.0914379	0.905147	-0.980434	1.02808	0.620024	-1.66425
A0A8S3ZLX5	1.55583	-0.0639873	-1.47347	0.652432	-0.949212	0.278404
A0A8S3ZMG0	0.967782	0.967782	0.967782	-0.945644	-1.41454	-0.54316
A0A8S3ZMT4	-1.01286	-0.118284	-0.322618	-0.0744837	2.12109	-0.592846
A0A8S3ZMT7	-1.06926	0.15476	-1.43362	0.949942	0.0291599	1.36902
A0A8S3ZMY0	0.697193	-1.42312	0.697193	-1.38834	0.520078	0.896996
A0A8S3ZNL3	-0.127217	-0.127217	1.03239	1.51071	-1.12775	-1.16092
A0A8S3ZNZ3	1.59827	1.00543	-1.20712	-0.351206	-0.130411	-0.914967
A0A8S3ZPD9	-0.264423	1.85629	0.158482	-0.622774	0.283433	-1.41101
A0A8S3ZPL5	1.2845	-1.07429	1.2845	-1.03908	-0.653578	0.197952
A0A8S3ZQP3	-1.00284	-0.307777	-0.627194	1.99251	-0.544373	0.48968
A0A8S3ZQX7	-0.255706	0.149325	-1.13253	0.297204	1.90228	-0.960567
A0A8S3ZRB9	1.52136	-1.56438	-0.250667	-0.610635	0.00856445	0.895759
A0A8S3ZRF1	1.93418	0.380515	-0.607302	-0.202357	-0.2178	-1.28723
A0A8S3ZRU5	1.27607	-0.660436	1.08737	0.519133	-1.02544	-1.1967
A0A8S3ZRY2	0.975294	0.975294	0.975294	-1.09414	-1.2844	-0.547344
A0A8S3ZS36	1.28247	0.0802979	1.35695	-1.0029	-0.97664	-0.740177
A0A8S3ZS48	1.00103	0.184158	1.49412	-0.430788	-1.02904	-1.21948
A0A8S3ZTX9	-0.919796	-0.175691	-1.01965	-0.542386	0.969572	1.68795
A0A8S3ZTL2	-1.1389	-0.637503	-0.872349	0.662023	0.243804	1.74293
A0A8S3ZUG3	-1.61031	-0.103531	-0.930061	0.762342	1.24068	0.640877
A0A8S3ZUJ5	-0.96928	0.242685	-1.31555	-0.42199	1.06342	1.40071
A0A8S3ZVE6	-0.668139	1.38582	1.38582	-0.386624	-1.06977	-0.647095
A0A8S3ZVH9	-0.654082	1.16815	-0.889417	1.26475	0.398338	-1.28774
A0A8S3ZVR9	1.59455	0.81781	-0.34314	-1.19055	0.219238	-1.0979
A0A8S3ZVU7	-1.67563	0.0362732	-0.271824	0.515336	1.66676	-0.270908
A0A8S3ZW76	1.19959	0.237732	1.35234	-1.158	-0.857696	-0.773973
A0A8S3ZW91	-1.94885	0.819913	0.819913	0.386012	-0.632428	0.555437
A0A8S3ZWQ4	0.102319	-0.771263	1.1302	-1.02625	-0.922607	1.4876
A0A8S3ZX52	0.731055	1.18902	0.993428	-0.599994	-1.03688	-1.27662
A0A8S3ZXA1	0.0923535	1.40968	1.00409	-0.0883054	-1.02814	-1.38968
A0A8S3ZXA8	0.891412	0.891412	0.891412	-0.800556	-1.71784	-0.155837
A0A8S3ZXD1	1.35162	-0.615746	1.4292	-0.998499	-0.391086	-0.775497
A0A8S3ZY02	0.136428	-0.048221	-1.7429	-0.31255	0.309573	1.65767
A0A8S3ZY08	-1.2141	0.895285	-1.04774	1.57409	0.148591	-0.356126
A0A8S3ZY86	1.18184	-0.0599779	1.38486	-0.22314	-1.03086	-1.25273
A0A8S3ZY97	-0.134536	-1.87894	-0.528616	0.956077	0.782403	0.803615
A0A8S3ZYA1	-1.0279	0.113908	-1.60038	1.12821	0.432631	0.953528
A0A8S3ZYL1	-0.661377	-1.56092	-0.0385949	1.68459	0.0424589	0.533841
A0A8S3ZYT9	0.990683	0.990683	0.990683	-1.09467	-1.15671	-0.720671
A0A8S3ZZJ2	-1.49076	-0.302164	-0.842364	1.36549	1.02606	0.243738
A0A8S3ZZJ6	-0.327853	-0.846977	-1.56862	1.1093	0.544299	1.08985
A0A8S4A032	-0.637801	1.36384	1.36384	-0.473839	-0.394038	-1.22201
A0A8S4A0F8	-0.927987	1.93529	-1.045	-0.175163	0.458641	-0.245781
A0A8S4A0H7	1.14202	-1.47999	-0.531404	-0.812933	1.11236	0.569938
A0A8S4A0Q6	-1.03121	-0.0612557	-0.650711	0.139261	-0.463691	2.06761
A0A8S4A0Z0	-1.28544	-0.284191	-1.21971	1.23567	0.927408	0.626263
A0A8S4A1C4	1.43771	-0.580753	-0.146456	-0.603083	1.21215	-1.31957
A0A8S4A1L5	-1.68662	0.91749	-0.500356	-0.0783233	1.43178	-0.0839745
A0A8S4A205	0.532423	-1.38404	-0.590126	-0.495666	1.78425	0.153158
A0A8S4A3W6	-1.4569	0.192128	1.86177	0.213738	-0.405372	-0.405372
A0A8S4A4A1	-1.73396	0.577933	-0.966603	0.353637	1.0174	0.751591
A0A8S4A4I0	0.61484	1.0095	1.09454	-1.30226	-0.114355	-1.30226
A0A8S4A4U2	0.288557	1.76288	0.045344	-0.404867	-1.62433	-0.0675879
A0A8S4A5K0	-0.28777	1.27099	-1.97375	0.460952	0.428161	0.101419
A0A8S4A5L7	0.653273	1.2945	-0.748041	0.448996	0.118291	-1.76702
A0A8S4A602	-0.446439	-1.01695	-1.31398	1.38025	0.980425	0.416695
A0A8S4A6A5	1.1044	-0.544991	-1.88192	0.203833	0.929735	0.18894
A0A8S4A6E7	-1.32139	0.408473	-0.208386	-1.09414	1.55066	0.664786
A0A8S4A6F9	0.930576	0.930576	0.930576	-1.18068	-1.40148	-0.209564
A0A8S4A6Q2	0.987919	0.987919	0.987919	-1.28603	-0.765395	-0.912335
A0A8S4A6Y7	1.586	-0.0279188	0.655205	0.224622	-1.34614	-1.09177
A0A8S4A7J9	-0.294649	0.681857	-1.73247	1.50183	0.220929	-0.377494
A0A8S4A7S0	-1.47158	-1.05899	1.10894	0.948838	-0.248968	0.721766
A0A8S4A898	0.946771	-1.77149	-0.365448	0.872771	0.872771	-0.555378
A0A8S4A8S7	-0.635434	-0.635434	0.975346	1.34904	-1.49275	0.439238
A0A8S4A8U8	0.513496	-0.0985831	-0.372907	-1.22844	1.89219	-0.705757
A0A8S4A8Y9	1.44531	0.376322	1.00684	-1.18473	-0.846468	-0.797278
A0A8S4A933	1.13022	-0.70859	-1.05604	1.32953	0.392726	-1.08785
A0A8S4A9H1	-1.17825	-0.217033	0.846619	1.4098	-1.29357	0.43243
A0A8S4A9P2	-1.08747	1.55744	-1.09472	0.252431	-0.541967	0.914284
A0A8S4AAY1	-1.88699	0.409076	0.0339425	1.05221	-0.541315	0.933072
A0A8S4ADM4	0.88018	0.0960483	1.5067	-0.154756	-1.48947	-0.838702
G3FPE5	1.08087	0.23473	1.46405	-0.821193	-0.835958	-1.1225
P35903	1.40726	1.34272	-0.969438	-0.538342	-0.949407	-0.292793
Q3V653	-1.15791	-0.472597	0.96679	1.68535	-0.247227	-0.774399
V5W6Y5	-0.756557	-0.880121	-0.910869	1.8982	0.393041	0.25631
