# Supplementary material for: Proteomic profiles of Lissachatina (Heterobranchia) and Pomacea (Caenogastropoda) snails infected with Angiostrongylus cantonensis using 4D label-free quantitative analysis
Source: PLoS Negl Trop Dis. 2025 Dec 8;19(12):e0013812. doi: 10.1371/journal.pntd.0013812 (PMC12685165; doi:10.1371/journal.pntd.0013812)
Supplement: S1 Dataset — (ZIP) [file pntd.0013812.s006.zip › Lissachatina fulica/1. Statistics/Peptide groups.xlsx]

## Sheet: Sheet1
Sequence	Mass	Proteins	Leading razor protein	Charges	Score	AfAc-2	AfAc-3	AfAc-4	AfFr-1	AfFr-2	AfFr-3
AAAGELQEDSGLYDLYK	1841.87	A0A0B7BIB2;A0A8S3YI14	A0A0B7BIB2	2	197.17	384880	348410	207100	359370	287680	227000
AAAQGDFLIVGLHTDPVVNR	2092.11	A0A8S3ZKU9	A0A8S3ZKU9	2	56.473	5823.9	56430	31311	0	22582	17553
AAAVSVEPYWPGLFAK	1704.89	A0A8S3ZU53;A0A8S3ZHY5	A0A8S3ZU53	2	169.81	185980	266170	187330	243430	282390	289960
AAENISALVLDVK	1341.75	A0A0B7AAE2;A0A0B7A8J5	A0A0B7AAE2	2	206.03	169570	336850	139680	138220	158110	131660
AAFDDAIAELDTLSEESYK	2086.96	A0A8S3Z1M8;A0A8S4A1R4;A0A0B7AD66	A0A8S3Z1M8	2	270.91	0	182420	131220	159090	308370	269980
AAGGYNDWPTGR	1263.56	A0A8S3YCT7;A0A8S3Z974	A0A8S3YCT7	2	172.1	895370	899050	1126600	2523200	1571400	1522100
AAGTENLGEIR	1129.57	A0A0B6XUA9	A0A0B6XUA9	2	112.8	178080	31766	123260	0	0	0
AAGVHVTMSPAK	1167.61	A0A8S3Z8Y1	A0A8S3Z8Y1	2	72.922	0	0	0	0	0	0
AALDAQNALHNIK	1377.74	A0A8S3ZLB1;A0A0B7BSH7;A0A0B7BS95;A0A0B7BS81;A0A0B7BRJ7;A0A0B7BUP5;A0A0B7BU07;A0A0B7BUN8;A0A0B7BRH9	A0A8S3ZLB1	2	187.85	0	31314	0	102680	98456	129320
AALDHLTR	895.488	A0A0B7BD77;A0A0B7BD95;A0A0B7BDJ8;A0A0B7BFZ1;A0A0B7B3T9;A0A0B7BFZ5;A0A0B7BCN3;A0A8S3ZZR7;A0A8S3ZTZ6;A0A8S3ZTI1;A0A8S3ZYM1;A0A0B7B1A6	A0A0B7BD77	2	109.36	28303	0	0	0	29816	0
AALNEMVEYVTQNR	1636.79	A0A8S3Z0W5	A0A8S3Z0W5	2	197.3	0	39475	9374.2	28683	37721	42546
AAMMTSAQLDNEK	1408.63	A0A0B7A369;A0A0B7A3G7;A0A8S3Z8X4	A0A0B7A369	2	108.93	0	0	0	0	6642.8	7349.9
AANPGIGVADVAK	1181.64	A0A8S3ZA69;A0A8S3Z5M0	A0A8S3ZA69	2	75.474	0	0	0	139680	220040	227320
AAQALAVNISAAK	1226.7	A0A0B6ZZP8	A0A0B6ZZP8	2	112.93	43373	58280	0	0	42822	20131
AAQLEYSEAHK	1245.6	A0A8S3YKE6;A0A0B7AF39	A0A8S3YKE6	2	120.65	28637	0	14732	22453	19814	0
AARPLITVHNEK	1347.76	A0A8S4A0Z0	A0A8S4A0Z0	2;3	139.78	0	0	0	140910	88141	100290
AASDISMTELAPTHPIR	1808.91	A0A8S3Z1M8;A0A8S4A1R4;A0A0B7AD66	A0A8S3Z1M8	2	240.94	2176900	2618500	2083200	2131300	2145100	1999500
AAVIHGGDLR	1007.55	A0A0B7AXB1;A0A8S4A070;A0A0B7AV89;A0A0B7AWV9	A0A0B7AV89	2	86.205	0	0	0	0	0	0
AAVNVHSTNASENNLSR	1782.86	A0A0B7BLA5;A0A8S3YP54	A0A8S3YP54	2	131.48	583530	690320	587020	522680	709240	702310
AAWEEQWGER	1260.55	A0A8S3ZEA4;A0A8S4A461	A0A8S3ZEA4	2	158.57	68549	63561	63927	54491	65371	47200
ACGMSFPDLMVR	1382.61	A0A8S3YWS0	A0A8S3YWS0	2	129.28	0	0	0	0	0	64162
ADADFSLIHYADK	1464.69	A0A0B7B472;A0A0B7B756;A0A0B7B7P5;A0A8S3YHN0	A0A0B7B472	2	211.84	0	353390	438870	306640	448530	288380
ADCAVNAMNEPLK	1431.65	A0A3G2VMG8;A0A0B7BDN3	A0A3G2VMG8	2	253.1	2625900	3017400	3592700	2164300	1523500	872340
ADDVQLEFVR	1190.59	A0A8S3ZP66	A0A8S3ZP66	2	124.81	0	65156	51867	29334	28664	33685
ADENLDFEEQILEAAK	1833.86	A0A0B7BNN1;A0A0B7BQZ0;A0A0B7BNT7;A0A0B7BMR2	A0A0B7BNN1	2	170.22	40454	0	0	21129	22886	36426
ADHLIEATFEK	1272.63	A0A0B6Y9C2;A0A8S3ZGG6	A0A0B6Y9C2	2	159.11	43339	70019	49820	56621	56264	75977
ADLVNNLGTIAK	1227.68	A0A0B6ZJD3;A0A0B6ZTE1;A0A8S3ZY08;A0A8S3ZJK1;A0A0B6ZUX8	A0A8S3ZY08	2	163.59	1295600	2496500	1428900	1585900	1382500	1142200
ADMVDHQQLMR	1342.61	A0A0B6YAK3	A0A0B6YAK3	2	85.821	29560	29277	0	36066	38340	53280
ADNTGSSQFDGTSAFASAVAR	2058.92	A0A8S3ZJ33	A0A8S3ZJ33	2	54.813	8085.7	0	0	0	0	37956
ADNVQYIELR	1219.62	A0A0B7AWX8;A0A8S3YPX0;A0A0B7AQH8;A0A0B7AQA8	A0A0B7AWX8	2	144.47	0	0	0	3168800	861500	1107400
ADQLTEEQIAEFK	1520.74	A0A8S3ZKY8;A0A0B6XUV1;A0A8S3YL91;A0A0B7A261;A0A0B6ZFC4;A0A0B6Y8I6	A0A8S3ZKY8	2	198.33	0	51870	120700	95207	234630	0
ADSSLDDFFAK	1214.55	A0A8S3ZN17	A0A8S3ZN17	2	179.36	0	0	0	2675.4	0	0
ADVDLPGFK	960.492	A0A0B6ZTH2;A0A8S3YIV0	A0A0B6ZTH2	2	113.7	92357	365030	102550	93103	484390	144130
ADVDLPGFKK	1088.59	A0A0B6ZTH2;A0A8S3YIV0	A0A0B6ZTH2	2	88.921	49580	120580	60158	42787	0	0
ADVGATETSYK	1140.53	A0A0B7BC90	A0A0B7BC90	2	140.05	921130	0	211340	93059	0	0
ADVNYPNIR	1060.53	A0A8S3ZUJ7	A0A8S3ZUJ7	2	117.39	51195	0	509000	813810	0	0
ADYITVHTPLIPQTK	1695.92	A0A0B7AF15	A0A0B7AF15	2	160.62	44773	41262	47361	0	93357	62917
AEALQAGASQFEASAGK	1634.79	A0A0B6YAZ0;A0A8S3Z4R8;A0A0B6YCE0	A0A0B6YAZ0	2	87.251	0	0	0	0	0	0
AEAMLQEANK	1103.53	A0A0B6ZVP3;A0A0B6ZWE8;A0A0B6ZVR8	A0A0B6ZVP3	2	146.88	18380	10631	17157	30183	59068	38274
AEAQIALECYEALQK	1735.85	A0A0B6ZNW0;A0A0B6ZPC2	A0A0B6ZNW0	2	132.9	15475	0	0	0	8902.9	15690
AEAVAVVAGQQWTHLDR	1849.94	A0A0B7AF40;A0A0B7AFT1;A0A8S3YW61	A0A0B7AF40	2	131.06	107650	52994	127200	67283	45157	85574
AEDRVFVGFR	1194.61	A0A8S3ZS48;A0A3G2VHN3;G3FPE5;A0A3G2VHT2	A0A8S3ZS48	2	126.82	225810	133170	378320	103790	85816	0
AEISYSSDPR	1123.51	A0A0B7BRR4;A0A0B7BP36;A0A8S3YV52	A0A8S3YV52	2	93.467	627080	1937200	602180	0	0	0
AELFVSPDVK	1103.59	A0A0B7BQR6	A0A0B7BQR6	2	105.36	0	0	53748	0	0	0
AELNEFLTR	1091.56	A0A8S3YS27;A0A0B7AZ66;A0A8S3YX55	A0A8S3YS27	2	134.66	73926	67887	906620	0	121850	105150
AEMLLAWGHLGETK	1554.79	A0A8S3ZBG0	A0A8S3ZBG0	2	91.245	42394	65809	117480	9631.2	0	20666
AEPELNVDSLISR	1441.74	A0A8S4A4N4;A0A0B7BXE1	A0A8S4A4N4	2	91.245	60279	34555	34422	41646	44498	40838
AEQEEEYISNTLLK	1665.81	A0A0B7AYF2	A0A0B7AYF2	2	156.02	0	0	0	0	0	25290
AFGPGIEPTGNQVGVPAR	1765.91	A0A0B7BJW5;A0A0B7BJW7;A0A0B7BLG3;A0A0B7BJT5	A0A0B7BJW5	2	97.949	108560	30126	153170	82960	37021	41012
AFGYVYGTEDGLHK	1555.73	A0A8S3YR44	A0A8S3YR44	2	115.41	0	0	16654	11244	0	19165
AFIGSVSSAVVSNAK	1435.77	A0A8S3YPQ0	A0A8S3YPQ0	2	157.74	0	0	15164	235650	247790	212300
AFIITINSFGTELSK	1639.88	A0A0B7AZ12;A0A0B7AZA1	A0A0B7AZ12	2	99.589	0	0	0	0	11741	4205.5
AFIQNPSEAQR	1259.63	A0A8S3ZQP3	A0A8S3ZQP3	2	138.23	80177	100320	71762	160140	95509	127820
AFIVNADNVGSK	1233.64	A0A8S3YXK5	A0A8S3YXK5	2	143.39	22869	0	0	194030	241270	198830
AFLIEEQK	976.523	A0A8S3ZKN7;A0A0B6Y4Q6;A0A8S3ZQE1;A0A8S3Z0Z2	A0A8S3ZKN7	2	97.033	0	0	0	17822	0	0
AFMSLAQAILNK	1305.71	A0A0B7BJU2;A0A8S3YMQ2	A0A0B7BJU2	2	124.81	0	0	0	0	49146	0
AFMTADLPNELIELLEK	1946.01	A0A0B7BGR4;A0A0B7BH80;A0A8S3YKY7	A0A0B7BH80	2	91.032	0	0	0	0	0	0
AFQHTSSNLK	1131.57	A0A8S3ZMY0;A0A0B7AGS2	A0A8S3ZMY0	2	142.56	0	35790	0	28992	48969	51489
AFSVGIGGPVGSGK	1231.66	A0A0B7BKX5;A0A0B7BN32;A0A0B7BMI2	A0A0B7BKX5	2	134.2	32811	25922	48247	0	19910	21819
AFVAVGDYNGHVGLGVK	1701.88	A0A0B7AIX4;A0A0B7AFS7;A0A8S4A503;A0A8S3Z324;A0A8S3YIT1	A0A0B7AIX4	2	175.68	0	0	0	28176	30393	37256
AFVHWYVGEGMEEGEFSEAR	2329.01	A0A8S3ZVH9;A0A0B7B1E4;A0A0B7AXD4;A0A8S4A2Z5;A0A8S3ZHH4;A0A0B7ASL3;A0A0B7BER6;A0A345S6Y9;A0A8S4A3J5;A0A0B7B4W9;A0A0B7B1E8;A0A8S3YJ82;A0A8S3YXW4;A0A8S3ZD42;A0A8S3ZVL5;A0A8S4A0I7;A0A8S3ZDA4;A0A8S3ZZX2;A0A0B7AVA2;A0A8S4A4B1;A0A8S3ZZ72	A0A8S3ZZX2	2;3	144.2	230920	253090	282310	0	253030	53894
AGAGVAQNQGMTDAVVK	1615.8	A0A8S3ZQN1	A0A8S3ZQN1	2	141.88	0	0	0	0	0	0
AGAYDYPSPEWDTVTPEAK	2095.94	A0A0B6XZM3;A0A0B6Y0D6;A0A0B7B6V8;A0A8S3ZET3	A0A0B6XZM3	2	78.888	0	0	11025	21076	0	19237
AGDVDFALDGDGR	1306.58	A0A0B6XWU0	A0A0B6XWU0	2	127.03	23401	0	219600	0	0	0
AGELTEEEVER	1260.58	A0A0B6Z4V5	A0A0B6Z4V5	2	178.95	64528	80710	67197	103350	107240	116220
AGETIIGLQAGTNK	1371.74	A0A0B6ZS89	A0A0B6ZS89	2	201.66	29830	46055	42547	20654	24332	36220
AGFAGDDAPR	975.441	A0A8S3YNF7;A0A8S3YTZ8;A0A345S6Z0;A0A8S3YTS0;A0A0B7B945;A0A0B7BBH4;Q6ZYL2;A0A0B7A9N2;A0A8S3ZNL0;A0A8S3ZPQ2;A0A8S3YNG1;A0A8S3YPA8;A0A8S3YSY5;A0A8S3Z8A6;A0A8S3ZKW9;A0A0B7B8T9;A0A0B7B7V9;A0A0B6YBE1;A0A0B7BVK0;A0A8S3Z918	A0A8S3YNF7	2	199.8	8823600	12353000	7811000	6700600	9806200	7822000
AGFAGDQVPK	988.498	A0A0B7AUH9;A0A0B7ATT1;A0A8S3ZL11;A0A8S4A5V7;A0A0B7AWJ2	A0A0B7AUH9	2	102.55	19657	11327	21455	20570	28366	21141
AGGEILTFDQLALR	1502.81	A0A0B6Y9L5;A0A8S4A0K0;A0A0B6YAN7	A0A0B6Y9L5	2	163.59	67652	103690	65915	166400	169710	155740
AGGIETIANEYSDR	1494.7	A0A0B6ZQN1	A0A0B6ZQN1	2	117.21	87623	83557	87063	43744	68396	28247
AGHQTSAESWGTGR	1443.65	A0A8S4A0Z0;A0A0B6ZDP7	A0A8S4A0Z0	2	121.69	50337	76750	48542	135420	124770	104580
AGIQPMWEDAQNK	1486.69	A0A8S3ZBQ6	A0A8S3ZBQ6	2	73.655	25180	0	0	37306	22974	54044
AGIQTGVVR	899.519	A0A0B6Z7Z3;A0A8S4AEI0;A0A0B6ZMQ7	A0A0B6Z7Z3	2	72.492	42438	22076	0	0	31489	18914
AGLQFPVGR	943.524	A0A8S3YSJ0;A0A0B6Y975;A0A8S3YWK1;A0A8S3ZSD6;A0A8S3ZSL8;A0A8S3ZK80;A0A0B7AUT8	A0A8S3YSJ0	2	117.18	474560	457610	235670	227930	1342800	840940
AGMTHIVR	883.47	A0A0B6ZMZ3;A0A8S3ZF35;A0A8S4A5Y6	A0A0B6ZMZ3	2	108.92	15179	0	0	56265	67298	0
AGNEVDLYVVR	1233.64	A0A8S4A2Y5	A0A8S4A2Y5	2	175.64	0	0	0	55716	56708	62107
AGPNYQEGLR	1103.54	A0A8S3Z8U5	A0A8S3Z8U5	2	98.009	22836	22757	0	0	22493	11489
AGQMGLLGVDTPEK	1414.71	A0A8S4A7U6	A0A8S4A7U6	2	92.428	0	0	0	0	68829	62096
AGQTIIGLQAGTNK	1370.75	A0A0B6Z4J2	A0A0B6Z4J2	2	214.78	145330	183270	274830	157560	161340	243390
AGVFSILGGETEMPFEFDR	2100.98	A0A8S3ZXD1	A0A8S3ZXD1	2	309.98	4506700	3239500	4461800	2244800	2844200	2687100
AGVFSVLGGELEMPFTFDR	2071.01	A0A3G2VFQ5;A0A0B6YS12;A0A3G2VHR9;G3FPE6;P12031	A0A3G2VHR9	2	286.59	6838400	3920300	5889600	2601300	2115900	2043600
AGVLAGHDNR	1008.51	A0A0B7BKD8;A0A0B6ZCU5;A0A8S4A6C3;A0A8S3YKW9	A0A0B7BKD8	2	114.64	0	0	0	5313.8	11890	13367
AGVLAHLEEER	1222.63	A0A0B7B472;A0A0B7B756;A0A0B7B7P5;A0A8S3YHN0	A0A0B7B472	2	135.63	283210	277430	307120	244590	359680	233680
AGVLAHLEEERDLK	1578.84	A0A0B7B472;A0A0B7B756;A0A0B7B7P5;A0A8S3YHN0	A0A0B7B472	3	86.243	0	0	0	0	0	0
AGVLGTLEDMRDER	1560.76	A0A0B7B774;A0A0B7BA60;A0A8S3Z426;A0A8S3ZFH4	A0A0B7B774	2	154.66	0	0	0	0	26082	3465.8
AGYDGPTLGAK	1048.52	A0A0B7A8F9	A0A0B7A8F9	2	83.358	178260	253820	132040	288120	309750	332480
AHCAQSYVHTPLK	1510.74	A0A8S3ZS48;A0A0B7AMR8;A0A8S3YRC8;A0A8S3YUW4;A0A3G2VHF1;A0A3G2VFW4;A0A0B7AML2	A0A8S3ZS48	2;3	244.44	4311200	4656600	4047600	4463900	3403900	3051800
AHCAQSYVHTPLKPFAFSSPYNNDKK	3006.44	A0A0B7AMR8	A0A0B7AMR8	3	25.664	0	0	4326500	0	0	2262700
AHFEEAMK	961.433	A0A0B7AKA6;A0A0B7AMU4;A0A0B7AN01;A0A8S3YVN3	A0A8S3YVN3	2	113.14	123140	49628	66132	14548	48434	20471
AHGGYSVFAGVGER	1405.67	A0A0B7B0H4;A0A8S3YR52;A0A0B6YAE4;A0A8S3ZN61	A0A0B7B0H4	2	103.76	67412	0	43944	25838	88228	54446
AHLMEIQLNGGSISQK	1724.89	A0A0B6ZMZ3	A0A0B6ZMZ3	2	126.32	22833	59510	36327	154660	106210	114240
AHNTIYGLAASVYTK	1607.83	A0A0B7AVW4	A0A0B7AVW4	2	162.16	92051	52522	41350	17538	97707	54368
AHQVVEDGYEFFAK	1638.77	A0A8S3YKZ6;A0A8S3Z7F0;A0A0B6YSF4;A0A0B6Z6S1;A0A8S4ACV5;A0A0B7B428;A0A0B7B0K1	A0A8S3YKZ6	2	102.03	132150	135330	145510	116150	141700	118350
AHSIHIIR	945.551	A0A0B6Z2R4;A0A8S3ZZS0;A0A8S3YY80;A0A0B7AY46	A0A0B6Z2R4	2	134.85	0	0	0	30200	41088	26820
AIAAQDLLQEESEEPK	1769.87	A0A0B6ZUD5	A0A0B6ZUD5	2	97.949	0	0	0	0	0	0
AIANECQANFISIK	1577.79	A0A0B7AKA6;A0A0B7AMU4;A0A0B7AN01;A0A0B6YJ67;A0A8S3YVN3	A0A8S3YVN3	2	115.35	39112	0	34468	26943	20622	0
AIAQLDGYSLDGNNIR	1718.86	A0A0B7A605;A0A0B7A558;A0A0B7A553	A0A0B7A605	2	88.42	0	0	0	0	9229.4	0
AIETLHGQTLAGQK	1465.79	A0A8S3ZWT6;A0A0B7B125;A0A0B7B0H6	A0A8S3ZWT6	2	145.95	0	0	0	52779	22857	43642
AIETLSGLQLQNK	1413.78	A0A0B6ZQ61	A0A0B6ZQ61	2	167.76	8335.5	0	0	6881.5	0	17401
AIIASNIMYVVGQYPR	1793.95	A0A0B7BCQ8;A0A8S3Z676;A0A8S3ZNU6	A0A0B7BCQ8	2	143.22	0	14855	8955.4	19690	11494	14167
AINEALNNLFIEEEDYQGLR	2350.14	A0A0B7BGR4;A0A0B7BH80;A0A8S3YKY7	A0A0B7BH80	2	115.24	71610	8822.4	0	17649	39575	20188
AINPEAGFFGVAPGTSTK	1762.89	A0A0B7A4Y3	A0A0B7A4Y3	2	89.636	0	0	0	0	0	0
AINQGGLTSVAVR	1284.71	A0A8S3YKV8;A0A0B6Z7I4	A0A8S3YKV8	2	110.44	0	0	0	0	14910000	103730
AIQAYLEDGAK	1177.6	A0A0B6Z7Z9;A0A8S3YEW1	A0A0B6Z7Z9	2	109.88	1587300	1823600	2351100	817050	769540	815110
AIQGISYTPGR	1161.61	A0A0B7BC59	A0A0B7BC59	2	124.81	247860	803550	554050	266540	0	0
AISDELDSTFAELAGY	1700.78	A0A8S3YI15	A0A8S3YI15	2	175.64	47519	0	26299	7393.3	3858.9	3193
AISFVGSDQAGQYIYER	1902.91	A0A8S3ZN91	A0A8S3ZN91	2	178.51	39378	0	0	1468100	14440	15415
AITSDGSTILNR	1246.65	A0A8S3ZGV8;A0A0B7B012	A0A8S3ZGV8	2	187.1	23084	31416	15188	29617	33427	34594
AIVVINPGNPTGSVLTK	1678.96	A0A8S3YKJ4	A0A8S3YKJ4	2	111.38	118940	78782	125440	111390	153220	101080
AKYDTDFFILDK	1474.73	A0A0B7AQI9;A0A0B7AR99;A0A8S4A2V0	A0A0B7AQI9	2	112.73	29438	12984	11539	25725	26102	42638
ALADHHVFLEGTLLK	1662.91	A0A8S3YTY5;A0A8S3YUR9	A0A8S3YTY5	2;3	97.594	80194	0	0	16411	38478	54713
ALAGLPLYVAHDADEK	1681.87	A0A8S3ZKK0	A0A8S3ZKK0	2	133.49	0	0	0	27159	0	32959
ALATFSLGEDALK	1334.71	A0A0B7A1B0;A0A8S3Z9J8;A0A0B6YUQ7	A0A0B7A1B0	2	129.69	10425	13535	29166	21772	42504	16120
ALDENGKPINDHMEK	1709.8	A0A8S3ZAG5	A0A8S3ZAG5	2;3	132.93	0	0	0	0	0	7183.4
ALDSDFTEENR	1295.56	A0A0B7BNN1;A0A0B7BQZ0;A0A0B7BNT7;A0A0B7BMR2;A0A0B7BQC8;A0A0B7BQX0;A0A0B7BQA8;A0A0B7BNN3;A0A0B7BNS9;A0A8S3YIY8;A0A8S3YWM0	A0A8S3YWM0	2	127.94	26766	71819	37712	59011	41979	63460
ALEEEETMTPEQLAIK	1830.89	A0A8S3ZYE0;A0A0B7AHT5	A0A8S3ZYE0	2	195.09	73201	54032	61834	60508	55556	44608
ALEFLHNR	998.53	A0A0B7A6H7	A0A0B7A6H7	2	105.04	69310	160730	129190	74545	123030	100450
ALEHYTDLYDVK	1465.71	A0A0B7BGR4;A0A0B7BDY0;A0A0B7BH80;A0A8S3YKY7	A0A0B7BH80	2	132.44	25750	5781.4	21381	34991	60964	36333
ALELLEDYHTR	1358.68	A0A8S3YK73;A0A0B6YE53	A0A8S3YK73	2	87.895	0	21129	0	0	0	14163
ALEQASLLLSR	1199.69	A0A8S4A1A2	A0A8S4A1A2	2	129.28	0	0	0	3622.2	8037.5	6575.2
ALESSGLSFAK	1108.58	A0A8S3YTM7;A0A8S3YCT7	A0A8S3YTM7	2	64.064	30813	21176	0	83243	43698	30504
ALESTIEAIGQEIK	1500.8	A0A0B7BNN1;A0A0B7BQZ0;A0A0B7BNT7;A0A0B7BMR2;A0A0B7BQC8;A0A0B7BQX0;A0A0B7BNS9;A0A8S3YWM0	A0A8S3YWM0	2	188.6	141650	150340	107810	85492	97561	88861
ALIAGGGAPEIELSLR	1565.88	A0A0B6XZC1;A0A8S3YSJ3	A0A0B6XZC1	2	140.57	48901	0	0	23637	21095	31056
ALILVGGYGTR	1118.64	A0A8S3Z7R9	A0A8S3Z7R9	2	115.86	0	0	0	0	0	44112
ALLEVVQSGGK	1099.62	A0A8S3ZC42;A0A8S3ZZ26;A0A8S4A4V6;A0A0B6ZXT2	A0A8S3ZC42	2	88.181	103000	120460	102050	48942	49853	17191
ALLVDLEPTVVDEVR	1666.91	A0A8S3YXW4	A0A8S3YXW4	2	101.64	0	40747	151190	20161	174790	30031
ALLVFAEHR	1054.59	A0A8S3YS95;A0A0B6Y9F8	A0A8S3YS95	2	129.56	67528	77148	36847	62558	147940	57970
ALMAENEDPEAVK	1415.66	A0A0B7BIA3	A0A0B7BIA3	2	144.27	94337	115240	71538	101930	89175	93081
ALMLQGVDLLTDAVAVTMGPK	2142.14	A0A0B7A5L0;A0A8S3ZYL5	A0A0B7A5L0	2;3	96.27	0	0	0	0	6295.6	0
ALNDLLLHIK	1148.69	A0A8S3YIY8	A0A8S3YIY8	2	166.66	59349	75719	64794	112590	93288	94603
ALNPEAMIPILANPEIQER	2118.11	A0A8S3Z9T2	A0A8S3Z9T2	2	106.79	25632	26211	29068	39717	50788	62837
ALQFLEDYTSR	1341.66	A0A0B7B141	A0A0B7B141	2	99.34	47068	0	14152	0	0	0
ALQSDLYEMAPGLTVQAVR	2061.06	A0A8S3YLQ3;A0A0B6YR24	A0A8S3YLQ3	2	94.119	0	0	0	42494	0	21598
ALQSVGQIVGEVLK	1439.83	A0A8S3YYC9	A0A8S3YYC9	2	196.38	46406	28130	50234	41605	55210	36163
ALSDYGYTSTVAR	1402.67	A0A0B7ABU6	A0A0B7ABU6	2	127.03	75908	105400	69575	95031	97539	84656
ALSENYQTMSDTTFK	1734.78	A0A0B6ZXH5;A0A8S3ZG96	A0A0B6ZXH5	2	199.51	161760	147130	120680	127510	137610	123050
ALSQLAETEEK	1217.61	A0A8S3Z4F0;A0A0B6Y7Q5;A0A8S3YSZ5;A0A0B7B5Z0;A0A0B7B6X3	A0A8S3Z4F0	2	172.1	111770	94308	107200	83969	87248	71518
ALTGGIAHLFK	1126.65	A0A0B7BHQ6	A0A0B7BHQ6	2	67.507	0	0	0	0	0	0
ALTIYHPIGTCK	1372.72	A0A0B7BFX8;A0A0B7BEP6;A0A0B7BFW9;A0A0B7BEN7	A0A0B7BFX8	2	104.39	7758.6	0	55503	0	27998	0
ALTVPELTQQMFDAK	1690.86	A0A0B7B670;A0A8S4A684;A0A8S3ZUG3;A0A0B6ZTS1;A0A8S4A9H2;A0A0B7B4U6	A0A8S3ZUG3	2	244.71	1202000	1888600	1541800	1308900	1598100	1390700
AMDTMNFDTIK	1285.57	A0A8S3ZW91	A0A8S3ZW91	2	104.39	0	0	0	39822	24140	66160
AMGEAVELIATGR	1316.68	A0A8S3YUA8;A0A0B6ZYE6	A0A8S3YUA8	2	119.94	26480	0	94591	9242.5	123520	24772
AMIGIVAGGGR	1000.55	A0A8S3YHI5;A0A0B6Z8C4;A0A0B6YRG0	A0A8S3YHI5	2	79.809	0	0	0	35706	0	0
AMLSGPGQFSEHENNEINFR	2276.03	A0A8S3Z399;A0A0B6Y8L4;A0A0B6Y8Q5	A0A8S3Z399	3	59.997	0	0	0	0	8377.8	24922
AMLTAASLASR	1090.58	A0A8S3YKW7;A0A0B7B4D9	A0A8S3YKW7	2	114.39	0	0	0	15911	0	39982
AMSIMNSFVNDIFER	1772.82	A0A0B6Y9Y9;A0A8S3ZND5	A0A0B6Y9Y9	2	302.14	378220	225350	142320	72236	410990	358120
ANAEAQLWR	1057.53	A0A0B7B774;A0A0B7BA60;A0A0B7B846;A0A0B7B836;A0A0B7BAQ7;A0A0B7B8F3	A0A0B7B774	2	175.51	108900	6869.5	16858	26560	26472	11600
ANDFYPGTTER	1269.56	A0A8S4A6F9;A0A0B7BAD9;A0A0B7BAZ6	A0A8S4A6F9	2	90.306	0	0	0	33305	26419	47762
ANDLPHMDIEALK	1465.72	A0A0B6Z5S9;A0A8S3ZI81;A0A8S3YGL5;A0A0B6Z6I5	A0A0B6Z5S9	2	147.02	0	0	0	0	0	0
ANFDQEAER	1078.47	A0A8S3YDY6	A0A8S3YDY6	2	100.84	0	0	0	29871	18789	32286
ANGTTVHVGIHPSK	1416.75	A0A8S3ZVI4;A0A0B6YQA8;A0A0B6Y7C4;A0A0B6Y770	A0A8S3ZVI4	2	95.345	0	0	0	15198	13181	20765
ANLLQAWR	970.535	A0A0B6Y9C2;A0A8S3ZGG6	A0A0B6Y9C2	2	100.67	0	0	0	0	0	20254
ANNGHYIQSR	1158.55	A0A0B7AJY5;A0A8S3YWE7	A0A0B7AJY5	2	146.88	33545	22037	0	0	0	0
ANNYSIPEADR	1248.57	A0A8S3ZFY2	A0A8S3ZFY2	2	106.35	44976	29986	27010	50978	44202	40607
ANQANLAGYYLK	1324.68	P35903	P35903	2	119.07	0	0	0	25726	0	4212.3
ANTAPELQALPHLK	1501.83	A0A8S4A9H1;A0A0B7BXU4	A0A8S4A9H1	2	144.27	45797	88376	37005	99520	51870	90756
APAVGIDLGTTYSCVGVFQHGK	2276.13	A0A0B6ZWS4;A0A0B7AB49;A0A0B7A937	A0A0B6ZWS4	3	141.87	0	53998	0	50060	53408	37275
APDFVFYAPR	1181.59	A0A8S3Z917;A0A0B7BDF9	A0A8S3Z917	2	122.44	296890	375190	360410	0	224420	26512
APIRPDIVNVVHFQMLK	1976.1	A0A8S4A0Z0;A0A0B6ZDP7	A0A8S4A0Z0	3	113.86	26548	0	25258	131740	152670	164830
APLVVVPQNSR	1178.68	A0A0B6Y5B2	A0A0B6Y5B2	2	74.424	31013	74209	50101	41791	0	0
APMVLGHEASAVVSK	1494.79	A0A8S3ZKY9;A0A0B7AB43	A0A8S3ZKY9	2	190.68	139090	50722	207990	0	177380	31345
APQETYADIGGLDNQIQEIK	2202.08	A0A0B7BB55;A0A8S3Z7J2	A0A0B7BB55	2	81.373	64612	0	0	76702	73739	47540
AQALVNNTK	957.524	A0A8S3ZQX7	A0A8S3ZQX7	2	91.783	80014	110470	0	64278	122570	43265
AQGYQDMPEYENLK	1684.74	A0A8S3YTC5	A0A8S3YTC5	2	61.194	0	0	0	0	0	0
AQHDYDLQSVK	1302.62	A0A0B7BDN2;A0A8S3ZQ69;A0A0B7AB85	A0A0B7BDN2	2	112.93	10470	0	0	0	69580	30004
AQIHEIVLVGGSTR	1478.82	A0A0B6ZWS4;A0A0B7AB49;A0A0B7A937;A0A0B7A931;A0A0B7AB44;A0A0B7A879;A0A0B7AAY7	A0A0B6ZWS4	2	96.313	88559	41905	118530	40512	17123	0
AQIWDTAGQER	1273.61	A0A8S3YRE0;A0A8S3YHE2;A0A0B7AA23;A0A0B7A9Z0;A0A8S3YD75;A0A0B6ZS42	A0A8S3YRE0	2	152.17	74083	81563	56066	61778	63458	61696
AQSPATIGLIFK	1244.71	A0A8S3YRX1;A0A0B6XZ83	A0A8S3YRX1	2	103.87	98271	118450	81732	71409	0	91093
AQYMIQQR	1036.51	A0A8S4A6F9	A0A8S4A6F9	2	88.35	0	0	0	10516	0	28658
ASADLTWLIIR	1257.71	A0A8S3ZAF6;A0A0B6Y3R9	A0A8S3ZAF6	2	183.27	6777.2	3385.1	5422.6	7095.7	10358	8492.6
ASALENYVNK	1107.56	A0A0B6ZCJ0	A0A0B6ZCJ0	2	154.35	35878	63283	0	51771	59975	84270
ASEAQVFPK	975.503	A0A0B6ZY72;A0A8S3Z3L4	A0A0B6ZY72	2	129.72	65549	0	0	63662	58460	62749
ASEILSSTITPDVQSAK	1745.9	A0A0B7A8Q8;A0A0B7A854;A0A8S3ZZ10	A0A0B7A8Q8	2	91.245	0	0	0	0	0	14213
ASETVHATVTQK	1270.65	A0A8S3YNM0;A0A0B7AFD1;A0A0B7AEY5	A0A0B7AFD1	2	85.622	0	0	0	0	0	0
ASEVAEIEGRPR	1312.67	A0A0B6Z3C8	A0A0B6Z3C8	2	126.29	0	0	0	4596.2	0	14732
ASFNHTVHNLFAR	1512.76	A0A0B7BHM3;A0A8S3YRU6	A0A0B7BHM3	2;3	139.78	189470	583700	19942	219410	274100	243730
ASIDAYDNFDNIALAQR	1895.9	A0A0B7BH80	A0A0B7BH80	2	81.48	0	0	0	0	0	0
ASINVEEAFFTLAR	1566.8	A0A8S3ZMP5;A0A0B6YAF3	A0A8S3ZMP5	2	126.21	2203.2	0	0	0	0	0
ASITPGTVLILLAGR	1480.9	A0A8S3Z896	A0A8S3Z896	2	88.24	0	0	0	17620	33352	17722
ASLAEVIPDWPTLQPR	1791.95	A0A0B6ZJT9	A0A0B6ZJT9	2	66.953	0	0	19267	0	0	4370.7
ASMIWIIGEYAER	1537.76	A0A8S3ZAA0	A0A8S3ZAA0	2	106	14419	15258	11666	10291	25815	26539
ASNILEDLETLR	1372.72	A0A8S3ZJB6	A0A8S3ZJB6	2	181.87	33748	39998	0	74798	39533	62257
ASQREDSYEETIR	1582.72	A0A0B7A4B0;A0A0B7A2M1;A0A0B7A489;A0A0B7A234	A0A0B7A4B0	3	105.94	43656	0	0	0	0	0
ASSTAYSYKPDEK	1445.67	A0A0B7A8D1	A0A0B7A8D1	2	159.12	0	0	0	0	0	17374
ASTAQLPDLTPQQLTK	1710.92	A0A8S3Z959	A0A8S3Z959	2	97.594	12558	0	0	6180	0	14032
ASTLKPYLNAVK	1303.75	A0A8S3YHQ3	A0A8S3YHQ3	2	123.42	0	21926	0	12509	20182	40228
ASTLVLGSGALAGNPFDIDR	1973.02	A0A0B7A3W4;A0A8S3YTM0	A0A0B7A3W4	2	192.68	0	67105	11054	0	0	0
ASVTVPDSNGPER	1327.64	A0A0B7AVD1;A0A0B7AY39;A0A0B7AXN5;A0A0B7AW14;A0A8S3YZL4	A0A0B7AVD1	2	64.906	27641	24693	0	25670	36219	59465
ATAGDTHLGGEDFDNR	1674.72	A0A0B7BQS5;A9YDV0	A0A0B7BQS5	2	96.313	43673	0	0	0	0	0
ATAGPSIESQTVK	1287.67	A0A8S3ZBH6;A0A0B7BJE7	A0A8S3ZBH6	2	115.41	61309	36788	65360	0	41132	0
ATFPHWHR	1050.51	A0A8S4A1C0	A0A8S4A1C0	2	131.3	488830	342200	568280	0	13648	10540
ATGEIVSCSR	1078.51	A0A0B6Z2R4;A0A8S3ZZS0;A0A8S3YY80;A0A0B7AY46	A0A0B6Z2R4	2	69.915	0	0	0	0	0	0
ATIAGGGVIPHIHK	1369.78	A0A8S3ZSL8;A0A8S3ZK80;A0A0B7AUT8	A0A8S3ZSL8	2	156.57	0	0	0	0	91272	63095
ATLDGGDVLFTGK	1292.66	A0A0B6Y8W9;A0A8S3ZQI3;A0A0B6Y9Z5;A0A0B7AX28;A0A0B7B0A6	A0A0B6Y8W9	2	147.19	52329	56720	0	0	47152	0
ATLELTHNYGTEK	1475.73	A0A8S3YNL4;A0A0B7BQJ6	A0A8S3YNL4	2	197.3	104420	0	33408	0	26706	0
ATLYVTAIEDR	1250.65	A0A8S3ZZJ6	A0A8S3ZZJ6	2	140.05	38354	60153	42506	60525	75613	66096
ATNVVYQEHHVSR	1538.76	A0A8S3YFS4	A0A8S3YFS4	2	137.58	0	0	0	0	44643	27082
ATNVVYQQPHVSR	1497.77	A0A0B7B722	A0A0B7B722	2	191.95	26538	24688	0	47347	37338	55108
ATSNVFAMFDQAQIQEFK	2073.98	A0A8S3ZVU7	A0A8S3ZVU7	2	223.26	51003	98548	100180	72912	168200	188140
ATVAAFAASEGHAHPR	1591.79	A0A8S3YRE2;A0A0B6XZM9	A0A8S3YRE2	3	55.604	0	0	0	0	0	0
AVAEPGIQLK	1024.59	A0A0B7B7T9;A0A0B7B6X2;A0A0B6Y267;CON__ENSEMBL:ENSBTAP00000006074;A0A8S3ZG47	A0A0B7B7T9	2	125.98	1877800	2172500	2639400	1007700	845840	421330
AVAFTLANDYGFTR	1544.76	A0A8S3ZES1	A0A8S3ZES1	2	108.4	6967.7	0	57269	0	0	0
AVAHHTTAAFIR	1293.69	A0A8S4A8F4;A0A0B6XYD6	A0A8S4A8F4	2	92.428	18067	0	23306	16813	31909	11785
AVAMNPADAAAASHWR	1637.77	A0A8S3ZZ10	A0A8S3ZZ10	2	130.65	0	0	0	0	0	7979.8
AVANETGAFFFLINGPEIMSK	2255.13	A0A0B7AKA6;A0A0B7AMU4;A0A8S3YVN3	A0A8S3YVN3	2	179.85	104880	7939.1	0	0	30562	8932.1
AVANQTSATFLR	1277.67	A0A0B7BB55;A0A8S3Z7J2	A0A0B7BB55	2	152.17	9829	0	0	0	0	14303
AVCMLSNTTAIAEAWAR	1863.9	A0A8S3ZVH9;A0A0B7B1E4;Q86GG3;A0A0B7AQV8;A0A0B6Y944;A0A0B7AXD4;A0A345S6Y9;A0A8S4A3J5;A0A0B7B4W9;A0A0B7B1E8;A0A8S3YJ82;A0A0B6YW04;A0A8S3ZD42;A0A8S3ZVL5;A0A8S3ZZX2;A0A0B7AVA2;A0A8S4A4B1;A0A0B7B588	A0A8S3ZZX2	2	297.54	85091	223780	138400	286590	406100	313630
AVDSLVPIGR	1025.59	A0A0B6ZDH2;A0A8S3YKH3;A0A8S3Z7B4	A0A0B6ZDH2	2	86.205	43821	45175	0	0	102480	68134
AVEDIHGLITLSK	1394.78	A0A0B6ZER1;A0A8S4A1B6	A0A0B6ZER1	2	86.243	0	12921	0	0	0	16697
AVEEDIQNVLK	1256.66	A0A8S4A1C4	A0A8S4A1C4	2	104.39	0	0	0	13055	0	0
AVENSGTAVGIR	1172.61	A0A8S3YIS2	A0A8S3YIS2	2	191.55	94281	69679	63253	0	39463	23497
AVESLYNVAIK	1205.67	A0A0B6ZKW3	A0A0B6ZKW3	2	58.916	0	0	0	17539	0	0
AVFDEVYPDPVR	1405.69	A0A0B7ARJ2	A0A0B7ARJ2	2	118.91	0	0	0	45850	41143	72794
AVFIDLEPNVVDEVR	1713.89	A0A345S6Y9	A0A345S6Y9	2	188.88	622950	1264600	983120	1179700	1294800	1291400
AVFITGGAQGLGK	1217.68	A0A0B6Z6N2	A0A0B6Z6N2	2	141.29	124870	0	315870	0	436930	16433
AVFPSIVGR	944.544	A0A8S3YNF7;A0A8S3YTZ8;A0A345S6Z0;A0A8S3YTS0;A0A0B7B945;A0A0B7BBH4;Q6ZYL2;A0A0B7A9N2;A0A8S3YNG1;A0A8S3YPA8;A0A8S3Z8A6;A0A8S3ZKW9;A0A0B7B8T9;A0A0B7B7V9;A0A0B6YBE1;A0A0B7BVK0;A0A8S3Z918	A0A8S3YNF7	2	90.308	2194500	2574700	1274000	1053800	1105800	1020600
AVFPSIVGRPR	1197.7	A0A8S3YNF7;A0A8S3YTZ8;A0A345S6Z0;A0A8S3YTS0;A0A0B7B945;A0A0B7BBH4;Q6ZYL2;A0A0B7A9N2;A0A8S3YNG1;A0A8S3YPA8;A0A8S3Z8A6;A0A8S3ZKW9;A0A0B7B8T9;A0A0B7B7V9;A0A0B6YBE1;A0A0B7BVK0;A0A8S3Z918	A0A8S3YNF7	2;3	187.82	6122600	11158000	6312900	7943000	10233000	8636700
AVFVDLEPNVVDEVR	1699.88	A0A8S4A3J5;A0A0B7B4W9;A0A0B7B1E8	A0A8S4A3J5	2	188.88	638860	824440	723490	708400	924630	760190
AVFVDLEPTVIDEVR	1700.9	A0A8S3ZVL5;A0A8S4A997	A0A8S3ZVL5	2	143.22	0	62336	78252	108800	109580	73688
AVFVDLEPTVVDEVR	1686.88	A0A8S3ZVH9;A0A0B7AQ36;A0A8S3YJ82;A0A0B7AWY4;A0A0B6YU61;A0A8S3ZZX2;A0A0B7AVA2;A0A8S4A4B1;A0A8S3ZZ72	A0A8S3ZZX2	2	197.3	989760	1318800	1162600	1103900	1076200	956200
AVLVDLEPGTMDSVR	1600.81	A0A0B7B670;A0A8S3Z3T6;A0A0B7B7T0;A0A0B7B5S3;A0A0B6Z0Z6;A0A8S3ZUG3;A0A0B6ZTS1;A0A8S4A9H2;A0A0B7B4U6;A0A8S3Z308	A0A8S3ZUG3	2	174.23	822200	2698400	1861300	1641200	2602700	2220400
AVNGVAAIHSEIIK	1420.8	A0A8S3ZAC9	A0A8S3ZAC9	2	209.43	108470	87149	93233	47148	54025	41401
AVPLALALISVSNPK	1491.9	A0A8S3YQH6	A0A8S3YQH6	2	144.27	44669	21977	58124	0	60385	40132
AVTQAVFPFPK	1203.67	A0A8S4A933;A0A0B7AF40;A0A0B7AFT1;A0A8S3YW61	A0A0B7AF40	2	124.81	75643	94836	181410	0	0	0
AVVQVFEGTSGIDAK	1519.79	A0A0B7AX72;A0A0B7AWS9;A0A0B6Y3F5;A0A8S3ZS96	A0A0B7AX72	2	179.98	395500	423850	164950	166070	233540	173660
AVYAHFPINVVVSNSNTK	1959.02	A0A8S3YUD0;A0A0B7BW87	A0A8S3YUD0	2;3	104.04	0	0	0	0	2107.9	22705
AWNAYPYCR	1199.52	A0A8S3YN87;A0A0B6ZGB6;A0A0B6ZC85;A0A8S3Z132	A0A8S3YN87	2	75.243	0	0	0	4514.1	19168	18841
AWQSVTPLVSK	1214.67	A0A8S3Z8S9	A0A8S3Z8S9	2	99.34	0	39765	0	16596	29454	26849
AWTIQVGTK	1002.55	A0A0B7B0V2;A0A8S3ZMG0	A0A0B7B0V2	2	113.7	0	31371	0	53917	47787	55645
AWVNQTESSTGK	1306.62	A0A8S4A1D6	A0A8S4A1D6	2	168.69	52312	35331	24115	15286	38618	16804
AYAEAVLEQGAK	1248.63	A0A0B7B7W6;A0A0B7B6Z7;A0A0B7B6Z4	A0A0B7B7W6	2	146.88	131520	0	154060	0	274000	332080
AYEPSTLSSR	1109.54	A0A0B7ACI1;A0A0B7ADK4;A0A0B7AFN5	A0A0B7ACI1	2	174.92	7074300	10124000	159930	5472600	17596000	9620000
AYFETFGPVEK	1286.62	A0A8S3Z2W6;A0A0B7A3V0	A0A8S3Z2W6	2	150.53	0	47163	33788	38682	56022	79799
AYGPGLEAGLTDQPAVFTVDLK	2261.16	A0A0B7BM14	A0A0B7BM14	2;3	132.63	580950	456540	602300	516630	458300	419640
AYGPGLEPTGNQVAGPAR	1753.87	A0A0B7BM14;A0A0B7BJS8	A0A0B7BM14	2	139.61	727940	594980	690550	615520	498440	500070
AYGPGLTGGEANKPAVFTIDTR	2234.13	A0A0B7BJW5;A0A0B7BLG3	A0A0B7BJW5	3	128.11	39184	0	27731	0	0	0
AYGVYLQDLGHSLR	1590.82	A0A8S3ZHD8;A0A0B6ZD19	A0A8S3ZHD8	2	148.76	38581	19127	26216	79629	36239	43943
AYHEQLSVAEITNACFEPANQMVK	2749.28	A0A8S4A3J5;A0A8S3ZZX2;A0A0B7B588	A0A8S3ZZX2	3	88.137	0	48786	0	69996	69958	74758
AYIHQSMR	1004.49	A0A8S3ZVR9;A0A0B6ZCF1	A0A8S3ZVR9	2	138.55	48496	40906	0	0	33782	24372
AYVETTQGFR	1170.57	A0A0B7AJP5;A0A0B7AJZ8	A0A0B7AJP5	2	90.761	0	0	0	0	33811	26911
CAFATTDHKPVNPIEK	1826.9	A0A8S3Z4V3;A0A0B7A7R6	A0A8S3Z4V3	3	104.49	0	0	0	0	17494	8253.2
CFIEEIPDETMVVGNYK	2042.93	A0A8S3ZEE6;A0A8S4A0C0;A0A0B6ZLG6	A0A8S3ZEE6	2	72.846	0	0	0	0	0	0
CGAAAVAGFMK	1081.5	A0A0B7A4L9	A0A0B7A4L9	2	93.561	32658	18422	0	39608	0	31100
CGQAQIQIGNAER	1443.69	A0A8S4A0Q6;A0A0B7A4Q0;A0A0B7A6H4;A0A0B7A498;A0A0B7A6K9	A0A8S4A0Q6	2	166.65	0	0	0	23189	0	59803
CNNVLYIR	1050.53	A0A8S3Z631;A0A0B7A3Z2;A0A0B7A654	A0A8S3Z631	2	109.11	0	0	0	0	26013	22654
CPEAMFQPSFLGMESAGIHETTYNSIMK	3175.41	A0A220VX71;A0A220VX65;A0A220VX67;A0A220VX61;A0A220VX78;A0A4Y1QEX4;A0A8S3YNF7;A0A8S3YTZ8;A0A345S6Z0;A0A8S3YTS0;A0A8S3YPA8;A0A8S3YSY5	A0A8S3YNF7	3	96.204	0	403790	66641	66313	425060	303870
CPEAMFQPSFLGMESAGTHETTYNSIMK	3163.38	A0A220VX74;A0A220VX55;A0A220VX60;A0A220VX59;A0A220VX57;A0A220VX69	A0A220VX74	3	18.481	0	0	0	0	0	0
CTGCTINWNK	1252.53	A0A0B7ARY8;A0A0B7APA4;A0A0B7ARY3;A0A0B7ARQ8	A0A0B7ARY8	2	122.44	30857	41551	17410	35868	38562	43387
CYGPGLDSANVK	1279.59	A0A8S3ZYL1	A0A8S3ZYL1	2	147.78	72655	156370	102420	158940	186580	161170
DADDALYHLDR	1302.58	A0A0B6ZZW8;A0A0B6ZXA7;A0A0B6ZXE7;A0A8S3Z5L9	A0A0B6ZZW8	2	144.47	0	0	0	0	17408	15896
DADDAVYELNGK	1308.58	A0A0B7AUD8;A0A8S4A192;A0A0B7AR47	A0A0B7AUD8	2	138.23	0	0	0	0	35925	28212
DADELESWILEK	1446.69	A0A0B7AX67;A0A8S3Z831;A0A0B7AXM4	A0A0B7AX67	2	81.335	0	0	0	0	0	0
DADEMENWLQEK	1506.63	A0A0B7BLM3	A0A0B7BLM3	2	215.79	0	0	0	0	0	0
DADLWATVLSEENEYKR	2037.96	A0A0B7BH80	A0A0B7BH80	2	88.42	0	0	0	0	0	0
DAEIVGMGAVAAVETVFGSR	1977.98	A0A0B7B472;A0A0B7B756;A0A0B7B7P5	A0A0B7B472	2	173.26	323130	67336	119220	33522	80418	75852
DAFDEGSFLSGK	1271.57	A0A8S3ZD46	A0A8S3ZD46	2	83.438	0	0	0	0	0	11280
DAFDTLFDHAPDK	1490.67	A0A0B7A9F1;A0A8S3ZBW9	A0A0B7A9F1	2	110.52	35404	27190	0	33208	59434	37388
DAGQIAGLNVLR	1225.68	A0A0B7B879;A0A8S3ZJI3	A0A0B7B879	2	124.81	18262	5791.9	0	3218.3	31769	17732
DAGTIAGLNVLR	1198.67	A0A0B6ZIV8	A0A0B6ZIV8	2	200.11	539860	578920	605880	78733	344760	0
DAGTIAGLNVMR	1216.62	A0A0B7AAS1	A0A0B7AAS1	2	187.23	64074	116660	59489	415430	153990	183530
DALTELLEEFGTDDQEPQNELPESR	2874.3	A0A0B6YU27;A0A0B6YUZ6	A0A0B6YU27	3	108.39	0	0	0	0	0	2910.2
DAMTYAGESR	1099.46	A0A0B7BGR4;A0A0B7BH80;A0A8S3YKY7	A0A0B7BH80	2	108.3	36116	15736	29660	0	46834	27944
DANIPVSEVEELTGAPEMLGGR	2283.11	A0A0B6YHB7;A0A8S3ZQ63	A0A0B6YHB7	2	93.495	23029	29226	17750	0	56375	21677
DAPAVIAVSEPAVDK	1480.78	A0A0B7AI15	A0A0B7AI15	2	165.09	188650	118600	326690	105410	47809	42256
DAQSVQIIIPQNQVNR	1821.97	A0A0B6ZCG8;A0A8S3ZJR0	A0A0B6ZCG8	2	130.65	307610	384560	274970	248230	220200	255940
DAQVVNVVLDGINNILK	1823.02	A0A0B6ZRW0;A0A8S3YEQ5;A0A0B6YTR9	A0A0B6ZRW0	2	199.3	0	0	10204	4365.5	8142.1	6169.9
DAVSDLALHFLAK	1398.75	A0A0B6XZC1;A0A8S3YSJ3	A0A0B6XZC1	2	127.93	39078	38801	37088	24197	29627	35539
DAVTYTEHAK	1133.54	A0A0B6YRU8;M1H3A8;A0A059NTT7;A0A059NTU7;A0A059NTU8;A0A059NTU9;A0A059NTS1;A0A059NTW9;M1HH21;M1HH29;A0A059NTT5;M1H8U0;M1H8U4;M1H3B3;M1H8W7;M1H8X1;M1GRR5;M1H8W4;A0A059NTT6;A0A059NTT4;M1GRQ6;A0A023J597;M1GRR1;M1GRR3;A0A059NTY4;A0A059NTX2;A0A023J5D4;M1H8X5;A0A023J566;A0A023J594;A0A059NTS3;A0A023J593;A0A023J5G6;A0A023J5G8;A0A023J5G9;A0A023J5H0;A0A059NTS0;A0A059NTV0;M1HH24;M1HH55;M1H7N6;M1HH35;M1H7L9;M1…	A0A0B6YRU8	2	146.27	148960	149620	85122	75612	542000	249580
DAWHDIIQHQEK	1518.72	A0A0B6ZTD9	A0A0B6ZTD9	2	101.64	0	58778	54756	0	0	17080
DAYSGGVVNLYHMK	1552.73	A0A8S3ZBH6;A0A0B7BJE7	A0A8S3ZBH6	2	147.19	26747	11308	29957	18730	17041	11929
DCVVGGWYDAGDHVK	1676.73	A0A8S3YXT1	A0A8S3YXT1	2	156.73	0	0	415970	0	0	0
DDAVCQWFLK	1280.59	A0A8S3ZQX7	A0A8S3ZQX7	2	126.82	63296	93466	25420	77346	147640	60823
DDETMYVEAK	1199.5	A0A8S3ZVR9;A0A0B6ZCF1	A0A8S3ZVR9	2	123.5	0	48527	0	47128	0	18355
DDGGAPITHYIVEK	1513.74	A0A0B7BN35;A0A0B7BQR1;A0A0B7BRA8;A0A0B7BP83;A0A0B7BNY8;A0A0B7BR94;A0A0B7BP19;A0A0B7BP56;A0A0B7BP13;A0A0B7BP72;A0A0B7BP24;A0A0B7BP67;A0A0B7BQN9;A0A0B7BR91;A0A0B7BR98;A0A0B7BRA4;A0A0B7BP09;A0A0B7BQQ6;A0A0B7BN45;A0A0B7BR86;A0A0B7BQN5;A0A0B7BP88	A0A0B7BN35	2	123.92	108050	32791	247510	0	0	0
DDPSINNQQTVNK	1471.69	A0A8S4A2E5;A0A0B7BW09	A0A8S4A2E5	2	314.08	88519	81308	41828	159510	130830	211280
DDTTEDQLR	1091.47	A0A0B6ZQX7;A0A0B6ZQ83;A0A0B6ZQ75	A0A0B6ZQX7	2	138.26	123660	117370	75488	125690	121480	183250
DDTVGFASPAEWK	1421.65	A0A8S3Z1J0	A0A8S3Z1J0	2	99.174	0	0	0	0	0	16421
DEMGSTIQHIR	1285.61	A0A8S3ZKA1	A0A8S3ZKA1	2	208.6	31159	17165	27429	22837	0	0
DEQLQVTEVIPWGK	1640.84	A0A0B7AJY5;A0A8S3YEH5	A0A0B7AJY5	2	198.33	262740	343550	221790	110420	119110	87116
DEVYINPFSR	1238.59	A0A8S3ZX52	A0A8S3ZX52	2	115.86	310570	212630	360480	77335	75126	52394
DFPELTMDVDGK	1365.61	A0A8S3ZNZ3	A0A8S3ZNZ3	2	79.311	261780	0	92399	0	54416	0
DFPELTMDVEGK	1379.63	A0A0B6YZ12	A0A0B6YZ12	2	51.531	0	0	0	163770	0	110250
DFPLSGFVEVR	1264.65	A0A8S4A3V7;A0A0B7BQK1	A0A8S4A3V7	2	81.099	0	0	0	0	0	0
DFTGGVIIVSHDER	1543.76	A0A8S3YYX8	A0A8S3YYX8	2	189.56	0	0	0	30755	10908	41809
DFTVSAMHGDMNQNER	1850.77	A0A8S3YNX5;A0A0B7ARV6;A0A0B7A5C2;A0A8S4A4G9	A0A8S3YNX5	2;3	101.43	33045	100370	89421	167600	120280	223430
DFVNSPHHR	1107.52	A0A0B7ATJ1;A0A0B7ATI7;A0A0B7AQC5	A0A0B7ATJ1	2	126.82	0	52621	0	72823	0	0
DFVNSPLHR	1083.55	A0A0B7A9Q9;A0A8S3Z231	A0A0B7A9Q9	2	96.311	0	117930	0	21498	29612	38516
DGALHMIGAVAEVLLK	1635.9	A0A8S4A5W6	A0A8S4A5W6	2	61.042	21141	17521	7387	11359	13080	23105
DGATTQTIPANR	1243.62	A0A8S3ZC69	A0A8S3ZC69	2	132.39	0	0	0	0	0	0
DGEAVEYDGGR	1166.48	A0A8S3Z6G8	A0A8S3Z6G8	2	114.39	0	10932	0	46941	0	28256
DGFNENGYNK	1156.48	A0A0B7B6Z8	A0A0B7B6Z8	2	154.35	90291	82866	46411	0	64992	52324
DGGLQNMEVHGMLR	1555.72	A0A8S3ZJB6	A0A8S3ZJB6	2	84.999	0	0	0	0	0	48784
DGGSPITGYVLEK	1334.67	A0A0B7BN35;A0A0B7BQR1;A0A0B7BRA8;A0A0B7BP83;A0A0B7BNY8;A0A0B7BR94;A0A0B7BP19;A0A0B7BP56	A0A0B7BN35	2	108.2	82989	55022	192630	94104	0	0
DGHNGLLPPVMSGK	1420.71	A0A8S3ZM91;A0A8S3ZR19	A0A8S3ZM91	2	80.815	0	0	104320	0	0	0
DGIIDIEDLK	1129.59	A0A8S3ZRF1;A0A0B6ZG22;A0A8S3ZK92;A0A0B6ZHY4;A0A0B7A0P5	A0A8S3ZRF1	2	105.36	0	0	0	46564	36358	0
DGIVHLFEWK	1242.64	A0A8S3ZNL3	A0A8S3ZNL3	2	127.94	0	0	374740	375530	10506	20832
DGLAFNALIHK	1197.65	A0A0B7BQT6;A0A0B7BQS2;A0A0B7BP98;A0A0B7BQU8;A0A0B7BRB3;A0A0B7BP51;A0A0B7BQU2;A0A8S4A417	A0A0B7BQT6	2	107.08	0	0	0	0	0	0
DGNGFISAAELR	1248.61	A0A8S3ZKY8;A0A0B6XUV1;A0A8S3YL91;A0A0B7A261;A0A0B6ZFC4;A0A0B6ZQ69;A0A8S3YHL7;A0A8S3Z0H0;A0A0B7A0S6	A0A8S3ZKY8	2	192.95	78313	0	32694	28462	49929	25068
DGNVLLHEMQIQHPTASLIAR	2342.22	A0A0B6ZZP8;A0A8S3ZJV4	A0A0B6ZZP8	3	73.805	0	0	0	0	14130	16851
DGQAMLWDLNEGK	1475.67	A0A0B6ZVG4;A0A0B6ZTX9;A0A8S3YGJ9	A0A0B6ZVG4	2	157.74	0	0	0	24808	0	13433
DGSCQVSYR	1070.45	A0A0B7BM14	A0A0B7BM14	2	126.82	51470	57364	39079	80775	76370	68742
DGSGQGAAFAAVSALK	1448.73	A0A8S4A6E7	A0A8S4A6E7	2	214.14	0	41550	0	0	42279	35471
DGTGVVEFLR	1091.56	A0A0B7B784;A0A8S3YNI2;A0A0B7B6L7;A0A0B7AZ26;A0A0B7AZW9;A0A8S3ZEH7	A0A0B7B784	2	162.59	0	33963	0	36869	55200	83430
DGTLSTELSDDSR	1394.62	A0A8S3YWE7	A0A8S3YWE7	2	150.21	322740	474050	219910	103520	146420	113730
DGWANIASFHGSPAR	1584.74	A0A0B7A255	A0A0B7A255	2	133.07	0	0	0	140800	43623	51804
DGWANLASFHGAPAR	1568.75	A0A0B7BT89;A0A0B7BRG8;A0A0B7BRS0;A0A0B7BT79;A0A0B7BRR2;A0A0B7BT84;A0A0B7BTV5;A0A0B7BTV0;A0A0B7BQL8;A0A0B7BRR5;A0A3G2VFP3	A0A0B7BT89	2	188.88	76164	53735	79232	26519	19675	0
DGYLSDDHIHK	1298.59	A0A8S3ZMY0	A0A8S3ZMY0	2	140.05	16122	79100	30494	54587	94842	111240
DGYNYDGYTLR	1335.57	A0A0B7B784;A0A8S3YNI2;A0A0B7B6L7;A0A0B6Z4R6	A0A0B7B784	2	130.79	59969	103930	80833	57031	102150	130900
DHADQNIVIMLVGNK	1665.85	A0A8S3YRE0;A0A8S3YHE2;A0A0B7AA23;A0A0B7A9Z0	A0A8S3YRE0	2	139.7	0	104980	0	38815	0	30747
DHALTSGTIK	1041.55	A0A8S3Z399;A0A0B6Y8L4;A0A8S3YC27	A0A8S3Z399	2	115.86	0	0	0	33426	48213	38132
DHFTGFSIASGLVPGIR	1772.92	A0A8S3YVS7	A0A8S3YVS7	2;3	177.41	0	0	440890	65484	0	0
DHGTQFYNDYR	1414.59	A0A8S3ZPD9	A0A8S3ZPD9	2	160.98	194220	420550	217690	127700	182890	80188
DIEEDLFDGQILQK	1661.81	A0A0B7A9F1;A0A8S3ZBW9	A0A0B7A9F1	2	148.76	0	0	0	25444	0	0
DIELVMSQANVSK	1432.72	A0A0B6YAM5;A0A8S3ZYY1;A0A0B6Y7G2	A0A0B6YAM5	2	189.56	135680	274660	68756	238720	208510	397230
DIFDNVQYLSSLGR	1625.8	A0A8S4A1H9;A0A0B6Y734	A0A8S4A1H9	2	110.58	0	0	0	0	9835.9	3156.9
DIILESNPLLEAFGNAK	1842.97	A0A0B6ZAJ7;A0A0B7BZU3	A0A0B6ZAJ7	2	132.93	5082.4	3165.3	6265.1	0	0	0
DILADVNHPFIVR	1507.81	A0A8S3YT59;A0A8S3YU67;A0A0B7B9N1;A0A0B7B9A4	A0A8S3YT59	2	163.59	26580	81463	68407	40846	80061	55256
DINSLELEVNEK	1401.7	A0A0B7C588	A0A0B7C588	2	112.8	233370	0	55111	56579	0	149110
DIQSLQAALR	1113.61	A0A3G2VFQ5;A0A3G2VHR9;G3FPE6;A0A0B7A255	A0A3G2VHR9	2	167.04	19703000	19887000	108820	8379500	5145000	4806100
DIQSLQSALR	1129.61	A0A8S3ZS48	A0A8S3ZS48	2	203.97	1499200	1352900	1977000	608870	734730	739370
DIQSLQTALHDLQEDDSNNGWANLASFHGAPAR	3590.68	G3FPE5	G3FPE5	4	186.21	2697700	614060	727040	82394	243340	409020
DISDASVYEMYALPK	1700.8	A0A8S3YFH1;A0A8S3YV82;A0A0B6XYU0;A0A8S3ZC87	A0A8S3YFH1	2	117.45	0	0	0	19569	0	22774
DIVEAHYR	1001.49	A0A8S3ZKF6	A0A8S3ZKF6	2	189.31	243200	279250	191490	129320	120170	77330
DIYGEDADEYSVR	1530.65	A0A0B7BN15;A0A0B7BP02	A0A0B7BN15	2	134.2	77768	26720	125550	39104	7104.7	0
DKDEFWLLR	1220.62	A0A0B6Y7V9;A0A0B6Y9B5;A0A8S3YFH7	A0A0B6Y7V9	2	162.49	87678	97816	49192	50936	0	74069
DKDPAYSATLLEHAK	1657.83	A0A2D2VZX5	A0A2D2VZX5	2;3	218.12	0	0	642060	377900	0	0
DLDWTMDSQK	1237.53	A0A8S3YUU2	A0A8S3YUU2	2	150.17	29317	0	0	0	0	0
DLEEDHAGIPIK	1335.67	A0A0B7AWJ0;A0A8S4A9C6	A0A0B7AWJ0	2	152.17	305770	670160	439660	758260	765280	871590
DLEEIFEPYGR	1366.64	A0A8S3YJF0	A0A8S3YJF0	2	158.57	0	0	0	0	0	0
DLEEQLEEEEQTR	1646.73	A0A0B7B472;A0A0B7B756;A0A0B7B7P5;A0A8S3YHN0	A0A0B7B472	2	236.34	328760	384850	395950	267890	452040	317700
DLEESALQHEAQISAIR	1908.95	A0A0B7B774;A0A0B7BA60;A0A0B7B846;A0A0B7B836;A0A0B7BAQ7;A0A0B7B8F3	A0A0B7B774	2	66.485	25462	0	36378	0	21262	0
DLEGYVGFANLPNQVYR	1953.96	A0A8S3ZEA4;A0A0B7AFJ9	A0A8S3ZEA4	2	172.51	86005	130140	92798	138070	106080	86509
DLEIIHDEIR	1251.65	A0A0B7B0V2;A0A8S3ZMG0	A0A0B7B0V2	2	120.33	60820	113350	59461	119430	136960	153440
DLETQNQIVGGLK	1413.75	A0A8S3YWM0	A0A8S3YWM0	2	207.67	96111	142950	127390	116150	93854	75881
DLFDPSHGAK	1085.51	A0A8S3ZCR5;A0A0B7AY56	A0A8S3ZCR5	2	60.892	74537	58527	74537	46589	85437	0
DLGDAMTGISNHAK	1428.67	A0A0B7BNN1;A0A0B7BQZ0;A0A0B7BNT7;A0A0B7BMR2;A0A0B7BQC8;A0A0B7BQX0;A0A0B7BQA8;A0A0B7BNS9	A0A0B7BNS9	2	212.27	77475	95436	85696	86140	109640	106480
DLISSLTSGLLTIGDR	1659.9	A0A8S3Z8U5;A0A0B7BNZ5	A0A8S3Z8U5	2	174.05	16795	0	0	4867.5	9468	6605.2
DLKPENILLDTEGHIK	1833.98	A0A8S3YT59;A0A8S3YU67;A0A0B7B9N1;A0A0B7B9A4	A0A8S3YT59	3	108.91	0	12913	0	0	0	11565
DLLDQLELMKPEPIQIK	2022.11	A0A0B7BFQ7;A0A0B7BF93;A0A0B7BCB5	A0A0B7BFQ7	2	105.78	0	0	0	0	13522	0
DLLHPSLDEEK	1294.64	A0A0B7BKS9	A0A0B7BKS9	2	96.957	0	0	0	0	0	0
DLLPSEVLR	1040.59	A0A0B6Z630	A0A0B6Z630	2	90.308	0	0	0	0	0	0
DLLTSSVELR	1131.61	A0A0B6ZH92	A0A0B6ZH92	2	141.93	2314000	1280500	1867400	279420	1617200	340710
DLMNNSMGILSNILDR	1804.88	A0A8S3ZXQ8	A0A8S3ZXQ8	2	131.06	0	0	0	0	0	0
DLMVGEEASELR	1347.63	A0A0B6Y7V9;A0A0B6Y9B5;A0A8S3YFH7	A0A0B6Y7V9	2	101.82	0	122080	32267	0	0	0
DLNENVNAFQR	1318.63	A0A8S3Z8P5;A0A8S3YYH6;A0A0B7BEC9;A0A0B7BFI5;A0A0B7BHL0;A0A0B7BF69	A0A8S3Z8P5	2	151.22	0	0	0	0	0	0
DLSGFIDGTENR	1322.61	A0A8S3YZ79;A0A0B7A0W1	A0A8S3YZ79	2	147.78	0	125520	43777	38592	47334	36260
DLSHGGIIMLK	1182.64	A0A8S3ZHK2;A0A0B7AT65	A0A8S3ZHK2	2	108.3	0	0	0	0	0	0
DLSIGSIVR	958.545	A0A8S4A205	A0A8S4A205	2	109.36	526610	247220	238340	292640	910940	593410
DLSLLQIQMR	1215.66	A0A0B6ZWB4;A0A8S3ZXV9	A0A0B6ZWB4	2	154.28	0	0	0	8115.4	0	12027
DLSSVQTFLTK	1237.66	A0A0B7BLM3;A0A8S3ZEU9;A0A0B7BI44;A0A0B7BJE5;A0A0B7BJF2	A0A8S3ZEU9	2	78.932	0	0	0	0	12443	0
DLTDYLMK	997.479	A0A220VX74;A0A220VX55;A0A220VX60;A0A220VX59;A0A220VX57;A0A220VX69;A0A220VX66;A0A220VX90;A0A5J6VCG3;A0A649Z2Z2;A0A649Z2W2;A0A5J6VDS3;A0A649Z2T1;A0A5J6VC48;A0A649Z2S2;A0A649Z3J8;A0A5J6VE59;A0A649Z2U8;A0A5J6VDR5;E7DS77;E7DS63;A0A649Z2W9;A0A649Z314;A0A649Z3C8;E7DSB7;A0A5J6VC57;A0A5J6VCG4;A0A649Z3I2;A0A649Z2Q7;A0A649Z3M5;A0A649Z2R1;A0A649Z2V9;A0A649Z324;A0A649Z2U3;A0A649Z316;A0A5J6VDG0;A0A5J6VFT2;A0A5…	A0A8S3YNF7	2	97.033	167200	273400	97374	121320	100080	111400
DLTIEEVQR	1101.57	A0A8S3ZGH7	A0A8S3ZGH7	2	129.56	0	0	0	19781	0	21471
DLTNVQNLQK	1171.62	A0A0B7AX67;A0A8S3Z831;A0A0B7AUX3	A0A0B7AX67	2	112.8	0	0	0	0	0	774.25
DLTPQVINAAR	1196.65	A0A0B7A8Q8;A0A0B7A854;A0A8S3ZZ10	A0A0B7A8Q8	2	98.009	262780	292500	219950	212580	252680	250140
DLTVVSNASCTTNCLAPLVK	2162.07	A0A345S6Z4;A0A8S3Z1W7	A0A345S6Z4	2	210.62	116290	265420	206880	208500	370740	380190
DLVADANQHVK	1208.61	A0A8S3ZYA1;A0A0B7BKY3	A0A8S3ZYA1	2	118.91	62385	101540	71393	100410	89050	95913
DLYANTVLSGGSTMFPGIADR	2184.05	A0A220VX74;A0A220VX55;A0A220VX60;A0A220VX59;A0A220VX57;A0A220VX69;A0A220VX66;A0A220VX83;A0A220VX71;A0A220VX65;A0A220VX61;A0A8S3Z8A6	A0A8S3Z8A6	2	235.69	285730	456850	283930	270730	309460	195340
DLYANTVLSGGSTMYPGIADR	2200.05	A0A220VX78;A0A8S3YNG1	A0A8S3YNG1	2	223.38	548440	1013900	536790	686700	762390	1013900
DLYANTVLSGGTTMFPGIADR	2198.07	A0A8S3ZKW9;A0A0B7B8T9;A0A0B7B7V9;A0A0B7BAV1;A0A8S3ZPG3	A0A8S3ZKW9	2	250.08	516640	516010	559570	340990	549540	413870
DLYANTVLSGGTTMYPGIADR	2214.06	A0A8S3YNF7;A0A8S3YTZ8;A0A0B6Y7T6;A0A8S3Z918	A0A8S3YNF7	2	264.63	9249800	15913000	10034000	5632300	9719200	6772800
DMEALNVLPADVLTR	1655.86	A0A8S3ZZ03;A0A0B6Y7U9	A0A8S3ZZ03	2	106.97	17510	39855	0	45156	65929	46201
DMGMTHYR	1009.41	A0A0B7BKY9;A0A0B7BJT4	A0A0B7BKY9	2	101.41	0	0	115480	10020	0	0
DMHIPGSPFEFTVGPIAGGGAHK	2321.13	A0A0B7BM14	A0A0B7BM14	2;3	162	589750	364050	530980	321950	384460	399470
DMIIVPEMIGSIVGVYNGK	2034.05	A0A8S3YTV1;A0A8S4A9J8;A0A8S3ZTZ2	A0A8S3YTV1	2	133.13	0	0	0	7250.2	0	11552
DMIVVAANLQK	1200.65	A0A0B6ZI68;A0A0B6ZFN6;A0A8S3YU03	A0A0B6ZI68	2	158.37	0	35786	0	49266	33855	35772
DNALIQMADPHQAQLAITYLDK	2468.24	A0A0B7A9Q9;A0A8S3Z231	A0A0B7A9Q9	3	54.813	0	0	0	0	4909.3	9841.3
DNAVFYVHTK	1192.59	A0A0B7BM14;A0A0B7BJS8;A0A0B7BJW5;A0A0B7BJW7;A0A0B7BLG3;A0A0B7BJT5;A0A8S3ZYL1	A0A0B7BM14	2	207.6	44760	0	43180	42308	14558	15067
DNGMHALIIYDDLSK	1703.82	A0A0B6ZDH2;A0A8S3YKH3;A0A8S3Z7B4	A0A0B6ZDH2	2	75.012	54301	48267	32517	5884.4	80026	38908
DNIQGITKPAIR	1324.75	A0A0B6YRU8;M1H3A8;A0A059NTT7;A0A059NTU7;A0A059NTU8;A0A059NTU9;A0A059NTS1;A0A059NTW9;M1HH21;M1HH29;A0A059NTT5;M1H8U0;M1H8U4;M1H3B3;M1H8W7;M1H8X1;M1GRR5;M1H8W4;A0A059NTT6;A0A059NTT4;M1GRQ6;A0A023J597;M1GRR1;M1GRR3;A0A059NTY4;A0A059NTX2;A0A023J5D4;M1H8X5;A0A023J566;A0A023J594;A0A059NTS3;A0A023J593;A0A023J5G6;A0A023J5G8;A0A023J5G9;A0A023J5H0;A0A059NTS0;A0A059NTV0;M1HH24;M1HH55;M1H7N6;M1HH35;M1H7L9;M1…	A0A0B6YRU8	2	188.6	88700	72921	26721	27416	236000	196420
DNNQFASASLDR	1336.6	A0A0B7AZS2;A0A8S3ZD99	A0A0B7AZS2	2	124.06	0	0	0	0	0	23215
DNPLENLNTAFDIAEK	1802.87	A0A8S4A8Y9	A0A8S4A8Y9	2	207.06	83036	199180	145600	108120	148930	83383
DNTINLIHMLR	1338.71	A0A8S3ZVR9	A0A8S3ZVR9	2	195.3	33621	0	0	17083	0	0
DNVVIQSGGR	1043.54	A0A0B7ARU7	A0A0B7ARU7	2	92.732	19857	0	0	0	0	0
DNVYAQVCEYK	1387.61	A0A0B7AF40;A0A0B7AFT1;A0A8S3YW61	A0A0B7AF40	2	96.946	0	14147	0	21346	33415	21070
DNYIYIYTVSDDGKK	1792.85	A0A0B7B5X4;A0A0B7B5X9;A0A0B7B2X3;A0A0B7B6F9	A0A0B7B5X4	2	117.21	0	0	0	8375.6	0	0
DPAGMPHPDGTR	1249.55	A0A8S3YFS4	A0A8S3YFS4	2	71.066	55122	0	0	265990	245570	127430
DPAYSATLLEHAK	1414.71	A0A2D2VZX5	A0A2D2VZX5	2	179.95	0	0	46429	16774	0	0
DPENFPFVVIGNK	1474.75	A0A8S3ZRD2;A0A8S3YJP3;A0A0B6Z9W6	A0A8S3ZRD2	2	191.55	0	0	0	0	0	0
DPLTQMAEER	1188.54	A0A0B7AFY0;A0A0B7AI06	A0A0B7AFY0	2	124.81	90474	0	0	113900	67437	88145
DPLVLSVAAHDIGEYVR	1852.97	A0A0B6ZTX0;A0A8S3Z312	A0A8S3Z312	2	187.47	155870	268140	93422	103150	140220	115750
DPSLTEQVIMGLLK	1542.83	A0A8S3Z0W5;A0A0B7ASX7;A0A0B7AR00;A0A0B7AQ85;A0A0B7AR03;A0A0B7ASS2;A0A0B7APN7	A0A8S3Z0W5	2	110.44	17664	0	6428.5	5667.5	4331.3	0
DPVQLNLLYVQSR	1543.84	A0A0B7BMQ0;A0A0B7BNN7;A0A0B7BMP4;A0A0B7BNU2	A0A0B7BMQ0	2	128.41	109840	171280	132630	98225	126120	92958
DQGYNLSTAK	1095.52	A0A8S4A205	A0A8S4A205	1;2	135.63	1317600	943300	913650	692990	1988000	1034800
DQGYNLSTAKPIPGK	1587.83	A0A8S4A205	A0A8S4A205	2	318.31	6499800	4288300	6602600	4195900	8790500	5943200
DQLEEQDEGYTELQR	1851.81	A0A0B7A369;A0A0B7A3G7;A0A8S3Z8X4	A0A0B7A369	2	179.21	0	0	0	0	0	0
DQLQTISEEHPVLLTEAPLNPQR	2627.36	A0A0B7AUH9;A0A0B7ATT1	A0A0B7AUH9	3	93.576	0	0	0	0	0	30904
DQMTEEELEFHYFK	1844.79	A0A0B7A2T6;A0A0B7A5J2	A0A0B7A2T6	2	132.9	0	0	0	0	0	0
DSEAYTYLLHQIAPR	1775.88	A0A8S3YZM9	A0A8S3YZM9	2	186.27	90735	54122	50931	0	7419.9	0
DSGNFDEDFLK	1285.55	A0A8S3ZMT4	A0A8S3ZMT4	2	129.28	64067	75943	67783	47512	80324	0
DSNPFPLTK	1017.51	A0A8S3ZS48;A0A0B7BT89;A0A0B7BRG8;A0A0B7BRS0;A0A0B7BT79;A0A0B7BRR2;A0A0B7BT84;A0A0B7BTV5;A0A0B7BTV0;A0A0B7BQL8;A0A0B7BRR5;A0A0B7BT74;A0A0B7AFX7	A0A8S3ZS48	1;2	143.39	3354800	2415800	2905400	1956800	1638600	1396300
DSTLIMQLLR	1188.65	A0A8S4A8K2;A0A0B7BG51;A0A8S3YS84;A0A8S3Z1M8;A0A8S4A1R4;A0A0B7AD66;A0A0B7ANV9;A0A0B6Z6U3;A0A0B6Z6D9;A0A0B6ZVZ8;A0A0B6ZM97;A0A8S3ZID0;A0A8S4A6Y0	A0A8S3Z1M8	2	175.51	1174500	1421300	1193600	1172800	1251600	1216600
DSVITAMALDDSLFR	1652.81	A0A0B7AUQ2;A0A8S3ZAM5;A0A0B7AXY8	A0A0B7AUQ2	2	86.838	0	0	0	0	0	4855.2
DSVVAGFQWASK	1293.64	A0A0B7AWJ0;A0A8S4A9C6	A0A0B7AWJ0	2	168.69	161330	130010	55925	0	0	279530
DSYLILETLPAEYDSR	1883.92	A0A0B7ABD8;A0A8S3ZWL0	A0A0B7ABD8	2	117.41	38287	25921	45483	31121	50589	32459
DSYVGDEAQSK	1197.52	A0A8S3YNF7;A0A8S3YTZ8;A0A345S6Z0;A0A8S3YTS0;A0A0B7B945;A0A0B7BBH4;Q6ZYL2;A0A0B7A9N2;A0A8S3ZNL0;A0A8S3YNG1;A0A8S3YPA8;A0A8S3YSY5;A0A8S3Z8A6;A0A8S3ZKW9;A0A0B7B8T9;A0A0B7B7V9;A0A0B7BAV1;A0A0B6YBE1;A0A0B7BVK0;A0A8S3Z918	A0A8S3YNF7	2	242.92	8326000	11434000	7196700	7010900	8259400	5811800
DSYVGDEAQSKR	1353.62	A0A8S3YNF7;A0A8S3YTZ8;A0A345S6Z0;A0A8S3YTS0;A0A0B7B945;A0A0B7BBH4;Q6ZYL2;A0A0B7A9N2;A0A8S3ZNL0;A0A8S3YNG1;A0A8S3YPA8;A0A8S3YSY5;A0A8S3Z8A6;A0A8S3ZKW9;A0A0B7B8T9;A0A0B7B7V9;A0A0B7BAV1;A0A0B6YBE1;A0A0B7BVK0;A0A8S3Z918	A0A8S3YNF7	2	203.52	276800	369690	230920	454990	605850	687700
DSYVGDEAQSKRG	1410.64	A0A0B7BVK0	A0A0B7BVK0	2	129.69	39774	55746	21634	23516	53381	28003
DTDDVPMLLVGNK	1415.7	A0A8S4A2D2;A0A8S3Z4D6;A0A0B6Z9P2	A0A8S4A2D2	2	85.622	0	43463	0	34600	46678	31314
DTEQADTWMTK	1324.56	A0A0B7AX67;A0A8S3Z831;A0A0B7AXM4;A0A0B7AUX3;A0A0B7AVI5	A0A0B7AX67	2	110.88	8103.5	0	0	0	0	0
DTGTFADFNEAFK	1461.64	A0A8S4A0M3;A0A0B6ZRQ2;A0A0B6ZRH6;A0A8S3ZC52	A0A8S4A0M3	2	168.69	32617	0	0	68677	82136	36289
DTLPQEVDLTSK	1344.68	A0A0B6ZDX9;A0A8S3YXK2	A0A0B6ZDX9	2	53.028	18954	24152	0	0	0	0
DTLSSALSGFSPNHK	1559.76	A0A0B7A1S4;A0A8S3YMH3;A0A0B6Z209;A0A0B6Z264;A0A8S4A5E8	A0A0B7A1S4	2	153.25	25786	0	0	18310	37576	40940
DTMVGTPYWMAPEVVSR	1937.9	A0A0B6ZII9;A0A0B7A6H7	A0A0B6ZII9	2	146.58	42398	68507	53623	48146	96036	91342
DTNGSQFFITTK	1357.65	A0A0B7AC07;A0A8S3YHY7	A0A0B7AC07	2	138.71	6604.1	0	0	0	0	2996.1
DTPQNEQQELFIK	1588.77	A0A8S4A9H1;A0A8S3YKH4	A0A8S4A9H1	2	86.838	0	16633	0	30476	0	30549
DTSTICLFDVDGTLTPSR	1996.94	A0A8S3ZJQ5	A0A8S3ZJQ5	2	130.78	0	0	0	27421	15011	58164
DTSTMGYMAAK	1174.5	A0A0B6ZJD3;A0A0B6ZV21;A0A0B6ZKY0;A0A8S3ZY08	A0A8S3ZY08	2	108.3	167310	251690	103190	270440	281380	199210
DTVSSVQNQIGR	1302.65	A0A0B7AM71;A0A0B7AQE3;A0A0B7AM65	A0A0B7AM71	2	199.4	18285	44754	43667	26211	28218	18570
DVASALSDLISATK	1389.74	A0A0B7BNS9;A0A8S3YWM0	A0A8S3YWM0	2	192.95	174220	169110	148960	572980	639240	100500
DVFEDELIPLFEK	1592.8	A0A8S3Z352;A0A8S3ZTL2;A0A0B6ZHA2;A0A0B6ZEU0	A0A8S3ZTL2	2	150.21	37370	42706	46161	70602	53089	79862
DVIAQAQSGTGK	1173.6	A0A8S3YNX5;A0A0B7ARV6;A0A0B7AXX3;A0A8S3YU58	A0A8S3YNX5	2	99.174	35740	36391	24064	47620	67577	71569
DVNYIASLETLDNGK	1650.81	A0A8S3ZQF7	A0A8S3ZQF7	2	168.43	102240	0	66525	0	46421	19425
DVSGVELLMNNHQSLK	1782.89	A0A0B7BQT6;A0A0B7BQS2;A0A0B7BP98;A0A0B7BQU8;A0A0B7BRB3;A0A0B7BP51;A0A0B7BQU2;A0A0B7BP48;A0A0B7BRB8;A0A0B7BP57;A0A0B7BN69;A0A0B7BN59;A0A0B7BQV4;A0A0B7BRC6;A0A0B7BRD5;A0A0B7BP42;A0A0B7BPB0;A0A8S3ZYQ7	A0A0B7BQT6	2	89.382	0	0	0	0	0	0
DVTGAEALLER	1172.6	A0A0B7AX67;A0A0B7AUX3;A0A0B7AUC2;A0A8S3ZEU9;A0A0B7BJA0;A0A0B7BLM7;A0A0B7BJ98	A0A8S3ZEU9	2	64.906	0	0	0	0	0	9012.9
DVTHIEEELK	1211.6	A0A8S3ZYS2	A0A8S3ZYS2	2	97.277	104580	127010	0	52795	78269	59612
DVTNNVHYENFR	1506.69	A0A8S3ZEA4;A0A0B7AFJ9;A0A8S4A461;A0A0B7AFY0;A0A0B7AI06	A0A8S3ZEA4	2	136.06	0	199580	202870	226900	174790	191060
DVVAIFNNLLR	1272.72	A0A0B6ZX77;A0A8S3ZM13;A0A8S3YN13;A0A0B6ZZS8	A0A0B6ZX77	2	105.36	20107	0	7635.1	5312.8	0	7948.9
DVVEAHYR	987.477	A0A0B6XZT4;A0A0B6ZYX8;A0A8S3YHA2	A0A0B6XZT4	2	98.009	91678	72222	82778	121590	167560	130680
DVVSSVLIGAR	1114.63	A0A0B7B5Y6	A0A0B7B5Y6	2	108.3	86282	0	0	0	0	0
DWAQQTVIPK	1184.62	A0A8S3ZYA1;A0A0B7BKY3	A0A8S3ZYA1	2	167.06	61224	117970	67568	71342	84771	74268
DYFGAHTYER	1257.54	A0A0B7ANW8;A0A8S3YW59	A0A0B7ANW8	2	218.55	705260	895020	519890	506120	680280	255370
DYGFVHFEER	1297.57	A0A8S3Z352;A0A0B6ZF17	A0A8S3Z352	2	143.39	49871	90430	75502	75530	88758	124600
DYIHIVDLAK	1185.64	A0A0B6YEV2;A0A8S3YMC8;A0A8S3ZNX8;A0A0B7AEB5	A0A8S3ZNX8	2	99.855	0	51489	0	38680	32897	132670
DYPVVDHQYDAVVVGAGGAGLR	2257.11	A0A0B7AY18	A0A0B7AY18	3	27.669	0	0	0	0	0	0
EAADITHVGSQCELSLK	1856.89	A0A0B7BJW5;A0A0B7BJW7;A0A0B7BLG3;A0A0B7BJT5;A0A8S3ZYL1	A0A0B7BJW5	3	85.813	0	6583.9	0	0	0	11801
EAAENSLVAYK	1193.59	A0A8S3Z1M8	A0A8S3Z1M8	2	166.66	516890	833700	534880	367560	451480	362470
EAANLLNDALNIR	1425.76	A0A8S3ZY07;A0A0B7AIR4;A0A8S3ZJH4	A0A8S3ZY07	2	180.81	13975	0	0	0	0	17942
EAAPIPAPAGSQQKPTLEAIDR	2259.19	A0A8S3YW61	A0A8S3YW61	3	35.182	0	0	0	0	0	41748
EAATVLVGIPLETGQK	1624.9	A0A8S3ZGV8	A0A8S3ZGV8	2	104.04	25901	0	0	0	0	0
EAAWAISNLTISGK	1459.77	A0A0B6ZRW0;A0A8S3YEQ5	A0A0B6ZRW0	2	151.66	15756	26924	0	0	27165	30921
EAEAEDLVKK	1130.58	A0A8S3Z6T7	A0A8S3Z6T7	2	126.82	0	0	0	23783	25210	39102
EAEGCDCLQGFQLTHSLGGGTGSGMGTLLISK	3280.52	A0A8S3ZUG3;A0A8S4A9H2;A0A0B6Y627	A0A8S3ZUG3	3	23.323	0	63434	24396	90450	152400	147610
EAENALYHAR	1172.56	A0A8S3ZBI5	A0A8S3ZBI5	2	170.95	0	0	0	0	0	0
EAESAVFHR	1044.5	A0A0B7AJY6;A0A0B7AHY2;A0A0B7AHD5;A0A0B7AHD9	A0A0B7AJY6	2	226.78	383560	270820	206630	39505	64671	39787
EAEVDALTDLLVK	1414.76	A0A0B7AAI2;A0A8S4A2R1	A0A0B7AAI2	2	94.66	13729	0	11689	15185	13540	24483
EAFLDEGVDEQVLQELK	1960.96	A0A0B6Y7L2	A0A0B6Y7L2	2	66.509	24201	12846	0	0	8668.9	18777
EAFNMIDQNR	1236.56	A0A8S3ZVU7;A0A0B6ZCP0;A0A0B7BIE7;A0A0B7BJJ1;A0A8S3YVX1	A0A8S3ZVU7	2	178.94	278260	439230	389340	361270	487710	324360
EAFTMIDQNR	1223.56	A0A8S3ZRF1;A0A0B6ZG22;A0A8S3ZK92;A0A0B6ZHY4;A0A0B7A0P5	A0A8S3ZRF1	2	146.27	119840	1839600	0	102670	100660	79063
EAGAGGLSIAVEGPSK	1441.74	A0A0B7BJW5;A0A0B7BJW7;A0A0B7BLG3;A0A0B7BJT5	A0A0B7BJW5	2	188.88	459670	387210	504330	415410	375750	326980
EAGDVCYADVFK	1372.6	A0A0B7B784;A0A8S3YNI2;A0A0B7B6L7;A0A0B7AZ26;A0A0B7AZW9	A0A0B7B784	2	101.48	0	0	0	0	44228	52515
EAGFPPGVVNILPGYGPTAGAAITSHPDINK	3059.57	A0A0B6Z5J3	A0A0B6Z5J3	3	23.833	0	0	0	0	8736.3	0
EAGPGDVAVGLTDER	1484.71	A0A0B7BJW5;A0A0B7BJW7;A0A0B7BLG3;A0A0B7BJT5;A0A8S3ZYL1	A0A0B7BJW5	2	119.43	39856	0	0	0	88237	0
EAGYGGMSLSIEGPSK	1581.73	A0A0B7BJW5;A0A0B7BJW7;A0A0B7BLG3;A0A0B7BJT5;A0A8S3ZYL1;A0A8S3ZLX5	A0A0B7BJW5	2	218.12	268090	211160	272650	197130	196850	175890
EAINDHQMAK	1155.53	A0A0B7A7F5	A0A0B7A7F5	2	88.181	0	0	0	0	0	7465.1
EAINVEQAFQAVAK	1516.79	A0A8S3ZRD2;A0A8S3YJP3;A0A0B6Z9W6;A0A0B7AU04	A0A8S3ZRD2	2	274.62	201030	58064	174620	39635	66694	70534
EAIQQSTSSGSMTIQR	1722.82	A0A0B7BFQ7	A0A0B7BFQ7	2	149.02	4133	0	0	0	0	0
EALENASTNTEVLK	1517.76	A0A0B6Z292;A0A8S3Z9T6	A0A0B6Z292	2	166.71	36276	0	0	13543	0	17001
EALIILHFDNGK	1368.74	A0A0B7AJY5;A0A8S3YEH5	A0A0B7AJY5	2	148.9	187660	267580	160640	99933	105270	61917
EALQSSLMGIFEK	1451.73	A0A0B6ZCG8;A0A0B7B0J9;A0A8S3ZND2;A0A8S3ZJR0	A0A0B6ZCG8	2	198.33	289320	420220	338400	398690	374240	397760
EAQELFQAGEK	1248.6	A0A0B6ZXK1	A0A0B6ZXK1	2	120.65	0	0	0	0	0	0
EASIYTGITLSEYFR	1748.86	A0A0B6YZ12;A0A0B7C5V9;A0A8S3ZNZ3	A0A8S3ZNZ3	2	90.689	8161.4	121460	0	0	0	0
EASPESLAQRPK	1311.68	A0A8S4A5D2	A0A8S4A5D2	2	144.47	0	0	0	0	0	36527
EAVEGAIGGSGYQHNK	1615.76	A0A8S4A8Z9;A0A0B6Z9T4	A0A8S4A8Z9	2	256.93	0	0	0	0	0	0
EAVELPLTHFELYK	1687.88	A0A8S4A8F4;A0A0B6XYD6	A0A8S4A8F4	2	68.548	47165	0	25820	13503	26443	15729
EAYPGDVFYLHSR	1552.73	A0A0B6ZDH2;A0A0B6YVE0;A0A8S3YKH3;A0A8S3Z7B4	A0A0B6ZDH2	2	199.59	0	101460	0	24645	131270	75259
ECILSGMLSVSGK	1379.68	A0A0B6ZCG8;A0A0B7B0J9;A0A8S3ZJR0	A0A0B6ZCG8	2	55.754	0	0	0	23067	0	18314
EDAANNYAR	1022.44	A0A8S3ZVH9;A0A0B7ASS7;A0A0B7AQ36;A0A8S4A2Z5;A0A8S4A326;A0A8S3ZHH4;A0A0B6Z141;A0A0B6Y739;A0A8S3Z3Z1;A0A345S6Y9;A0A8S4A3J5;A0A0B7B4W9;A0A0B7B1E8;A0A0B7API8;A0A8S3YJ82;A0A0B7AWY4;A0A0B6YU61;A0A8S3YXW4;A0A8S3ZD42;A0A8S3ZVL5;A0A8S4A997;A0A8S4A0I7;A0A8S3ZDA4;A0A8S3ZZX2;A0A0B7AVA2;A0A8S4A4B1;A0A0B7B588;A0A8S3ZZ72	A0A8S3ZZX2	2	121.31	39962	0	0	0	17752	28874
EDAMIEYLK	1110.53	A0A8S3Z917;A0A0B7BDF9	A0A8S3Z917	2	118.06	171620	238200	150030	134390	0	0
EDGQVIHFNNPK	1396.67	A0A8S3ZZL3;A0A0B7ALK9;A0A8S3ZIH3;A0A0B7AKT1;A0A0B7AN94	A0A8S3ZZL3	2	183	75446	123470	36110	131690	144750	184640
EDIEDLENSLAK	1374.65	A0A8S3Z426	A0A8S3Z426	2	78.932	24302	0	0	0	26415	0
EDQLEYLEER	1322.6	A0A8S3ZY08	A0A8S3ZY08	2	211.84	503750	885930	507300	700250	693970	555030
EDQSILCTGESGAGK	1550.69	A0A0B7B472;A0A0B7B756;A0A0B7B7P5	A0A0B7B472	2	149.02	12657	38161	0	52361	100800	41551
EDSYEETIR	1140.49	A0A0B7A4B0;A0A0B7A2M1;A0A0B7A489;A0A0B7A234;A0A8S3YI15;A0A0B7A242;A0A0B7A4G7;O97192;A0A0B7A1Q2;A0A0B7A212;A0A0B7A2N2;A0A0B7A1R3;A0A0B7A2P3;A0A0B7A227;A0A0B7A4E2;A0A0B7A4F3;A0A0B7A499;A0A0B7A2N7;A0A0B7A219;A0A0B7A2L7	A0A8S3YI15	2	154.71	329040	158600	50856	0	0	52425
EDVDLAVAAAR	1128.58	A0A0B7AF49;A0A8S3YQE4	A0A0B7AF49	2	192.6	0	0	0	0	65912	0
EDVFVHQTAIVK	1384.74	A0A8S3ZF38;A0A0B7AND9;A0A8S3ZGT5	A0A8S3ZF38	2	162.21	24879	32724	24038	56532	78218	91884
EDVLSLILPVLGDSK	1596.9	A0A8S3YQH6	A0A8S3YQH6	2	124.46	14659	4583.2	5816.6	0	0	4528.4
EEAEGYNLLLETDK	1622.77	A0A8S3YD83;A0A0B6XXV5	A0A8S3YD83	2	221.56	0	18587	0	0	0	16052
EEEAISLDGLNVAQMK	1745.85	A0A0B6ZLE0	A0A0B6ZLE0	2	206.03	0	0	0	54022	0	0
EEELLLQDFSR	1377.68	A0A0B6ZLD5;A0A8S3YIH6	A0A0B6ZLD5	2	108.93	0	0	0	0	0	0
EEEVQAALQK	1143.58	A0A0B7B472;A0A0B7B756;A0A0B7B7P5;A0A8S3YHN0	A0A0B7B472	2	158.61	18623	38057	0	0	0	26164
EEIFGPVMQILK	1402.75	A0A0B7AVW4	A0A0B7AVW4	2	120.33	78484	52528	43441	226130	107960	0
EEIFGPVQQILK	1399.77	A0A0B6Z5J3;A0A8S3YBS0	A0A0B6Z5J3	2	150.53	0	0	0	19537	0	32044
EELLSQLSQAYGIER	1734.88	P35903	P35903	2	175.68	176300	35242	0	0	0	0
EELTLEGIR	1058.56	A0A8S3YNX5;A0A0B7ARV6;A0A0B7A5C2;A0A8S4A4G9	A0A8S3YNX5	2	85.813	0	0	0	0	0	26721
EESESVLQLK	1160.59	A0A0B7A1S4;A0A8S3YMH3;A0A0B6Z209;A0A0B6Z264;A0A8S4A5E8	A0A0B7A1S4	2	76.605	0	0	0	54515	51356	38648
EFGFVTLSDAYSTGSSLMPQK	2264.07	A0A8S3YTM0	A0A8S3YTM0	2	59.997	0	0	3766.9	2424.6	27639	12676
EFHLNDTGDPSSQSTPIK	1971.92	A0A8S4AAY1;A0A8S3YPB7;A0A0B7AUL3	A0A8S4AAY1	2;3	146.75	180730	143090	299600	496780	387300	648190
EFLFQSGDLWEGR	1582.74	A0A8S3ZGB8;A0A0B6YFS7;A0A8S3ZRB9;A0A0B6ZYC5;A0A0B6ZYL1	A0A8S3ZRB9	2	240.33	2351600	609140	1002000	601110	1065600	1346000
EFLHLPAEIVPATLK	1676.95	A0A8S3YG41;A0A8S3ZRI9;A0A0B6Y6Y4	A0A8S3YG41	2	91.245	2021.3	0	0	76801	67743	94070
EFLWQEGHTAWADKPSAEKEVYAILEEYAR	3565.72	A0A0B7BAI5	A0A0B7BAI5	3	34.579	3392000	5062500	4789800	2182200	2871300	0
EFLWQEGHTAWADQPSAEKEVYAILEEYAR	3565.68	A0A8S3YUG3	A0A8S3YUG3	3	33.828	0	0	0	0	0	1793400
EFQQYQEELDR	1483.66	A0A0B7AV64;A0A0B7AUP1	A0A0B7AV64	2	171.34	0	0	0	0	0	11871
EFSQFGTITSAK	1314.65	A0A8S3ZW91	A0A8S3ZW91	2	130.79	10356	0	0	49103	35061	48314
EFTEGFGKPGR	1223.59	P35903	P35903	2	183.27	0	0	0	21188	0	0
EFTEYMHEK	1212.51	A0A0B7AI62	A0A0B7AI62	2	86.205	0	0	0	12274	0	24744
EFTPPREEPR	1256.61	A0A8S3YGE0	A0A8S3YGE0	3	72.038	0	0	0	0	0	11156
EGAFTGEISPYMIK	1541.74	A0A8S3ZJ45	A0A8S3ZJ45	2	159.12	50999	0	0	0	0	2543.6
EGASGAFAQYNK	1241.57	A0A0B6ZXH5;A0A8S3ZG96	A0A0B6ZXH5	2	158.57	89984	70429	60599	65208	83935	108740
EGCLEAYTGIVQGLK	1636.81	A0A8S3YDY6	A0A8S3YDY6	2	147.72	0	0	0	0	0	18479
EGDILTLLESER	1373.7	A0A8S3ZS28;A0A0B6YCC4;A0A0B6Y8M6	A0A8S3ZS28	2	123.42	62832	40141	40207	35803	38183	44873
EGFLAAEIQSTK	1292.66	A0A8S3Z426	A0A8S3Z426	2	96.957	37207	0	36829	0	7694.9	0
EGLEEAER	931.425	A0A0B7B7H5;A0A8S4A8Y9	A0A0B7B7H5	2	72.492	41328	46856	17399	22848	22162	13710
EGLGYLTFCPSNLGTTLR	1997.99	A0A8S3YTM7;V5W6Y5	V5W6Y5	2	178.51	0	78948	46831	266640	154240	152030
EGLLDPAWEK	1156.58	A0A0B7B7H5	A0A0B7B7H5	2	83.358	65583	0	37852	21656	0	0
EGLNLDTSEK	1104.53	A0A8S3Z0Y8	A0A8S3Z0Y8	2	95.311	58412	79732	44318	34777	121780	116980
EGLTETESEDNEGK	1536.64	A0A0B6ZY43;A0A0B7A0R7;A0A0B6ZYB4;A0A0B6ZYY6	A0A0B6ZY43	2	84.309	0	0	0	0	0	18022
EGLVLSWAVPGQGGLSHVNNK	2161.13	A0A0B7BJG3	A0A0B7BJG3	3	88.796	0	0	0	0	0	0
EGNDLYHEMITSK	1535.69	A0A0B7B0H4;A0A0B6YAE4	A0A0B7B0H4	2	128.57	0	0	0	11172	19210	38607
EGQGFISAAEMR	1294.6	A0A8S4A0M3;A0A0B6ZRQ2;A0A0B6ZRH6	A0A8S4A0M3	2	117.45	58268	0	0	0	0	53426
EGQGIIGLQAGSNK	1370.72	A0A0B7AJ70	A0A0B7AJ70	2	174.05	142670	155990	262720	115390	124040	172100
EGQGIITLQSGTNK	1444.75	A0A8S3YXG9	A0A8S3YXG9	2	115.04	0	0	0	39568	19424	25999
EGQGVIGLQAGSNK	1356.7	A0A8S3YCD5;A0A0B7AJ70;A0A8S3YXG9	A0A8S3YCD5	2	196.38	84937	82458	153670	100840	0	113930
EGQGYISAAEMR	1310.59	A0A0B7AXF0;A0A8S3ZCE2;A0A8S3ZZD3	A0A0B7AXF0	2	106.35	28079	0	0	0	32585	0
EGQSVIGLQAGSNK	1386.71	A0A0B6Z353;A0A0B6Z2P1;A0A0B6Z4J2	A0A0B6Z4J2	2	222.48	253760	337410	456270	0	238680	252380
EGSAMIQLGDPISVER	1700.84	A0A0B6ZS15;A0A0B6ZTT6;A0A8S3YW00;A0A0B6ZTK0	A0A0B6ZS15	2	174.72	20169	52478	66554	99173	71483	128800
EGVLCEENMR	1235.53	A0A0B7AWJ0;A0A0B7A943;A0A8S4A9C6	A0A0B7AWJ0	2	146.27	90937	101950	98103	51416	233640	221930
EGVSAMPTFIFYR	1516.74	A0A0B6Z3T6	A0A0B6Z3T6	2	62.271	48872	69703	0	36472	39740	0
EGYPATSIHGDR	1301.6	A0A8S3ZEY5;A0A0B7AP21;A0A8S4A2Q1	A0A8S3ZEY5	2	90.306	0	12461	0	52026	40712	53116
EHALLAYTLGVK	1313.73	A0A0B7BU32;A0A8S3ZEZ1;A0A345S6Z2;A0A1D8DGQ4;A0A8S4A4I0	A0A345S6Z2	2	251.58	761070	1219000	912170	1021800	1169600	1601400
EHAPSIIFMDEIDSIGSSR	2102.99	A0A8S3YU13	A0A8S3YU13	2	66.509	27612	0	26692	12498	21506	9358
EHDLVIDVLK	1179.65	A0A0B6XZ62	A0A0B6XZ62	2	99.855	12825	10049	0	0	0	6074.2
EHGLIFMETSAK	1361.66	A0A8S4ACY5;A0A8S3Z2N3;A0A0B7AP29	A0A8S4ACY5	2	164.31	0	0	0	0	0	10023
EHGTENWSR	1114.48	A0A0B7BN15;A0A0B7BP02	A0A0B7BN15	2	96.311	0	0	50572	0	0	0
EHLELFWSR	1215.6	A0A0B7BGR4;A0A0B7BH80;A0A8S3YKY7	A0A0B7BH80	2	119.07	24226	0	0	0	24503	17064
EHLEQQQALFK	1369.7	A0A0B6ZA86;A0A0B6Z1I7;A0A8S3Z8S9	A0A0B6ZA86	2	148.9	0	0	0	27337	48165	53507
EHLNVVFIGHVDAGK	1633.86	A0A0B7AFN9;A0A8S3ZUI5;A0A0B7AF02	A0A0B7AFN9	2	137.58	16468	37880	0	23215	0	41447
EHNIPFLETSAK	1384.7	A0A0B7BJU2;A0A8S3YMQ2	A0A0B7BJU2	2	112.7	22824	0	0	35861	50588	70085
EHSLAHLHYASYDPAFFIHHSNTDR	2964.37	A0A0B7BT89;A0A0B7BRG8;A0A0B7BRS0;A0A0B7BT79;A0A0B7BRR2;A0A0B7BT84;A0A0B7BTV5;A0A0B7BTV0;A0A0B7BQL8;A0A0B7BRR5;A0A3G2VFP3;A0A3G2VHF1;A0A3G2VFW4;G3FPE7	A0A0B7BT89	3;4	150.72	844100	640240	472300	0	66424	0
EIAEAYDVLSDPQKK	1704.86	A0A0B7AXU0;A0A8S3ZTU2;A0A8S3YEY1	A0A0B7AXU0	2	201.66	20078	24436	27016	47759	40878	70750
EIAEDYLGKK	1164.6	A0A0B7AAS1	A0A0B7AAS1	2	100.84	0	8601.7	0	84085	47751	51391
EIATPTPFSEK	1218.61	A0A0B6XW28;A0A0B6YX48;A0A8S4A6M3	A0A0B6XW28	2	91.783	18247000	19093000	26243000	6296200	4531400	0
EIEIAEQEMPGLVALR	1796.93	A0A0B7BAV8;A0A0B7BAA0;A0A0B7B895;A0A0B7B7B6;A0A0B7B8K1;A0A0B7B7C2;A0A0B7B8K6;A0A0B7B889;A0A8S3ZZR1;A0A0B7BAV3	A0A0B7BAV8	2	237.27	227630	708310	126440	242030	270420	346900
EIFEQPESVVNTMR	1677.8	A0A8S4A1L5;A0A0B7AXZ5;A0A0B7AZN9	A0A8S4A1L5	2	142.51	116040	178870	113430	101580	144190	138660
EIFLSQPILLELEAPLK	1952.12	A0A8S3YKZ6;A0A0B7AS39;A0A8S3ZY68;A0A8S3Z7F0;A0A0B6YSF4;A0A8S4A4N4;A0A0B7BXE1	A0A8S3YKZ6	2	164.56	43139	31210	27917	21711	38471	35408
EIHFSNTSAPK	1229.6	A0A8S3YLB0	A0A8S3YLB0	2	148.9	244990	193780	256960	105890	276710	170850
EIIDLVMDR	1102.57	A0A8S3YXW4	A0A8S3YXW4	2	69.716	0	0	20928	0	46214	0
EIILSAGAVGSPQILMLSGVGPK	2236.25	A0A0B7B9R8	A0A0B7B9R8	2	115.29	0	0	38150	0	12148	0
EILQEEEDLSEIVQLVGK	2070.07	A0A0B6YZ12;A0A8S3ZNZ3	A0A8S3ZNZ3	2	260.78	110280	45168	25382	44851	30625	27745
EIPSHVLQK	1049.59	A0A8S3Z399;A0A0B6Y8L4;A0A0B6Y8Q5	A0A8S3Z399	2	93.561	28561	27528	21303	3233.5	27995	23175
EITALAPPTMK	1170.63	A0A220VX74;A0A220VX55;A0A220VX60;A0A220VX59;A0A220VX57;A0A220VX69	A0A220VX74	2	121.8	84186	84642	96466	130610	111700	39496
EITALAPSTMK	1160.61	A0A8S3YNG1	A0A8S3YNG1	2	97.277	0	0	13057	43508	17381	31056
EITNLAPPTMK	1213.64	A0A220VX71	A0A220VX71	2	164.31	0	0	0	198120	192200	413550
EITSLAPATMK	1160.61	A0A8S3Z8A6	A0A8S3Z8A6	2	135.63	181540	252810	0	0	0	0
EITSLAPPTMK	1186.63	A0A220VX78	A0A220VX78	2	143.39	9984400	16577000	10993000	9424600	12715000	10208000
EITSLAPSTMK	1176.61	A0A8S3ZKW9;A0A0B7B8T9;A0A0B7B7V9;A0A0B7BAV1	A0A8S3ZKW9	2	132.39	54652	74328	51699	0	1006900	0
EIVHLQAGQCGNQIGAK	1821.92	A0A0B7B670;A0A8S3Z3T6;A0A0B7B7T0;A0A0B6Z0Z6;A0A8S3ZUG3;A0A0B6ZTS1;A0A8S4A9H2;A0A0B7B4U6	A0A8S3ZUG3	2;3	228.73	79611	156620	144110	208690	325970	324660
EKGEHLVNVYR	1342.7	A0A8S3ZLX5	A0A8S3ZLX5	2;3	127.93	131020	66755	74751	112940	107320	120850
EKQEHDRVFAGFLLK	1815.96	A0A0B7BT89;A0A0B7BRG8;A0A0B7BRS0;A0A0B7BT79;A0A0B7BRR2;A0A0B7BT84;A0A0B7BTV5;A0A0B7BTV0;A0A0B7BQL8;A0A0B7BRR5;A0A0B7BQM9;A0A3G2VFP3	A0A0B7BT89	3	112.73	242370	131240	0	115870	69600	333340
ELAEDGYSGVEVR	1422.66	A0A8S3YS27;A0A0B7AZ66;A0A0B6ZM65	A0A8S3YS27	2	141.44	57069	56572	58709	69088	98174	93807
ELAQQIQK	956.529	A0A8S3YNX5;A0A0B7ARV6;A0A0B7A5C2	A0A8S3YNX5	2	100.75	45438	64580	32043	93714	0	113990
ELAQQVLEVSNEFGR	1717.86	A0A8S3ZFY0	A0A8S3ZFY0	2	191.95	0	0	0	0	0	0
ELASQIYDEAR	1293.62	A0A8S3ZEY5;A0A0B7AP21;A0A8S4A2Q1;A0A0B6Y1H5	A0A8S3ZEY5	2	104.39	0	0	12146	44699	28151	54908
ELDELMMSLSEFK	1570.73	A0A8S4A8V6;A0A0B7ANB7;A0A0B7AQD4	A0A8S4A8V6	2	83.775	0	29430	0	0	0	2443.1
ELDEQMEANETMSR	1681.69	A0A0B7B472;A0A0B7B756;A0A0B7B7P5	A0A0B7B472	2	273.02	179990	159040	230800	154880	207630	124450
ELDLYDNQITK	1350.67	A0A8S3ZJ53	A0A8S3ZJ53	2	141.29	42406	77904	28372	0	0	28347
ELDQWIEQLNDCK	1689.77	A0A0B7AUG7;A0A8S4A1Y2;A0A8S3YPD4	A0A0B7AUG7	2	74.524	0	0	0	0	0	0
ELDVEHPAAK	1107.56	A0A0B6YTQ1;A0A0B6YSR9;A0A8S3ZNR8	A0A0B6YTQ1	2	129.72	51002	44941	0	0	31867	26294
ELEEQNVGLLQAK	1469.77	A0A0B7B774;A0A0B7BA60;A0A8S3Z426;A0A8S3ZFH4	A0A0B7B774	2	147.78	36216	0	52168	0	49128	0
ELETELDNEQR	1374.63	A0A0B7B774;A0A0B7BA60;A0A0B7B846;A0A0B7B836;A0A0B7BAQ7;A0A0B7B8F3;A0A0B7B840;A0A0B7B778;A0A0B7AAF6;A0A0B7ABE1;A0A8S3Z426;A0A8S3ZFH4	A0A0B7B774	2	224.68	158870	34681	73391	54899	58038	25330
ELEVLLMQNR	1243.66	A0A0B6ZBH2;A0A0B6Y546;A0A8S3ZLU6;A0A8S3ZC26	A0A0B6ZBH2	2	205.77	78322	49671	68894	142330	61092	74487
ELFDNSGSNPGEK	1392.62	A0A0B7AZ12	A0A0B7AZ12	2	145.95	183250	109200	178990	20916	33481	34850
ELGEYALHEYTEIK	1693.82	A0A0B7AF49;A0A8S3YQE4	A0A0B7AF49	2	153.25	133170	0	99678	0	121250	42950
ELGEYGLQNYVEVK	1639.81	A0A0B6Z5J3	A0A0B6Z5J3	2	176.97	17142	0	0	26169	0	31827
ELGHAAGCTVK	1141.56	A0A0B7A146;A0A0B7A0M9	A0A0B7A146	2	98.009	0	0	0	76957	36742	18722
ELHTQQNHIETVLK	1688.88	A0A8S4A4J3	A0A8S4A4J3	2	110.58	0	0	0	10585	0	0
ELIDLVLDR	1084.61	A0A345S6Y9;A0A8S4A3J5;A0A0B7B4W9;A0A0B7B1E8	A0A345S6Y9	2	171.75	734350	826780	757250	731220	887250	873970
ELIITEIEVMK	1316.73	A0A0B6ZII9	A0A0B6ZII9	2	158.57	18531	18220	15594	0	14892	40267
ELISNASDALDK	1274.64	A0A8S3Z0Y8;A0A0B6ZL17;A0A0B6ZKQ4;A0A8S3ZY08;A0A8S3ZJK1;A0A0B6ZUX8	A0A8S3ZY08	2	127.93	0	0	35768	0	93798	134130
ELISNSSDALDK	1290.63	A0A0B6ZJD3	A0A0B6ZJD3	2	219.89	902750	1503000	835220	1374000	1003600	926900
ELITLLQDIVGK	1340.79	A0A0B6ZCA4	A0A0B6ZCA4	2	99.855	0	0	0	21647	7559.7	27821
ELIVMGVVQR	1142.65	A0A0B6Y955	A0A0B6Y955	2	117.39	44275	0	0	0	0	0
ELLAQGLVPQR	1222.7	A0A8S3Z2M2;A0A0B7BD44;A0A0B7BBG7	A0A8S3Z2M2	2	158.37	0	0	0	6721	0	27921
ELLDGTEQGDYLGLDLGGTNFR	2382.13	A0A0B7B350;A0A8S4A6E7	A0A8S4A6E7	2	113.66	25462	35913	30847	34028	0	0
ELLELQANSAAVESTGQAK	1958	A0A0B7A6U1;A0A0B7A739;A0A0B7A692	A0A0B7A6U1	2	139.94	17138	0	0	0	0	0
ELLPNLESNEETEQINK	1998.97	A0A8S4A3G9;A0A0B7BL05;A0A0B7BHK7	A0A8S4A3G9	2	105.78	0	21857	0	0	0	0
ELLTTMGDR	1034.51	A0A8S3ZVU7	A0A8S3ZVU7	2	150.24	241600	327440	262670	264310	372800	269240
ELNVQHPAAK	1105.59	A0A0B7B1N2;A0A0B7B549	A0A0B7B1N2	2	119.07	19916	0	0	0	19904	0
ELPEYVFVQR	1278.66	A0A8S3ZQ90	A0A8S3ZQ90	2	214.81	349950	357120	235280	503400	407050	414360
ELQELVQYPVEHPEK	1836.93	A0A8S3YVN3	A0A8S3YVN3	2	178.52	867440	382440	567240	235460	248460	154860
ELQENWVDDILK	1500.75	A0A0B6ZT53	A0A0B6ZT53	2	159.93	0	0	93654	0	0	0
ELQLVGHIAK	1106.64	A0A0B7A2V3;A0A8S4ABH4	A0A0B7A2V3	2	126.82	20093	28279	0	33337	45959	39847
ELQQHGADELIK	1379.7	A0A8S3ZVR9;A0A0B6ZCF1	A0A8S3ZVR9	2	220.25	186310	138890	89059	58428	47034	32980
ELQTLHSLR	1095.6	A0A8S3YNM0	A0A8S3YNM0	2	102.55	0	0	0	0	0	0
ELTYMHSEGILAGELK	1789.89	A0A8S4A1L5;A0A0B7AXZ5;A0A0B7AZN9;A0A8S3YXK0;A0A0B7ATD1;A0A0B7AU12	A0A8S4A1L5	2;3	100.07	31404	55455	37620	24655	48759	38617
ELVDLVLDR	1070.6	A0A8S3ZVH9	A0A8S3ZVH9	2	163.2	198620	248470	190230	224360	236070	249590
ELVEAGLVDGR	1156.61	A0A0B6ZI68;A0A0B6ZFN6;A0A8S3YU03;A0A0B6Z767;A0A8S4A3F3	A0A0B6ZI68	2	132.39	55712	120110	62346	89853	90429	97635
EMEAELEDERK	1377.61	A0A0B7B472;A0A0B7B756;A0A0B7B7P5	A0A0B7B472	2	220.87	363920	343400	388450	254560	460800	304530
EMEVLSSEK	1050.49	A0A8S3ZFG9;A0A8S3ZFR8	A0A8S3ZFG9	2	91.783	36947	0	0	0	0	10671
EMGVHTVSVK	1085.55	A0A0B7BM14;A0A0B7BJW5;A0A0B7BJW7;A0A0B7BLG3;A0A0B7BJT5	A0A0B7BM14	2	179.36	359300	288560	368480	173760	342830	224280
EMLFGPNPNR	1173.56	A0A0B7AWQ6;A0A8S3Z7E9	A0A0B7AWQ6	2	101.41	135610	148420	0	0	0	73815
EMLFGPNPNRK	1301.65	A0A0B7AWQ6;A0A8S3Z7E9	A0A0B7AWQ6	2	142.56	131310	128680	57632	75385	102210	80975
EMNDLEVEFEK	1381.61	A0A8S3Z8P5;A0A8S3YYH6	A0A8S3Z8P5	2	79.311	0	0	0	0	8037.7	0
EMPWAYER	1080.47	A0A3G2VFQ5;A0A3G2VHR9;G3FPE6;A0A0B7A0D2;A0A0B7A1Q5	A0A3G2VHR9	2	117.18	8463400	8508000	10465000	7716700	4825800	3928000
EMPWTNEILFK	1406.69	A0A3G2VFP3	A0A3G2VFP3	2	207.88	50701000	42114000	54338000	9453800	10736000	10498000
EMSDAGTFYTNR	1390.58	A0A8S4A2L8	A0A8S4A2L8	2	147.78	0	0	0	46309	0	0
EMVQNLMVLR	1231.64	A0A0B7AXQ6;A0A8S3YNU2;A0A0B6ZUW1;A0A0B6ZST2;A0A0B6ZTC6	A0A0B7AXQ6	2	110.22	41486	44217	26661	74176	75046	69776
ENAPAIIFIDEIDAIATK	1943.03	A0A8S4A8F4;A0A0B6XYD6	A0A8S4A8F4	2	191.49	28811	13328	26010	11593	25263	16652
ENGVHYVDVK	1158.57	A0A8S3ZJL8	A0A8S3ZJL8	2	133.76	256710	73023	199570	193910	151870	92198
ENPEAVVNALK	1182.62	A0A8S3ZUJ5	A0A8S3ZUJ5	2	111.61	80795	115170	78028	98296	125090	135220
ENQFYDSR	1057.45	A0A0B7BH80	A0A0B7BH80	2	103.8	37005	0	22973	16960	30785	20126
ENQMVMQDR	1149.49	A0A0B6ZQN1;A0A8S3ZKA1	A0A8S3ZKA1	2	108.3	31773	0	0	0	20661	0
ENQSMLITGESGAGK	1520.71	A0A0B7B774;A0A0B7BA60;A0A0B7B8F8;A0A8S3Z426;A0A0B7ABD5;A0A8S3ZFH4	A0A0B7B774	2	190.37	0	0	0	51660	59250	25786
ENVNLAQIR	1055.57	A0A8S3ZJB6	A0A8S3ZJB6	2	154.71	20745	0	31234	62413	25634	54317
ENVSDTGSGESLSPVTIGK	1875.91	A0A0B7ADH2	A0A0B7ADH2	2	52.662	42294	0	24348	18004	0	20106
ENWSFFER	1113.49	A0A8S3YI26;A0A0B7AP93;A0A0B7AGA3	A0A8S3YI26	2	150.24	0	0	0	0	0	97884
EPEVLSTMATIVNSLK	1730.91	A0A0B7BCQ8;A0A8S3Z676;A0A8S3ZNU6	A0A0B7BCQ8	2	83.214	10326	0	0	10562	6524.8	10525
EPNVHTLYGALVGGPGQQDDYKDER	2757.3	A0A2D2VZX5	A0A2D2VZX5	3	20.079	0	0	0	164850	0	0
EPPQELQDTDAR	1397.64	A0A8S3ZVR9;A0A0B6ZCF1	A0A8S3ZVR9	2	127.93	114690	84363	28701	0	66229	51528
EPQIVNGPQILDK	1449.78	A0A0B7A2J4;A0A0B6ZZU9;A0A8S3ZRY2	A0A8S3ZRY2	2	84.309	0	0	0	26484	22076	43863
EPSTTLNADEAVAR	1472.71	A0A0B6ZQN1;A0A8S3ZKA1	A0A8S3ZKA1	2	119.55	15906	0	0	0	0	0
EQDIDPNEVLLLR	1552.81	A0A0B7BMQ0;A0A0B7BNN7;A0A0B7BMP4;A0A0B7BNU2	A0A0B7BMQ0	2	178.65	158000	217410	174900	177620	142370	142580
EQELQAQLLVR	1325.73	A0A8S3Z917	A0A8S3Z917	2	118.91	44792	0	0	0	0	0
EQESFQATQDFR	1484.65	A0A0B7AFS2;A0A0B6ZL85;A0A0B6ZJC5;A0A8S3Z203;A0A8S3YGX1	A0A0B7AFS2	2	177.47	0	0	0	0	0	0
EQLEQNQDQR	1286.59	A0A0B6ZER1;A0A8S4A1B6	A0A0B6ZER1	2	81.163	0	0	0	0	0	0
EQQIVIQSSGGLSK	1472.78	A0A0B7B882	A0A0B7B882	2	128.97	0	0	0	0	0	0
EQQTPLHIAAR	1262.67	A0A0B7BMN3;A0A0B7BKF9;A0A0B7BJ67;A0A0B7BMH0;A0A0B7BKD9;A0A0B7BKB8;A0A0B7BJ78;A0A0B7BK75;A0A0B7BKF2;A0A0B7BJ18;A0A0B7BJ24;A0A0B7BMG5;A0A0B7BM41;A0A0B7BMM5;A0A0B7BK85;A0A0B7BMJ6;A0A0B7BLZ4;A0A0B7BK98;A0A0B7BM53;A0A0B7BJ59;A0A0B7BK80;A0A0B7BIY6;A0A0B7BMI4;A0A0B7BJ37;A0A0B7BJ50;A0A0B7BM06;A0A0B7BKE6;A0A0B7BMP8;A0A0B7BKJ7;A0A0B7BKC1;A0A0B7BKG2;A0A0B7BJ00;A0A0B7BK71;A0A0B7BKF6;A0A0B7BJ41;A0A0B7BMC3;A0A…	A0A0B7BMN3	2	113.46	24957	18616	0	13215	0	18763
EQVQAIVDNVVK	1340.73	A0A0B6Z1K2	A0A0B6Z1K2	2	127.03	74218	47633	64640	52455	23445	8226.1
EQVSDSLHR	1069.52	A0A8S3ZY97	A0A8S3ZY97	2	146.27	23775	0	14960	31460	34408	28139
EQYEQIQAFVK	1381.69	A0A8S3YY36	A0A8S3YY36	2	212.4	17921	0	0	41072	25794	47384
ERHPGSFDIVHVK	1519.79	A0A8S3YD60	A0A8S3YD60	3	126.21	0	0	0	0	0	0
ESDHIHIVALTK	1361.73	A0A0B6Z667;A0A8S3ZKC7	A0A0B6Z667	2	179.95	28014	37220	21652	42943	23493	41934
ESEHINLK	968.493	A0A0B6Z7Z3;A0A8S4AEI0;A0A0B6ZMQ7	A0A0B6Z7Z3	2	85.813	24790	0	0	2337.5	20047	12991
ESFPLTLFLR	1221.68	A0A0B6ZU34;A0A0B6ZU76;A0A0B6ZUT6	A0A0B6ZUT6	2	52.591	0	0	0	0	0	0
ESILDALKR	1043.6	A0A0B7BAV8;A0A0B7BAA0;A0A0B7B895;A0A0B7B7B6;A0A0B7B8K1;A0A0B7B7C2;A0A0B7B8K6;A0A0B7B889;A0A8S3Z7S3	A0A0B7BAV8	2	190.93	14016	97850	0	34655	32893	56830
ESLELIRDTGALK	1443.79	A0A8S3ZD31	A0A8S3ZD31	2	108.93	22554	31554	0	0	0	28039
ESLVDGIKR	1015.57	A0A8S4A8U8;A0A0B7B762;A0A0B7B8S4	A0A8S4A8U8	2	133.9	0	0	0	20227	56859	33560
ESSDGVDIVLDCLCGDDTNK	2210.93	A0A8S3YT41;A0A0B6ZIY0	A0A8S3YT41	2	98.895	0	0	0	0	0	13794
ESSNEQYVPDVFYK	1703.77	A0A8S3YY82;A0A0B7ASG5	A0A8S3YY82	2	149.58	0	0	0	0	0	0
ESTDGLSGYDR	1198.51	A0A8S3Z498	A0A8S3Z498	2	162.8	205880	386720	139610	1534800	506080	529690
ESTDGLSGYDRDGK	1498.65	A0A8S3Z498	A0A8S3Z498	2	178.65	0	0	0	72311	21476	28310
ESTESNTIEDEDSK	1582.65	A0A0B6XZM3;A0A0B6Y0D6	A0A0B6XZM3	2	57.003	0	0	0	0	0	0
ESTLHLVLR	1066.61	A0A0B6ZMS1;A0A0B7A347;A0A0B6ZPB7;A0A0B6Y8N5;A0A0B6ZYB7;I3VFQ9;A0A345S6Z9;A0A0B6ZZT5;A0A0B7A3I5;A0A0B6ZHC4;A0A0B6ZJF2;A0A0B6ZJT1	A0A0B6ZMS1	2	193.96	305590	262150	273430	252760	386280	271290
ESTLNSLVGAAFGAAGQR	1747.89	A0A8S3ZN91	A0A8S3ZN91	2	120.21	0	0	0	0	0	13773
ESTQDEYGTAAYK	1461.63	A0A0B6ZFV9;A0A8S3Z3K6	A0A0B6ZFV9	2	220.81	122930	122760	75040	172850	129190	90521
ETADTDTAEQVMQSFK	1799.79	A0A0B7B7H5;A0A8S4A8Y9	A0A0B7B7H5	2	253.72	339230	250430	237510	163580	127880	114700
ETELVLGPVIQAGLDALK	1865.05	A0A0B7BDY9	A0A0B7BDY9	2	67.887	0	0	0	152790	0	0
ETENVQSSSEVEQAFR	1838.83	A0A8S3ZEU9;A0A0B7BI44;A0A0B7BJE5;A0A0B7BJF2	A0A8S3ZEU9	2	135.13	5158.5	0	0	0	0	0
ETGEHLVNVYR	1315.65	A0A0B7BM14	A0A0B7BM14	2	74.269	0	0	138040	0	0	0
ETGGSYVITQK	1181.59	A0A8S3YZ79	A0A8S3YZ79	2	150.53	0	56163	0	23638	30194	40906
ETIITVDAAQAGVGK	1471.79	A0A0B7BM14;A0A0B7BJW5;A0A0B7BJW7;A0A0B7BLG3;A0A0B7BJT5;A0A8S3ZYL1	A0A0B7BM14	2	240.33	321530	329980	309300	276590	313340	230600
ETNFLNDIVLDR	1447.73	A0A8S3YTW6	A0A8S3YTW6	2	156.14	32110	0	510130	79952	0	0
ETNGEGVDIVLNSLADDK	1887.91	A0A8S3YVA3	A0A8S3YVA3	2	77.347	0	0	0	0	13362	0
ETPQSETTPFYPR	1551.72	A0A0B6Z0I0;A0A8S3YYI7	A0A0B6Z0I0	2	106	0	0	0	22868	14841	26273
ETQAELSEEANAK	1418.65	A0A8S3ZR70	A0A8S3ZR70	2	136.94	0	0	0	0	0	7150.5
ETSTNPIASIFAWTR	1692.85	A0A8S3ZHC8;A0A0B7AM26	A0A8S3ZHC8	2	208.35	111820	57941	87859	43863	91894	70160
EVDEQMLNVQNK	1445.68	A0A0B7B670;A0A8S3Z3T6;A0A8S4A684;A0A8S4ADX8;A0A8S3ZNW7;A0A8S3ZUG3;A0A0B6ZTS1;A0A8S4A9H2;A0A8S3Z308	A0A8S3ZUG3	2	338.36	1012300	1683700	1289200	1561900	1844900	1556200
EVDIGIPDATGR	1241.63	A0A0B7AKA6;A0A0B7AMU4;A0A0B7AN01;A0A8S3YVN3	A0A8S3YVN3	2	156.57	789850	317520	494590	176850	201830	93524
EVDVTGVCPTEYK	1495.69	A0A0B7BQ99	A0A0B7BQ99	2	215.84	317840	1113500	418460	683440	472520	386860
EVELEQPIFGSNYIK	1764.89	A0A8S3YKW7	A0A8S3YKW7	2	57.003	7407	0	0	23876	0	32913
EVIELPLLNPELFQR	1809	A0A8S3YYC9;A0A0B6XXU8	A0A8S3YYC9	2	91.245	28901	9155.6	24482	12192	13401	9549.6
EVLGTAQSIGCTIDK	1590.79	A0A0B6YIX8;A0A8S3YHW2;A0A8S4A649;A0A8S3Z1G3	A0A0B6YIX8	2	199.51	17829	63538	36548	102050	130560	115310
EVMQEVAQLSQFDEELYK	2185.02	A0A0B7AP07;A0A0B7AM77;A0A0B7AL15;A0A8S3ZUL4;A0A8S3ZLN8	A0A8S3ZLN8	2	122.2	0	51196	15516	31151	28525	40568
EVPFAELEPMEIGMK	1718.83	A0A8S4ABH4	A0A8S4ABH4	2	163.59	35655	69382	57846	64790	79389	79157
EVQDHESELFR	1387.64	A0A0B7AL98;A0A8S3YLK5	A0A0B7AL98	2	110.52	0	199000	177570	0	141840	99931
EVSELQEEGK	1146.54	A0A0B7A9F1;A0A8S3ZBW9	A0A0B7A9F1	2	122.44	0	0	0	45145	41693	36389
EVTIIYECCHGYTR	1799.8	A0A8S3ZRU5	A0A8S3ZRU5	2	78.043	26390	26238	49646	32559	26497	24555
EVTQSEIGQK	1117.56	A0A0B7A9F1;A0A8S3ZBW9	A0A0B7A9F1	2	130.31	66450	43492	17916	64013	139550	133880
EVVGGWGEQHTAK	1396.67	A0A8S3YUU2	A0A8S3YUU2	2	90.689	84375	40600	0	0	0	0
EVVLMLLQNK	1185.68	A0A0B7A2V3	A0A0B7A2V3	2	190.93	63984	48555	37661	0	0	73309
EVVTSSLDLR	1117.6	A0A0B7ACI1;A0A0B7ADK4	A0A0B7ACI1	2	211.85	0	0	0	814390	1448600	1193300
EWDYYTPQGEFR	1589.68	A0A0B7B791;A0A8S3ZGG2	A0A0B7B791	2	78.932	0	0	0	0	0	0
EWELMSLLGDPK	1416.7	A0A4Y1QE67;A0A7S6WWR5	A0A4Y1QE67	2	130.79	21855	52851	0	0	31962	72112
EWTDGLFTHVLR	1472.74	A0A8S3ZC23	A0A8S3ZC23	2	175.64	14703	0	14482	12983	16432	26553
EYADQLGIPFLETSAK	1780.89	A0A8S3Z3E3;A0A0B7B9R1	A0A8S3Z3E3	2	126.32	34707	69752	48689	101530	119400	136210
EYLHAQEEVKR	1400.7	A0A8S4A8F4;A0A0B6XYD6	A0A8S4A8F4	2	135.28	0	0	24381	0	21500	11243
EYQLNDSAEYYLNALDR	2075.94	A0A0B6ZIH8;A0A8S3ZKL0	A0A0B6ZIH8	2	173.54	0	0	0	0	0	8345.1
EYQTQLIQR	1177.61	A0A0B7BLW1	A0A0B7BLW1	2	69.905	0	0	0	0	50556	0
FADDDIPGSPFLVNVGGNPSGR	2230.07	A0A0B7A146;A0A0B7A0M9	A0A0B7A146	2	123.92	381180	136570	399290	394050	218610	139310
FADENFIHK	1119.53	A0A8S3ZD23	A0A8S3ZD23	2	125.98	238720	279490	169750	0	0	188800
FADQHVPGSPFTVK	1528.77	A0A0B7BM14;A0A0B7BJW5;A0A0B7BJW7;A0A0B7BLG3;A0A0B7BJT5;A0A8S3ZLX5	A0A0B7BM14	2	112.73	449800	265730	369800	0	0	0
FAEFDQIMK	1127.53	A0A0B7A8F8;A0A8S3YV49	A0A0B7A8F8	2	125.98	0	0	0	0	0	20096
FAFELMEDAGLQRPK	1750.87	A0A0B7A9F1	A0A0B7A9F1	2	124.06	0	0	0	0	45783	57696
FAFQAEVNR	1080.54	A0A0B6ZLE0;A0A8S3Z0Y8	A0A8S3Z0Y8	2	129.56	85102	126870	83237	100430	64062	67135
FAHPLHHLGK	1155.63	A0A8S3YY54;A0A0B6Y9C1	A0A8S3YY54	2	67.903	0	0	0	21615	0	14105
FAIQDITVEELTAK	1576.83	A0A0B7B7H5;A0A8S4A8Y9	A0A0B7B7H5	2	152.23	271680	263500	290750	161390	151250	81403
FALLGGPSEMPWR	1459.73	A0A0B7AML2	A0A0B7AML2	2	242.92	1604500	1373500	1941600	481560	540670	507960
FAMAQPER	948.449	A0A0B7BHM3;A0A0B7BH68	A0A0B7BHM3	2	117.18	165320	389780	55230	114790	99055	88602
FASQTGMSFGSVR	1373.64	A0A0B7AJ70	A0A0B7AJ70	2	153.25	21162	29436	32494	0	24331	33131
FASSTGATPIAGR	1234.63	A0A0B6Y989	A0A0B6Y989	2	172.1	52916	47486	30726	74610	76811	91074
FATEAAITILR	1204.68	A0A8S3Z150	A0A8S3Z150	2	78.932	0	0	0	0	14081	0
FATTQIESVVR	1249.67	A0A0B7BI46	A0A0B7BI46	2	208.6	133380	214360	296810	113500	53017	45965
FAYIHGEAPR	1159.58	A0A8S3Z4L2	A0A8S3Z4L2	2	171.75	19000	0	12745	33144	28431	37528
FDDEADFPSLVK	1381.64	A0A0B6ZLL9;A0A0B6ZNH1;A0A0B6ZLX3;A0A0B6ZXZ0;A0A8S3YW88	A0A0B6ZLL9	2	133.76	75661	96962	56115	0	92612	68879
FDDGAGGDNEVQR	1378.57	A0A0B6YAF2;A0A8S4A1C4	A0A8S4A1C4	2	159.12	55695	28911	25407	0	57842	0
FDGALNVDLTEFQTNLVPYPR	2408.2	A0A8S3ZVH9;A0A0B7ASS7;A0A0B7AQ36;A0A0B6Y944;A0A8S4A326;A0A345S6Y9;A0A8S4A3J5;A0A0B7B4W9;A0A0B7B1E8;A0A0B7API8;A0A8S3YJ82;A0A0B6YW04;A0A8S3YXW4;A0A8S3ZD42;A0A8S3ZVL5;A0A8S4A997;A0A8S3ZZX2;A0A0B7AVA2;A0A0B7B588	A0A8S3ZZX2	2	254.38	440630	224250	387700	378870	507760	375490
FDGLDIDWEYPANR	1709.77	A0A8S3ZPT7	A0A8S3ZPT7	2	162.21	39419	0	693110	22767	0	0
FDIIFLDADK	1195.61	A0A8S3ZD95	A0A8S3ZD95	2	99.855	0	0	94348	0	104080	15220
FDLTGIPPAPR	1182.64	A0A0B7AAS1	A0A0B7AAS1	2	98.009	0	0	0	45907	0	0
FDMVIPILEK	1203.66	A0A0B7A2V3;A0A8S4ABH4	A0A0B7A2V3	2	107.08	45338	65502	54153	57048	63778	64369
FDNGGNPPSR	1059.47	A0A8S3ZMT7	A0A8S3ZMT7	2	102.55	0	0	0	0	33608	53909
FDPNPFFSGK	1154.54	A0A3G2VFQ5;A0A0B6XZM6;A0A3G2VHR9;G3FPE6;P12031;A0A0B7AMR8	A0A3G2VHR9	2	140.05	25994000	22680000	30082000	18183000	10542000	11186000
FDPNPFFSGKVAGEDAVTTR	2154.04	A0A3G2VFQ5;A0A3G2VHR9;G3FPE6;P12031;A0A0B7AMR8	A0A3G2VHR9	3	53.782	28689	0	16564	0	0	2349.1
FDPNPFFSGQVAGENAVTTR	2153.02	A0A8S3YUW4	A0A8S3YUW4	2	59.171	152250	0	0	0	0	0
FDPNPFFSGR	1182.55	A0A8S3ZS48;A0A3G2VHF1;A0A3G2VFW4;G3FPE7	A0A8S3ZS48	2	187.23	66877000	51447000	65110000	33242000	27911000	26705000
FDTGNLVMITGGHNLGR	1800.89	A0A0B6ZU34;A0A0B6ZUT6;A0A8S3YD60	A0A0B6ZUT6	2	128.46	0	0	0	0	0	29404
FDYNTFVGILK	1315.68	A0A8S3ZRF1;A0A0B6ZG22;A0A8S3ZK92;A0A0B6ZHY4	A0A8S3ZRF1	2	109.88	40334	0	35786	23061	17906	11825
FEDLVQSVDIAAFNK	1694.85	A0A8S3YCI9	A0A8S3YCI9	2	66.953	0	0	0	0	0	0
FEDLVQSVDIAAFNKV	1793.92	A0A8S3YCI9	A0A8S3YCI9	2	205.26	0	0	0	33386	0	43345
FEEFLPIYSAVSK	1528.78	A0A8S4A0M3;A0A0B6ZRQ2;A0A0B6ZRH6;A0A8S3ZC52	A0A8S4A0M3	2	103.87	72409	0	63628	0	0	31481
FEELNADLFR	1252.61	A0A0B6ZWS4	A0A0B6ZWS4	2	158.57	76896	81797	73475	85106	64366	39498
FEFWQGQTNR	1311.6	A0A0B7B381;A0A8S3ZW77	A0A0B7B381	2	129.28	0	0	7778.3	0	0	12451
FEIWDTAGQER	1350.62	A0A8S3ZMA1;A0A0B7AKH2;A0A8S3Z8X8	A0A8S3ZMA1	2	87.895	0	0	0	0	17306	23943
FELTGIPPAPR	1196.66	A0A0B6ZWS4;A0A0B7AB49;A0A0B7A937;A0A0B7A931;A0A0B7AB44;A0A0B7A879;A0A0B7AAY7;A0A0B7A8U1;A0A0B7A883	A0A0B6ZWS4	2	108.3	58710	0	0	0	0	0
FFDANYGGQDYDPVSAR	1920.83	A0A8S3YP54;A0A0B6XSK1	A0A8S3YP54	2	218.79	341650	326150	301950	309320	271630	349570
FFEVILVDPFHK	1489.8	A0A0B7BU04;A0A8S3ZKH7	A0A0B7BU04	2	130.79	6125.2	25514	10848	19297	28937	34189
FFIEEIIR	1065.59	A0A8S3ZNX8;A0A0B7AEB5	A0A8S3ZNX8	2	157.9	0	0	0	0	0	37702
FFLHEGDFGGK	1252.59	A0A0B6YUR8	A0A0B6YUR8	2	127.94	0	0	0	180790	100210	222980
FFLQEGDFGGK	1243.59	A0A8S3ZNV7	A0A8S3ZNV7	2	92.732	128940	155710	135840	0	36441	0
FGGTLADCIR	1108.53	V5W6Y5	V5W6Y5	2	146.03	0	63526	0	596010	306370	286990
FGHTLIQPIIFR	1440.82	A0A8S3ZPD9	A0A8S3ZPD9	2;3	135.63	165970	467960	146600	30190	254440	85670
FGIVEGLMTTVHATTATQK	2004.04	A0A345S6Z4;A0A8S3Z1W7;A0A0B7ABQ5;A0A8S3YW51	A0A345S6Z4	2;3	256.4	5245400	7612500	5030300	5122500	6794600	6441300
FGSQSSAHLVDNH	1397.63	A0A8S4A111	A0A8S4A111	2	183.08	24725	0	0	36137	42265	48105
FGSVYTEGGKPTGYDR	1732.81	A0A0B7B791;A0A8S3ZGG2	A0A0B7B791	2	113.34	0	0	0	0	0	0
FGYHIIMVEGK	1292.66	A0A8S3ZZ09	A0A8S3ZZ09	2	74.424	0	0	0	0	0	25255
FHDAMMEIFEK	1396.62	A0A8S4A6E7	A0A8S4A6E7	2	110.88	35334	34948	30156	0	42439	36058
FHLEEEGK	987.466	A0A8S4A7J9;A0A8S4A319	A0A8S4A7J9	2	152.31	244260	401340	139520	411750	381710	278210
FHTEALTALLADDNK	1657.83	A0A8S3ZYT9;A0A8S3YVS3	A0A8S3ZYT9	2	70.195	63814	40379	0	17673	23871	19629
FHTITTSYYR	1287.62	A0A0B7BJU2;A0A8S3YMQ2;A0A8S3YV00	A0A0B7BJU2	2	130.31	0	0	0	0	11196	12662
FINVNAGSELSTVGQELSK	1992.02	A0A8S4A4Y5	A0A8S4A4Y5	2;3	51.829	4280900	10072000	7030600	129660	1100600	0
FINWQAAAIK	1160.63	A0A8S3YQQ5	A0A8S3YQQ5	2	109.36	0	0	292530	64969	0	0
FITIFSPEGR	1165.61	A0A8S3YKV8;A0A0B6Z7I4	A0A8S3YKV8	2	114.64	78292	46851	52198	73901	25846	0
FLADTTGAFAK	1140.58	A0A8S3Z8T5	A0A8S3Z8T5	2	83.623	265200	318770	187400	83587	191280	157910
FLDGIYVSEK	1169.6	A0A8S3YUD0	A0A8S3YUD0	2	115.86	0	0	0	0	20385	29777
FLEAAEMNSEAFFTR	1761.8	A0A0B6ZCM8	A0A0B6ZCM8	2	82.437	0	0	0	0	0	0
FLEDQVGIDTPPIIFK	1830.98	A0A0B7AIR7;A0A0B7AKD8	A0A0B7AIR7	2	212.78	48319	91536	46131	28398	91552	80046
FLEEDEGIR	1106.52	A0A0B7BLG3;A0A0B7BJT5	A0A0B7BLG3	2	51.864	0	0	42019	37734	0	17050
FLEIDYQGGK	1168.58	A0A8S3YQG2	A0A8S3YQG2	2	78.816	41826	50846	64883	0	84946	32619
FLESPDFQPNTAK	1492.72	A0A8S3Z0W5;A0A0B7ASX7;A0A0B7AR00	A0A8S3Z0W5	2	124.06	7013.9	47082	0	28568	38633	45666
FLESPDFQPSLAK	1477.75	A0A8S4A9H1;A0A8S3YKH4;A0A0B7AA80;A0A0B7A7Z4	A0A8S4A9H1	2	96.946	44254	217340	515270	0	10930	45109
FLMANGQLVK	1119.61	A0A0B6ZCG8;A0A0B7B0J9;A0A8S3ZND2;A0A8S3ZJR0	A0A0B6ZCG8	2	97.033	64939	0	0	150940	155590	159970
FLPFVLQEIENQPK	1700.91	A0A0B7AHW9;A0A8S3ZQQ4	A0A0B7AHW9	2	180.81	11864	47528	5757.9	17914	27981	25045
FLSQPFQVAEVFTGSEGK	1969.98	A0A0B7B0H4;A0A8S3YR52;A0A8S3ZMW1	A0A0B7B0H4	2	216.01	9361.6	149910	17380	53902	200960	126510
FLVLDEADR	1076.55	A0A8S3ZEY5;A0A0B7AP21;A0A8S4A2Q1;A0A0B7BXS6;A0A8S4A3N0	A0A8S3ZEY5	2	102.46	0	0	0	0	0	26111
FMIENVSAGPNPNK	1516.73	A0A8S4A8X7;A0A0B7ACS5	A0A8S4A8X7	2	171.09	19670	0	0	0	0	18235
FMQDPMEVYVDDDSK	1817.75	A0A8S3YKG7;A0A0B7ANS5;A0A0B7ALZ4;A0A8S3YVL3	A0A8S3YKG7	2	93.649	0	0	0	0	0	0
FMVLEFYTDSNTR	1621.74	A0A8S3ZLZ6	A0A8S3ZLZ6	2	148.9	0	0	125960	54718	0	0
FNELSPYDEDWFYIR	1992.89	A0A8S3ZPG2	A0A8S3ZPG2	2	79.795	0	0	0	0	0	0
FNFHNVTGLSPNK	1473.74	A0A0B7BN15;A0A0B7BP02	A0A0B7BN15	2	165.09	116000	80472	261180	52587	0	0
FNLLGGSLEMPWAFDR	1851.9	A0A8S3YRC8	A0A8S3YRC8	2	253.14	0	0	0	953020	665690	713560
FNLTGLNEQVPHYR	1686.85	A0A8S3YK17;A0A8S3YGS1;A0A0B7A0K7	A0A8S3YK17	2	69.641	85167	0	28614	0	0	0
FNNLFQAGNYQEAAK	1713.81	A0A0B7BGR4;A0A0B7BDY0;A0A0B7BH80;A0A8S3YKY7	A0A0B7BH80	2	181.87	65313	29364	64887	66033	82002	62950
FPGQLNADLR	1129.59	A0A0B7B670;A0A8S3Z3T6;A0A8S4A684;A0A0B6Z0M5;A0A8S4ADX8;A0A8S3ZNW7;A0A0B6ZJM1;A0A8S3ZJY4;CON__ENSEMBL:ENSBTAP00000025008;A0A8S3ZUG3;A0A0B6ZTS1;A0A8S4A9H2;A0A0B7B4U6;A0A0B7ANE5	A0A8S3ZUG3	2	170.69	20810	1097000	682640	872600	954910	903050
FQALEHEGK	1057.52	A0A8S3YR60;A0A0B7A839	A0A8S3YR60	2	115.86	12598	0	0	25969	28523	27674
FQDNFEFVQWFK	1633.76	A0A0B7BLA5;A0A8S4A0J3;A0A8S3YP54;A0A0B6XSK1	A0A8S3YP54	2	154.66	6364.7	0	0	0	7560.1	14945
FQEEFTDDEK	1286.53	A0A0B7BVT5	A0A0B7BVT5	2	129.28	22323	44856	16397	31797	32765	44003
FQNGMDCGGAYIK	1459.62	A0A0B7AZQ2;A0A0B7AWH4	A0A0B7AZQ2	2	127.03	0	0	0	0	0	0
FQSLGVAFYR	1186.61	A0A8S3ZRD2;A0A8S3YJP3;A0A0B6Z9W6;A0A0B6Y7J7	A0A8S3ZRD2	2	138.26	21168	0	16167	6363.8	24883	48859
FSALHEFQNLHAINK	1767.91	A0A0B7ANC8;A0A8S3Z2E9	A0A0B7ANC8	3	95.656	19898	56462	55515	7864.5	22870	16009
FSDALESYSQAIR	1485.71	A0A0B6YPV7	A0A0B6YPV7	2	79.889	0	0	0	11577	0	25757
FSDFLGLHAK	1133.59	A0A8S3Z4F0	A0A8S3Z4F0	2	99.305	0	0	0	28077	30207	0
FSDQFPQPLK	1205.61	A0A8S3YUX7	A0A8S3YUX7	2	115.86	0	0	0	33781	0	29885
FSFDDGVISSVCPER	1713.77	A0A0B6Z276	A0A0B6Z276	2	221.56	192560	1024000	200910	364060	332770	591760
FSLLHWAAR	1099.59	A0A0B7A2V3	A0A0B7A2V3	2	125.5	0	0	0	0	30820	36018
FSMASLDYAAFDPVFFLHHSNTDR	2787.28	A0A8S3ZW76	A0A8S3ZW76	3	73.532	0	0	0	0	0	61636
FSMTQQQVCDECPNIK	1983.85	A0A0B7BIZ6	A0A0B7BIZ6	2	170.22	0	0	0	24210	2546.5	14043
FSNSDIIIYVGCGER	1728.81	A0A0B6YZ12;A0A8S3ZNZ3	A0A8S3ZNZ3	2	86.729	0	0	0	0	0	0
FSPNASNPIIVSCGWDK	1890.89	A0A0B6ZVG4;A0A0B6ZTX9	A0A0B6ZVG4	2	53.773	0	0	0	0	0	2274.9
FSTVGGESGSADTAR	1440.65	A0A0B7BLJ5;A0A0B7BJZ7	A0A0B7BLJ5	2	166.65	149240	0	115860	0	116520	58923
FSVSPVVR	889.502	A0A0B7AWJ0;A0A0B7A943;A0A0B7A321;A0A8S3Z6I9;A0A8S4A9C6	A0A0B7AWJ0	2	180	55475	34381	64891	0	0	268220
FTATASLGVIHK	1243.69	A0A8S3ZHK2;A0A0B7AT65	A0A8S3ZHK2	2	121.8	25622	15102	0	0	21622	0
FTEEEISAMR	1211.55	A0A0B7B822;A0A8S4A1D6	A0A0B7B822	2	134.66	0	0	0	40295	31892	0
FTELQAAVGPEITK	1502.8	A0A8S3ZYA1;A0A0B7BKY3;A0A8S3YTQ8	A0A8S3ZYA1	2	188.88	103040	84168	113750	69795	65989	71354
FTISDQPQPIDPLLK	1710.92	A0A0B7AHW9;A0A8S3ZQQ4	A0A0B7AHW9	2	119.43	0	0	19835	15300	7840.8	0
FTPGTFTNQIQAAFR	1697.85	A0A0B6Y989;A0A0B6YQ64;A0A8S3YC17;A0A8S4A199	A0A0B6Y989	2	175.54	44665	67193	46018	84062	89760	103120
FTQAGSEVSALLGR	1434.75	A0A0B7B0H4;A0A8S3YR52;A0A0B6YAE4	A0A0B7B0H4	2	285.5	50281	36595	15926	0	58979	42639
FTTFDLGGHR	1149.56	A0A8S3YZ93;A0A0B7B592	A0A8S3YZ93	2	137.84	9936.5	31635	0	0	0	25650
FTVETFSAGK	1085.54	A0A0B7BM14;A0A0B7BJS8;A0A8S3ZLX5	A0A0B7BM14	2	83.623	125560	116940	96189	98347	111250	101600
FVAVTSTTAAK	1094.6	A0A8S3ZFG9;A0A8S3ZFR8;A0A0B6ZM00	A0A8S3ZFG9	2	81.099	90921	88561	69712	69920	62269	64228
FVDNIEDVIAQADEVDDK	2033.94	A0A8S3ZAL2	A0A8S3ZAL2	2	103.17	0	0	0	0	0	0
FVEIHFDNK	1147.57	A0A0B7A8F8;A0A8S3YV49	A0A0B7A8F8	2	90.761	0	0	0	0	21754	29979
FVIGGPQGDAGLTGR	1443.75	A0A0B7A863;A0A8S3ZJS2	A0A0B7A863	2	198.33	145280	153030	109930	149420	106180	82768
FVLDGDVDVNSGR	1391.67	A0A8S3YPV0;A0A8S3YJD8	A0A8S3YPV0	2	108.2	0	33201	0	90965	147180	0
FVLDGDVDVNSGRK	1519.76	A0A8S3YPV0	A0A8S3YPV0	2	145.95	41981	0	0	53396	73382	94088
FVLIHWTGEGVPENLK	1837.97	A0A8S3YXX5	A0A8S3YXX5	2	95.138	142940	126910	73691	126390	169290	193900
FVLSGANIMCPGLTSPGAR	1946.97	A0A8S3Z2T6;A0A0B6Y3K7	A0A8S3Z2T6	2	80.128	25104	0	31428	0	0	28523
FVQATAGCK	980.475	A0A8S3YH05;A0A8S3YBH8;A0A8S3YHD6	A0A8S3YH05	2	87.251	0	0	84080	47274	0	0
FVSSPEEVMDVIEEGK	1793.84	A0A8S3YNM0;A0A0B7AFD1;A0A0B7AEY5	A0A0B7AFD1	2	112.95	20234	37207	0	23748	22420	31640
FVVDLGEQVAPTDIEEGMR	2104.01	A0A0B6YAF2;A0A8S4A1C4	A0A8S4A1C4	2	144.38	42978	0	17845	19355	31879	10118
FWEVLSDEHGIDPTGTYHGDSDLQLER	3115.42	A0A8S3Z308	A0A8S3Z308	3	54.143	629510	1052300	656550	523950	0	861480
FWQPLGLGDMPR	1415.7	A0A8S3YLB0;A0A0B6YT53	A0A8S3YLB0	2	160.98	17861000	14749000	21963000	9407900	24312000	15437000
FYDEYMQTTPK	1421.62	A0A8S3YES1	A0A8S3YES1	2	112.93	0	0	0	0	0	14765
FYELTSNYHK	1300.61	A0A8S3ZHP6	A0A8S3ZHP6	2	112.8	39595	15858	17030	37455	26254	0
FYEMDAPLIHVGEIVSADPEK	2359.14	A0A8S3ZC76	A0A8S3ZC76	2	70.638	223240	61042	0	0	282110	79973
FYEQAIFK	1044.53	A0A8S3YZ26;A0A0B7AR76	A0A8S3YZ26	2	87.251	37108	0	10456	14269	0	0
FYGPGGPYGLFAGHDASR	1867.86	A0A0B7A1B0;A0A8S3Z9J8;A0A0B6YUQ7	A0A0B7A1B0	2	35.246	0	53215	0	0	0	0
FYNDLTPLLVR	1349.73	A0A8S3ZD46	A0A8S3ZD46	2	139.02	50955	68374	0	45035	59737	80885
FYPEDVSEELIQDITQK	2052.99	A0A0B7BF17	A0A0B7BF17	2	137.39	170600	0	77056	0	0	0
FYSNNSAFVHGGVEK	1654.77	A0A8S3Z323;A0A0B7BGF5	A0A8S3Z323	2	157.67	10889	0	0	16510	22493	43542
FYTEDSPGIK	1155.54	A0A8S3Z2N7;A0A0B6YTF2;A0A8S3YRH9;A0A0B6YSH0	A0A8S3Z2N7	2	79.059	0	0	0	0	0	13660
FYTWDLDLISAR	1498.75	A0A0B7AEL9;A0A0B7AEM3	A0A0B7AEL9	2	148.9	41782	23219	59929	12299	12066	7962.1
FYVTIIDAPGHR	1387.72	A0A0B7BU32	A0A0B7BU32	2	256.48	716090	1014100	787570	971570	999910	1522900
GAAATAETSEIK	1147.57	A0A8S3YIY8;A0A8S3YWM0	A0A8S3YWM0	2	132.39	74980	83077	64308	0	0	92302
GAAATAETSEIKR	1303.67	A0A8S3YWM0	A0A8S3YWM0	2	172.1	0	0	0	0	15222	19927
GAALVAAVANR	1011.58	A0A0B6Z8L9	A0A0B6Z8L9	2	93.561	39573	0	30474	0	0	37975
GAAVADEVENLYAGELNPVAPK	2226.12	A0A8S3ZDZ4	A0A8S3ZDZ4	2	85.513	0	0	0	0	0	0
GADALEDFLLR	1218.62	A0A8S3ZEY5;A0A0B7AP21	A0A8S3ZEY5	2	99.855	0	0	45824	10178	0	20484
GAENELGEANDR	1273.55	A0A0B7B774;A0A0B7BA60;A0A0B7B846;A0A0B7B836;A0A0B7BAQ7;A0A0B7B8F3	A0A0B7B774	2	159.12	24373	0	0	0	0	0
GAGDTANFDDYEEEPLR	1897.8	A0A8S3ZDW7;A0A0B7AH78;A0A0B7AH73;A0A0B7AG33;A0A0B7AJ77	A0A8S3ZDW7	2	174.72	44301	18211	0	38803	20322	56047
GAGYTFGQDISETFNHSNGLTLVSR	2670.27	A0A0B7AUG7;A0A8S4A1Y2	A0A0B7AUG7	3	25.233	0	0	0	0	0	57175
GAHGIIVVYDVTDQESFNNVK	2304.14	A0A8S3Z3E3;A0A0B7B9R1;A0A8S3ZI93;A0A0B7AKG5	A0A8S3Z3E3	2;3	217.2	0	16293	0	9847.3	30002	51938
GAILTTMLATR	1146.64	A0A0B6XZM3;A0A0B6Y0D6	A0A0B6XZM3	2	134.66	21048	10124	29612	0	0	15348
GAKVFFGNVNSAIGDATLDELK	2265.16	A0A0B6Z6N2	A0A0B6Z6N2	3	47.915	2788200	4158200	3539700	2057800	2207700	1300700
GALIVGITNVVGSSISR	1641.94	A0A8S4A1L5	A0A8S4A1L5	2	135.13	83082	145310	106600	92281	120650	95561
GANDFMVDEMER	1412.57	A0A8S3Z150	A0A8S3Z150	2	136.94	23377	0	0	0	14452	0
GAQAAIVVYDITNPDTFGR	2007.01	A0A8S3ZMA1;A0A0B7AKH2	A0A8S3ZMA1	2	137.58	12052	0	0	9909.6	19766	48587
GAQAAIVVYDITNTDTFGR	2011	A0A8S3Z8X8	A0A8S3Z8X8	2	95.345	0	0	0	0	0	13784
GASQSGMSFGAVR	1253.58	A0A0B6Z353;A0A0B6Z2P1;A0A0B6Z4J2;A0A8S3YCD5	A0A0B6Z4J2	2	249.22	526960	617650	737730	469270	482930	642660
GASQTGMSFGAVR	1267.6	A0A0B6Z353;A0A0B6Z4J2;A0A8S3YCD5;A0A0B7AJ70	A0A0B6Z4J2	2	88.24	21320	11771	8228.6	0	9994.5	32618
GASVHVSSAAPK	1109.58	A0A0B6ZPN7;A0A0B6ZM06;A0A8S4A0N9;A0A0B7AL59;A0A0B7ALN4;A0A8S3Z544	A0A0B7AL59	2	130.79	0	23831	0	45913	43420	57284
GATQQILDEAER	1329.65	A0A8S3ZXH1	A0A8S3ZXH1	2	186.27	37514	51627	0	0	35649	41225
GAVAQVQFDDFHK	1460.7	A0A0B7A6U1;A0A0B7A739;A0A0B7A692	A0A0B7A6U1	2	106	29770	0	0	0	18476	0
GAVDSLTTVMALELGPHK	1837.96	A0A0B7B8J0	A0A0B7B8J0	2	65.173	31423	0	35600	0	28543	5748.9
GAVGALLVYDIAK	1288.74	A0A8S3YRE0;A0A8S3YHE2;A0A0B7AA23;A0A0B7A9Z0	A0A8S3YRE0	2	79.311	0	103230	98486	94033	107870	116950
GAYYTVTPYPGFR	1490.72	A0A8S3Z726	A0A8S3Z726	2	162.8	0	0	0	544670	0	0
GCNLPGTAVDLPAVSEK	1726.86	A0A0B7AJY6;A0A0B7AHY2;A0A0B7AHD5;A0A0B7AHD9	A0A0B7AJY6	2	87.251	0	0	0	0	0	34200
GDFNHLPK	926.461	A0A0B7AIR7;A0A0B7AKP1	A0A0B7AIR7	2	94.806	0	0	0	0	0	0
GDGVILVSPPMR	1239.66	A0A8S3YMI8;A0A0B7ANZ4	A0A8S3YMI8	2	95.311	0	0	0	32523	39978	65060
GDIIIDGGNSEYR	1407.66	A0A0B7ANW8;A0A8S3YW59	A0A0B7ANW8	2	131.54	600260	901160	547080	388110	538260	305410
GDKGEDLTGGWYDAGDHVK	2018.9	A0A2D2VZX5;A0A8S3YQE0	A0A2D2VZX5	3	50.519	0	0	35071	28661	0	0
GDLSLLQDALAK	1242.68	A0A8S3YNR0	A0A8S3YNR0	2	140.05	0	0	0	0	0	41788
GDNITLIQQVQQ	1355.7	A0A8S3ZRR3;A0A0B7BL15	A0A8S3ZRR3	2	183.13	23468	0	0	37269	52212	56893
GDPTAVVDPELR	1267.64	A0A8S3ZJI8	A0A8S3ZJI8	2	77.358	44615	91981	192770	0	64757	0
GEAGDQLGALIR	1198.63	A0A0B7B7H9	A0A0B7B7H9	2	99.174	0	0	0	0	0	0
GEATVTFDDPDTAK	1465.66	A0A8S3ZPI4	A0A8S3ZPI4	2	165.39	177600	240080	200270	189760	230710	341140
GEDLTGGWYDAGDHVK	1718.75	A0A2D2VZX5;A0A8S3YQE0	A0A2D2VZX5	2	115.05	0	0	135620	54604	0	0
GEHLVNVYR	1085.56	A0A8S3ZLX5	A0A8S3ZLX5	2	109.36	152540	136980	92655	147330	91486	112480
GEQLAIEHGIK	1193.64	A0A8S3ZMP5;A0A0B6YAF3	A0A8S3ZMP5	2	68.49	0	0	0	8556.8	0	15690
GEVGIPNVFNIYTR	1577.82	A0A0B7A146;A0A0B7A0M9	A0A0B7A146	2	78.864	130900	55912	137750	0	0	0
GEYGIEVYGNDPAK	1510.69	A0A8S4A933;A0A0B7ALV8;A0A0B7AF40;A0A0B7AFT1	A0A0B7AF40	2	138	206960	161860	177400	128370	130320	137430
GEYGLEIYANNPDK	1581.73	A0A0B7AF40;A0A0B7AFT1;A0A8S3YW61	A0A0B7AF40	2	160.62	68599	78545	70457	64354	66026	55194
GFADLEYAMMR	1302.57	A0A8S3Z7V6	A0A8S3Z7V6	2	107.08	0	34371	0	65174	63076	114000
GFAFLEYETHK	1340.64	A0A8S3ZTL2	A0A8S3ZTL2	2	127.94	80917	111430	81142	95445	113680	148180
GFAYVQFEDPR	1327.62	A0A0B6ZZW8;A0A0B6ZXA7;A0A0B6ZXE7;A0A0B7B4S5	A0A0B6ZZW8	2	134.66	0	146020	0	0	0	0
GFDQTINLILDESHER	1885.92	A0A0B6ZCJ0;A0A8S3Z5S8	A0A0B6ZCJ0	2	157.67	27378	30336	0	32845	68719	90186
GFETPSENSSAILLTWHQK	2144.05	A0A0B7BTN2	A0A0B7BTN2	2	54.912	23429	0	51540	0	27479	9150.7
GFETPSENSSAVLLTWHQK	2130.04	A0A8S4A4A1	A0A8S4A4A1	2	77.325	14297	57788	0	60202	112180	126420
GFGFGQGAGTLSMG	1285.58	A0A8S3YM99;A0A0B6ZXV2	A0A8S3YM99	2	143.39	139000	38674	217700	143070	93332	151290
GFGFLTFDSEDAVEAAVK	1901.9	A0A0B7BBE1;A0A0B7B996	A0A0B7BBE1	2	128.41	0	0	0	33308	33709	58063
GFGFVEFEDK	1173.53	A0A0B7BAT3;A0A0B7BDQ7	A0A0B7BAT3	2	81.163	13579	0	0	0	0	19531
GFGFVSFEEPEAAER	1670.76	A0A8S3ZW91	A0A8S3ZW91	2	151.66	0	0	0	25017	12364	39648
GFGGESSYLASMNDYIR	1865.83	A0A0B7B822;A0A8S4A1D6	A0A0B7B822	2	137.39	37081	0	0	37853	24382	34761
GFGGIGGILR	945.54	A0A8S3ZYT9;A0A0B7ACE4	A0A8S3ZYT9	2	75.243	0	0	0	33107	0	43074
GFGHIGIVVPDVYK	1499.81	A0A8S3YNL4;A0A0B7BQJ6	A0A8S3YNL4	2	103.69	94729	0	0	0	0	0
GFLSPLEPFK	1133.61	A0A0B7BT89;A0A0B7BRG8;A0A0B7BRS0;A0A0B7BT79;A0A0B7BRR2;A0A0B7BT84;A0A0B7BTV5;A0A0B7BTV0;A0A0B7BQL8;A0A0B7BRR5;A0A0B7BT74	A0A0B7BT89	2	162.59	9107300	7390900	9906200	4353500	2905200	3584100
GFLSPLEPFKR	1289.71	A0A0B7BT89;A0A0B7BRG8;A0A0B7BRS0;A0A0B7BT79;A0A0B7BRR2;A0A0B7BT84;A0A0B7BTV5;A0A0B7BTV0;A0A0B7BQL8;A0A0B7BRR5;A0A0B7BT74	A0A0B7BT89	2	244.68	29444000	20672000	30686000	17566000	14422000	14331000
GFLSPLEPFSR	1248.65	A0A0B7AFX7	A0A0B7AFX7	2	146.27	0	0	0	7947600	4818100	4607600
GFPGYMYTDLATIYER	1895.88	A0A0B7AX72;A0A0B7AWS9;A0A8S3ZS96	A0A0B7AX72	2	128.41	84008	107420	4693.7	0	99672	64499
GFQPTYTGQQTK	1354.65	A0A8S3ZRB9;A0A0B6ZYC5;A0A0B6ZYL1	A0A8S3ZRB9	2	157.77	575280	229150	294500	338380	334650	546700
GFSSQPIVIDGR	1274.66	A0A8S3Z0M7	A0A8S3Z0M7	2	136.94	0	0	0	23919	51801	37109
GFTEVVSPNIYNSK	1553.77	A0A8S3ZLW9;A0A0B7AKG4	A0A8S3ZLW9	2	95.138	79302	92277	52699	43005	70424	0
GFTGVDQPYEEPK	1465.67	A0A8S3YFS4	A0A8S3YFS4	2	86.243	0	0	0	0	0	0
GFTQTQLPQR	1174.61	A0A8S3Z376;A0A0B6YA28;A0A8S3YWV0	A0A8S3Z376	2	211.85	95885	51312	32553	0	92372	38603
GFVEIHTPK	1026.55	A0A0B7AQI9;A0A0B7AR99;A0A0B7AT91;A0A8S4A654;A0A0B7AT23	A0A0B7AQI9	2	99.305	11968	0	0	17063	28829	36019
GGAEQFMEETHR	1390.59	A0A0B7AWT8;A0A0B7AV68;A0A8S3ZBV5	A0A0B7AWT8	2	115.41	49798	32960	0	21660	37747	35664
GGDYFDVVDGCTSYR	1709.7	A0A0B7B215	A0A0B7B215	2	145.08	258630	179710	346550	49794	169350	2316.3
GGGFALMQNIER	1291.63	A0A0B7BFS3;A0A0B7BG67;A0A8S3ZWQ4	A0A8S3ZWQ4	2	151.22	229990	169660	255460	0	140600	232840
GGGHVAQIYAIR	1240.67	A0A0B7BUR7;A0A8S3Z133;A0A8S3YIN7;A0A0B6Y886;A0A8S3ZRG6	A0A0B7BUR7	2	119.07	8959.4	0	0	26477	34623	27805
GGGQIIPTAR	968.54	A0A0B7AWJ0;A0A0B7A943;A0A8S3ZVB9;A0A0B7BBZ6;A0A8S4A9C6	A0A0B7AWJ0	2	146.27	398580	516290	289280	440340	472180	489930
GGIIDEDALLR	1170.62	A0A0B7AF15	A0A0B7AF15	2	105.36	82001	104150	93600	39328	0	83713
GGPGVTQSDLLVVNK	1482.8	A0A0B7BKX5;A0A0B7BN32;A0A0B7BMI2;A0A0B7BJK3	A0A0B7BKX5	2	69.641	17642	0	16836	0	0	0
GGPVVEMQGDEMTR	1504.66	A0A8S3ZHC8;A0A0B7ALF3	A0A8S3ZHC8	2	106.11	0	55537	137810	0	162710	117530
GGVIDHDALVEALK	1435.77	A0A8S3ZDQ0	A0A8S3ZDQ0	2	124.06	812240	1349300	689410	1161000	961820	1031600
GGYAEVINLLPEVR	1528.82	A0A8S3YKJ4;A0A0B7BIW0	A0A8S3YKJ4	2	148.76	28242	18329	0	28725	43729	26961
GGYFDEFGILR	1272.61	A0A0B7AXQ6;A0A8S3YNU2	A0A0B7AXQ6	2	162.59	83586	102520	70666	79066	93152	92382
GHFGPINSVAFHPDGK	1678.82	A0A0B6Y0C0	A0A0B6Y0C0	3	130.71	0	0	0	0	14546	16856
GHFSHGLNR	1023.5	A0A8S3YH73	A0A8S3YH73	2	98.009	0	0	0	0	16626	0
GHFYGHYDFDLDK	1612.69	A0A0B7ANC8;A0A8S3Z2E9;A0A8S4A7N3;A0A0B7AM71	A0A0B7ANC8	2	96.957	14900	14683	22454	0	0	0
GHLENNPGLER	1234.61	A0A8S3YXK5	A0A8S3YXK5	2	147.19	72015	106660	70373	173100	139850	108090
GHNPNEANCALEK	1452.64	A0A0B7BT89;A0A0B7BRG8;A0A0B7BRS0;A0A0B7BT79;A0A0B7BRR2;A0A0B7BT84;A0A0B7BTV5;A0A0B7BTV0;A0A0B7BQL8;A0A0B7BRR5;A0A3G2VFP3	A0A0B7BT89	2	154.94	321600	338500	412150	208730	234230	189390
GHYTEGAELVDSVLDVVR	1957.97	A0A8S3ZUG3;A0A0B6ZTS1;A0A8S4A9H2;A0A0B7B4U6	A0A8S3ZUG3	2;3	146.34	329060	297370	147920	350360	735690	606300
GHYTEGAELVDSVMDVVR	1975.93	A0A0B7B670;A0A8S3Z3T6;A0A0B7B7T0;A0A0B7B5S3	A0A0B7B670	2;3	99.668	201410	241380	282000	264430	260750	305030
GIAELGIYPAVDPLDSNSR	1986.01	A0A0B7B0H4;A0A8S3YR52;A0A8S3ZMW1;A0A0B6YAN8;A0A8S3Z4D7	A0A0B7B0H4	2	116.36	157340	233350	75638	47247	181260	130980
GIDTEASYPYK	1242.58	A0A0B7BC90	A0A0B7BC90	2	158.57	165930	0	133550	565290	0	0
GIDVQQVSLVINYDLPANR	2113.12	A0A8S3YNX5;A0A0B7ARV6;A0A0B7A5C2;A0A8S4A4G9	A0A8S3YNX5	2	153.08	0	16844	6390.8	51281	68791	73223
GIHGEHTESVGGVYDISNK	1997.94	A0A8S3YTM7;V5W6Y5	V5W6Y5	2;3	279.55	1470500	2178000	1543600	3117200	1622900	2090600
GIHGEHTESVGGVYDISNKR	2154.05	A0A8S3YTM7;V5W6Y5	V5W6Y5	3	218.58	145220	129230	133210	550200	267460	290590
GILAADESVATIGK	1343.73	A0A8S3YTY5	A0A8S3YTY5	2	110.52	416560	137830	100080	224640	244820	341570
GIQLQTHPNIDK	1362.73	A0A8S3ZJB6	A0A8S3ZJB6	2	127.03	0	0	0	25323	6427.2	8995.3
GIQLQTHPNIDKK	1490.82	A0A8S3ZJB6	A0A8S3ZJB6	3	48.785	0	0	0	13381	0	0
GISEAQMNEFR	1280.58	A0A0B7B7H5	A0A0B7B7H5	2	207.6	211370	257350	240800	158010	168830	104920
GISEETTTGVHNLYK	1647.81	A0A8S4A8U8;A0A0B7B762	A0A8S4A8U8	2	240.52	452390	447520	328370	0	0	0
GISQSALPYR	1090.58	A0A8S3ZGC7;A0A8S3ZXU4	A0A8S3ZGC7	2	115.86	0	0	0	0	39849	50690
GITINAATVEYETEAR	1736.86	A0A0B7B7H9	A0A0B7B7H9	2	170.22	0	0	0	0	0	0
GITKPLEPLPK	1191.72	A0A8S4A0Z0;A0A0B6ZDP7	A0A8S4A0Z0	2	135.28	0	0	0	0	0	0
GIVEESVTGVHR	1281.67	A0A0B7BAV8;A0A0B7BAA0;A0A0B7B895;A0A0B7B7B6;A0A0B7B8K1;A0A0B7B7C2;A0A0B7B8K6;A0A0B7B889;A0A8S3Z7S3;A0A8S3ZZR1	A0A0B7BAV8	2	207.88	198260	607720	127000	214900	213070	275090
GKFDYNTFVGILK	1500.8	A0A8S3ZRF1;A0A0B6ZG22;A0A8S3ZK92;A0A0B6ZHY4	A0A8S3ZRF1	2	115.05	135390	0	62058	58603	67818	53229
GLAADLPEDLYSLIK	1616.87	A0A8S3ZGC7;A0A8S3ZXU4;A0A0B6ZQ71	A0A8S3ZGC7	2	97.594	14883	4124.6	5758.1	26656	27149	28571
GLAALTLDDDYQK	1421.7	A0A8S3YD83;A0A0B6XXV5	A0A8S3YD83	2	117.99	16972	39329	28137	0	29381	45089
GLAHTGGTLDK	1068.56	A0A0B7AAE2;A0A0B7A8J5;A0A8S3YWJ9	A0A0B7AAE2	2	120.33	0	0	0	73819	68515	47609
GLAYNEADCAINLMR	1709.79	A0A8S3YRC8	A0A8S3YRC8	2	144.51	0	0	0	75147	19075	57593
GLEMIASENFASK	1395.67	A0A8S3Z3F2;A0A0B7BCI7	A0A8S3Z3F2	2	134.2	94909	59972	160920	78777	224000	91182
GLENDTEYEFR	1371.59	A0A8S3ZY86	A0A8S3ZY86	2	152.17	116650	64192	232730	60110	0	0
GLETFSQLVYR	1311.68	A0A8S3YVM8;A0A8S3YX86;A0A8S3YUL4	A0A8S3YVM8	2	134.66	58365	69105	10603	0	33075	0
GLFTADQNLNNR	1361.67	A0A8S3ZC69	A0A8S3ZC69	2	99.855	0	0	0	0	0	0
GLGAIADMQTAQMASK	1591.77	A0A0B7APD6	A0A0B7APD6	2	124.24	60203	124190	71021	136550	109690	194600
GLIGAFSDLLR	1160.66	A0A0B7BNN1;A0A0B7BQZ0;A0A0B7BNT7;A0A0B7BMR2;A0A0B7BQC8;A0A0B7BQX0;A0A0B7BQA8;A0A0B7BNS9	A0A0B7BNS9	2	138.26	97113	126550	96270	97177	105740	101590
GLLLYGPPGTGK	1171.66	A0A0B6Z238	A0A0B6Z238	2	115.86	506690	285410	351530	0	0	129070
GLNVNNNEIAR	1212.62	A0A0B7ATT3;A0A0B7AU39;A0A8S3ZZJ2;A0A8S3YS56	A0A8S3ZZJ2	2	183	0	0	0	0	285820	224380
GLPYNEADCAINLMR	1735.8	A0A3G2VFQ5;A0A3G2VHR9;G3FPE6;P12031;A0A8S3YUW4	A0A3G2VHR9	2	174.05	989720	923700	1363000	167520	444900	308940
GLPYNEADCAINQMR	1750.78	G3FPE5;A0A3G2VHT2	G3FPE5	2	131.54	7106.4	27778	0	4130500	2250900	3167000
GLPYNTANCAIQDLR	1704.83	A0A3G2VFW4;G3FPE7	A0A3G2VFW4	2	273.07	6067400	8924700	8026600	8347700	7315300	6984200
GLSTEHLVIEHIQVNAAPK	2055.11	A0A0B6Y9C9	A0A0B6Y9C9	2;3	100.56	24449	28541	9380.2	193330	124690	130100
GLTPNGLLPLGALSGGK	1563.9	A0A0B7A1S4;A0A8S3YMH3;A0A0B6Z209;A0A0B6Z264;A0A8S4A5E8	A0A0B7A1S4	2	58.508	3675	0	8708.3	12751	14372	16588
GLTPSQIGVILR	1252.75	A0A8S3ZGC7;A0A8S3ZXU4;A0A0B6ZQ71;A0A0B6ZNM9	A0A8S3ZGC7	2	108.93	0	0	0	48269	33920	49876
GLVGVVTRPTSGVVDFASSSLEGIR	2502.34	A0A8S3YD83;A0A0B6XXV5	A0A8S3YD83	3	122.61	33618	60431	37039	31437	33459	56900
GLVMGVFDGVTGIVR	1518.82	A0A8S3YD83;A0A0B6XXV5	A0A8S3YD83	2	86.243	0	0	0	20400	21526	35073
GLVTETSVLDPDEGIR	1699.86	A0A0B7AX99;A0A8S3YQN1	A0A0B7AX99	2	126.21	10936	20348	0	0	32857	32435
GMALNLEPDNVGVVVFGNDK	2087.04	A0A0B6ZDH2;A0A8S3YKH3	A0A0B6ZDH2	2	173.19	66758	97970	68693	50811	153190	98384
GMGSLDAMEQHK	1302.57	A0A0B6ZLT4;A0A8S3Z2L6;A0A8S3YSM0	A0A0B6ZLT4	2	90.142	0	0	0	6862.4	0	10022
GNEMSEVLR	1033.49	A0A0B6YZ12;A0A0B7C5V9;A0A8S3ZNZ3	A0A8S3ZNZ3	2	83.358	47488	47320	0	0	0	0
GNIIPILADVLSDAVK	1636.94	A0A0B6ZTX0	A0A0B6ZTX0	2	33.526	0	0	11668	0	0	43666
GNINANNIGLSR	1241.65	A0A0B7AVD1;A0A0B7AY39;A0A0B7AXN5;A0A0B7AW14	A0A0B7AVD1	2	121.8	0	0	0	0	10567	19637
GNLQQLER	956.504	A0A0B7B0C9;A0A0B7AZY0;A0A0B6ZVG3	A0A0B7B0C9	2	102.46	71834	78392	0	14415	31945	18778
GNPGQIQHAIQLIQEK	1772.95	A0A0B6ZGD6;A0A0B6ZGD1;A0A0B6ZEP0;A0A0B6ZEE4;A0A0B6ZGR5;A0A0B6ZE82;A0A8S3ZJ33;A0A0B7AYZ7;A0A0B7AW86;A0A0B7AZ00;A0A0B7AWS2;A0A0B7AVP4;A0A0B7AYG8	A0A8S3ZJ33	2;3	177.41	210650	227770	155970	212720	204770	347080
GNPTSTNPIASIYAWTR	1847.92	A0A8S4A0V7;A0A0B7AME1	A0A8S4A0V7	2	131.06	107340	85081	0	35671	47972	40117
GNSVVLLESQER	1329.69	A0A8S3ZSQ6;A0A0B6ZA46	A0A8S3ZSQ6	2	215.79	34622	45609	31174	72732	114060	122950
GNTSPLPFK	959.508	A0A0B6Z4J2;A0A8S3YCD5	A0A0B6Z4J2	2	76.605	0	0	0	0	43511	64095
GNVAHLFDHSVDYTQAIR	2042	A0A8S3YT41	A0A8S3YT41	2;3	187.49	0	0	0	0	0	146850
GNVVDVLALNK	1140.65	A0A0B7AI15	A0A0B7AI15	2	174.8	503570	315960	570630	265790	197590	147130
GPELLTMWFGESEANVR	1934.92	A0A0B7AKA6;A0A0B7AMU4;A0A0B7AN01;A0A0B6YJ67;A0A8S3YVN3	A0A8S3YVN3	2	94.507	50025	28399	30852	11974	0	0
GPLMMYISK	1038.52	A0A0B7AWJ0;A0A8S4A9C6	A0A0B7AWJ0	2	84.368	156620	190020	140200	0	0	233240
GPLQAVQVFGR	1170.65	A0A0B7BUR7;A0A8S3Z133;A0A8S3YIN7;A0A0B6Y886	A0A0B7BUR7	2	96.311	0	0	0	52431	58709	68638
GPPFAFVEFEDPRDAEDSVR	2279.05	A0A0B7B784;A0A8S3YNI2;A0A0B7B6L7;A0A0B6Z4R6	A0A0B7B784	3	88.796	0	0	0	0	0	0
GPPTIDGMVSLK	1213.64	A0A0B6YQ16	A0A0B6YQ16	2	99.174	0	0	0	0	0	0
GPPVYTEQER	1174.56	A0A8S3ZKU9	A0A8S3ZKU9	2	76.605	0	0	0	36833	45447	82779
GPSIWDTWAHSNK	1497.7	A0A0B7BKY9;A0A0B7BJT4	A0A0B7BKY9	2	224.13	0	0	117870	0	0	0
GPSLLEYLDSLPPISR	1755.94	A0A0B7AFN9;A0A8S3ZUI5	A0A0B7AFN9	2	133.07	17891	0	0	19685	11599	33811
GPSSEAMHLGHLVPFVFTK	2053.05	A0A8S3ZGH7	A0A8S3ZGH7	3	78.71	0	0	0	0	28394	24162
GQFSTDELVEEVEK	1608.75	A0A0B7BGR4;A0A0B7BDY0;A0A0B7BH80;A0A8S3YKY7	A0A0B7BH80	2	65.173	0	0	0	0	0	14366
GQFSTDELVEEVEKR	1764.85	A0A0B7BGR4;A0A0B7BDY0;A0A0B7BH80;A0A8S3YKY7	A0A0B7BH80	2	179.21	34580	0	44487	41866	47480	45567
GQTVELFEYSNR	1441.68	P35903	P35903	2	88.24	0	0	0	0	0	0
GQVFITDMDHIEK	1531.73	A0A8S3ZFY2;A0A0B7AVD4	A0A8S3ZFY2	2	86.838	16602	38354	13557	42077	38206	32437
GRDHGTQFYNDYR	1627.71	A0A8S3ZPD9	A0A8S3ZPD9	3	112.7	13005	0	0	0	20377	15401
GRVEFEHVDTER	1472.7	A0A3G2VHF1	A0A3G2VHF1	2;3	244.74	57145000	38685000	45546000	8603400	23083000	25423000
GSASSMLQPLLDNQIGGK	1814.92	A0A8S3YE17	A0A8S3YE17	2	83.474	120170	0	46155	60528	55347	58083
GSDMQVGTYVEK	1312.6	A0A8S3YF05;A0A0B7AB99	A0A8S3YF05	2	115.41	0	0	0	0	0	0
GSDVIIMLVGNK	1244.68	A0A8S4A1G4;A0A8S3Z7B0;A0A0B7BBB3	A0A8S4A1G4	2	120.33	0	0	0	0	0	0
GSFSETGINEFLR	1455.7	A0A0B7AR86	A0A0B7AR86	2	165.39	16346	54286	0	89536	47060	70005
GSHIGIPYWDWTK	1558.76	A0A8S3ZS36	A0A8S3ZS36	2;3	169.81	11106000	8192000	14055000	5049600	4479300	4156100
GSIDEIEQK	1017.5	A0A8S3ZHP6	A0A8S3ZHP6	2	84.368	0	0	0	0	21561	12066
GSLEIHEK	911.471	A0A8S3YN87;A0A0B6ZGB6	A0A8S3YN87	2	125.5	0	0	0	0	19553	22533
GSNNVAVGYDEGSIIIK	1734.88	A0A0B7AZS2;A0A8S3ZD99	A0A0B7AZS2	2	129.04	0	0	0	11060	0	28427
GSPEEVLMGLK	1158.6	A0A8S4A933;A0A0B7AMI4;A0A0B7AF40;A0A0B7AFT1;A0A8S3YW61	A0A0B7AF40	2	92.732	0	0	0	0	0	22531
GSPIGVPYWDWTR	1532.74	A0A8S3ZS48;A0A8S3ZXD1	A0A8S3ZS48	2	133.49	1503800	1004600	1375900	534760	442150	484460
GSSGDVLSTSPTK	1234.6	A0A0B7BHM3;A0A8S3YRU6	A0A0B7BHM3	2	81.799	22954	0	0	54711	9620.8	20651
GSSGDVLSTSPTKG	1291.63	A0A0B7BHM3;A0A8S3YRU6	A0A0B7BHM3	2	177.47	68460	88914	43826	58839	83061	114650
GSVTPTFATVVLFVK	1564.89	A0A0B7AXQ6	A0A0B7AXQ6	2	151.66	24115	67715	26701	73452	76010	58533
GSVVISNDGATILK	1372.76	A0A0B7AWT8	A0A0B7AWT8	2	110.44	38736	50172	31142	0	44102	41583
GSWQGNDIVAK	1173.58	A0A0B7A2V3	A0A0B7A2V3	2	110.88	20623	36705	0	36909	36658	42185
GTGAAGSFR	822.398	A0A8S3YN41;A0A8S3YZF7;A0A0B6Y4S2;A0A8S3YE62	A0A8S3YN41	2	105.81	0	0	0	0	0	0
GTIEILNEVSLIK	1427.82	A0A0B6ZGK6;A0A8S3YXK5	A0A8S3YXK5	2	236.42	26669	36481	22593	49438	81513	71013
GTKDDEYDYLFK	1492.67	A0A8S3YRE0;A0A8S3YHE2;A0A0B7AA23;A0A0B7A9Z0	A0A8S3YRE0	2	91.245	0	0	0	0	20401	22222
GTLQGHGGWVTQIATNPQYPDTILSASR	2967.48	A0A0B6ZVG4;A0A0B6ZTX9;A0A8S3YGJ9	A0A0B6ZVG4	3	43.865	0	0	0	0	0	0
GTMNLDEFK	1053.48	A0A0B6YUR8;A0A8S3ZNV7	A0A0B6YUR8	2	58.916	0	0	0	17553	0	24608
GTMNLDEFKR	1209.58	A0A0B6YUR8;A0A8S3ZNV7	A0A0B6YUR8	2	142.56	85893	140630	118180	185150	149010	261290
GTTQIGQQNLK	1186.63	A0A8S3ZJQ5	A0A8S3ZJQ5	2	138.26	50699	65725	0	77364	77119	124170
GTVAEGAPVVPVSAQLK	1621.9	A0A0B7AXM0;A0A8S3ZFT0	A0A0B7AXM0	2	132.9	0	0	0	43655	17005	30071
GTYVSIHSSGFR	1309.64	A0A8S3YKG7;A0A0B7ANS5;A0A0B7ALZ4;A0A8S3YVL3;A0A0B7ALZ9;A0A0B7ALC2	A0A8S3YKG7	2	116.13	18562	15224	16722	38989	29581	34487
GTYYPLTGMSK	1216.58	A0A8S3YCT7	A0A8S3YCT7	2	116.13	639810	661050	683990	2382900	1315700	1375600
GVAGAGVLAGFDK	1160.62	A0A8S3Z396;A0A8S3YQA0;A0A0B7BQ86	A0A0B7BQ86	2	108.93	45175	60381	0	0	119020	68859
GVAGPQGMTGLPGR	1296.66	A0A0B7BFS9	A0A0B7BFS9	2	73.655	191290	0	0	0	0	0
GVDLSPLGVSDR	1213.63	A0A8S3YZM9	A0A8S3YZM9	2	103.87	81976	108230	66845	67253	79131	58858
GVDPDDTYNETPYEK	1741.73	A0A0B6ZWX3;A0A8S3Z5G1	A0A0B6ZWX3	2	78.157	22573	46369	46584	13308	34930	0
GVEAVIAEEK	1043.55	A0A8S3YTM7;V5W6Y5	V5W6Y5	2	81.163	0	0	0	896320	296940	323940
GVEAVIAEEKK	1171.64	V5W6Y5	V5W6Y5	2	111.61	0	0	0	97817	0	44131
GVIAINQDPLGIMGK	1524.83	A0A8S3ZJN9	A0A8S3ZJN9	2	124.06	88022	22793	35131	0	24255	0
GVLLQYSK	906.517	A0A8S3YLB0	A0A8S3YLB0	2	75.243	239180	110250	0	54795	262870	75438
GVNTEDELR	1031.49	A0A0B7B685;A0A0B7B3L1	A0A0B7B685	2	108.3	0	0	27473	0	0	0
GVNWAAFHPTLPLIVSGADDR	2235.14	A0A8S3YPU9	A0A8S3YPU9	3	64.56	0	0	0	0	1568.6	5658.9
GVPISALIFGGR	1185.69	A0A8S4A0F8	A0A8S4A0F8	2	117.3	317800	554710	276350	359200	405600	355840
GVSDLAQHYLVK	1328.71	A0A0B7B1N2	A0A0B7B1N2	2	175.64	30188	22130	14366	13045	28520	25437
GVSLSSDAFFPFR	1428.7	A0A8S3ZQ63;A0A0B6ZKF2	A0A8S3ZQ63	2	141.29	34222	20519	21792	9291	36832	24424
GVSTVQVDESFDR	1437.67	A0A8S4A6Y7	A0A8S4A6Y7	2	147.19	189200	27681	114750	86078	47279	52869
GVTGLFPANYVELQQ	1634.83	A0A8S4A7S0	A0A8S4A7S0	2	140.57	12504	0	102850	76580	0	62391
GVVDSDDLPLNVSR	1484.75	A0A8S3Z0Y8;A0A0B6ZL17;A0A0B6ZKQ4	A0A8S3Z0Y8	2	198.33	88412	180410	109150	316110	155780	182790
GVVDSEDLPLNISR	1512.78	A0A0B6ZJD3;A0A0B6ZUX3;A0A8S3ZY08;A0A8S3ZJK1	A0A8S3ZY08	2	217.24	643190	1251400	736410	1225800	943490	767940
GVYDMGFNAPSK	1284.58	A0A0B7AUV5	A0A0B7AUV5	2	77.358	31869	49269	0	0	42403	39285
GWENHVDGQK	1168.53	A0A0B7BLW1	A0A0B7BLW1	2	87.895	0	0	0	0	2174	0
GYAFNHSADFETVR	1612.73	A0A0B6Y7V9;A0A0B6Y9B5;A0A8S3YFH7	A0A0B6Y7V9	2	101.64	0	0	0	0	0	120100
GYETGEHAPGLK	1257.6	A0A8S4A3M9;A0A8S3ZRV3	A0A8S4A3M9	2	178.95	23287	0	160300	43540	0	0
GYFVQPTVFADVK	1469.76	A0A0B7AF49;A0A8S3YIZ4;A0A0B7AFI5	A0A0B7AF49	2	117.45	93076	0	95408	0	130830	59453
GYGFVHFETEEAAR	1611.73	A0A8S3ZW91	A0A8S3ZW91	2	61.577	14178	0	42700	77781	43038	0
GYHVVSGGTDNHLVLVDLR	2050.06	A0A8S3Z3F2	A0A8S3Z3F2	2;3	129.53	144220	0	112250	31369	246570	97050
GYMFLEFSSPQNAHEAVK	2053.96	A0A8S3Z4L2	A0A8S3Z4L2	2	85.081	0	0	0	0	0	10485
GYSFTTTAER	1131.52	A0A220VX74;A0A220VX55;A0A220VX60;A0A220VX59;A0A220VX57;A0A220VX69;A0A220VX90;A0A5J6VCG3;A0A649Z2Z2;A0A649Z2W2;A0A5J6VDS3;A0A649Z2T1;A0A5J6VC48;A0A649Z2S2;A0A649Z3J8;A0A5J6VE59;A0A649Z2U8;A0A5J6VDR5;E7DS77;E7DS63;A0A649Z2W9;A0A649Z314;A0A649Z3C8;E7DSB7;A0A5J6VC57;A0A5J6VCG4;A0A649Z3I2;A0A649Z2Q7;A0A649Z3M5;A0A649Z2R1;A0A649Z2V9;A0A649Z324;A0A649Z2U3;A0A649Z316;A0A5J6VDG0;A0A5J6VFT2;A0A5J6VD46;A0A5…	A0A8S3YNF7	2	170.95	12130000	14412000	9748300	7761400	10909000	8052200
HAEGDIFNTK	1130.54	A0A8S3Z896;A0A0B6XXD3	A0A8S3Z896	2	227.27	33536	63746	45323	86941	113470	77375
HALAFLEEDK	1171.59	A0A0B7AML2	A0A0B7AML2	2	217.66	23382000	17667000	26099000	10329000	8742100	6736500
HASTMLGELR	1113.56	A0A8S4A3G9;A0A0B7BL05	A0A8S4A3G9	2	99.855	34294	0	27169	0	26643	21497
HAVYAGVDGIGIGGAQVLR	1852	A0A8S3ZMT4	A0A8S3ZMT4	2;3	101.64	60377	88256	83814	82183	156530	4058.2
HDMLPEFYK	1178.54	A0A0B7AHW9	A0A0B7AHW9	2	137.84	16799	0	20945	21524	18078	26677
HDVMISTEWGAPK	1469.7	A0A0B7BFV6	A0A0B7BFV6	2	73.655	90422	0	31560	0	169350	0
HEGLGSFYR	1064.5	A0A8S3YFQ5	A0A8S3YFQ5	2	69.716	0	0	0	0	0	0
HEIEAIHEEQAK	1432.69	A0A8S3ZXA8	A0A8S3ZXA8	2	119.94	0	0	0	18076	0	25766
HELTGSEYPTR	1288.6	A0A8S3YNW1	A0A8S3YNW1	2	111.61	0	41734	0	0	56036	65781
HENIIDIR	1008.54	B2ZGN6;A0A0B6ZWP7;A0A8S3Z6J7;A0A0B6Z8P5	B2ZGN6	2	119.07	24123	41938	30670	0	44519	0
HEQEYMEVR	1219.53	A0A8S3Z4W8;A0A8S3Z4P7	A0A8S3Z4W8	2	60.547	0	0	0	0	30890	25240
HETIIYHPSILPR	1574.86	A0A8S3YUA8	A0A8S3YUA8	2;3	157.77	79254	0	67574	0	57286	0
HEVPPHVFAIADTAYR	1821.92	A0A0B7B472;A0A0B7B756;A0A0B7B7P5	A0A0B7B472	3	51.829	0	0	0	0	0	10325
HFCPNVPIILVGNK	1606.87	A0A8S3ZBC9;A0A0B7AVB2;A0A0B7BQC0;A0A8S3YQZ3;A0A8S3Z4G1;A0A8S3YZB2;A0A0B7AY50;A0A0B7AWH6	A0A8S3ZBC9	2	108.93	0	0	0	17737	20613	29317
HFCPNVPIILVGNKK	1734.96	A0A8S3ZBC9;A0A0B7AVB2;A0A0B7BQC0;A0A8S3YQZ3;A0A8S3Z4G1;A0A8S3YZB2;A0A0B7AY50;A0A0B7AWH6	A0A8S3ZBC9	3	99.34	0	0	0	11570	0	62364
HFLIEPTPK	1080.6	A0A8S3ZMZ4;A0A8S3YLX1	A0A8S3ZMZ4	2	133.68	0	41655	0	12011	0	16483
HFNAPSHIR	1077.55	A0A8S3ZVI4;A0A0B6YQA8;A0A8S3YWI3;A0A8S3YE68	A0A8S3ZVI4	2	129.56	0	0	0	0	14068	17459
HFSVEGQLEFR	1347.66	A0A0B6ZJD3;A0A0B6ZTE1;A0A0B6ZSU2;A0A8S3ZY08;A0A8S3ZJK1	A0A8S3ZY08	2	127.93	208260	379780	267560	361680	266230	214590
HFTDEDELR	1160.51	A0A0B6ZCR7	A0A0B6ZCR7	2	114.64	24125	0	0	25230	27130	62815
HFTDEDELREQAQK	1744.8	A0A0B6ZCR7	A0A0B6ZCR7	2;3	136.94	9983.5	0	10227	0	28101	112320
HFTEEQLLEAK	1343.67	A0A8S3ZWQ4	A0A8S3ZWQ4	2	172.1	74604	88623	110250	116230	77733	120180
HFVDSHHNKPLDAVIEHVR	2249.15	A0A8S3YKD9	A0A8S3YKD9	4	61.503	0	0	0	0	0	20846
HGAGAEISTVHPEQYAK	1793.87	A0A0B6YVA3;A0A8S3ZLJ8;A0A0B7AW75;A0A0B7AWQ2	A0A0B6YVA3	3	140.01	0	9863.8	0	25791	0	33158
HGEIDWEAVVK	1281.64	A0A8S3YYC9;A0A0B6XXU8	A0A8S3YYC9	2	90.263	0	0	0	0	23356	12509
HGGYFTCADHYNPK	1665.7	A0A0B7AK92	A0A0B7AK92	3	90.142	18229	0	0	110060	8046.1	21818
HGIIEDWDLMER	1512.7	A0A8S3YZ26;A0A0B7AR76	A0A8S3YZ26	2	90.306	856330	121260	124690	606540	111350	485120
HGQEGAEEEVDEALK	1639.73	A0A0B7BDM3	A0A0B7BDM3	2	80.379	75146	0	24776	0	0	38789
HGVVFLVTK	998.591	A0A0B7BGR4;A0A0B7BDY0;A0A0B7BH80;A0A8S3YKY7	A0A0B7BH80	2	67.464	0	0	0	17793	36093	24155
HGYIGEFEQIDDHR	1714.77	A0A0B6Y0J4;A0A8S3YM00;A0A0B6YIN1	A0A0B6Y0J4	2;3	139.78	0	8352	7479.5	33108	41407	53546
HIACAMSGLIADSK	1472.71	A0A0B7B7P1;A0A8S4A249	A0A0B7B7P1	2	110.44	31519	37505	27972	11738	11217	7315.9
HIADIAGTK	924.503	A0A8S4A1D2	A0A8S4A1D2	2	146.03	391400	506140	148820	477250	406110	296860
HIAGSPFTAK	1027.55	A0A0B7BM14;A0A8S3ZYL1	A0A0B7BM14	2	129.72	299450	217030	260630	286970	265370	236280
HIDEGNLDTLTEPK	1580.77	A0A0B7BN35;A0A0B7BQR1;A0A0B7BRA8;A0A0B7BP83;A0A0B7BNY8;A0A0B7BR94;A0A0B7BP19;A0A0B7BP56;A0A0B7BP13;A0A0B7BP72;A0A0B7BP24;A0A0B7BP67;A0A0B7BQN9;A0A0B7BR91;A0A0B7BR98;A0A0B7BRA4;A0A0B7BP09;A0A0B7BQQ6;A0A0B7BN45;A0A0B7BQP4;A0A0B7BR86;A0A0B7BQN5;A0A0B7BP88	A0A0B7BN35	2	151.52	121260	40423	256850	74233	0	27405
HILVILTDMSSYAEALR	1931.02	A0A0B7AX72;A0A0B7AWS9;A0A8S3ZS96	A0A0B7AX72	2	112.95	50982	21347	0	5696.6	24752	21553
HIQQEGNDSPLTK	1465.72	A0A0B6ZWX3	A0A0B6ZWX3	2	82.437	0	0	0	0	0	0
HITESIDR	969.488	A0A0B7BGH6;A0A0B7BNY0;A0A8S4A6Q1;A0A0B7A1F8;A0A0B7BQF0;A0A0B7BMU7;A0A0B7BNS2;A0A0B7BQG4;A0A8S3ZDN6;A0A8S3ZD55;A0A0B7BMT3;A0A8S3YX10	A0A0B7BGH6	2	150.88	0	0	0	0	40202	0
HIVLSGGSTMYPGLPSR	1770.91	A0A0B6Y7V9;A0A0B6Y9B5;A0A8S3YFH7	A0A0B6Y7V9	2	119.43	80340	63898	59358	42547	56516	61596
HLAHFGINVAALEK	1518.83	A0A8S3ZE40;A0A0B6ZNU7	A0A8S3ZE40	2	103.76	11771	0	0	5675.3	0	13002
HLDGHMVHVVR	1298.67	A0A0B7BIZ6	A0A0B7BIZ6	2	170.95	0	0	0	14675	0	0
HLELMEGR	983.486	A0A0B6ZTX0;A0A8S3Z312	A0A8S3Z312	2	113.14	52725	71669	0	0	33427	29614
HLESFSSPVVEFK	1504.76	A0A8S4A5U8	A0A8S4A5U8	2	78.043	0	0	0	0	0	0
HLGDDAVVLSK	1152.61	A0A8S3ZAL2	A0A8S3ZAL2	2	111.61	33205	0	27066	0	37183	25671
HLGFGDQER	1057.49	A0A0B7A8F8;A0A8S3YV49	A0A0B7A8F8	2	98.009	2893.1	0	0	18358	25003	39306
HLHYTLVK	1009.57	A0A8S3ZAC9;A0A8S4A8A2	A0A8S3ZAC9	2	78.178	30759	0	19036	0	13899	0
HLILLAEGR	1020.61	A0A8S4A8U8;A0A0B7B762;A0A0B7B8S4	A0A8S4A8U8	2	129.56	209430	197420	182330	79606	177820	86789
HLITDDCSDEEK	1460.61	A0A8S3ZID0;A0A8S4A6Y0	A0A8S3ZID0	2	132.44	0	0	0	13643	0	11294
HLPNDPLFK	1079.58	A0A0B7AX99;A0A8S3YQN1;A0A8S4A0W2	A0A0B7AX99	2	78.816	0	0	0	0	0	0
HLTEYFTFK	1184.59	A0A0B7A1S4;A0A8S3YMH3	A0A0B7A1S4	2	146.03	0	0	0	0	19044	16880
HLTLSVDTGK	1069.58	A0A8S3ZKA7	A0A8S3ZKA7	2	91.783	0	0	0	9962.3	0	20164
HLTYENVER	1159.56	A0A8S3YRE0;A0A8S3YHE2;A0A0B7AA23;A0A0B7A9Z0	A0A8S3YRE0	2	133.98	82889	115350	57616	70169	105060	93857
HLVVLINK	934.596	A0A0B7AFN9	A0A0B7AFN9	2	119.06	0	0	17146	50410	34432	54906
HLYHELYMK	1232.6	A0A8S3ZCV2;A0A8S3Z2U1;A0A0B6Z536;A0A0B6YA83;A0A8S3Z3D2;A0A8S3ZIA3	A0A8S3ZCV2	2	125.5	0	0	0	40852	25163	21266
HMVFMGGSVLADIMK	1634.8	A0A0B6Y7V9;A0A0B6Y9B5;A0A8S3YFH7	A0A0B6Y7V9	2	119.43	46293	42092	30751	26612	66996	74959
HPGSFDIVHIK	1248.66	A0A0B6ZU34;A0A0B6Y0E8;A0A0B6ZUT6	A0A0B6ZUT6	2	83.358	0	0	0	4210	0	0
HPNDTVVFAEFTK	1503.74	A0A8S3ZA69;A0A8S3Z5M0	A0A8S3ZA69	2	206.03	82506	112450	89901	67971	89725	89235
HPVILTEAPLNPK	1427.81	A0A649Z307	A0A649Z307	2	103.87	0	0	15625	0	11638	0
HPVSMEQYLMEGSYNK	1911.85	A0A0B7AZ06	A0A0B7AZ06	2	50.641	19621	0	19223	26149	32142	0
HQGNLQYSVQYIVK	1675.87	A0A0B7BIM8	A0A0B7BIM8	2	156.73	223180	190390	223500	227070	199470	181070
HQGVMVGMGQK	1170.56	A0A8S3YNF7;A0A8S3YTZ8;A0A345S6Z0;A0A8S3YTS0;A0A0B7B945;A0A0B7BBH4;Q6ZYL2;A0A0B7A9N2;A0A8S3YNG1;A0A8S3Z8A6;A0A8S3ZKW9;A0A0B7B8T9;A0A0B7B7V9;A0A0B6YBE1;A0A0B7BVK0;A0A8S3Z918	A0A8S3YNF7	2	258.25	9336300	12754000	8997400	8983700	12845000	8496900
HRPELLDYYK	1332.68	A0A0B7B7H5;A0A8S4A8Y9	A0A0B7B7H5	3	63.397	0	0	0	0	0	0
HSEIQQANIK	1166.6	A0A0B7AZS2;A0A8S3ZD99;A0A0B7AYX8;A0A0B7B2C4;A0A8S3ZCF3	A0A0B7AZS2	2	120.33	10502	0	12992	33502	25163	34932
HSQFIGYPIK	1188.63	A0A0B6ZJD3;A0A0B6ZTE1;A0A0B6ZSU2;A0A8S3ZY08;A0A8S3ZJK1	A0A8S3ZY08	2	146.88	359560	558090	253720	736860	429160	527760
HTDMEAVSE	1017.41	A0A0B6ZCG8	A0A0B6ZCG8	1	89.123	0	0	0	0	0	0
HTDTLLQPNPNQR	1532.77	A0A8S4A0Q6	A0A8S4A0Q6	2	135.28	0	35354	0	69378	0	170100
HTGEYLLTVSNK	1360.7	A0A0B7BN35;A0A0B7BQR1;A0A0B7BRA8;A0A0B7BP83;A0A0B7BNY8;A0A0B7BR94;A0A0B7BP19;A0A0B7BP56;A0A0B7BP13;A0A0B7BP72;A0A0B7BP24;A0A0B7BP67;A0A0B7BQN9;A0A0B7BR91;A0A0B7BR98;A0A0B7BRA4;A0A0B7BP09;A0A0B7BQQ6;A0A0B7BN45;A0A0B7BQP4	A0A0B7BN35	2	138.23	0	0	0	0	0	0
HTLDDGLDIR	1153.57	A0A0B7AHW9	A0A0B7AHW9	2	138.26	42572	0	37688	54127	58119	51964
HTQVADTPETR	1253.6	A0A8S3YG49;A0A0B7AGE0;A0A0B7B8F0;A0A0B7BBX7;A0A0B7B992;A0A0B7B9L7;A0A8S3ZN70	A0A8S3YG49	2	153.33	34120	27017	35429	39784	45337	53322
HVAVTNMNEHSSR	1480.68	A0A8S3YNM0;A0A0B7AFD1;A0A0B7AEY5	A0A0B7AFD1	2	65.879	0	0	0	0	0	0
HVFGQALK	898.502	A0A0B7ATT3;A0A0B7AU39;A0A8S3ZZJ2;A0A8S3YS56	A0A8S3ZZJ2	2	113.85	93176	118900	81865	144290	143230	161560
HVINFDLPSDIEEYVHR	2082.02	A0A8S3ZEY5;A0A0B7AP21;A0A0B6YP29	A0A8S3ZEY5	3	128.68	0	0	0	9515.9	0	71184
HVLQSVDDHAIQVSK	1674.87	A0A0B7APU7	A0A0B7APU7	2;3	167.59	313350	245710	206240	196140	175100	244710
HVLTCLGEK	1055.54	A0A8S4A0M3;A0A0B6ZRQ2;A0A0B6ZRH6	A0A8S4A0M3	2	146.03	26006	0	15552	51514	61920	49620
HVVEFTPEQLR	1353.7	A0A0B6Z4J2;A0A8S3YCD5	A0A0B6Z4J2	2	92.732	283770	386830	399290	259410	0	0
HYFQNTQGLIFVVDSNDRER	2437.18	A0A0B7BGH5;A0A8S3ZCE7;A0A0B7BKX0;A0A0B6Y847;A0A8S3ZTX9;A0A8S3ZS54	A0A8S3ZTX9	3	117.8	71422	0	55038	43177	70229	128950
HYGALQGLNK	1099.58	A0A0B6ZMS2;A0A8S3ZB02;A0A0B7BG08	A0A0B6ZMS2	2	191.44	280310	428010	241080	533880	523880	390730
HYQDEDIVADLK	1444.68	A0A0B6ZTX0;A0A8S3Z312	A0A8S3Z312	2	138	0	239050	0	100890	335680	328390
HYSVLDAPGHK	1222.61	A0A0B7AFN9;A0A8S3ZUI5	A0A0B7AFN9	2	170.69	16428	0	18486	14410	29669	20696
HYVEVSSVGQSLTEAAK	1803.9	A0A0B6ZY72	A0A0B6ZY72	2	87.727	69606	85615	195460	0	0	0
HYWLDDTR	1104.5	A0A0B7AIR7;A0A0B7AKD8;A0A8S4A0F8	A0A0B7AIR7	2	133.9	0	130160	93856	512340	327410	371690
HYYLASEEEVK	1366.64	A0A0B6ZMS2;A0A8S3ZB02	A0A0B6ZMS2	2	178.94	782340	1067900	528850	1291600	963670	854270
IAAQVAHAALSLFR	1466.84	A0A0B6YQI6	A0A0B6YQI6	2	84.102	58935	0	0	0	97885	120610
IAASQLGDVLR	1141.65	A0A0B7A7G1	A0A0B7A7G1	2	207.88	1132400	937220	809030	552690	781810	626860
IAEINNVWLDLK	1426.78	A0A8S3ZYQ7;A0A0B7BRC2	A0A8S3ZYQ7	2	91.245	0	0	0	40842	0	0
IAGADIETYLLEK	1434.76	A0A0B7B774;A0A0B7BA60;A0A8S3Z426;A0A0B7ABD5;A0A8S3ZFH4	A0A0B7B774	2	115.04	0	0	0	90176	65144	44693
IAGDYVSEEVWYR	1585.74	A0A0B6ZCM8	A0A0B6ZCM8	2	101.45	0	0	0	0	23406	25807
IAGFVTHLMK	1115.62	A0A0B7BE53;A0A0B6Y257;A0A8S3YUS7;A0A8S4A1T3;A0A8S4A3Z1	A0A0B7BE53	2	118.06	34324	0	33390	77336	71970	105560
IAGHAPEFVK	1067.58	A0A0B7BN35;A0A0B7BQR1;A0A0B7BRA8;A0A0B7BP83;A0A0B7BNY8;A0A0B7BR94;A0A0B7BP19;A0A0B7BP56	A0A0B7BN35	2	90.761	0	0	0	0	0	0
IALGLPVGAVINCADNTGGK	1939.02	A0A0B7A9X4;A0A0B7AA82	A0A0B7A9X4	2	73.305	0	0	0	0	0	0
IALLDDHVALAFAGLTADAR	2052.1	A0A8S3ZC42;A0A8S3ZZ26;A0A8S4A4V6	A0A8S3ZC42	3	59.997	11420	11567	9564	0	9293.8	0
IAQDLEMYGVNYFEIK	1931.93	A0A8S3Z917;A0A0B7BDF9;A0A8S3YGG3;A0A0B7BF17	A0A8S3Z917	2	233.59	387940	532760	427900	0	299840	182110
IAQDVIIVTSSLMK	1516.85	A0A8S3YQU2;A0A0B7BMU4	A0A8S3YQU2	2	121.71	57065	14133	75333	53311	19502	59769
IASDYDALDIANK	1407.69	A0A0B6YS38;A0A0B6YRY4	A0A0B6YS38	2	203.8	180350	228890	208980	225920	223830	178520
IASNFILHAPPGEFNEVFNDVR	2485.24	A0A0B6ZXH5;A0A8S3ZG96	A0A0B6ZXH5	3	172.54	114400	111380	87006	57522	104890	108830
IATNMQFMAK	1153.56	A0A8S4A933	A0A8S4A933	2	78.816	37218	40051	0	0	33414	26596
IATSGVDGNLIIWDLK	1713.93	A0A8S3YMR3	A0A8S3YMR3	2	232.35	175350	219340	118540	106460	166960	131000
IAVFFGGMNIK	1195.64	A0A8S3YKG7;A0A0B7ANS5;A0A0B7ALZ4;A0A0B7ALZ9;A0A0B7ALC2	A0A8S3YKG7	2	79.809	0	0	0	36589	39136	48363
IAVIGQSVFGAEVFR	1591.87	A0A8S3YUA8	A0A8S3YUA8	2	144.2	53475	18055	67983	0	0	7305.3
IAVVVGAITDDIR	1340.77	A0A0B6Y9L5	A0A0B6Y9L5	2	64.906	0	0	0	0	0	0
ICDQISDAILDAHLR	1738.87	A0A0B7A863;A0A8S3ZJS2	A0A0B7A863	2	141.88	25701	48709	11218	43404	42970	31541
ICDQVSDAVVDAFLR	1706.83	A0A8S4A5L7	A0A8S4A5L7	2	126.32	22952	44272	18372	23194	27779	14859
IDASTVEIEER	1260.62	A0A0B7AVQ5;A0A0B7AVQ2;A0A0B7ATZ0;A0A8S3Z4W3;A0A0B7ADY7;A0A8S3YNR6	A0A0B7AVQ5	2	163.43	157520	234070	169440	179440	187380	145860
IDESVHSHLR	1191.6	A0A8S3YFG0;A0A0B7AUJ2	A0A8S3YFG0	2	139.02	71037	228470	136540	207840	45660	9424
IDITISDALKR	1243.71	A0A8S3ZLW9	A0A8S3ZLW9	2	174.92	0	0	0	18488	0	0
IDKDELAMVLVSFAK	1677.9	A0A0B6ZXZ2	A0A0B6ZXZ2	2	81.908	0	0	24266	0	0	5135
IDLIQQDCEAK	1331.64	A0A8S4A7D3;A0A8S3ZV83	A0A8S4A7D3	2	101.48	107150	554270	131990	0	4916	0
IDVDQCQETAQR	1461.65	A0A0B6Z3T6	A0A0B6Z3T6	2	66.664	0	0	0	0	13155	4009.8
IDVVVNNAGILR	1281.74	A0A0B7BD91;A0A0B7BDM5;A0A0B7BB63;A0A0B7BBL5;A0A0B7BBM0;A0A0B7BB68;A0A8S3ZEX4	A0A0B7BD91	2	117.3	7307.9	0	43811	0	21109	0
IECVQQLEDVK	1359.67	A0A8S3ZCR6	A0A8S3ZCR6	2	88.734	0	0	169680	18390	0	17265
IEDLNQQAQVAAANK	1611.82	A0A0B6YAM5;A0A8S3ZYY1;A0A0B6Y7G2	A0A0B6YAM5	2	290.61	177530	289590	143320	214880	183370	303320
IEDNNTLVFIVDKR	1674.89	A0A0B6YS38;A0A0B6YRY4;A0A8S3YZM6;A0A8S3YQY0;A0A8S3ZQB6;A0A8S4AA39;A0A8S3YX53	A0A0B6YS38	2	108.91	0	0	0	0	8526.4	9629.9
IEDVTPIPSDSTR	1428.71	A0A8S3ZTE0;A0A8S3ZP60;A0A8S3YZ36;A0A8S3YKK2	A0A8S3ZTE0	2	112.7	0	0	0	75501	118670	99759
IEEIPEVPLVVSDK	1565.86	A0A8S4A0Z0;A0A0B6ZDP7	A0A8S4A0Z0	2	106.11	30432	56046	0	0	86482	0
IEELEEELEAER	1487.7	A0A0B7B774;A0A0B7BA60;A0A0B7B846;A0A0B7B836;A0A0B7BAQ7;A0A0B7B8F3;A0A8S3Z426;A0A8S3ZFH4	A0A0B7B774	2	224.68	116260	12851	98185	145770	130210	69470
IEGLENLTELDELYLSHNGLEK	2528.26	A0A8S3ZJ53	A0A8S3ZJ53	3	29.971	0	0	0	0	2915.4	9117.3
IEHGATVPVR	1077.59	A0A8S4A5L7;A0A0B7AXP4;A0A8S3ZBE5	A0A8S4A5L7	2	111.39	140280	137540	67856	90913	75841	52781
IESGVVTANQK	1144.61	A0A0B7AFN9;A0A8S3ZUI5	A0A0B7AFN9	2	187.23	49633	57066	36810	74362	72661	101120
IFADFLLHGIR	1300.73	A0A3G2VMG8	A0A3G2VMG8	2	129.72	1914400	1367500	1815600	510160	680170	666430
IFIGGLPNDANDDNLK	1714.85	A0A0B7B9M1	A0A0B7B9M1	2	141.88	30529	39643	45617	280670	187410	276000
IFIGGLPSYLNEDQVK	1791.94	A0A0B7A719	A0A0B7A719	2	62.398	0	0	0	0	0	27486
IFINNQFVDAVSGK	1550.81	A0A0B7AVW4	A0A0B7AVW4	2	190.68	193340	128470	92439	14211	163790	57312
IFSPIWNR	1031.56	A0A0B7AXQ6;A0A8S3YNU2;A0A0B6ZUW1;A0A0B6ZST2;A0A0B6ZTC6	A0A0B7AXQ6	2	117.62	0	40307	0	52327	68284	61412
IFTPLLHHIEK	1346.77	A0A0B7AXQ6;A0A0B7AY69	A0A0B7AXQ6	2	158.57	79561	103820	79465	88112	120350	94560
IFVGGLSWDTDK	1336.67	A0A0B7B9M1;A0A0B6ZH02	A0A0B7B9M1	2	76.85	0	0	0	0	0	410710
IFVTSTGCK	1011.51	A0A8S4A8U8	A0A8S4A8U8	2	62.88	11756	17646	0	33818	54971	38873
IGAGIHTQDGK	1095.57	A0A0B6ZMZ3;A0A0B6ZML1;A0A0B6ZM86	A0A0B6ZMZ3	2	154.81	41747	90690	45031	145670	0	97515
IGDQFVSNAIPQATR	1615.83	A0A0B7AY06	A0A0B7AY06	2	93.162	564850	1110200	749530	409310	569930	298610
IGEDAISIYETPSFGLMDK	2085	A0A8S3Z4L2	A0A8S3Z4L2	2	111.98	0	0	6109.1	9323.1	8639.3	17006
IGENPQGVPNNLMPYVSQVAVGR	2438.24	A0A0B6YEV2	A0A0B6YEV2	2	42.977	0	0	0	0	0	120530
IGEWDVIQEAGSQLK	1671.85	A0A8S3ZE40	A0A8S3ZE40	2	149.02	0	0	0	42337	0	56613
IGFPWSEIR	1103.58	A0A8S3Z917;A0A0B7BDF9;A0A8S3YGG3;A0A0B7BF17	A0A8S3Z917	2	129.56	781760	783180	38433	0	473260	0
IGGIGTVPVGR	1024.6	A0A0B7BU32;A0A0B7B513;A0A345S6Z2;A0A1D8DGQ4;A0A8S4A4I0	A0A345S6Z2	2	211.85	1784600	2086000	1858000	1568000	2384900	2263400
IGIALNTLYHEK	1370.76	A0A0B7BL25	A0A0B7BL25	2	187.85	156580	159920	139510	156890	121980	168750
IGIVGLPNVGK	1065.65	A0A0B7B0V2;A0A8S3ZMG0	A0A0B7B0V2	2	125.5	0	85062	0	142800	111890	147480
IGMIAGGTGITPMLQLVR	1827.01	A0A0B7B258	A0A0B7B258	2	69.641	0	0	0	0	16373	10119
IGNTGGMLDNILASK	1502.78	A0A8S3Z8U5	A0A8S3Z8U5	2	206.7	0	0	0	7731.8	0	0
IGPGGYFGELALVTR	1548.83	A0A0B6Z7J6	A0A0B6Z7J6	2	117.21	50603	127610	70790	77302	76447	125060
IGPLGLSPK	880.538	A0A0B6YIX8;A0A8S3YHW2;A0A8S4A649	A0A0B6YIX8	2	113.7	0	0	0	78688	81843	0
IGSEVYHNLK	1158.6	A0A8S3YYP4;A0A0B6ZYT4	A0A8S3YYP4	2	167.04	7879900	1291100	452550	882800	566240	899540
IGTYQLAIVAK	1175.69	A0A8S3Z1R1;A0A0B7B6H7	A0A8S3Z1R1	2	124.81	0	0	0	16469	28064	22201
IGWVADNESK	1117.54	A0A0B7BGH6;A0A8S3Z157	A0A0B7BGH6	2	102.46	89249	0	83150	0	33911	0
IHEHSDLQQIK	1346.69	A0A0B6XXV5	A0A0B6XXV5	2	106.35	0	0	0	17377	0	42178
IHEIVLVGGSTR	1279.72	A0A0B6ZCJ2;A4IE75	A0A0B6ZCJ2	2	50.09	0	0	0	0	0	0
IHFPLATYAPVISAEK	1755.96	A0A8S3ZVH9;A0A0B7B1E4;A0A0B7ASS7;Q86GG3;A0A0B7AQ36;A0A8S4A3J5;A0A0B7B4W9;A0A0B7B1E8;A0A0B7API8;A0A8S3ZD42;A0A8S3ZVL5;A0A8S4A997;A0A8S3ZZX2;A0A0B7AVA2;A0A0B7B588	A0A8S3ZZX2	2;3	142.08	686350	1015200	737450	791800	824650	899360
IHFPLVTYAPVISAEK	1783.99	A0A345S6Y9;A0A8S3YJ82;A0A0B6YW04	A0A345S6Y9	2	112.95	0	0	33201	49895	0	57110
IHINIVVIGHVDSGK	1599.91	A0A345S6Z2;A0A1D8DGQ4;A0A8S4A4I0	A0A345S6Z2	2	154.94	134380	27773	38668	197600	151880	179510
IHQLEYAMEAVK	1430.72	A0A0B6ZDX9;A0A8S3YXK2	A0A0B6ZDX9	2	131.54	55924	208010	49310	29703	300010	15522
IIAAHDMSDK	1099.53	A0A8S3ZF94	A0A8S3ZF94	2	111.39	0	160890	0	0	0	0
IIADQHSQSDLENYFVPLVK	2315.18	A0A8S3ZYA1;A0A0B7BKY3	A0A8S3ZYA1	3	155.28	67608	76804	54728	42833	43135	77240
IIAPPERK	922.56	A0A220VX74;A0A220VX55;A0A220VX60;A0A220VX59;A0A220VX57;A0A220VX69;A0A220VX66;A0A220VX90;A0A220VX73;A0A220VX83;A0A220VX70;A0A220VX71;A0A220VX65;A0A220VX67;A0A220VX61;A0A220VX78;A0A220VX85;A0A8S3YNF7;A0A8S3YTZ8;A0A345S6Z0;A0A8S3YTS0;A0A8S3YNG1;A0A8S3YPA8;A0A8S3YSY5;A0A8S3Z8A6;A0A8S3ZKW9;A0A0B7B8T9;A0A0B7B7V9;A0A0B7BAV1	A0A8S3YNF7	2	166.86	239500	238280	263550	301630	984880	0
IIDLHSPSEIVK	1349.76	A0A8S3ZB66;A0A0B7BUA5	A0A8S3ZB66	2	133.76	59215	42933	58049	88057	89133	81760
IIDVVYNASNNEYVR	1767.88	A0A0B6YIX1;A0A0B6YI40	A0A0B6YIX1	2	203.93	54738	71034	58323	149840	136620	159150
IIEADIVDLVGTIK	1497.87	A0A0B7AYU4	A0A0B7AYU4	2	160.62	222090	62815	165070	225680	137240	71740
IIEAGQAAGYPFNEDYNGR	2083.96	A0A0B7BFL7	A0A0B7BFL7	2	80.379	0	0	119460	0	15616	0
IIEAVDAIATTALSHQR	1807.98	A0A0B6Z7X1;A0A0B6Z7M5;A0A8S3ZGM5;A0A0B7B628	A0A0B6Z7X1	2	123.99	118300	44001	102330	0	0	0
IIGATDSSGELMFLMK	1711.85	A0A0B7BWX2;A0A8S3YRM5;A0A8S3YTX7	A0A0B7BWX2	2	114.93	27283	38061	36164	28999	40973	52830
IIHEGGFTSEDNK	1445.68	A0A0B7AAW3;A0A0B7AB24;A0A8S3YS90;A0A0B7A8R4;A0A0B7A904	A0A0B7AAW3	2	103.76	0	0	0	0	0	0
IILQFEGLGKPK	1341.8	A0A8S3ZPL5	A0A8S3ZPL5	2	175.07	0	15708	0	13965	17396	33769
IILVTGGTGLVGK	1226.76	A0A8S3ZUE6	A0A8S3ZUE6	2	159.93	39686	144530	35147	60575	47618	124330
IINADSEDPK	1100.54	A0A0B6YAF2	A0A0B6YAF2	2	81.642	38060	0	17647	30872	35977	18419
IINEPTAAAIAYGLDK	1658.89	A0A0B6ZWS4;A0A0B7AB49;A0A0B7A937;A0A0B7A931;A0A0B7AB44;A0A0B7AQU9;A0A0B6YP30;A0A0B7AAS1	A0A0B6ZWS4	2	195.36	568480	674590	598510	822600	528050	417290
IINEPTAAAIAYGLDKK	1786.98	A0A0B6ZWS4;A0A0B7AB49;A0A0B7A937;A0A0B7A931;A0A0B7AB44;A0A0B7AQU9;A0A0B6YP30;A0A0B7AAS1	A0A0B6ZWS4	2	155.38	187960	206020	194990	441460	0	253280
IINLEGNHIR	1177.66	A0A8S3YGG7;A0A0B7B430	A0A8S3YGG7	2	97.277	0	0	4708	0	31211	0
IINRPLLLLK	1191.81	A0A0B7AJY5;A0A8S3YCU8	A0A0B7AJY5	2	168.08	237310	340880	198900	0	0	0
IINVIGEPIDER	1366.75	A0A0B7B0H4;A0A8S3YR52;A0A8S3ZN61;A0A0B6Y9Z4	A0A0B7B0H4	2	160.98	0	194080	0	66188	202420	153220
IIPAADLSEQISLAGTEASGTGNMK	2473.24	A0A8S3ZAC9	A0A8S3ZAC9	2;3	90.806	155060	0	0	0	0	0
IIPAASEGGANVFEVTYFK	2012.03	A0A0B7AQI9;A0A0B7AR99;A0A0B7AT91;A0A8S4A654;A0A0B7AT23	A0A0B7AQI9	2	91.457	16283	39661	0	62289	56837	67518
IIPGFMCQGGDFTNGNGTGGK	2126.95	A0A8S3ZEA3;A0A8S3ZAS1;A0A0B7BVZ4	A0A8S3ZEA3	2	142.32	186790	365300	164870	590630	396970	419100
IISMFQAHIR	1214.66	A0A8S3Z426;A0A8S3ZFH4	A0A8S3Z426	2	90.761	0	0	0	0	39774	0
IIVDTYGGWGAHGGGAFSGK	1948.94	A0A0B7A863;A0A8S3ZJS2	A0A0B7A863	2	63.025	240840	53650	0	0	0	0
IIVDTYGGWGAHGGGALSGK	1914.96	A0A8S4A5L7;A0A0B7AXP4;A0A8S3ZBE5;A0A0B6ZHT9;A0A0B6ZI99	A0A8S4A5L7	2	105.79	0	0	0	0	0	0
IKPTIDSVWAFEDVGEAMQK	2263.12	A0A8S3YT41;A0A0B6ZIY0;A0A0B6ZIN2	A0A8S3YT41	3	84.266	0	0	0	12788	4644.3	43637
ILAGDKPYITAQILR	1670.97	A0A8S4A8Y9	A0A8S4A8Y9	2;3	112.73	189390	120830	150990	68592	87739	69119
ILALCMGNHELYMR	1719.83	A0A8S3Z917;A0A0B7BDF9;A0A0B7BF17	A0A8S3Z917	2	86.838	5780.1	0	0	13224	20127	10449
ILATGGQPLK	996.597	A0A0B6Y2G0	A0A0B6Y2G0	2	58.426	0	0	18793	0	49827	0
ILATGGQPLKK	1124.69	A0A0B6Y2G0	A0A0B6Y2G0	2	131.22	0	0	72690	0	114210	38171
ILEDVGIAVNK	1169.67	A0A8S3Z3F2	A0A8S3Z3F2	2	126.82	90930	70803	176240	0	266650	101130
ILEHEEALTIMSR	1540.79	A0A8S4A184;A0A410SF90;A0A410SF62;A0A0B7B2Z7	A0A8S4A184	2	68.548	23956	28087	26323	0	38816	33864
ILESNPLLEAFGNAK	1614.86	A0A0B7A8F8;A0A8S3YV49	A0A0B7A8F8	2	181.44	30017	26993	35076	48925	51468	71709
ILGGHLGR	821.487	A0A8S3YLB0;A0A0B6YT53	A0A8S3YLB0	2	115.83	0	0	0	5864700	13529000	8847000
ILGLGDLGAYGMGIPVGK	1729.94	A0A8S3ZPK4;A0A0B7BIA1	A0A8S3ZPK4	2	95.656	52550	0	18835	17968	12344	0
ILGYGVEDGTK	1150.59	A0A8S3Z5D3	A0A8S3Z5D3	2	87.895	0	0	0	0	127800	72050
ILHTLMETAGTK	1313.7	A0A8S3Z376	A0A8S3Z376	2	123.42	65355	56664	54319	80566	73640	97358
ILISNFLAQTEALMR	1718.94	A0A0B7AAC9;A0A0B7ACA3	A0A0B7AAC9	2	138	26860	0	3991.9	0	4186	7257.4
ILISSLQDTLHGIEEK	1794.97	A0A0B7AUB0;A0A0B7AUP8;A0A8S4A501;A0A0B7ASK5;A0A8S3ZBQ3	A0A0B7AUB0	2	131.06	0	8867.7	0	0	35416	63273
ILITGASGLLGR	1169.71	A0A8S3ZX18;A0A0B7AQM9	A0A8S3ZX18	2	151.22	23662	226330	14048	110370	117960	183700
ILLDGINSTHAHHLR	1695.92	A0A8S4A0Q6;A0A0B7A4Q0;A0A0B7A6H4;A0A0B7A498;A0A0B7A6K9	A0A8S4A0Q6	2;3	64.266	10347	49458	0	33337	33119	26430
ILLSVVSMLAEPNDESAANVDAAK	2456.25	A0A8S3YJU5	A0A8S3YJU5	2	94.119	0	8911.1	0	8515.4	21859	24389
ILLTEPPMNPMK	1382.73	A0A0B6Y7V9;A0A0B6Y9B5;A0A8S3YFH7	A0A0B6Y7V9	2	102.55	0	125980	0	119630	134570	167780
ILMVGLDAAGK	1086.61	A0A0B7BGH5;A0A8S3ZCE7;A0A0B7BKX0;A0A8S3ZTX9;A0A8S3ZS54;A0A8S3ZSW4;A0A0B6ZSC8	A0A8S3ZTX9	2	90.761	0	0	0	0	0	243390
ILNEVQER	999.535	A0A8S3YKG7;A0A0B7ANS5;A0A0B7ALZ4;A0A0B7AKS6	A0A8S3YKG7	2	91.783	29282	34602	0	0	39746	39409
ILQESLGGNAR	1156.62	A0A8S3YNM0;A0A0B7AFD1;A0A0B7AEY5	A0A0B7AFD1	2	90.263	37834	43402	27255	25540	0	28692
ILQSINFPFLVK	1417.83	A0A8S3ZDW7;A0A8S3Z8P0;A0A0B7AJ73	A0A8S3ZDW7	2	126.29	0	0	0	12540	14024	18489
ILSDQAEAR	1001.51	A0A8S3ZCV2;A0A8S3Z2U1;A0A0B6Y9Z9;A0A8S3YWH4	A0A8S3ZCV2	2	106.93	0	0	0	199800	0	0
ILSEIQEEHIR	1365.73	A0A8S3YUC4	A0A8S3YUC4	2	143.39	0	13477	0	27407	32604	25633
ILSSLDSIPYGMR	1450.75	A0A0B7B822	A0A0B7B822	2	85.821	0	0	0	20402	0	14679
ILSVIQVSNIIGFER	1686.97	A0A0B7B4L2	A0A0B7B4L2	2	130.65	42257	18261	28917	4111.8	0	5622.5
ILTDYGFEGHPLR	1516.77	A0A8S4A3V7;A0A0B7BQK1	A0A8S4A3V7	2	94.791	0	0	0	0	0	0
ILVATDLFGR	1103.63	A0A8S3YKG7;A0A0B7ANS5;A0A0B7ALZ4;A0A8S3YVL3;A0A0B7AKS6	A0A8S3YKG7	2	94.806	23863	0	0	31542	0	53663
ILVNEDNLLK	1169.67	A0A0B6ZXH5	A0A0B6ZXH5	2	162.59	134680	112110	92462	107540	100470	99661
ILVPSVVAGAIIGK	1335.85	A0A8S3YVZ0	A0A8S3YVZ0	2	92.445	0	0	8400.7	31243	31018	61909
IMAGALEGDIFLGPEAEEHR	2154.04	A0A0B7AWJ2	A0A0B7AWJ2	2	69.224	0	0	0	18763	10274	23957
IMLPWDPSGK	1142.58	A0A8S3YS27	A0A8S3YS27	2	86.205	411250	1185200	347750	0	0	0
IMNTFSVVPSPK	1318.7	A0A0B7B670;A0A8S3Z3T6;A0A0B7B7T0;A0A0B7B5S3;A0A0B6Z2B0;A0A8S3ZUG3;A0A0B6ZTS1;A0A8S4A9H2	A0A8S3ZUG3	2	187.85	509790	759720	615810	562140	914460	697880
IMQPMETRYK	1295.64	A0A8S3ZQB4	A0A8S3ZQB4	2	74.486	449330	18840	347280	15494	2550.9	22551
IMSIVDPNR	1043.54	A0A0B7B7H5;A0A8S4A8Y9	A0A0B7B7H5	2	109.36	60545	62357	33352	33805	30459	14099
IMSSYEYNR	1161.51	A0A8S3ZNL3	A0A8S3ZNL3	2	117.18	0	0	0	616830	17796	34927
IMTSFSVVPSPK	1291.68	A0A0B7ANE5	A0A0B7ANE5	2	90.142	0	0	0	0	0	51825
IMYAIFEHNFK	1411.7	A0A0B6Y9C2;A0A8S3ZGG6	A0A0B6Y9C2	2	88.181	45000	32590	0	32459	0	0
INATNMGDDTPIHLAAAHGHR	2211.06	A0A0B7A2V3	A0A0B7A2V3	3	91.457	12136	0	0	17198	0	29424
INAVLQFANR	1144.64	A0A8S3ZYQ7	A0A8S3ZYQ7	2	102.46	0	0	0	0	0	0
INAYSYLECSAK	1417.65	A0A8S3ZBC9;A0A0B7AVB2;A0A0B7BQC0;A0A8S3YQZ3	A0A8S3ZBC9	2	117.45	115220	260940	112600	178680	293730	272300
INDALNATR	986.515	A0A0B7A5L0;A0A8S3ZYL5	A0A0B7A5L0	2	100.84	0	0	0	0	0	0
INEAVFPGLQGGPHNHQIAAVAVALK	2650.43	A0A8S3Z3F2;A0A0B7BCI7	A0A8S3Z3F2	3	59.625	168220	0	170750	51793	0	77055
INFPLLSDITHEISK	1725.93	A0A8S3ZHD8;A0A0B6ZD19	A0A8S3ZHD8	2	106.47	0	0	0	0	0	0
INFYFDTNPYFTNDILTK	2225.07	A0A8S4AAY1	A0A8S4AAY1	2	91.993	35585	0	0	0	0	11165
INLIAPPLYVVTTNTLER	2026.15	Q86QK6;A0A0B7AEZ9;A0A8S3ZM84	Q86QK6	2	113.86	29012	65703	44976	26602	54262	58234
INLTSEVPFSK	1233.66	A0A8S3YML3;A0A8S3YLS9;A0A0B6Y3N4	A0A8S3YML3	2	136.84	24310	30307	0	67589	0	60546
INPHWDGNK	1079.51	A0A8S3ZPD9	A0A8S3ZPD9	2	119.07	171170	318030	140010	122010	0	101720
INSATGGDGAAVSQAYK	1608.77	A0A0B7BQT6;A0A0B7BQS2;A0A0B7BRB8;A0A0B7BP57;A0A0B7BPC1	A0A0B7BQT6	2	182.52	14095	0	0	0	0	0
INTNPVEVYK	1175.62	A0A0B7B822;A0A8S4A1D6	A0A0B7B822	2	94.804	0	0	0	0	57337	0
INVYYNEASGGK	1313.63	A0A0B7B670;A0A8S3Z3T6;A0A0B7B7T0;A0A0B7B5S3	A0A0B7B670	2	175.07	263450	323850	333750	0	362530	370150
INVYYNEATGGK	1327.64	A0A8S3ZUG3;A0A0B6ZTS1;A0A8S4A9H2;A0A0B7B4U6;A0A8S3Z308	A0A8S3ZUG3	2	175.07	618440	920430	738500	1011500	1261400	920590
IPDWFLNR	1059.55	A0A0B6Z4V5;A0A8S3YX38;A0A8S3ZZC0	A0A0B6Z4V5	2	100.75	0	0	0	86871	0	156020
IPFVKPAPIDEQEAK	1680.91	A0A8S3ZLN8	A0A8S3ZLN8	3	39.166	20585	0	0	2213	0	20344
IPLQCHFAEK	1241.62	A0A8S3Z7J6	A0A8S3Z7J6	2	92.732	12443	20588	24559	84918	73572	92464
IPMEDKLAMEILDACNHK	2127.02	A0A0B6Z524	A0A0B6Z524	2	41.317	0	0	0	3947900	5513000	3657600
IPNGVNGVEDR	1168.58	A0A8S3ZFG9;A0A8S3ZFR8;A0A0B6ZM00	A0A8S3ZFG9	2	94.66	73766	102050	0	100290	47974	0
IPTIGTQLK	969.586	A0A0B7A8Q8;A0A0B7A854;A0A8S3ZZ10	A0A0B7A8Q8	2	91.783	71107	81958	42448	59143	77300	79707
IPYVYGYTHTAEALR	1752.88	A0A0B7ART5;A0A0B7AU95;A0A0B7ASI3;A0A0B7ARB9	A0A0B7ART5	2	124.06	270480	128550	123390	76077	11128	16504
IQAEPVEGFR	1144.59	A0A8S4A7E5;A0A8S3ZSK8;A0A0B7AXF8	A0A8S4A7E5	2	106.93	30977	20811	39665	0	0	26203
IQDKEEEFENTR	1536.71	A0A0B7B774;A0A0B7BA60;A0A0B7B846;A0A0B7B836;A0A0B7BAQ7;A0A0B7B8F3;A0A0B7AAF6;A0A0B7ABE1;A0A8S3ZFH4	A0A0B7B774	2	82.437	114360	16967	44069	0	0	0
IQLLEEDLER	1256.66	A0A0B7A4B0;A0A0B7A2M1;A0A0B7A489;A0A0B7A234;A0A0B7A1P4;A0A0B7A1R9;A0A8S3YI15;A0A0B7A242;A0A0B7A4G7;O97192;A0A0B7A1Q2;A0A0B7A212;A0A0B7A2N2;A0A0B7A1R3;A0A0B7A2P3;A0A0B7A227;A0A0B7A4E2;A0A0B7A4F3;A0A0B7A499;A0A0B7A2N7;A0A0B7A219;A0A0B7A2L7;A0A0B7A4H0;A0A0B7A484;A0A0B7A4G0	A0A8S3YI15	2	217.12	906530	854930	630630	309720	351480	182700
IQMISNGLQLR	1271.7	A0A8S3ZT92	A0A8S3ZT92	2	83.358	30080	0	0	0	3713.6	0
IQNAGGSVMIQR	1272.66	A0A8S3Z4V3;A0A0B7A7R6	A0A8S3Z4V3	2	203.55	107290	153860	91760	146400	161860	156590
IQNAGTEVVEAK	1257.66	A0A8S4A6A5;A0A0B6ZSN3;A0A8S3ZZ04	A0A8S4A6A5	2	159.12	95025	38344	17388	0	78144	49898
IQPGMTNFTLSLK	1448.77	A0A8S3ZAA0	A0A8S3ZAA0	2	48.822	0	0	0	7707.6	0	22809
IQQDQGPNGFESIAGFHGAPFK	2344.12	A0A0B7A0D2;A0A0B7A1Q5	A0A0B7A0D2	2;3	164.3	25766000	19212000	29264000	17691000	10048000	11791000
IQQSNLLNNSR	1285.67	A0A0B7AWQ6	A0A0B7AWQ6	2	183.57	559410	533590	196840	217810	273160	193140
IQSNVQYHAEFEK	1591.76	A0A8S3YG49	A0A8S3YG49	2	144.51	0	0	151780	75460	89618	100870
IQTLDLGSEGAIPLEIR	1824	A0A0B7BFF0;A0A8S3Z3P4	A0A0B7BFF0	2	199.04	64240	27425	68715	17128	215090	30517
IQTQPGWSTTLR	1386.73	A0A8S3YMU1;A0A0B7B7I1;A0A0B7B767;A0A0B7B960;A0A0B7B693	A0A8S3YMU1	2	139.78	0	0	0	0	57638	17926
IQVDDNDYIHVR	1485.72	A0A0B6Z7H4	A0A0B6Z7H4	2	125.17	280850	119810	0	55920	111780	97340
IREEYPDR	1076.53	A0A0B7B670;A0A0B7B7T0;A0A0B7B5S3;CON__ENSEMBL:ENSBTAP00000025008;A0A8S3ZUG3;A0A0B6ZTS1;A0A8S4A9H2;A0A0B7B4U6;A0A0B6Y627	A0A8S3ZUG3	2	146.03	0	0	0	0	692530	354820
IRYESLTDPSK	1307.67	A0A0B6ZJD3;A0A8S3ZY08;A0A8S3ZJK1;A0A0B6ZUX8	A0A8S3ZY08	2	123.42	0	829190	426420	0	0	422130
ISDQIMTALLR	1259.69	A0A8S3YDY6	A0A8S3YDY6	2	175.07	38191	68358	0	66112	49700	72404
ISEQFTAMFR	1228.59	A0A0B7B670;A0A8S3Z3T6;A0A8S4A684;A0A8S3ZUG3;A0A0B6ZTS1	A0A8S3ZUG3	2	208.6	1024600	1222700	1181400	1079200	1340000	1416400
ISFLENNLEQLTK	1547.82	A0A8S3YNM0;A0A0B7AH31;A0A0B7AFD1;A0A0B7AEY5	A0A0B7AFD1	2	108.24	0	0	0	0	0	0
ISGLIYEETR	1179.61	A0A0B6YRU8;M1H3A8;A0A059NTT7;A0A059NTU7;A0A059NTU8;A0A059NTU9;A0A059NTS1;A0A059NTW9;M1HH21;M1HH29;A0A059NTT5;M1H8U0;M1H8U4;M1H3B3;M1H8W7;M1H8X1;M1GRR5;M1H8W4;A0A059NTT6;A0A059NTT4;M1GRQ6;A0A023J597;M1GRR1;M1GRR3;A0A059NTY4;A0A059NTX2;A0A023J5D4;M1H8X5;A0A023J566;A0A023J594;A0A059NTS3;A0A023J593;A0A023J5G6;A0A023J5G8;A0A023J5G9;A0A023J5H0;A0A059NTS0;A0A059NTV0;M1HH24;M1HH55;M1H7N6;M1HH35;M1H7L9;M1…	A0A0B6YRU8	2	196.32	388030	424520	230660	111520	929290	465270
ISHELQAQK	1052.56	A0A0B7ABD8;A0A8S3ZWL0	A0A0B7ABD8	2	106.93	6719.2	0	0	0	9537.2	0
ISISLENEPLGTAGPLALAR	2021.12	A0A8S3Z7R9	A0A8S3Z7R9	2	166.48	18824	18502	0	10411	0	83824
ISLTSEVPFSK	1206.65	A0A0B6Y8N4	A0A0B6Y8N4	2	107.08	0	47089	0	82063	53258	72674
ISTLEQYAVR	1178.63	A0A8S3ZVI1	A0A8S3ZVI1	2	111.39	66767	0	41115	0	21347	17910
ISVVMHFAGLK	1200.67	A0A8S3ZNX8	A0A8S3ZNX8	2	95.311	0	38840	0	0	0	43274
ITASKPGTDVTMETAAAMAAGSLAFK	2539.27	A0A2D2VZX5	A0A2D2VZX5	3	115.41	0	0	217920	82773	0	0
ITDFSEEIHR	1245.6	A0A8S3YD83	A0A8S3YD83	2	142.04	22093	23676	0	14997	0	32268
ITFADTGEEVYQGQK	1684.79	A0A0B7AF40;A0A0B7AFT1	A0A0B7AF40	2	175.54	0	0	81817	36111	21086	47832
ITGEDFDFSK	1157.52	A0A0B6ZCG8	A0A0B6ZCG8	2	78.932	255160	393110	259290	0	416660	372740
ITGLDPAGPYFENTDK	1736.83	A0A8S3Z3S5;A0A8S3YZV8	A0A8S3Z3S5	2	75.012	0	0	43700	55211	0	0
ITGLPLEEGIYK	1331.73	A0A0B7A4W0	A0A0B7A4W0	2	94.66	39370	59929	30050	67453	52498	61609
ITLQDVVTHNK	1266.69	A0A0B7B822	A0A0B7B822	2	168.69	21611	0	0	26130	25210	9971.3
ITPGAGDAQVQGIK	1353.73	A0A8S3ZJ33	A0A8S3ZJ33	2	71.896	0	0	0	0	60219	89661
ITPSYVAFTPDGER	1551.76	A0A0B7AAS1	A0A0B7AAS1	2	177.47	183960	268080	96537	735640	322420	313050
ITQFEAEFLK	1224.64	A0A8S3YKH3;A0A8S3Z7B4	A0A8S3YKH3	2	112.8	61351	12760	0	0	32360	35143
ITQSNAILR	1014.58	A0A0B7B7L8	A0A0B7B7L8	2	150.24	36287	0	0	684370	331610	547170
ITSEALLVTQQLVK	1541.9	A0A0B7AHW9	A0A0B7AHW9	2	147.19	16890	45563	11383	36261	26620	20901
ITVEGPPEEVNK	1310.67	A0A8S3ZXA8	A0A8S3ZXA8	2	167.76	23863	10472	0	0	26741	66667
IVAVNAHSFLK	1197.69	A0A8S3ZQE8	A0A8S3ZQE8	2	126.29	0	0	0	0	0	0
IVDIGGPDYLK	1188.64	A0A8S3ZC76;A0A0B7ARP3	A0A8S3ZC76	2	102.55	393660	118810	428470	0	460410	142340
IVLENSVFSDHR	1414.72	A0A0B7BH80	A0A0B7BH80	2	106.35	0	0	0	0	0	0
IVQVALNGLENILR	1550.91	A0A8S3ZLZ1	A0A8S3ZLZ1	2	92.707	0	0	31103	0	0	7699.7
IVSQLLTLMDGLK	1429.82	A0A0B7AKA6;A0A0B7AMU4;A0A0B7AN01;A0A8S3YVN3	A0A8S3YVN3	2	220.25	357680	143990	221720	86751	99348	48002
IVSYAQGFMLMR	1414.71	A0A0B7ANW8;A0A8S3YW59	A0A0B7ANW8	2	170.69	189930	357960	227660	171160	270030	149540
IVTTEPEINTR	1271.67	A0A0B7AID3	A0A0B7AID3	2	107.08	0	0	55057	0	59290	59268
IVTVMTNPR	1029.56	A0A0B6Z4V5;A0A8S3YX38;A0A8S3ZZC0;A0A8S3Z5Z4	A0A0B6Z4V5	2	142.36	33777	56162	0	92170	103650	115640
IVVASDYIGAVIGK	1403.8	A0A8S3YSM7;A0A0B7B8X1;A0A0B7B689;A0A0B7B6L5	A0A8S3YSM7	2	69.276	0	0	0	22542	0	19106
IVWNDGLDEYR	1378.65	A0A8S3YFS4	A0A8S3YFS4	2	116.13	0	0	57079	41339	73224	51592
IVYGGGAPEIAASLAVQEAADK	2129.1	A0A8S3ZVI1;A0A0B6ZUU6	A0A8S3ZVI1	2	72.075	124560	0	0	0	0	0
IWAIWQELQK	1313.71	A0A0B7A0D2;A0A0B7A1Q5	A0A0B7A0D2	2	206.38	5692300	5294000	6922300	2697400	2399800	2117900
IWAIWTALQEHR	1522.8	A0A8S3YRC8;A0A3G2VFW4	A0A8S3YRC8	2	289.18	1211700	543730	628200	144560	257770	233020
IWAIWTALQQHR	1521.82	A0A3G2VHR9;G3FPE6;G3FPE5;A0A3G2VHT2;A0A8S3ZS36	A0A3G2VHR9	2	213.45	409750	288800	338980	78100	94070	92692
IWAIWTALQQR	1384.76	A0A3G2VHN3	A0A3G2VHN3	2	253.74	534270	516240	634350	0	151770	144820
IWAVWQELQR	1327.7	A0A8S3YRC8;A0A3G2VHF1	A0A8S3YRC8	2	206.38	20430000	17443000	22498000	9427200	8156900	6838700
IWHHTFYNELR	1514.74	A0A220VX74;A0A220VX55;A0A220VX60;A0A220VX59;A0A220VX57;A0A220VX69;A0A220VX66;A0A220VX90;A0A220VX82;A0A220VX72;A0A220VX73;A0A220VX70;A0A8S3Z2I4;A0A8S3YX19;A0A220VX71;A0A220VX65;A0A220VX67;A0A220VX61;A0A220VX78;A0A220VX85;A0A8S3YNF7;A0A8S3YTZ8;A0A345S6Z0;A0A8S3YTS0;A0A0B7B945;A0A0B7BBH4;A0A8S3ZNL0;A0A8S3ZPQ2;A0A8S3YNG1;A0A8S3YPA8;A0A8S3YSY5;A0A8S3Z8A6;A0A8S3ZKW9;A0A0B7B8T9;A0A0B7B7V9;A0A0B7BAV1;A0A…	A0A8S3YNF7	2;3	187.23	8298200	14581000	8201300	5708400	11426000	9327200
IWIIWQELQK	1355.76	A0A3G2VFQ5;A0A3G2VHR9;G3FPE6	A0A3G2VHR9	2	154.28	90759	70875	105840	16028	29701	14820
IWIVWQELQQR	1497.81	A0A0B7BT89;A0A0B7BRG8;A0A0B7BRS0;A0A0B7BT79;A0A0B7BRR2;A0A0B7BT84;A0A0B7BTV5;A0A0B7BTV0;A0A0B7BQL8;A0A3G2VFP3;A0A3G2VMG8	A0A0B7BT89	2	236.03	411600	491830	614730	196830	260540	205320
IWLDPNEANEIANANSR	1925.92	A0A8S3ZCV2;A0A8S3Z2U1	A0A8S3ZCV2	2	124.62	0	0	0	106300	141310	105950
IWVVWQELQR	1355.73	G3FPE5	G3FPE5	2	133.98	86160	111900	144040	41335	64880	51189
IWYHTFYNELR	1540.75	A0A0B6YBE1	A0A0B6YBE1	3	97.277	0	0	0	0	1512.2	7498.4
IYAMHWSSDSR	1351.6	A0A0B7BKD8	A0A0B7BKD8	2	57.888	666100	1799500	927730	1694500	10763	0
IYFGMHDLAR	1221.6	A0A0B7AAA5	A0A0B7AAA5	2	118.06	0	0	0	31185	44222	74597
IYIDSNNNPER	1333.63	A0A0B7BGR4;A0A0B7BDY0;A0A0B7BH80;A0A8S3YKY7	A0A0B7BH80	2	143.39	70024	58672	85078	93073	106220	78418
IYIPLPEAPAR	1238.7	A0A8S3YJE8	A0A8S3YJE8	2	67.507	0	24406	24366	0	39189	44269
IYIVVEDH	986.507	A0A3G2VHN3;G3FPE5;A0A3G2VHT2	G3FPE5	1;2	159.42	9542900	3891400	5400900	2104500	3216400	2226400
IYKYEITDQLK	1412.76	A0A0B7BT89;A0A0B7BRG8;A0A0B7BRS0;A0A0B7BT79;A0A0B7BRR2;A0A0B7BT84;A0A0B7BTV5;A0A0B7BTV0;A0A0B7BQL8;A0A0B7BRR5;A0A3G2VFP3	A0A0B7BT89	2	160.98	331040	199490	268660	274680	141610	240450
IYLDGPFGESHQDWYR	1981.9	A0A8S3Z3F9	A0A8S3Z3F9	2	81.48	0	0	0	0	0	0
IYPEEMIETGISAIDTMNSIAR	2453.18	A0A0B7AX72;A0A0B7AWS9;A0A8S3ZS96	A0A0B7AX72	2;3	140.78	444880	232350	125510	91222	152980	135950
IYVDGVLK	905.522	A0A8S4A205	A0A8S4A205	2	75.243	0	0	0	126460	397540	197580
IYVGNLPPDIR	1255.69	A0A0B7B784;A0A8S3YNI2;A0A0B7B6L7;A0A0B6Z4R6	A0A0B7B784	2	143.39	0	0	0	0	7611.2	18608
KADVGATETSYK	1268.62	A0A0B7BC90	A0A0B7BC90	2	136.06	1026300	0	269520	103110	0	9979
KATLELTHNYGTEK	1603.82	A0A8S3YNL4;A0A0B7BQJ6	A0A8S3YNL4	2	115.35	27429	0	0	0	0	0
KDLYANTVLSGGSTMYPGIADR	2328.14	A0A220VX78;A0A8S3YNG1	A0A8S3YNG1	3	89.489	0	0	0	0	0	0
KDLYANTVLSGGTTMYPGIADR	2342.16	A0A8S3YNF7;A0A8S3YTZ8;A0A0B6Y7T6;A0A8S3Z918	A0A8S3YNF7	2;3	186.55	250360	740000	341440	318500	656120	252200
KEDLVAEQALK	1242.68	A0A8S3YY46	A0A8S3YY46	2	101.45	20545	7032.5	15847	62354	31287	62977
KEHMPSNQLLENFK	1713.85	A0A0B7AB67	A0A0B7AB67	2	85.821	19284	44138	36070	0	51531	0
KESYSIYIYK	1292.67	A0A0B6Y9Y9;A0A8S3ZND5	A0A0B6Y9Y9	2	116.13	39119	44377	20849	16514	133420	79651
KFDQLLAEEK	1219.64	A0A8S3YH46	A0A8S3YH46	2	179.31	341000	274400	332180	233150	335690	230930
KFLDGIYVSEK	1297.69	A0A8S3YUD0	A0A8S3YUD0	2	105.94	0	0	0	0	0	0
KGDIFLVR	946.56	A0A0B7AKA6;A0A0B7AMU4;A0A8S3YVN3	A0A8S3YVN3	2	155.82	152010	52037	97043	26312	0	16889
KGPFLNVINGIHSLGFLANSK	2225.23	A0A8S3ZGB8;A0A8S3ZRB9	A0A8S3ZRB9	3	41.284	32664	0	0	0	21995	93172
KGSITSVQAIFVPADDLTDPAPATTFAHLDATTVLSR	3825.98	A0A0B7B0H4;A0A8S3YR52	A0A0B7B0H4	4	2.5858	0	0	0	0	0	0
KHDEEEDPEEDDDA	1671.6	A0A0B6ZV11	A0A0B6ZV11	2	112.93	173440	247130	196770	206730	176740	290450
KHEAFESDLAAHQDR	1752.82	A0A0B7B7H5;A0A8S4A8Y9	A0A0B7B7H5	3	72.031	50301	20405	0	7277.1	0	0
KIEDNNTLVFIVDK	1646.89	A0A0B6YS38;A0A0B6YRY4;A0A8S3YZM6;A0A8S3YQY0;A0A8S3ZQB6;A0A8S4AA39;A0A8S3YX53	A0A0B6YS38	2	98.865	0	0	0	40393	34801	28430
KIEDNNTLVFIVDKR	1802.99	A0A0B6YS38;A0A0B6YRY4;A0A8S3YZM6;A0A8S3YQY0;A0A8S3ZQB6;A0A8S4AA39;A0A8S3YX53	A0A0B6YS38	3	108.91	14392	28285	18158	64057	63675	62401
KIESLGNQIGEYEGELHTLR	2285.17	P22488;P16275	P22488	3	42.888	0	0	0	0	0	0
KIILVTGGTGLVGK	1354.85	A0A8S3ZUE6	A0A8S3ZUE6	2	81.48	0	0	0	0	0	11919
KLAVNMVPFPR	1270.72	A0A0B7B670;A0A8S3Z3T6;A0A8S4A684;A0A0B6Z0M5;A0A8S4ADX8;A0A8S3ZNW7;A0A0B6ZJM1;A0A8S3ZJY4;CON__ENSEMBL:ENSBTAP00000025008;A0A8S3ZUG3;A0A0B6ZTS1;A0A8S4A9H2;A0A0B7B4U6;A0A0B7ANE5	A0A8S3ZUG3	2;3	162.59	34758	0	0	92767	115550	172530
KLDEAVAAAHLEHLGVR	1828	A0A8S4A8U8	A0A8S4A8U8	2;3	116.06	0	0	0	235070	70797	166390
KLELSDNR	973.519	A0A0B6ZV11	A0A0B6ZV11	2	159.46	0	290090	180890	131450	237240	343730
KLESGAHVVVGTPGR	1505.83	A0A8S3YNX5;A0A0B7ARV6;A0A0B7A5C2;A0A8S4A4G9	A0A8S3YNX5	2;3	87.573	0	0	0	100160	48110	130720
KLHTDDELNWLDHSK	1849.9	A0A0B7BMQ0;A0A0B7BNN7;A0A0B7BMP4	A0A0B7BMQ0	3	251.02	0	0	0	0	11511	7036.7
KLIWVPDDVHGFVAASIK	1994.1	A0A0B7B472;A0A0B7B756;A0A0B7B7P5	A0A0B7B472	3	39.587	0	0	0	0	3019	0
KLNEYLESQDTK	1466.73	A0A0B7B1W7;A0A0B7B1C8;A0A8S3Z6X9;A0A0B6ZVK6;A0A0B6ZUS1;A0A0B6ZX80;A0A0B6ZUX2	A0A0B7B1W7	2	140.57	147130	213410	0	0	0	227820
KLQISCVVEDDK	1432.72	A0A8S3YCI9	A0A8S3YCI9	2	75.5	0	0	0	0	0	15260
KLQNEVINIEAEFYK	1836.96	A0A0B7ARY8;A0A0B7APA4;A0A0B7ARY3;A0A0B7ARQ8;A0A8S3ZL19	A0A0B7ARY8	2	90.376	59052	54862	61493	59391	63898	55132
KLSPITYPQGLAMAK	1616.9	A0A0B7A456;A0A8S3YC48;A0A0B6ZRG3;A0A8S3YMP7	A0A0B7A456	2	98.865	0	0	0	0	144970	140720
KLTSDLEGHPTPR	1449.76	A0A0B6XYR0;A0A8S3YI67;A0A8S3YW33	A0A0B6XYR0	2;3	101.64	71030	0	0	152070	125200	140370
KMDELQLFR	1178.61	A0A0B7AKA6;A0A0B7AMU4;A0A0B7AJX7;A0A8S3YVN3	A0A8S3YVN3	2	179.36	0	159030	212890	79227	96333	60588
KMEAEMEQVFEMK	1628.72	A0A8S3ZEA4;A0A0B7AFJ9;A0A8S4A461;A0A0B7AFY0;A0A0B7AI06	A0A8S3ZEA4	2	67.887	14058	17139	0	0	31037	24629
KMEAQIK	846.463	A0A0B6ZIJ3;A0A0B6ZL15	A0A0B6ZIJ3	1	126.2	2238800	1028900	2154100	0	651460	1119000
KMSDEIHEIIR	1369.7	A0A0B7A8Q8;A0A0B7A854;A0A8S3Z888	A0A0B7A8Q8	2	105.94	0	0	0	0	43755	52570
KNVDALSPR	998.551	A0A3G2VFQ5;A0A0B6YS12;A0A3G2VHR9;G3FPE6	A0A3G2VHR9	2	196.32	2136000	1617500	2396000	1776500	0	1133000
KPLAPFSLTSDVNPDPVTR	2053.08	A0A8S3YUW4	A0A8S3YUW4	2;3	222.25	109470000	82519000	114360000	25328000	27639000	28621000
KPLLIVAEDVDGEALSTLVLNR	2364.33	A0A0B7A5L0	A0A0B7A5L0	3	26.55	0	0	0	0	3265.8	0
KPLQPFQDK	1099.6	A0A3G2VFQ5;A0A3G2VHR9;G3FPE6;P12031	A0A3G2VHR9	2	258.25	14020000	16355000	17451000	14798000	8011800	7734600
KPLSPFGLTSDVNPDPVTR	2039.07	A0A8S3YRC8	A0A8S3YRC8	2;3	162	9787500	5542900	10456000	1840900	2164000	1989300
KPSPVVEQSSMAVETVEK	1943.99	A0A8S3ZJV7	A0A8S3ZJV7	3	170.95	21989	0	7691.1	47870	20064	0
KPVLLLHPLGGWTK	1557.94	A0A8S3ZCR5;A0A0B7AVC2	A0A8S3ZCR5	2	99.589	23598	0	17145	15883	0	53770
KQDFTLEQLK	1248.67	A0A0B7A1B0;A0A0B6ZYK8	A0A0B7A1B0	2	175.07	0	0	0	0	24262	0
KQVEEAEEIAAVNLAK	1740.93	A0A0B7B774;A0A0B7BA60;A0A0B7B846;A0A0B7B836;A0A0B7BAQ7;A0A0B7B8F3;A0A0B7B840;A0A0B7B778	A0A0B7B774	2	62.494	12785	0	0	8748.2	0	0
KSEIEYYAMLAK	1444.73	A0A8S4A6A3;A0A8S3ZRR4;A0A0B6YAV5;A0A8S3Z737;A0A0B6YCV3	A0A8S4A6A3	2	138.71	0	0	0	11837	22688	17910
KSELFQDDLYPDTASDVPAISAEDFFSGK	3191.48	A0A8S3ZZJ2	A0A8S3ZZJ2	3	118.96	61051	121090	98152	139780	151430	96008
KTVTAMDVVYALK	1437.79	A0A0B6YRU8;M1H3A8;A0A059NTT7;A0A059NTU7;A0A059NTU8;A0A059NTU9;A0A059NTS1;A0A059NTW9;M1HH21;M1HH29;A0A059NTT5;M1H8U0;M1H8U4;M1H3B3;M1H8W7;M1H8X1;M1GRR5;M1H8W4;A0A059NTT6;A0A059NTT4;M1GRQ6;A0A023J597;M1GRR1;M1GRR3;A0A059NTY4;A0A059NTX2;A0A023J5D4;M1H8X5;A0A023J566;A0A023J594;A0A059NTS3;A0A023J593;A0A023J5G6;A0A023J5G8;A0A023J5G9;A0A023J5H0;A0A059NTS0;A0A059NTV0;M1HH24;M1HH55;M1H7N6;M1HH35;M1H7L9;M1…	A0A0B6YRU8	2	159.44	0	0	0	0	0	0
KVASPFVAMGNIESFNK	1837.94	A0A8S3ZRB9;A0A0B6ZYC5	A0A8S3ZRB9	2;3	87.727	0	0	0	8046.6	0	96105
KVIAAHVTGTVK	1222.74	A0A8S3ZF38	A0A8S3ZF38	2	122.51	6558.9	3203.2	3448.8	25037	21672	35652
KVQDLLNDNK	1185.64	A0A8S3ZMG0	A0A8S3ZMG0	2	90.142	0	0	0	13701	0	33156
KVQNELEDAEER	1458.7	A0A0B7B774;A0A0B7BA60;A0A0B7B846;A0A0B7B836;A0A0B7BAQ7;A0A0B7B8F3;A0A0B7B840;A0A0B7B778;A0A8S3ZFH4	A0A0B7B774	2	78.864	67911	0	22524	0	17855	0
KYEEVLHMVR	1302.68	A0A8S3YPU9	A0A8S3YPU9	2	140.05	0	0	0	0	0	25691
KYEMFAQTLQQSR	1628.8	A0A0B7AKA6;A0A0B7AMU4;A0A0B7AN01;A0A0B7AMU0;A0A8S3YVN3	A0A8S3YVN3	2	85.813	422910	197770	295210	115870	125880	75346
KYGQDACNVGDEGGFAPNIQDNQEGLELLK	3278.51	A0A8S3YYP4	A0A8S3YYP4	3	30.486	0	174540	0	0	87390	0
KYNHYNDGGDYGFR	1704.73	A0A8S3ZWV5;A0A8S4A7E7;A0A0B6Y962	A0A8S3ZWV5	3	93.162	0	0	0	0	0	0
LAAGDWFTSR	1122.55	A0A8S3ZYA1;A0A0B7BKY3;A0A8S3YTQ8	A0A8S3ZYA1	2	134.66	50570	95145	57548	78988	67640	70932
LAAHDEVHLR	1159.61	A0A8S3YSM7;A0A0B7B8X1;A0A8S3YW71	A0A8S3YSM7	2	81.163	0	0	0	28534	0	27422
LAANYPLLTGQR	1315.72	A0A0B6YZ12;A0A8S3ZNZ3	A0A8S3ZNZ3	2	148.9	310840	371020	154160	168640	221050	0
LAATNALLNSLEFTK	1604.88	A0A8S3YDY6	A0A8S3YDY6	2	217.2	76616	108600	83526	96999	86074	101620
LADENNLLTER	1286.65	A0A8S3YKF7	A0A8S3YKF7	2	115.41	0	40660	0	0	15285	9412.7
LADFGVLHR	1026.56	A0A8S3ZLW9	A0A8S3ZLW9	2	129.56	76499	106940	68992	108590	85121	63409
LAEAEAEALR	1071.56	A0A8S3YIZ1	A0A8S3YIZ1	2	85.716	0	4431.1	0	0	0	0
LAEAEEEVNSGAPTR	1571.74	A0A0B6YIU9;A0A8S3Z5D4	A0A0B6YIU9	2	194.83	0	0	0	0	0	29557
LAEAVAIQSVSAWPEK	1697.9	A0A0B6ZHN8;A0A8S3ZZI0	A0A0B6ZHN8	2	206.7	159490	156870	61481	41891	162390	81524
LAEFHTELER	1243.62	A0A0B7AZ06;A0A8S3YT52	A0A0B7AZ06	2	154.35	32634	46092	32189	44199	39279	41909
LAEIETSEENEFLK	1650.8	A0A8S3Z435	A0A8S3Z435	2	172.51	96924	0	90740	123530	242310	54897
LAEMINELSTALTGVK	1688.9	A0A8S3Z4W8	A0A8S3Z4W8	2	124.62	2686.8	11617	0	16710	42003	28004
LAEMPADSGYPAYLPAR	1820.88	A0A0B6YZ12;A0A8S3ZNZ3	A0A8S3ZNZ3	2	181.44	851990	800890	344880	375890	457830	382290
LAFGLLSGEYSK	1283.68	A0A8S3ZE40;A0A0B6ZNU7	A0A8S3ZE40	2	121.8	0	0	0	0	42545	42572
LAGESESNLR	1074.53	A0A0B7AKA6;A0A0B7AMU4;A0A0B7AN01;A0A8S3YVN3	A0A8S3YVN3	2	99.305	573980	299990	281100	0	0	0
LAGPQLVQMFIGDGAK	1643.87	A0A0B7ABD8;A0A8S3ZWL0	A0A0B7ABD8	2	139.7	15404	18513	35687	0	41881	22935
LAHANAAVVLSAVK	1362.8	A0A8S3ZAA0	A0A8S3ZAA0	2	87.573	0	0	0	0	0	22318
LAITEVDLER	1157.63	A0A8S3YI15;A0A0B7A242;A0A0B7A4G7;O97192;A0A0B7A1Q2;A0A0B7A212;A0A0B7A2N2;A0A0B7A1R3;A0A0B7A2P3;A0A0B7A227;A0A0B7A4E2;A0A0B7A4F3;A0A0B7A499;A0A0B7A2N7;A0A0B7A219;A0A0B7A2L7;A0A0B7A4H0;A0A0B7A484;A0A0B7A4G0;A0A8S3ZRL6	A0A8S3YI15	2	126.82	626790	96825	294270	46429	62615	33481
LALDTTVLVEPYTLPDGR	1972.05	A0A0B6Y7V9;A0A0B6Y9B5	A0A0B6Y7V9	2	146.37	76526	49263	70943	27877	124120	50367
LAMMEDGYTVYR	1447.65	A0A0B7AT57	A0A0B7AT57	2	90.142	9187.9	0	0	0	32938	15911
LAMQEFMLLPTGASSFSDAMR	2302.08	A0A8S3YYP4;A0A8S4A1D2	A0A8S3YYP4	2;3	154.48	377790	649990	245600	249160	381230	340470
LAMYGVDLHK	1145.59	A0A8S3ZCR6;A0A8S3ZFR7;A0A0B6ZXI2;A0A0B6ZYZ6	A0A8S3ZCR6	2	100.84	34445	40732	0	37993	41477	40720
LANGHLGITFTPR	1395.76	A0A8S3ZYL1	A0A8S3ZYL1	2	78.864	19836	0	15896	21683	0	0
LAPEHPFPAPIQDCLDVTR	2175.08	A0A8S3YMA9	A0A8S3YMA9	3	54.912	0	0	0	0	0	0
LAQEPITQSGK	1170.62	A0A0B7BNN1;A0A0B7BQZ0;A0A0B7BNT7;A0A0B7BMR2;A0A0B7BQC8;A0A0B7BQX0;A0A0B7BQA8;A0A0B7BNN3;A0A8S3YIY8	A0A0B7BNN1	2	94.804	0	0	0	100090	87743	83607
LAQGLTHLGK	1036.6	A0A8S3YQH6	A0A8S3YQH6	2	109.88	48620	0	34708	31132	41586	30139
LASDLLEWIR	1214.67	A0A0B7B7H5;A0A8S4A8Y9	A0A0B7B7H5	2	220.71	154160	162600	167860	0	81006	11503
LASTWEGIQAAR	1301.67	A0A8S4A5K0;A0A0B6ZQF9	A0A8S4A5K0	2	191.24	169590	303040	114650	239410	231640	213270
LAVNMVPFPR	1142.63	A0A0B7B670;A0A8S3Z3T6;A0A8S4A684;A0A0B6Z0M5;A0A8S4ADX8;A0A8S3ZNW7;A0A0B6ZJM1;A0A8S3ZJY4;CON__ENSEMBL:ENSBTAP00000025008;A0A8S3ZUG3;A0A0B6ZTS1;A0A8S4A9H2;A0A0B7B4U6;A0A0B7ANE5	A0A8S3ZUG3	2	219.16	1218500	1891800	1566700	1643500	2172200	1644000
LAYQTSELYSDAMK	1618.75	A0A8S3ZY97	A0A8S3ZY97	2	130.71	45959	51776	50640	46488	64529	63056
LCSIVGSPSGYIQSLPK	1804.94	A0A0B7ARY8;A0A0B7APA4;A0A0B7ARY3;A0A0B7ARQ8	A0A0B7ARY8	2	91.939	0	0	0	29138	0	58985
LCYVALDFEQEMATAASSSSLEK	2549.17	A0A8S3ZKW9;A0A8S3ZPG3	A0A8S3ZKW9	3	162	24145	56853	57967	50592	80359	46206
LCYVALDFEQEMATAATSSSLEK	2563.18	A0A220VX78;A0A220VX85;E7DS59;E7DSA7;E7DSB0;E7DSB1;E7DSC2;E7DSA4;E7DS89;E7DS45;E7DS54;E7DS58;E7DSA9;E7DS60;E7DS92;E7DS53;E7DS64;E7DS86;E7DS83;E7DS80;E7DS93;E7DS79;E7DS69;E7DS61;E7DSC3;E7DSB3;E7DS98;E7DS57;E7DS97;E7DS73;E7DS55;E7DS49;E7DSB2;A0A4Y1QEX4;E7DS94;E7DS85;E7DS71;A0A8S3YNF7;A0A345S6Z0	A0A8S3YNF7	2;3	193.56	49658	90924	53119	60339	103760	90329
LCYVALDFEQEMATASTSSSLEK	2579.18	A0A8S3YPA8;A0A8S3YSY5	A0A8S3YPA8	2;3	254.55	308670	1170800	529650	718720	1412800	500860
LDEAEAQALK	1086.56	A0A0B7B774;A0A0B7BA60;A0A0B7B846;A0A0B7B836;A0A0B7BAQ7;A0A0B7B8F3;A0A0B7B840;A0A0B7B778;A0A0B7AAF6;A0A0B7ABE1;A0A8S3Z426;A0A8S3ZFH4	A0A0B7B774	2	94.804	0	0	0	31748	0	20749
LDEAGGATAAQVELNK	1585.79	A0A0B7B774;A0A0B7BA60;A0A0B7B846;A0A0B7B836;A0A0B7BAQ7;A0A0B7B8F3	A0A0B7B774	2	165.72	135090	0	57326	48819	38197	26388
LDEDIQLIK	1085.6	A0A0B7BKY9;A0A0B7BJT4	A0A0B7BKY9	2	86.205	0	0	37473	0	0	0
LDHKFDLMYAK	1379.69	A0A8S3ZVH9;A0A0B7B1E4;A0A0B7ASS7;Q86GG3;A0A0B7AQV8;A0A0B6Y944;A0A0B7AXD4;A0A8S4A326;A0A8S3ZHH4;A0A0B6YMV0;A0A345S6Y9;A0A8S4A3J5;A0A0B7API8;A0A8S3YJ82;A0A0B6YW04;A0A8S3YXW4;A0A8S3ZD42;A0A8S3ZVL5;A0A8S4A997;A0A8S3ZZX2;A0A0B7AVA2;A0A8S4A4B1;A0A0B7B588	A0A8S3ZZX2	2	132.44	39084	27167	36622	54832	67754	94785
LDLPLSEVVK	1111.65	A0A8S3ZFY2	A0A8S3ZFY2	2	92.732	42550	42276	48654	46680	43496	39706
LDLSNNNTQALVLAPTR	1838.98	A0A8S3YNX5	A0A8S3YNX5	2	239.37	96644	149310	91938	199510	170760	290150
LDNIWGTGGGIRPVK	1581.86	A0A0B7A9Z6;A0A8S4A0Z4;A0A0B6YPD9	A0A0B7A9Z6	2	153.52	31228	90352	59049	93421	0	200430
LDPFLTTLLLR	1300.78	A0A8S4A5C5;A0A0B7ACZ7	A0A8S4A5C5	2	85.622	0	0	0	7064.6	8018.7	17690
LDQLASSWEELK	1417.71	A0A8S3ZEU9	A0A8S3ZEU9	2	86.243	0	0	0	0	0	0
LDQLIYIPLPDDK	1541.83	A0A0B7AKA6;A0A0B7AMU4;A0A0B7AN01;A0A8S3YVN3	A0A8S3YVN3	2	224.49	465770	300520	388260	162460	167790	95016
LDSLSVYWNSK	1310.65	A0A8S3YAY8	A0A8S3YAY8	2	147.78	111860	117230	0	19098	19376	30832
LDVTSVEDYHK	1304.62	A0A8S3ZVI1	A0A8S3ZVI1	2	151.22	0	0	0	8288.6	0	11331
LDWTQDHLK	1154.57	A0A8S3ZM91	A0A8S3ZM91	2	81.163	0	0	166220	0	0	0
LDYFVLSER	1140.58	A0A0B7A5Z7;A0A8S3YM85;A0A0B7A5W0;A0A0B7A3A1;A0A8S3Z587	A0A0B7A5Z7	2	110.22	135300	213590	92099	0	61685	12989
LEAELQSWR	1130.57	A0A8S3YNM0;A0A0B7AFD1;A0A0B7AEY5	A0A0B7AFD1	2	91.783	14943	16269	0	0	19431	13189
LEDCVAMDTNR	1322.56	A0A8S3Z9J1	A0A8S3Z9J1	2	118.91	0	0	12182	207390	0	0
LEDEQNLVAQLQR	1554.8	A0A0B7B774;A0A0B7BA60;A0A8S3Z426	A0A0B7B774	2	147.19	34321	0	56540	0	47842	0
LEGSLISFTGK	1150.62	A0A0B7A2J4;A0A0B6ZZU9	A0A0B7A2J4	2	87.895	0	0	0	0	0	20523
LEHEYIQNFK	1319.65	A0A8S3YP54;A0A0B6XSK1	A0A8S3YP54	2	179.36	128940	205130	140990	183290	183360	210680
LENIQDLLR	1112.62	A0A8S3ZDP5	A0A8S3ZDP5	2	122.44	104560	95640	112580	154320	131420	62878
LENQLATAR	1014.55	A0A0B7BDN2;A0A8S3ZQ69	A0A0B7BDN2	2	69.915	20478	0	0	0	59583	18950
LENSFNTLQTR	1321.66	A0A0B7B7H5;A0A8S4A8Y9	A0A0B7B7H5	2	232.46	314330	240780	247760	160320	139990	110570
LEQIGMNPSTEAYLCLHR	2131.02	A0A0B7BHM3;A0A0B7BH68;A0A8S3YQ18	A0A0B7BHM3	2;3	105.78	0	23438	0	19298	42299	36238
LEQTLDELEDNLER	1715.82	A0A0B7B774;A0A0B7BA60;A0A8S3Z426;A0A8S3ZFH4	A0A0B7B774	2	130.65	7539	0	0	3766.9	27343	0
LESGAHVVVGTPGR	1377.74	A0A8S3YNX5;A0A0B7ARV6;A0A0B7A5C2;A0A8S4A4G9	A0A8S3YNX5	2	177.47	0	0	0	26376	11583	35124
LESGSGGDSEVQR	1319.6	A0A8S3YU13	A0A8S3YU13	2	141.44	20892	0	16433	19892	25346	15415
LESTLNYGLER	1293.66	A0A0B7AZS2;A0A8S3ZD99	A0A0B7AZS2	2	135.28	27898	0	29414	34951	22497	29838
LEVDIGEFKPEDVVVK	1814.97	A0A0B7ATA4;A0A8S3ZZ43	A0A0B7ATA4	2	58.508	42750	0	0	11433	3434.6	36429
LEVGTETIIDK	1216.66	A0A8S3Z6V9;A0A0B7AGV3	A0A8S3Z6V9	2	63.397	0	0	0	0	0	20115
LEVNMQALK	1044.56	A0A0B7B472;A0A0B7B756;A0A0B7B7P5;A0A8S3YH46	A0A0B7B472	2	102.46	67594	70080	76424	0	21401	0
LEWSPVHR	1022.53	A0A0B6ZTX0;A0A8S3Z312	A0A8S3Z312	2	166.86	107870	198410	59609	0	0	101870
LFDELTANYK	1212.6	A0A8S4A9H1;A0A8S3YKH4;A0A0B6YAX1;A0A0B7A8C1	A0A8S4A9H1	2	146.03	19813	26562	0	40860	0	37349
LFEGNALLR	1031.58	A0A0B6Z527;A0A0B6YAH2	A0A0B6Z527	2	121.67	42532	31866	25943	64494	50461	44348
LFELEEQDLFR	1437.71	A0A8S3ZY02	A0A8S3ZY02	2	178.94	29137	34943	22758	0	31236	56744
LFGAHEIQR	1069.57	A0A0B7AX67;A0A8S3Z831;A0A0B7AXM4	A0A0B7AX67	2	84.368	25208	0	0	0	0	0
LFHPEQLITGK	1281.71	A0A8S3YJ82;A0A0B7AWY4;A0A0B6YU61	A0A8S3YJ82	2	71.066	54856	50882	126060	91454	0	0
LFLEDEDANQADAYINR	1995.92	A0A8S3ZGV8;A0A0B7B012	A0A8S3ZGV8	2	167.01	15411	0	0	0	10196	18032
LFNDPEFGSESFFYR	1853.83	A0A8S3YRC8	A0A8S3YRC8	2	289.34	12841000	11540000	17800000	8053700	5290100	4986400
LFNLQYQDAR	1266.64	A0A8S3YYX8	A0A8S3YYX8	2	158.57	0	0	0	19904	0	29140
LFQTALEEEINSK	1520.77	A0A0B7B822;A0A8S4A1D6	A0A0B7B822	2	257.01	38304	0	27981	53113	41038	32903
LFQVEYAIEAIK	1422.78	A0A0B7B7P1;A0A8S4A249	A0A0B7B7P1	2	115.04	0	110320	102680	38773	62564	32768
LFSSVGDAHEMVR	1446.69	A0A0B7BNS9	A0A0B7BNS9	2	195.4	102450	134140	110900	117730	116580	99487
LFTLQIEQALHR	1467.82	A0A0B7A255	A0A0B7A255	2;3	295.35	19707000	18773000	29792000	10146000	5615800	5928700
LFTLQVEQALQR	1444.8	A0A8S3ZS48	A0A8S3ZS48	2	390.65	56946000	57498000	76896000	47757000	38130000	35098000
LFTLQVEQALR	1316.75	A0A0B7BRG2;A0A0B7BRF7;A0A3G2VHN3;A0A0B7BT89;A0A0B7BRG8;A0A0B7BRS0;A0A0B7BT79;A0A0B7BRR2;A0A0B7BT84;A0A0B7BTV5;A0A0B7BTV0;A0A0B7BQL8;A0A0B7BRR5;A0A3G2VFP3	A0A3G2VHN3	2	105.36	33542000	25485000	36733000	25971000	10924000	10285000
LFTVQFEQALK	1322.72	A0A8S3ZS48;A0A8S3ZZP1;A0A3G2VHN3;G3FPE5;A0A3G2VHT2;A0A0B7BT89;A0A0B7BRG8;A0A0B7BRS0;A0A0B7BT79;A0A0B7BRR2;A0A0B7BT84;A0A3G2VFP3;A0A3G2VFW4;A0A3G2VMG8	A0A8S3ZS48	2	196.32	43458000	35956000	45629000	19544000	17249000	16311000
LFVGGLSWETTTK	1437.75	A0A8S3Z2W6;A0A8S3YL76	A0A8S3Z2W6	2	116.13	18606	40046	40721	91291	111150	139810
LFVGNLTPDITEDEFR	1864.92	A0A0B6ZCY8	A0A0B6ZCY8	2	97.594	0	0	0	0	0	24734
LFVGNLTPDVTEDEFR	1850.9	A0A8S3ZZR4	A0A8S3ZZR4	2	102.57	0	47885	49721	0	0	0
LFVTNDAATILR	1332.74	A0A0B6YTQ1;A0A0B6YSR9;A0A8S3ZNR8	A0A0B6YTQ1	2	138.23	59182	43461	37785	0	0	0
LFYQPHQAGLSK	1387.72	A0A8S3ZLJ2;A0A0B6YSC3;A0A0B6YR22	A0A8S3ZLJ2	2	152.17	0	0	0	14250	0	33784
LGALDATVHTVMANR	1567.81	A0A0B7AR86	A0A0B7AR86	2	90.689	20820	45650	8760.7	0	0	0
LGANAILGVSMAVCR	1530.8	A0A8S3YYP4;A0A8S4A1D2	A0A8S3YYP4	2	128.57	0	0	0	0	0	0
LGANFIQIPVNCPYR	1760.9	A0A8S3ZH65	A0A8S3ZH65	2	74.849	0	0	0	0	22408	0
LGAPQTHISLK	1163.67	A0A8S3ZLN3	A0A8S3ZLN3	2	136.84	212280	204540	164900	329550	235700	198230
LGDDVDLEQVASETHGHVGADLAALCSEAALQQIR	3687.78	A0A0B7AKA6;A0A0B7AMU4;A0A0B7AN01;A0A8S3YVN3	A0A8S3YVN3	4	94.064	35727	9224.3	11397	0	0	0
LGDTPLHSAAWK	1294.67	A0A8S3ZE75;A0A0B7AHD2	A0A8S3ZE75	2	167.76	60935	0	112980	76484	114220	82927
LGDVVSIQPCPDVK	1525.78	A0A0B7AKA6;A0A0B7AMU4;A0A8S3YVN3	A0A8S3YVN3	2	121.71	70181	0	0	51748	56255	31186
LGDVYVNDAFGTAHR	1633.78	A0A8S4A7J9	A0A8S4A7J9	2;3	248.91	804030	1134900	582970	822120	772910	674110
LGEAALLQGNHQIVEMAYQK	2212.13	A0A8S3YPU9	A0A8S3YPU9	3	69.224	0	0	0	0	0	21483
LGEAQTLQQFSR	1376.7	A0A0B7BLM3;A0A0B7BI55;A0A0B7BJE8;A0A8S3ZEU9;A0A0B7BI44;A0A0B7BJE5	A0A8S3ZEU9	2	138.71	0	0	0	0	0	0
LGEGEGTMTK	1021.48	A0A8S3ZGQ6	A0A8S3ZGQ6	2	102.55	24888	0	0	21858	0	30686
LGEIVTTIPTIGFNVESVEYK	2308.22	A0A0B7BGH5;A0A8S3ZCE7;A0A0B7BKX0;A0A8S3ZF53	A0A0B7BGH5	2	66.509	0	0	0	0	15998	32279
LGEIVTTIPTIGFNVETVEYK	2322.24	A0A8S3ZTX9;A0A8S3ZS54;A0A8S3ZSW4;A0A0B6ZSC8	A0A8S3ZTX9	2	112.68	62038	113820	92512	94927	157810	167860
LGELGAGNGGVVTK	1270.69	A0A8S3ZIQ5;A0A0B6ZY16;A0A0B6ZVK9;A0A8S3YSF6;A0A0B6ZVN3	A0A8S3ZIQ5	2	119.43	33391	39265	30209	27402	40351	42967
LGEYIFDQHLS	1320.63	A0A8S3YK56	A0A8S3YK56	2	175.07	2258000	7080300	3031000	1457500	5474400	1645600
LGGVNENLAVILMAK	1540.86	A0A8S3ZI87	A0A8S3ZI87	2	147.72	28120	0	62913	0	69889	26384
LGIGGLDEEFSGIFR	1608.81	A0A8S3ZRY2	A0A8S3ZRY2	2	130.99	10185	9607.8	6633.3	12698	18182	22231
LGIHEDSTNR	1140.55	A0A0B6ZJD3;A0A0B6ZTE1;A0A0B6ZV21;A0A8S3ZY08;A0A8S3ZJK1	A0A8S3ZY08	2	115.86	365900	734440	380000	625290	0	392460
LGIQFEFPDAR	1291.66	A0A0B6ZP77	A0A0B6ZP77	2	133.76	57514	77787	45059	41669	49850	56542
LGITPFQEFK	1178.63	A0A8S3ZFB6	A0A8S3ZFB6	2	112.8	53451	0	39958	0	0	0
LGLQSDLFALSR	1318.72	A0A0B7AIS9;A0A8S3YKG1	A0A0B7AIS9	2	83.214	0	0	0	0	0	0
LGLTEFQAVQEMYSGVK	1898.94	A0A8S3Z974	A0A8S3Z974	2	76.196	0	0	113950	19816	8304.2	16430
LGLTEIEAIQEMR	1501.78	V5W6Y5	V5W6Y5	2	279.51	0	0	0	5241900	1635000	1755200
LGPALAMGNTVVMK	1400.75	A0A0B7AVW4	A0A0B7AVW4	2	131.54	83553	70016	12542	0	160010	81689
LGPGVTTLAVGDR	1254.69	A0A0B6ZWY5;A0A0B6ZYF1	A0A0B6ZWY5	2	94.791	26090	0	26199	0	45091	0
LGQALTEVYSK	1207.64	A0A8S3ZXA8	A0A8S3ZXA8	2	108.93	0	0	0	27800	20093	36532
LGQQFGITPPDNPYSTLHAQDITNK	2754.36	A0A0B7B7H5	A0A0B7B7H5	3	88.115	211530	34571	116990	61542	33173	51203
LGQSEATMLEHDLDVYK	1947.92	A0A0B6XYR0;A0A8S3YI67	A0A0B6XYR0	2	159.75	188770	199180	173330	154590	179020	208000
LGQYQQFYK	1173.58	A0A8S3Z5A5	A0A8S3Z5A5	2	133.9	4551.9	0	0	0	0	10956
LGVIEDTSNR	1102.56	A0A8S3Z0Y8;A0A0B6ZL17;A0A0B6ZKQ4	A0A8S3Z0Y8	2	114.64	89209	145030	78922	308950	163990	180430
LGYLDDPTVPK	1216.63	A0A0B7AXQ6	A0A0B7AXQ6	2	102.55	90076	102920	50064	108840	97281	74118
LHDINAQLVEDQGFLDALK	2138.1	A0A8S3ZAA0	A0A8S3ZAA0	2	41.284	0	0	0	0	21689	32087
LHFFMPGFAPLTSR	1619.83	A0A0B7B670;A0A8S3Z3T6;A0A8S4A684;A0A0B6Z0M5;A0A8S3ZUG3;A0A0B6ZTS1;A0A8S4A9H2;A0A0B7B4U6;A0A0B7ANE5	A0A8S3ZUG3	2;3	195.4	1391000	962720	745660	822810	1156000	1004200
LHGLGVSADVR	1122.61	A0A8S3YRC8	A0A8S3YRC8	2	196.32	2811000	4820000	8584100	0	102090	0
LHLIEVGTPPAGNQPFTK	1918.03	A0A0B7BGR4;A0A0B7BDY0	A0A0B7BGR4	3	70.806	0	0	0	0	0	0
LHLQSTDYGNFLANEPSPLTVSVIDDK	2972.48	A0A0B7AZ12;A0A0B7AZA1;A0A8S4A313;A0A8S3YHQ0	A0A0B7AZ12	3	63.95	10108	0	69542	0	5431.6	0
LHTDDELNWLDHSK	1721.8	A0A0B7BMQ0;A0A0B7BNN7;A0A0B7BMP4	A0A0B7BMQ0	2;3	154.66	22715	34929	12779	26966	37815	33171
LHYAFQTEGK	1192.59	A0A8S3YT59;A0A8S3YU67;A0A0B7B9N1;A0A0B7B9A4	A0A8S3YT59	2	109.88	47977	49365	41829	31059	51677	49929
LIAEEVQGR	1013.55	A0A0B6ZU16;A0A8S3Z4T1	A0A0B6ZU16	2	152.31	57205	62328	29602	77230	74005	83237
LIAQHTSHPK	1130.62	A0A0B7B472;A0A0B7B756;A0A0B7B7P5	A0A0B7B472	2	154.81	0	0	0	50543	56188	44437
LIGNMALLPVR	1195.71	A0A8S3YEM1;A0A8S3YCG5	A0A8S3YEM1	2	190.93	158910	117200	115800	90572	133590	132530
LIGQIVSSITASLR	1456.86	A0A8S3ZVH9;A0A0B7ASS7;Q86GG3;A0A0B7AQ36;A0A0B6Y944;A0A8S4A326;A0A345S6Y9;A0A8S4A3J5;A0A0B7B4W9;A0A0B7B1E8;A0A0B7API8;A0A8S3ZVL5;A0A8S4A997;A0A8S3ZZX2;A0A0B7AVA2;A0A8S4A4B1	A0A8S3ZZX2	2	269.28	388710	450790	420530	480250	501720	408890
LIGQVVSSITASLR	1442.85	A0A8S3YJ82;A0A0B6YW04;A0A0B7AWY4	A0A8S3YJ82	2	160.62	52639	66335	101120	73543	73995	66273
LILEWANTR	1114.61	A0A8S3YZM9	A0A8S3YZM9	2	69.716	0	0	0	0	53673	27813
LILPALNSDR	1110.64	A0A0B7BFF0;A0A8S3Z3P4;A0A8S4A690	A0A0B7BFF0	2	94.806	176660	139770	180630	36406	385150	76861
LILPAVNSDR	1096.62	A0A0B7BFV6	A0A0B7BFV6	2	56.378	0	0	0	0	0	0
LINPNMMVLGQEPR	1610.83	A0A8S3ZYE0;A0A0B7AHT5	A0A8S3ZYE0	2	103.76	92149	86966	118980	10280	41859	14903
LIQDISLTLPADDIK	1653.92	A0A8S3ZLF2	A0A8S3ZLF2	2	145.08	68750	51165	48586	62240	29349	63322
LISLIEVLSGK	1170.72	A0A0B7BM14;A0A0B7BJS8;A0A0B7BJW5;A0A0B7BJW7	A0A0B7BM14	2	143.39	111970	93836	121390	117170	89713	108660
LISLIEVLSGKK	1298.82	A0A0B7BM14;A0A0B7BJS8;A0A0B7BJW5;A0A0B7BJW7	A0A0B7BM14	2	110.88	32702	17970	0	32553	29041	36125
LISQIVSSITASLR	1486.87	A0A8S3ZD42	A0A8S3ZD42	2	208.63	107140	94344	74716	84900	71241	58566
LISSDGHEFIVK	1343.71	A0A8S3Z399;A0A0B6Y8L4;A0A0B6Y8Q5	A0A8S3Z399	2	106.35	68328	69638	55193	66684	72737	71251
LITEGFELAR	1147.62	A0A0B6ZZP8	A0A0B6ZZP8	2	83.623	50336	0	31155	21234	41380	39988
LITPSVVSER	1099.62	A0A8S4A374;A0A8S3ZVZ9;A0A0B7BUI7;A0A8S4A4D2;A0A8S3Z8L8;A0A8S4A434;A0A8S3ZTA2;A0A8S3YSW1;A0A0B7BX21	A0A8S4A374	2	93.467	117910	143370	62024	169040	132830	190880
LITQNSQNLASPR	1440.77	A0A8S3YWM0	A0A8S3YWM0	2	220.25	134270	0	111830	140300	161020	99159
LIVENLSSR	1029.58	A0A0B7AUD8;A0A8S4A192;A0A0B7AR47;A0A0B7AUE2	A0A0B7AUD8	2	81.642	15001	27493	17206	0	51791	23411
LIVHAEHEEK	1203.62	A0A0B7ATA4;A0A8S3ZZ43;A0A8S3ZGH0;A0A0B7ASS1	A0A0B7ATA4	2	112.8	12463	0	0	12093	10733	25216
LIVPVGPVGESQSLVQVDK	1963.1	A0A8S3ZB62	A0A8S3ZB62	2	83.061	33329	0	0	8073.8	0	0
LIYDLADQGGELLSLR	1774.95	A0A0B7BBS6;A0A8S3YLH1	A0A0B7BBS6	2	91.993	4459.2	10433	0	9712.2	11947	13190
LKMSMSSAVVGQSDMTR	1826.87	A0A0B6Z9S5	A0A0B6Z9S5	2	46.068	466590	86936	5046800	5275900	0	0
LKVEEAVAVLQAHQAK	1732.98	A0A8S3ZW91	A0A8S3ZW91	2;3	139.61	3632.3	0	0	29506	0	52824
LLANIVYDYK	1210.66	A0A8S3ZBH6;A0A0B7BJE7	A0A8S3ZBH6	2	125.98	25360	0	0	17812	22933	15687
LLAVAAETDYTFK	1440.75	A0A0B6ZGK6	A0A0B6ZGK6	2	125.17	0	0	0	0	0	0
LLDAYDLQR	1105.58	A0A8S3ZEU9;A0A0B7BJA0;A0A0B7BLM7;A0A0B7BJ98	A0A8S3ZEU9	2	65.156	0	0	0	0	0	0
LLDDMNLTEEK	1319.63	A0A8S4A184;A0A410SF90;A0A410SF62;A0A410SF40	A0A8S4A184	2	75.474	7657.8	0	0	0	0	0
LLDEEDAAAELEEK	1573.74	A0A8S3Z426;A0A8S3ZFH4	A0A8S3Z426	2	153.25	29180	0	10076	0	29205	0
LLDMATQEER	1204.58	A0A0B7B0V2	A0A0B7B0V2	2	107.08	36442	78251	0	0	50464	56659
LLDTSKDPLVLSVAAHDIGEYVR	2510.34	A0A0B6ZTX0;A0A8S3Z312	A0A8S3Z312	3	98.868	43681	87856	0	34928	57820	73489
LLDYVPVGPR	1127.63	A0A8S3ZRY2	A0A8S3ZRY2	2	102.46	0	0	0	0	24656	35122
LLETHAHDILT	1261.67	A0A8S3ZHP6	A0A8S3ZHP6	2	125.98	78408	67274	79293	42523	51403	40626
LLEVVDAMLATDIAR	1628.88	A0A0B6Y8K3	A0A0B6Y8K3	2	130.99	12914	12999	9897.1	0	6398.1	11348
LLGGEVYHYHTK	1415.72	A0A0B7ADF6	A0A0B7ADF6	2	138.23	0	0	0	13258	0	17040
LLGSHETSSIDSFSAGVANR	2047	A0A8S3YHA2	A0A8S3YHA2	3	165.72	101650	33074	41090	0	44671	0
LLGSHETSSIDTFSAGVANR	2061.01	A0A0B6ZYX8	A0A0B6ZYX8	2;3	154.94	0	0	0	86831	0	118140
LLGVGETDDGDIHR	1495.73	A0A8S3Z7H3;A0A0B7B3S0;A0A0B7B6F0;A0A0B7B497;A0A0B7B5W9;A0A8S3ZVY0	A0A8S3Z7H3	2	81.799	0	0	0	0	0	0
LLHVAVSDVNDDVR	1550.81	A0A8S3ZHK2;A0A0B7AT65	A0A8S3ZHK2	2	92.707	13972	0	0	0	0	0
LLIHTGVTR	1008.61	A0A0B6ZCG8;A0A0B7B0J9;A0A8S3ZND2;A0A8S3ZJR0	A0A0B6ZCG8	2	168.08	333060	418560	307410	465040	401400	469220
LLLIGDSGVGK	1070.63	A0A8S3Z3E3;A0A0B7B9R1;A0A8S3ZI93;A0A0B7BJU2;A0A8S3YMQ2;A0A8S3YV00	A0A8S3Z3E3	2	67.507	84828	70662	48378	97733	112430	162150
LLLLGAGESGK	1056.62	A0A0B6ZIH8;A0A8S3ZQX1;A0A0B6YE44;A0A8S3ZU83;A0A0B7AB27;A0A0B7AEX9;A0A8S4A793;A0A0B7AEC3;A0A0B7AAW3;A0A0B7AB24	A0A0B6ZIH8	2	57.032	0	0	0	0	6513.3	0
LLLNDFLR	1002.59	A0A8S3Z6V9;A0A0B7AGV3	A0A8S3Z6V9	2	81.32	6702	0	0	0	0	0
LLLPGELAK	952.596	A0A0B6Y9Y9;A0A8S3ZND5;A0A8S3YJN9	A0A0B6Y9Y9	2	105.81	0	0	0	0	510390	505580
LLLPWLETR	1139.67	A0A0B7BGR4;A0A0B7BDY0;A0A0B7BH80;A0A8S3YKY7	A0A0B7BH80	2	84.368	0	0	0	52518	74528	57453
LLLTAAVAAGK	1026.64	A0A8S4A583;A0A8S3ZHH6	A0A8S4A583	2	81.642	107210	0	682840	35156	0	0
LLNWIQSK	1000.57	A0A0B7BM14;A0A0B7BJS8;A0A0B7BJW5;A0A0B7BJW7	A0A0B7BM14	2	110.22	344280	275270	273700	0	0	233690
LLPAIYENGFNSPVGWNR	2046.03	A0A8S3ZPD9	A0A8S3ZPD9	2	137.4	189240	390830	184440	109730	228830	160470
LLQDFFNGK	1080.56	A0A0B6ZWS4;A0A0B7AB49;A0A0B7A937;A0A0B7A931;A0A0B7AB44;A0A0B7A879;A0A0B7AAY7	A0A0B6ZWS4	2	105.81	333110	313230	277730	278660	213110	159760
LLQECERLKK	1315.73	A0A8S3ZKA1	A0A8S3ZKA1	1	25.254	0	122480	0	0	0	0
LLQEWQAAR	1113.59	A0A0B7AUC9;A0A8S3Z893;A0A8S3YV91	A0A0B7AUC9	2	111.39	60093	66051	93265	46723	31327	26663
LLQNYPPPEDPSVR	1623.83	A0A0B6ZD12	A0A0B6ZD12	2	59.731	0	0	0	23163	40514	42215
LLSFKPSSTENFENFHDSEK	2355.1	A0A0B7BAV8;A0A0B7BAA0	A0A0B7BAV8	3	27.94	0	0	0	0	0	0
LLSGVTIAQGGVLPNIQAVLLPK	2300.38	A0A8S3YSJ0;A0A0B6Y975;A0A8S3YWK1	A0A8S3YSJ0	2;3	209.93	168660	85739	41204	29629	338450	211440
LLTMAGIEDCYTSAR	1699.79	A0A0B7AIX4;A0A0B7AFS7;A0A8S4A503;A0A8S3Z324;A0A8S3ZAT6	A0A0B7AIX4	2	114.93	0	0	0	0	0	33213
LLTVDACVLPK	1227.69	A0A8S3YRU3	A0A8S3YRU3	2	94.806	181470	167050	200590	401250	270640	298740
LLTVQAENALR	1226.7	A0A3G2VFQ5;A0A3G2VHR9;G3FPE6;A0A8S3ZS48;A0A8S3ZXD1;A0A3G2VHN3;G3FPE5;A0A3G2VHT2;A0A8S3YRC8	A0A3G2VHR9	2	251.58	47322000	56517000	81924000	50936000	33021000	31565000
LLTVQAENALRK	1354.79	A0A3G2VFQ5;A0A3G2VHR9;G3FPE6;G3FPE5;A0A3G2VHT2	A0A3G2VHR9	2	269.01	2063900	1869900	3527400	2903800	2214100	3042700
LLVDVDEETLSPEEQK	1842.91	A0A0B7ALS5	A0A0B7ALS5	2	108.5	0	0	0	622240	157300	0
LLVEEAINEDNSVVSLSQK	2086.08	A0A0B7AKA6;A0A0B7AMU4;A0A0B7AJX7	A0A0B7AKA6	2	203.52	452900	569230	648510	0	314840	148300
LLVGVHSDEEVTK	1424.75	A0A8S3ZKU9	A0A8S3ZKU9	2	134.2	15521	33445	0	0	0	25138
LLVQNQDEMIK	1329.7	A0A8S3Z396;A0A0B7BQ86	A0A0B7BQ86	2	118.91	0	54064	0	0	402090	184450
LLVSGDTIDSVK	1245.68	A0A0B6ZD12	A0A0B6ZD12	2	101.82	14066	0	0	18962	32992	33223
LLVVQLEQALK	1252.78	A0A3G2VHN3;G3FPE5;A0A3G2VHT2;A0A0B7BT89;A0A0B7BRG8;A0A0B7BRS0;A0A0B7BT79;A0A0B7BRR2;A0A0B7BT84;A0A0B7BTV5;A0A0B7BTV0;A0A0B7BQL8;A0A0B7BRR5;A0A0B7BRG5	G3FPE5	2	191.25	79330000	47939000	88183000	31823000	26592000	25431000
LLVVQLEQALKEK	1509.91	A0A0B7BT89;A0A0B7BRG8;A0A0B7BRS0;A0A0B7BT79;A0A0B7BRR2;A0A0B7BT84;A0A0B7BTV5;A0A0B7BTV0;A0A0B7BQL8;A0A0B7BRR5;A0A0B7BRG5	A0A0B7BT89	2	163.59	57438	36556	19219	40024	0	30601
LLVVQVEDALR	1253.73	A0A3G2VFQ5;A0A3G2VHR9;G3FPE6;A0A8S3ZXD1;A0A3G2VHN3;G3FPE5;A0A3G2VHT2;A0A8S3YRC8;A0A8S3ZS36	A0A3G2VHR9	2	217.12	111200000	110340000	159660000	83615000	56452000	49717000
LLVVQVEDALRR	1409.84	A0A3G2VFQ5;A0A3G2VHR9;G3FPE6;A0A8S3ZXD1;A0A3G2VHN3;G3FPE5;A0A3G2VHT2;A0A8S3ZS36	A0A3G2VHR9	2;3	224.68	5136800	4868100	6459100	3897600	3868300	3104700
LLYNNVSNYAR	1325.67	A0A0B7BGR4;A0A0B7BH80;A0A8S3YKY7	A0A0B7BH80	2	85.716	54019	46466	54101	46302	79755	19929
LMEMFPINK	1121.56	A0A0B7APD6	A0A0B7APD6	2	85.813	0	0	0	0	0	19903
LMENGIVSLH	1111.57	A0A0B7BIA3;A0A8S3ZVP1	A0A0B7BIA3	2	106.93	88809	144460	87891	110950	182800	114140
LMILDDQR	1002.52	A0A8S4A8S7	A0A8S4A8S7	2	154.92	89868	44605	1072300	1212800	41487	0
LMLPTIITMGSDPVANVR	1927.03	A0A8S3ZYA1;A0A0B7BKY3	A0A8S3ZYA1	2	196.38	37236	57325	39633	44505	83563	79091
LMMDPMTGLNR	1277.59	A0A8S3ZTL2	A0A8S3ZTL2	2	92.732	87806	103000	86118	0	0	0
LMNATEDFEER	1353.59	A0A8S3Z6T7	A0A8S3Z6T7	2	115.41	90163	115120	158330	108440	84838	123540
LMQMIPTEER	1246.61	A0A8S3ZY02;A0A0B6Y8K3	A0A8S3ZY02	2	83.623	31099	34861	0	0	28420	45235
LMQVAQNENYTR	1465.7	A0A8S3ZY39	A0A8S3ZY39	2	94.66	969.22	0	0	0	4792.5	21226
LMVHNWEYIGK	1388.69	A0A0B6ZTX0;A0A8S3Z312	A0A8S3Z312	2	106.35	56774	109610	28938	40660	56928	51597
LNAPIILLK	993.659	A0A0B7AWT8	A0A0B7AWT8	2	113.14	0	0	0	0	0	16579
LNATVNNQEQK	1257.63	A0A8S3YLM3	A0A8S3YLM3	2	179.95	6102.6	0	0	0	12998	20450
LNDAHIPDSPFPVMVGSIASDPAMVTASGDGLEHGK	3631.73	A0A0B7AYU4	A0A0B7AYU4	4	46.636	0	24333	131000	0	11801	0
LNEANTMHQFLR	1472.72	A0A8S3ZEU9;A0A0B7BI44;A0A0B7BJE5;A0A0B7BJF2	A0A8S3ZEU9	2	162.21	0	0	0	0	0	0
LNEDVNEEWISDK	1589.72	A0A8S3YF05	A0A8S3YF05	2	81.48	0	0	147470	0	0	0
LNENASEEILK	1258.64	A0A8S4AAY1;A0A8S3YPB7;A0A0B7AUL3	A0A8S4AAY1	2	175.64	237150	338950	300700	167620	137530	218320
LNEYLESQDTK	1338.63	A0A0B7B1W7;A0A0B7B1C8;A0A8S3Z6X9;A0A0B6ZVK6;A0A0B6ZUS1;A0A0B6ZX80;A0A0B6ZUX2	A0A0B7B1W7	2	240.82	276530	378160	252690	299300	324720	273240
LNFGSIALMWR	1306.69	A0A0B7ANW8;A0A8S3YW59	A0A0B7ANW8	2	152.17	82715	81337	57815	20200	58923	33948
LNFSHGSYDYHR	1494.66	A0A0B7AJY6;A0A0B7AHY2;A0A0B7AHD5;A0A0B7AHD9;A0A8S3ZCG3;A0A8S3ZF94	A0A0B7AJY6	2;3	174.23	271640	210550	95322	140350	138090	117780
LNGTDPEEVIR	1241.63	A0A0B7BIE7;A0A0B7BJJ1;A0A8S3YVX1;A0A0B7BL95;A0A0B7BLV5	A0A0B7BIE7	2	216.26	293750	0	0	316310	405240	297230
LNIDSIIAR	1013.59	A0A8S3YKZ6;A0A0B7AS39;A0A8S3ZY68	A0A8S3YKZ6	2	115.86	37397	65497	26026	0	28622	0
LNISFPATGCQK	1334.67	A0A8S3ZB38;A0A0B6YBR1;A0A0B7BUC2	A0A8S3ZB38	2	96.957	0	0	0	0	69262	51981
LNLDHVEHGSPVSK	1530.78	A0A8S4A3G9;A0A0B7BL05;A0A0B7BHK7	A0A8S4A3G9	2;3	98.167	29460	8523.6	0	6653.1	22774	25594
LNLIIVNPDTSPR	1450.81	A0A8S4A0A9;A0A0B7AP52	A0A8S4A0A9	2	147.19	81572	134630	173690	108480	0	168160
LNMALNTAR	1002.53	A0A8S4A4U2	A0A8S4A4U2	2	141.93	272310	461050	0	271660	279120	221310
LNNLILFDK	1088.62	A0A8S4A374;A0A8S3ZVZ9;A0A0B7BUI7;A0A8S4A4D2;A0A8S3Z8L8;A0A8S4A434	A0A8S4A374	2	115.86	35941	51694	15056	88235	54338	108720
LNQQVSELEGEIR	1513.77	A0A8S3Z6Z4;A0A0B7B7Z5;A0A0B7B7F2	A0A8S3Z6Z4	2	108.24	0	0	0	0	0	0
LNSIVVDSCK	1133.58	A0A8S3ZXA1	A0A8S3ZXA1	2	139.02	86940	213680	142050	53164	36158	0
LNSIVVDSCKK	1261.67	A0A8S3ZXA1	A0A8S3ZXA1	2	96.957	15745	32105	17860	15378	0	0
LPAAGIGDMFVATVK	1488.8	A0A0B7A9X4;A0A0B7AA82;A0A8S3ZK10;A0A8S3ZUL8;A0A8S3YJ02	A0A0B7A9X4	2	142.51	61638	0	53416	63095	108040	117310
LPAEDVEEQIYK	1432.71	A0A8S3ZGC7	A0A8S3ZGC7	2	150.21	121800	86494	51375	121130	121600	119840
LPANNPIPWR	1176.64	A0A8S3YSH8;A0A8S3YGG4;A0A8S3YXT1	A0A8S3YXT1	2	173.28	328760	45297	3834700	4679200	60273	0
LPAVVIDNGTGYTK	1446.77	A0A8S3YZ26;A0A0B7AR76	A0A8S3YZ26	2	95.138	152120	0	0	51978	121310	0
LPESVLAHAQK	1191.66	A0A0B7AAN8	A0A0B7AAN8	2	92.732	8753.6	0	20007	0	19721	0
LPFAGAQIGNSFR	1376.72	A0A0B6Y9C2	A0A0B6Y9C2	2	92.707	129670	77983	0	0	0	116840
LPGTIYTAAEEVNK	1504.78	A0A0B7B4W7;A0A8S3YMF9;A0A0B7B4E2	A0A0B7B4W7	2	95.138	128780	0	47405	0	20754	0
LPGYLTIQFVR	1305.74	A0A8S3YY65;A0A0B7B8D3	A0A8S3YY65	2	78.816	30611	39843	35921	0	34737	47871
LPLQDVYK	974.544	A0A0B7BU32;A0A0B7B513;A0A345S6Z2;A0A1D8DGQ4;A0A8S4A4I0	A0A345S6Z2	2	125.5	1695300	2324900	1745900	1836100	2207400	3034800
LPLVIEFTQESAQK	1601.87	A0A8S3ZAR6	A0A8S3ZAR6	2	117.21	200070	136220	109420	427270	234600	331420
LPNGHLGITFTPR	1421.78	A0A0B7BM14;A0A8S3ZLX5	A0A0B7BM14	2;3	117.21	54844	23392	0	44237	31055	36139
LPNNEYLLSAGR	1345.7	A0A0B6ZTX0;A0A8S3Z312	A0A8S3Z312	2	88.24	41399	81051	17225	28144	40025	28789
LPSSPEVLLAACR	1411.75	A0A8S3ZIN3	A0A8S3ZIN3	2	130.79	73931	173650	52701	0	143520	56396
LPTVAAIIYR	1115.67	A0A0B7AX99;A0A8S3YQN1;A0A8S4A0W2;A0A0B7AXT4	A0A0B7AX99	2	110.22	0	0	0	0	57951	0
LPVQGSYILYIYAK	1626.9	A0A0B7AF40;A0A0B7AFT1;A0A8S3YW61	A0A0B7AF40	2	63.908	0	0	0	0	16736	0
LPYPIIADEK	1157.63	A0A8S3ZR02;A0A8S3YW08	A0A8S3ZR02	2	130.31	642670	939420	705360	355710	701610	389860
LPYPIIADEKR	1313.73	A0A8S3ZR02;A0A8S3YW08	A0A8S3ZR02	2	135.63	543800	811080	678030	169660	748280	537190
LQAALDQQSGILHAADER	1934.98	A0A0B7ALK6;A0A8S4A2Q4;A0A0B7AKS8	A0A0B7AKS8	3	67.838	0	0	0	0	0	0
LQAAVSGITYEYGNTNTASGIK	2257.12	A0A0B7ART5;A0A0B7AU95;A0A0B7ASI3;A0A0B7ARB9	A0A0B7ART5	2	63.883	24704	0	3439.2	0	0	0
LQAVQDFR	975.514	A0A8S4A2L8	A0A8S4A2L8	2	109.36	758490	910480	730170	0	0	0
LQEELAAAER	1128.58	A0A0B7B472;A0A0B7B756;A0A0B7B7P5;A0A8S3YH46	A0A0B7B472	2	108.4	493440	419690	371220	390870	499730	323330
LQEPVLLLGK	1108.69	A0A0B7BUR7;A0A8S3Z133;A0A8S3YIN7;A0A0B6Y886;A0A8S3ZRG6	A0A0B7BUR7	2	123.5	46158	56338	48277	60981	83604	88139
LQGDLAGLEQQVEMANK	1842.91	A0A0B7B472;A0A0B7B756;A0A0B7B7P5	A0A0B7B472	2	271.8	407450	393570	395520	324740	453610	389860
LQISCVVEDDK	1304.63	A0A8S3YCI9	A0A8S3YCI9	2	101.48	0	0	0	35407	31511	45599
LQIWDTAGQESFR	1549.75	A0A8S4ACY5;A0A8S3Z2N3;A0A0B7AP29;A0A0B6Y0L0	A0A8S4ACY5	2	62.705	0	0	0	0	0	15009
LQLEWVYGYR	1325.68	A0A8S3ZCI4;A0A0B6YIK5;A0A0B6YIF4;A0A8S3ZRS4;A0A0B7B5X4;A0A0B7B5X9;A0A0B7B2X3;A0A0B7B6F9	A0A8S3ZCI4	2	98.009	0	0	0	0	0	18564
LQNEVINIEAEFYK	1708.87	A0A0B7ARY8;A0A0B7APA4;A0A0B7ARY3;A0A0B7ARQ8;A0A8S3ZL19	A0A0B7ARY8	2	171.2	78936	88042	78342	82046	0	87752
LQQDFFDER	1196.55	A0A8S3ZJ48;A0A0B7AIM3	A0A8S3ZJ48	2	112.8	23605	0	0	19064	22507	20868
LQQINAIR	954.561	A0A0B7B472;A0A0B7B756;A0A0B7B7P5;A0A8S3YHN0	A0A0B7B472	2	148.98	114390	119520	111430	125550	193370	121430
LQQLFNHTMFILEQEEYQR	2466.2	A0A0B7B472;A0A0B7B756;A0A0B7B7P5;A0A8S3YHN0	A0A0B7B472	3	139.94	31423	20799	0	0	45184	43994
LQTASDESYKDPTNLQAK	2007.97	A0A0B7AX67;A0A8S3Z831;A0A0B7AXM4	A0A0B7AX67	3	69.201	0	0	0	0	0	0
LQVSGDHFTYNGQR	1620.76	A0A8S3YQQ5	A0A8S3YQQ5	2	75.5	0	0	133570	58984	0	0
LSDLDGETR	1004.48	A0A0B7AID3;A0A8S3Z9D5;A0A8S3Z261	A0A0B7AID3	2	58.426	0	32583	0	15726	20638	18094
LSEDFNGADLR	1235.58	A0A8S3YYC9;A0A0B6XXU8	A0A8S3YYC9	2	81.335	0	0	0	0	0	0
LSEMTNFEELDK	1454.66	A0A8S3ZJX0;A0A0B7B4B9	A0A8S3ZJX0	2	80.623	0	0	0	18451	0	10345
LSEVEEEVNSGAPTR	1615.77	A0A0B7BGJ0	A0A0B7BGJ0	2	98.167	0	0	0	9326.5	0	0
LSFLYLITGNLDK	1495.83	A0A8S3YPU9	A0A8S3YPU9	2	143.22	12718	0	14912	11670	10011	17864
LSGTDPEDTIR	1202.58	A0A8S3ZRF1;A0A0B6ZG22;A0A8S3ZK92;A0A0B6ZHY4	A0A8S3ZRF1	2	121.8	432730	86292	159620	131710	195640	105360
LSHETVTIELK	1268.7	A0A0B6ZUJ5	A0A0B6ZUJ5	2	140.05	0	0	0	0	43644	56518
LSHEVGWK	954.492	A0A8S3Z0M7;Q9GNQ0;A0A0B6ZAX1;A0A8S3ZRB4;A0A8S3Z2H1;A0A0B6ZDC7	A0A8S3Z0M7	2	79.809	0	0	0	63780	0	0
LSHWDVNNELLHGR	1688.84	A0A8S4A3W6;A0A0B6XWW7	A0A8S4A3W6	2;3	175.54	95057	0	868070	231990	0	0
LSILYPATTGR	1190.67	A0A8S3ZR02;A0A8S3YW08;A0A0B6Y0F8;A0A0B7BG60	A0A8S3ZR02	2	83.358	255490	424990	220770	266650	0	0
LSLLDASNTETVEAR	1617.82	A0A0B7ADH2;A0A8S3YIW3	A0A0B7ADH2	2	126.21	12643	0	0	0	0	0
LSPITYPQGLAMAK	1488.8	A0A0B7A456;A0A8S3YC48;A0A0B6ZRG3;A0A8S3YMP7	A0A0B7A456	2	92.445	147080	149010	98789	0	0	182110
LSQAEIDR	930.477	A0A0B7BQS5;A0A0B7BT23	A0A0B7BQS5	2	88.921	23444	0	0	0	0	0
LSQITYLDGFDR	1426.71	A0A0B6ZV11;A0A8S3YR62;A0A8S3ZGC2	A0A0B6ZV11	2	138.71	110180	286680	206740	83527	123510	174280
LSSLVTEHDAR	1226.63	A0A8S4A2Y6	A0A8S4A2Y6	2	104.39	0	29466	0	0	0	0
LSTIALALGVER	1241.73	A0A8S3ZYA1	A0A8S3ZYA1	2	108.4	0	0	0	75118	0	0
LSTIPSDFTEHK	1373.68	A0A8S4ADM4	A0A8S4ADM4	2	76.85	160730	149340	184660	48995	0	31108
LSVLGAITSVQQR	1370.79	A0A8S3ZYT9;A0A8S3YVS3;A0A0B7ACE4	A0A8S3ZYT9	2	147.19	0	0	0	30346	23011	29778
LSVQSLQDR	1044.56	A0A0B7BJW5;A0A0B7BJW7;A0A0B7BLG3;A0A0B7BJT5	A0A0B7BJW5	2	103.8	365320	323110	324970	287340	0	256150
LSWKPPTDNGGAEVTGYVVEK	2246.12	A0A0B7BN35;A0A0B7BQR1;A0A0B7BRA8;A0A0B7BP83;A0A0B7BNY8;A0A0B7BR94;A0A0B7BP19;A0A0B7BP56	A0A0B7BN35	3	150.72	0	0	68398	0	0	0
LSYNTNSNR	1067.5	A0A8S3ZKN7;A0A0B6Y4Q6;A0A8S3ZQE1;A0A8S3Z0Z2;A0A8S4ACV4	A0A8S3ZKN7	2	111.39	9047.4	16772	0	39525	33713	27353
LTDIIVQFQALAR	1486.85	A0A0B7B472;A0A0B7B756;A0A0B7B7P5;A0A8S3YHN0	A0A0B7B472	2	179.95	107880	69180	77056	87279	147130	80035
LTEDHFLFNDSDR	1607.72	A0A8S3Z974	A0A8S3Z974	2	62.705	0	30411	0	24815	0	23214
LTEENAIYR	1107.56	A0A8S3ZVE6	A0A8S3ZVE6	2	69.905	13262	0	0	14422	0	12153
LTEGFQALWSNER	1549.75	A0A8S3ZTZ7	A0A8S3ZTZ7	2	154.94	87378	52520	57607	0	64578	40787
LTEILEMVSNER	1432.72	A0A0B7A1N3	A0A0B7A1N3	2	65.404	322210	317980	318550	0	130370	46859
LTELNNTLR	1072.59	A0A8S3YH73	A0A8S3YH73	2	56.378	21495	0	0	0	34102	0
LTEQLLQAITSGDYGEYTK	2129.05	A0A0B6XZM3	A0A0B6XZM3	2	141.36	26795	8685.6	69582	23981	54711	23275
LTFMVSNLVEGMFQR	1770.88	A0A0B6YUR8	A0A0B6YUR8	2	211.52	52064	34132	54294	52966	53973	88280
LTGELSGWTSPK	1274.65	A0A8S3Z183;A0A0B7BPP0	A0A8S3Z183	2	115.41	70649	0	26163	0	32316	0
LTGFDGEVLTIPQANK	1701.89	P35903	P35903	2	171.2	264670	287570	0	0	0	0
LTGHHETSSIHDFSAGVANR	2135.01	A0A0B6XZT4;A0A8S3ZKF6	A0A8S3ZKF6	3	107.6	380860	355060	212690	141720	114480	101790
LTGSVLGLGINGK	1227.72	A0A8S3YW24;A0A0B7B257;A0A8S3Z753;A0A0B6Y7S3	A0A8S3YW24	2	143.39	0	0	0	0	0	17676
LTLHGLQQHYAK	1407.76	A0A8S3YKG7;A0A0B7ANS5;A0A0B7ALZ4;A0A8S3YVL3;A0A0B7AKS6	A0A8S3YKG7	3	78.932	0	0	0	0	0	0
LTLQDAQLVK	1127.65	A0A8S3YT59;A0A8S3YU67;A0A0B7BBF1	A0A8S3YT59	2	109.88	0	32591	0	0	47816	41600
LTNQGNIAQVLAELK	1610.9	A0A8S3ZAA0	A0A8S3ZAA0	2	172.09	0	0	0	0	41282	48209
LTQDPFPLYPGEVLK	1715.91	A0A0B7A6U1;A0A0B7A739	A0A0B7A6U1	2	137.39	20020	0	0	0	3356.4	0
LTSDFHTNK	1061.51	A0A0B7BE53;A0A0B6Y257	A0A0B7BE53	2	81.642	0	0	0	0	0	12753
LTSDLEGHPTPR	1321.66	A0A0B6XYR0;A0A8S3YI67;A0A8S3YW33	A0A0B6XYR0	2	153.33	205610	112680	111750	83475	99995	125140
LTTLDLAGNR	1072.59	A0A8S3ZJ53	A0A8S3ZJ53	2	100.84	42624	81347	0	28419	0	27686
LTTPTYGDLNHLVSATMSGVTTCLR	2707.33	A0A0B7B670;A0A8S3Z3T6;A0A8S4A684;A0A8S3ZUG3;A0A0B6ZTS1;A0A8S4A9H2;A0A0B7B4U6	A0A8S3ZUG3	3	165.7	15835	23355	30918	57313	88560	83035
LTVEPGLDKR	1126.63	A0A0B7BN15;A0A0B7BP02	A0A0B7BN15	2	117.3	62949	0	107350	0	0	0
LTVPAMNVNDSVTK	1487.77	A0A0B7BAV8;A0A0B7BAA0;A0A0B7B895;A0A0B7B7B6;A0A0B7B8K1;A0A0B7B7C2;A0A0B7B8K6;A0A0B7B889;A0A8S3Z7S3;A0A8S3ZZR1	A0A0B7BAV8	2	112.73	137600	448670	92707	0	0	227240
LTYISTELQR	1222.66	A0A0B7A4Y3;A0A8S3YQF6	A0A0B7A4Y3	2	83.623	0	0	0	0	0	0
LVAIVDVIDQNR	1353.76	A0A8S4A602;A0A0B7AFB7	A0A8S4A602	2	159.11	93451	46993	0	253940	179210	156670
LVANETLGYFMAR	1483.75	A0A0B6Y9C2;A0A8S3ZGG6	A0A0B6Y9C2	2	154.66	126980	105790	99029	86699	0	128180
LVDSFCER	1024.46	A0A0B6YX00	A0A0B6YX00	2	169.97	533580	765480	285670	670310	2536600	821610
LVEQDANTGGR	1158.56	A0A8S3ZPG2;A0A0B6Y4G6	A0A8S3ZPG2	2	127.93	52182	66738	43636	108440	93335	100530
LVFEDSEHQLVTVTIFR	2032.06	A0A0B7B0C9;A0A0B7AZY0	A0A0B7B0C9	3	80.379	17527	24073	0	0	0	0
LVFLGEQSVGK	1175.65	A0A8S4A1G4;A0A8S3Z7B0;A0A0B7BBB3;A0A0B6YGJ2	A0A8S4A1G4	2	81.099	0	0	0	0	0	13799
LVFLGLDNAGK	1145.64	A0A8S3YZ93;A0A0B7B592	A0A8S3YZ93	2	93.467	0	0	0	0	0	24381
LVGQSIISYLQK	1347.78	A0A8S3YPU9	A0A8S3YPU9	2	142.71	0	0	30464	40849	27812	51656
LVIIANNTPPLR	1319.79	A0A8S4A6A3;A0A8S3ZRR4;A0A0B6YAV5;A0A8S3Z737;A0A0B6YAF9	A0A8S4A6A3	2	111.61	0	0	0	0	0	20826
LVKPGNTNYQTTDGIQK	1875.97	A0A8S3Z089	A0A8S3Z089	3	121.69	0	0	0	15628	0	13875
LVLLGESAVGK	1084.65	A0A8S3ZMA1;A0A0B7AKH2;A0A8S3Z8X8	A0A8S3ZMA1	2	81.163	22163	25865	9363.1	27591	34631	42629
LVNSDTGPGQIMR	1386.69	A0A0B7B7T9;A0A0B7B6X2;A0A8S3ZG47	A0A0B7B7T9	2	228.06	2801500	3525000	4213000	1599900	1298800	686620
LVPVGYGINK	1058.61	A0A8S3ZUD8	A0A8S3ZUD8	2	75.243	40098	0	0	0	34873	91367
LVQAFQFTDK	1195.62	A0A8S3Z987;A0A8S3YH56;A0A0B7AAB0;A0A0B6Z732;A0A0B6Z6H1;A0A0B6Z4Q3	A0A8S3Z987	2	123.5	186110	131340	0	191590	128030	0
LVQAFQYTDK	1211.62	A0A8S3ZHD8;A0A0B6ZD19	A0A8S3ZHD8	2	88.181	41023	29084	0	87175	37780	43277
LVQIEYALAAVGAGAPSVGIK	2026.15	A0A0B7ARC3;A0A8S3ZP56	A0A0B7ARC3	2	108.94	58825	44754	49463	30765	26969	17905
LVSIGAEEIVDGNVK	1541.83	A0A0B7B7H5;A0A8S4A8Y9	A0A0B7B7H5	2	201.66	176980	186390	169590	134610	138080	81161
LVSLAQHAMR	1124.61	A0A0B6ZKU5;A0A0B6ZMP3;A0A8S3YRB8;A0A0B6ZKJ4;A0A0B6ZL69	A0A0B6ZKU5	2	142.04	0	0	0	0	20448	47949
LVSLSESNLVDCSQK	1677.82	A0A0B7BC90	A0A0B7BC90	2	289.48	1242300	6583	405090	343620	0	21820
LVSWYDNEWGYSNR	1787.79	A0A8S3YW51	A0A8S3YW51	2;3	154.66	0	0	0	1561400	1666800	2069900
LVTADGTYATQSAFSTR	1787.87	A0A0B7AE50;A0A0B7AEE2;A0A8S3ZA67	A0A8S3ZA67	2	169.52	25876	0	30672	37995	0	42507
LVTMQIWDTAGQER	1646.81	A0A8S3ZRD2;A0A8S3YJP3;A0A0B6Z9W6;A0A0B6Y7J7	A0A8S3ZRD2	2	191.95	95501	73128	63518	38861	103390	92251
LVTPVVLQR	1023.64	A0A8S3ZB38;A0A0B6YBR1;A0A0B7BUC2;A0A8S3ZYD9	A0A8S3ZB38	2	93.561	79602	102910	58793	191830	171140	0
LVVLGSGGVGK	984.597	A0A8S4A2D2;A0A8S3Z4D6;A0A0B6Z9P2;A0A0B6ZU04	A0A8S4A2D2	2	74.269	40616	81381	16878	83898	63212	77191
LWAIWQALQK	1255.71	A0A3G2VFQ5;A0A3G2VHR9;G3FPE6;A0A8S3YUW4;A0A3G2VHF1;A0A3G2VFW4;G3FPE7	A0A3G2VHR9	2	169.97	823430	612600	964100	583710	390540	325450
LWAIWQELQR	1341.72	A0A3G2VHR9;G3FPE6;P12031;A0A8S3ZS48;A0A8S3ZXD1;A0A3G2VHN3;G3FPE5;A0A3G2VHT2;A0A8S3YUW4	A0A3G2VHR9	2	203.02	6989100	5030400	5396100	1832600	2025000	1741400
LWAVWQALQK	1241.69	A0A8S3ZS48;A0A3G2VHN3;A0A0B7AMR8;A0A8S4A1C0	A0A8S3ZS48	2	184.89	10828000	9241100	13050000	4732900	3993700	3881000
LWAVWQELQK	1299.7	A0A3G2VHR9;G3FPE6;A0A8S3YRC8	A0A3G2VHR9	2	76.605	0	0	0	0	0	0
LWSLLSEQSR	1217.64	A0A8S4A2I2;A0A8S3ZM46;A0A8S3YVM0;A0A0B7BU14	A0A8S4A2I2	2	134.66	45588	48179	0	78600	64505	69825
LWVLWQELQK	1341.74	A0A3G2VHF1;A0A3G2VFW4	A0A3G2VFW4	2	175.51	555510	920500	940120	523850	505270	243080
LYENFLSDFEHR	1568.73	A0A8S3ZHP6	A0A8S3ZHP6	2	159.12	0	0	60822	0	31752	12954
LYHTVVDDVINNVK	1627.86	A0A0B6Y7L2	A0A0B6Y7L2	2	92.707	0	13871	0	0	0	14622
LYIFHTGLPTAEAPGK	1713.91	A0A0B7BDY9;A0A8S3ZUZ1	A0A0B7BDY9	3	84.999	0	0	0	5670.1	0	0
LYQLTVDEALDK	1406.73	P35903	P35903	2	163.59	386720	427160	63881	36881	23672	90457
LYQTDPSGTYHEWK	1723.78	A0A8S3ZC42;A0A8S3ZZ26;A0A0B6ZXT2	A0A8S3ZC42	2	137.58	104250	79700	71206	50730	29431	24517
LYSPSQIGAFVLTK	1522.84	A0A0B7B879	A0A0B7B879	2	76.563	0	0	0	0	0	0
LYTGLNPDLQR	1288.68	A0A8S3ZXQ8;A0A0B7B4T3	A0A8S3ZXQ8	2	104.39	0	0	0	0	0	0
LYTVQFEDALK	1325.69	A0A0B7BT89;A0A0B7BRG8;A0A0B7BRS0;A0A0B7BT79;A0A0B7BRR2;A0A0B7BT84;A0A0B7BTV5;A0A0B7BTV0;A0A0B7BQL8;A0A0B7BRR5;A0A8S3YUW4;A0A3G2VHF1;A0A3G2VFW4;G3FPE7	A0A0B7BT89	2	203.55	19109000	19916000	28778000	14143000	10145000	8780900
LYTVQFEDALR	1353.69	A0A8S3ZS48;A0A8S3ZXD1;A0A3G2VHN3;G3FPE5;A0A3G2VHT2	A0A8S3ZS48	2	178.94	35153000	35973000	49202000	25462000	21186000	22918000
LYTVQFEDALRR	1509.79	A0A8S3ZS48;A0A8S3ZXD1;A0A3G2VHN3;G3FPE5;A0A3G2VHT2	A0A8S3ZS48	2;3	241.63	6091100	5727800	7867800	2621600	3077000	3524500
LYVVQLEQALK	1302.75	A0A3G2VFQ5;A0A8S3ZVV6	A0A3G2VFQ5	2	191.25	12115000	14611000	20117000	17187000	8865700	8116900
LYVVQLEQALKEK	1559.89	A0A3G2VFQ5;A0A8S3ZVV6	A0A3G2VFQ5	2	119.55	0	0	0	23129	0	15910
LYVVQMEQALK	1320.71	A0A3G2VHR9	A0A3G2VHR9	2	83.623	218030	167730	0	0	0	93616
MAAAQDETYR	1154.5	A0A0B7BQT6;A0A0B7BQS2;A0A0B7BP98;A0A0B7BQU8;A0A0B7BRB3;A0A0B7BP51;A0A0B7BQU2;A0A0B7BP48;A0A0B7BN69;A0A0B7BN59;A0A0B7BPB5;A0A0B7BP34;A0A8S3ZYQ7;A0A0B7BRC2	A0A0B7BQT6	2	67.507	0	0	0	0	0	0
MAGDMVNGILK	1147.57	A0A8S3ZQP3	A0A8S3ZQP3	2	95.311	39638	49791	35383	76604	38789	58603
MAQEVLTTLK	1132.62	A0A0B7BCQ8;A0A8S3Z676	A0A0B7BCQ8	2	56.202	0	0	0	0	0	0
MATDMLYVNGHLIHHVR	2006	A0A0B6Y8W9;A0A8S3ZQI3;A0A0B6Y9Z5	A0A0B6Y8W9	3	117.21	0	0	0	0	0	15422
MAYRFIATVKQSNLLR	1910.06	A0A0B7BE99	A0A0B7BE99	3	60	403770	693330	522350	792000	2077900	1255500
MDDPTVEWEEAR	1476.62	A0A0B7AFN9;A0A8S3ZUI5	A0A0B7AFN9	2	167.76	25811	0	0	52021	28628	48575
MDDTYDVIVMGTGLK	1656.77	A0A0B6ZCG8	A0A0B6ZCG8	2	193.94	44895	71507	47068	24792	44892	49283
MDSYDVIANQPVVIDNGSGVIK	2333.16	A0A0B7AUH9;A0A0B7ATT1;A0A8S3ZL11;A0A0B7AWJ2	A0A0B7AUH9	2	89.636	0	0	0	46971	45643	41476
MENGELGIAYFTPR	1596.76	A0A8S3ZJL8;A0A0B7A146;A0A0B7A0M9	A0A8S3ZJL8	2	151.08	74368	0	34441	0	0	0
METMGMAFLR	1185.53	A0A0B7B0P9	A0A0B7B0P9	2	65.313	49365	88269	73240	35708	0	0
MFDYIVDMVNK	1373.64	A0A0B7A8F8;A0A8S3YV49	A0A0B7A8F8	2	114.39	0	0	0	0	0	27846
MFTDQGNLK	1052.5	A0A8S4ADM4	A0A8S4ADM4	2	89.123	128460	0	98831	58035	73543	55722
MFVGQIPR	946.506	A0A8S3ZLB1;A0A0B7BSH7;A0A0B7BS95;A0A0B7BS81;A0A0B7BRJ7;A0A0B7BUP5;A0A0B7BU07;A0A0B7BUN8;A0A0B7BRH9	A0A8S3ZLB1	2	119.06	0	0	0	52834	57099	69868
MFVLDEADEMLSR	1554.71	A0A8S3YNX5;A0A0B7ARV6;A0A0B7A5C2;A0A8S4A4G9	A0A8S3YNX5	2	203.52	109270	183330	164780	207530	191460	265290
MFYFDVGSNR	1234.54	A0A0B6YU27;A0A8S3ZXD3;A0A0B7BAA5;A0A0B6YUZ6;A0A8S3YGQ2;A0A0B7B8L1	A0A0B6YU27	2	96.311	22160	35950	0	31918	34912	29748
MFYFDVGSNRR	1390.65	A0A0B6YU27;A0A8S3ZXD3;A0A0B7BAA5;A0A0B6YUZ6;A0A8S3YGQ2;A0A0B7B8L1	A0A0B6YU27	2	95.311	0	0	0	11361	21360	19307
MGAMGMKIFK	1112.55	A0A0B6ZGU5	A0A0B6ZGU5	2	42.835	346970	0	434260	213970	119370	126240
MGESDDSLIR	1121.5	A0A0B6Y1G7	A0A0B6Y1G7	2	88.181	48727	2420.3	0	61406	0	43742
MGHAGAIIAGGK	1081.57	A0A8S3Z8Y1;A0A0B7B7K8	A0A8S3Z8Y1	2	91.783	0	0	0	0	0	0
MGITNHEEYSLVR	1547.74	A0A0B7BMQ0;A0A0B7BNN7;A0A0B7BMP4	A0A0B7BMQ0	2	88.734	66297	83879	78523	64212	72416	55576
MGYAGNTEPQFIIPSAIAIK	2120.1	A0A8S3YZ26;A0A0B7AR76	A0A8S3YZ26	2	70.598	0	15130	17972	17106	55919	45979
MHGGGPTVVAGVPLPK	1515.82	A0A0B7B862	A0A0B7B862	2	114.93	33260	0	69085	0	69793	0
MHTVNHFEHVK	1377.66	A0A0B7AUC9;A0A0B7ATP2	A0A0B7AUC9	2	127.93	0	15930	26734	9623.2	10013	11336
MHYNEFAAVQLAK	1520.74	A0A8S3Z853;A0A0B7AUL1;A0A8S3YN56;A0A0B7AUK6	A0A8S3Z853	2	99.276	25453	0	19543	16244	15260	7846.3
MILLETNNR	1102.58	A0A8S3ZVR9	A0A8S3ZVR9	2	101.41	107680	128110	74475	57643	100630	82193
MIQAANGDVTITNDGATILK	2045.05	A0A8S3YSE5	A0A8S3YSE5	2	157.7	5665.1	0	0	0	0	23699
MISSYVGENAEFER	1630.73	A0A8S3ZN71	A0A8S3ZN71	2	86.838	0	0	0	0	0	0
MIVEGMNIAR	1132.57	A0A8S3ZF94	A0A8S3ZF94	2	110.22	276070	232930	183990	139760	186450	134120
MKETAEAYLGK	1239.62	A0A0B6ZWS4	A0A0B6ZWS4	2	147.19	0	0	0	0	0	6229.1
MKLDYVLGLR	1206.68	A0A0B6Z527	A0A0B6Z527	2	121.8	0	0	0	0	0	12661
MLDMGFEPQIR	1335.63	A0A8S3ZEY5;A0A0B7AP21;A0A8S4A2Q1;A0A0B7BXS6;A0A0B6ZWL8;A0A0B7ASP2;A0A0B7AT53;A0A8S3Z569;A0A0B7AVL0;A0A8S3Z6U9;A0A8S3Z2Q4;A0A0B7ATU8;A0A8S3ZFN5;A0A8S3ZFY0	A0A8S3ZEY5	2	81.099	0	0	0	0	0	65574
MLDPEDMVNSAKPDER	1845.82	A0A0B7B7H5;A0A8S4A8Y9	A0A0B7B7H5	2	53.363	0	267480	303430	16915	176220	0
MLFISLGLR	1048.61	A0A0B6YZA1	A0A0B6YZA1	2	53.679	472530	1259700	676120	0	0	436360
MLHTYHDTR	1172.54	A0A8S4A0H7;A0A0B7AQ67	A0A8S4A0H7	2	150.24	26422	0	34685	4467.1	38339	21233
MLMDPMGGIVMTNDGNAILR	2148.02	A0A0B7B1N2;A0A8S3ZF30;A0A0B7B549	A0A0B7B1N2	2	48.892	11286	0	0	0	8017.9	0
MLSAVSQQIQTIQEALK	1887.01	A0A8S3ZC23	A0A8S3ZC23	2	250.16	11847	8737.8	0	24741	33280	27377
MLVDEIGDVTITNDGATILK	2117.09	A0A8S3Z150	A0A8S3Z150	2	110.9	17373	27009	12601	17003	31501	22548
MLVVGGIDR	958.527	A0A8S3ZAE8;A0A0B7ARN5;A0A0B7AQE1	A0A8S3ZAE8	2	75.243	21548	0	0	21699	0	19533
MMGINTLFVTNAAGGINR	1878.94	A0A8S3ZTB4	A0A8S3ZTB4	2	186.39	41400	31751	41652	43375	60682	41502
MNSFEQLCINYTNEK	1889.83	A0A0B7B472;A0A0B7B756;A0A0B7B7P5;A0A8S3YHN0	A0A0B7B472	2	130.78	0	0	0	0	5809.8	0
MNSLLTVHQLK	1282.71	A0A8S3Z8T7	A0A8S3Z8T7	2	159.93	0	0	0	0	0	0
MNSLLTVHQMK	1300.66	A0A0B6ZYP3;A0A8S4A1E6	A0A0B6ZYP3	2	163.43	0	0	0	0	27221	10885
MNTFGDEVFGDAQVLK	1769.83	A0A8S3YX97	A0A8S3YX97	2	148.69	19595	0	31755	0	0	12646
MPVSEDMSGR	1107.47	A0A8S3ZS96	A0A8S3ZS96	2	106.93	0	0	50526	0	25376	0
MQHNLEQQIEAR	1495.72	A0A0B7BLM3;A0A8S3ZEU9;A0A0B7BI44;A0A0B7BJE5;A0A0B7BJF2	A0A8S3ZEU9	2	95.138	0	0	0	0	0	0
MQIQLFETSAK	1294.66	A0A8S3YKQ3	A0A8S3YKQ3	2	77.358	12729	0	0	9484.2	0	0
MQNDAGEFVDLLIPR	1716.85	A0A0B6Y1G7;A0A0B6XYV8;A0A8S4A8E2	A0A0B6Y1G7	2	211.52	16120	0	0	18401	14793	20580
MQNHSIK	856.423	A0A8S3YN87	A0A8S3YN87	2	85.813	0	52417	0	54203	87280	85813
MQPTHPIR	978.507	A0A8S4A8K2;A0A0B7BG51;A0A8S3YS84	A0A8S4A8K2	2	117.18	157140	174560	157210	144750	197660	129230
MSATFIGNSTAIQELFK	1856.93	A0A0B7B670;A0A8S3Z3T6;A0A8S4A684;A0A8S3ZUG3;A0A0B6ZTS1	A0A8S3ZUG3	2	355.62	576300	458570	319370	731620	904820	612120
MSDEIHEIIR	1241.61	A0A0B7A8Q8;A0A0B7A854;A0A8S3Z888	A0A0B7A8Q8	2	154.35	82544	77811	69337	71333	91201	100590
MSEAEVINYMR	1341.61	A0A8S3ZY86;A0A0B7BN15;A0A0B7BP02	A0A0B7BN15	2	262.83	89663	22050	186870	32325	0	6988.7
MSIIENLSFVDHQTNMVR	2133.03	A0A0B7BNS9;A0A8S3YWM0	A0A8S3YWM0	2	69.201	41876	0	20508	0	30025	44053
MSLGEISDNTKSAR	1507.73	A0A0B7A4J6	A0A0B7A4J6	2	92.428	11005000	17750000	16637000	11633000	10848000	6085800
MSSYAFFVQTCR	1495.66	A0A8S3ZA69;A0A8S3Z5M0	A0A8S3ZA69	2	138.23	10842	26918	0	24580	56089	44188
MSTGANFYIVGR	1314.64	A0A0B7B722	A0A0B7B722	2	140.05	19120	0	0	22192	26581	46572
MTDIVTGNPLVVK	1385.76	A0A0B7B822;A0A8S4A1D6	A0A0B7B822	2	112.93	0	0	0	43761	16540	12809
MTFLPAFR	981.511	A0A8S3YH05	A0A8S3YH05	2	104.76	0	0	92016	0	0	0
MTTPAVQNDFSYYR	1691.76	A0A0B6ZA86	A0A0B6ZA86	2	103.76	4353.3	38857	0	145250	30708	221940
MVEIVTADGR	1089.55	A0A0B6ZCJ0	A0A0B6ZCJ0	2	81.163	0	45689	1908200	35315	35303	52201
MVININPLR	1068.61	A0A0B7B5Q4	A0A0B7B5Q4	2	113.1	0	0	0	0	0	13321
MVLFEELAK	1078.57	A0A0B6ZKU4;A0A0B6ZMC0	A0A0B6ZKU4	2	87.251	27303	0	0	8638.4	0	9320
MVMADVLCR	1093.51	A0A0B7A4L9;A0A8S3Z1L0	A0A0B7A4L9	2	101.41	53927	53065	0	76284	20045	59627
MVMIQDSNAPSAHDK	1642.74	A0A0B6ZGD6;A0A0B6ZGD1;A0A0B6ZEP0;A0A0B6ZEE4;A0A0B6ZGR5;A0A0B6ZE82;A0A8S3Z3R8	A0A0B6ZGD6	2	184.43	36887	77859	23653	0	42859	36846
MVNHFVQEFK	1277.62	A0A0B6ZWS4;A0A0B7AB49;A0A0B7A937;A0A0B7A931;A0A0B7AB44;A0A0B7A879;A0A0B7AAY7	A0A0B6ZWS4	2	170.69	84281	64243	117470	38669	31004	17375
MVSDIANAWK	1133.55	A0A0B7B7H5;A0A8S4A8Y9	A0A0B7B7H5	2	114.64	0	0	0	0	0	0
MWLSPNGTIR	1173.6	A0A8S4A0V7;A0A0B7AME1	A0A8S4A0V7	2	96.311	56793	51306	0	22612	29163	32470
NAFMMLIHADQER	1574.73	A0A0B7AE50;A0A0B7AEE2;A0A8S3ZA67	A0A8S3ZA67	2	121.96	7418.5	0	0	8218.9	7968	21874
NAFVWMLEGGK	1250.61	A0A0B7AQ79;A0A0B7AN70;A0A8S3YMR3	A0A8S3YMR3	2	65.933	106170	86592	0	36289	73678	57012
NAGAGGLSLAIEGPSK	1440.76	A0A0B7BM14;A0A0B7BJW5;A0A0B7BJW7;A0A0B7BLG3;A0A0B7BJT5;A0A8S3ZYL1;A0A8S3ZLX5	A0A0B7BM14	2	257.38	385140	246890	378530	301110	275210	252400
NALWHTGDTNNQVK	1596.76	A0A0B7B7T9;A0A0B7B6X2;A0A0B6Y267	A0A0B7B7T9	2	228.73	2567000	2143900	3039900	977790	764690	397380
NAPNIAAMQVVENVYK	1759.89	A0A0B7B1W7;A0A0B7B1C8;A0A0B7AYG7	A0A0B7B1W7	2	75.5	0	0	0	147410	422390	509000
NAQLAQYNFIFVVGEK	1839.95	A0A0B7AKG4;A0A0B7AL01	A0A0B7AKG4	2	199.51	13116	50028	14276	43393	43089	28952
NAQTYWQAAPFR	1451.69	A0A0B7B7T9;A0A0B7B6X2	A0A0B7B7T9	2	256.9	1052700	0	1913200	0	621810	0
NATNVEQAFMTMAAEIK	1867.88	A0A8S3Z3E3;A0A0B7B9R1;A0A0B7AK52	A0A8S3Z3E3	2	358.99	91264	138710	88092	143000	190030	248660
NAVEEYVYEMR	1401.62	A0A0B6ZQN1;A0A8S3ZKA1	A0A8S3ZKA1	2	87.942	30723	29908	30959	23747	27790	16610
NAVPFAVVGANTIIEVK	1740.98	A0A0B7AVQ5;A0A0B7AVQ2;A0A0B7ATZ0	A0A0B7AVQ5	2	115.35	86931	90390	104390	82845	104110	79507
NAVVTVPAYFNDSQR	1679.83	A0A0B7B879;A0A8S3ZJI3	A0A0B7B879	2	54.199	0	0	0	0	0	0
NDDIYVCMVSSAHNVCAK	2081.9	A0A8S3ZJR0	A0A8S3ZJR0	2	97.084	0	0	0	0	0	9909.8
NDLTTQMIIER	1332.67	A0A8S3ZKU9	A0A8S3ZKU9	2	106	0	0	0	0	0	23354
NEDPVVILTGWK	1369.72	A0A0B7AJY6;A0A0B7AHY2;A0A0B7AHD5;A0A0B7AHD9;A0A8S3ZF94	A0A0B7AJY6	2	79.889	29214	0	0	0	0	0
NEDPVVILTGWKPGSGATNTMR	2342.17	A0A0B7AJY6;A0A0B7AHY2;A0A0B7AHD5;A0A0B7AHD9;A0A8S3ZF94	A0A0B7AJY6	3	112.06	80477	48783	0	24522	42089	60720
NEHGFVGLK	999.514	A0A0B7AJY5;A0A8S3YCU8	A0A0B7AJY5	2	130.31	153320	165650	139800	36167	100480	34953
NEISIMNQLHHPK	1559.79	A0A8S3ZY86;A0A0B7BN15;A0A0B7BP02	A0A0B7BN15	2;3	148.9	92896	0	152260	97935	0	0
NELESYAYSLK	1315.63	A0A0B7AAS1	A0A0B7AAS1	2	138.23	0	0	0	199030	85091	119530
NELTFLDLNVQQIEHLNK	2167.13	A0A8S3ZCW5;A0A8S3ZZ13	A0A8S3ZCW5	2	85.742	0	0	0	0	0	17709
NEMEVQTHAAR	1284.59	A0A8S3ZUF3;A0A0B7A4V3	A0A8S3ZUF3	2	139.78	0	173550	0	8852.3	8023.3	7783.9
NENLDATHLAEFQQIEGVVADR	2468.19	A0A0B7B6N7	A0A0B7B6N7	3	236.3	30494	0	0	50080	67094	58142
NFAPETLNAGQSIIGLQMGSTK	2276.15	A0A8S3YYU1	A0A8S3YYU1	2;3	229.38	407860	478810	409380	530940	526990	1064200
NFEVGHVPLR	1166.62	A0A8S3ZA20;A0A0B7ART9;A0A0B7ANL1	A0A8S3ZA20	2	146.88	20949	23522	21826	0	19413	22714
NFGFVHMVNK	1191.59	A0A0B7A605;A0A0B7A558;A0A0B7A553;A0A0B7A7V0;A0A0B7A7Y2	A0A0B7A605	2	125.98	0	0	0	0	25958	29003
NFGIGQDIQPK	1215.62	A0A8S4A6Z5;A0A8S3YXH3;A0A0B6Y9A8	A0A8S4A6Z5	2	140.05	0	144370	68240	121330	130250	122860
NFGSYVTHETK	1281.6	A0A8S4A0N2;A0A0B7BT39;A0A0B6YWN9	A0A8S4A0N2	2	135.28	0	0	0	0	0	48431
NFITQGHYEK	1235.59	A0A0B7AX72	A0A0B7AX72	2	110.88	0	0	0	0	203170	115050
NFTLLDELEAGQK	1476.75	A0A8S3Z1S3	A0A8S3Z1S3	2	248.5	137490	169580	101090	137130	138380	174880
NFVGDYLGLDDNPELR	1835.87	A0A0B6ZAJ7;A0A8S3YDL5	A0A0B6ZAJ7	2	69.224	0	0	0	0	12195	0
NFVIFITGNER	1308.68	A0A0B7B9X1	A0A0B7B9X1	2	195.3	57952	519220	232810	82259	134210	53373
NFVILLTGNER	1274.7	A0A0B7BC59	A0A0B7BC59	2	126.82	271370	478150	476300	100610	155810	83182
NFVSEPMGEK	1136.52	A0A8S3YDV8;A0A0B7A1E3	A0A8S3YDV8	2	83.358	0	0	0	43405	0	68571
NFYGGNGIVGAQVPLGAGIALAHK	2323.24	A0A0B6ZA53;A0A8S3YS68	A0A0B6ZA53	3	51.07	0	0	0	0	0	0
NGLLTDHQLIEVGGQNVVGLK	2203.2	A0A0B7B7K6;A0A8S3Z1B2	A0A0B7B7K6	3	112.68	0	0	0	0	0	26826
NGQHIANSPFK	1211.6	A0A0B7BM14;A0A8S3ZLX5	A0A0B7BM14	2	140.05	279530	224660	210290	255390	261020	213120
NGQIFSTGFSK	1184.58	A0A0B7ATT3;A0A0B7AU39	A0A0B7ATT3	2	90.263	68970	109300	94316	139240	107090	97778
NGTQVHGTVTGVDVSMNTHLK	2194.08	A0A0B6ZUJ5;A0A8S4A439	A0A0B6ZUJ5	3	175.38	22461	31482	19068	49876	65501	95366
NGVDVCTAVNGFPR	1504.71	A0A0B6Y434	A0A0B6Y434	2	145.08	0	0	415620	177340	0	0
NGYAPVLDCHTAHIACK	1925.89	A0A0B7BU32;A0A2P0V4K1;A0A345S6Z2;A0A1D8DGQ4	A0A345S6Z2	2;3	141.87	0	0	0	21771	30208	83032
NGYGFVEFDDYR	1480.63	A0A0B7AUD8;A0A8S4A192;A0A0B7AR47;A0A0B7ARK6	A0A0B7AUD8	2	132.44	0	0	0	0	0	14820
NHTATHILNFALR	1506.81	A0A0B7ARJ2	A0A0B7ARJ2	2	97.175	0	0	0	0	0	13875
NHYASLFDIIMK	1450.73	A0A0B7BW67;A0A8S4A3X2	A0A0B7BW67	2	97.175	11989	0	0	14357	8931.5	12976
NIAFLLTDGSAEINR	1632.85	A0A8S4A968	A0A8S4A968	2	218.12	284970	78409	72482	43577	0	0
NIDEHANEDVEK	1411.62	A0A0B7BJU2	A0A0B7BJU2	2	104.04	53518	64489	37672	0	80955	72009
NIDHAAFGR	999.489	A0A8S3ZZR1;A0A0B7BAV3	A0A8S3ZZR1	2	129.72	0	33061	0	19426	0	26869
NIFTASAEYK	1142.56	A0A8S4A933;A0A0B7ALV8;A0A0B7AF40;A0A0B7AFT1;A0A8S3YW61	A0A0B7AF40	2	74.269	0	0	0	0	21578	15158
NIIAINQDPLGNQAIR	1748.95	A0A0B7A7V6	A0A0B7A7V6	2	181.44	52080	73057	0	47820	97593	61972
NIIAINQDPLGNQAVR	1734.94	A0A8S3YC80;A0A8S3YHP9	A0A8S3YC80	2	133.07	0	0	0	0	0	0
NILGGTVFR	975.55	A0A8S4A0V7;A0A0B7AME1;A0A8S3ZHC8;A0A0B7ALF3	A0A8S4A0V7	2	79.809	116830	61593	41664	39054	54654	53406
NILLAVGSEVTPFPGIEVDEK	2226.18	A0A0B7BHQ6;A0A8S4A2K6	A0A0B7BHQ6	2	170.92	7397.7	0	0	0	0	0
NILNQYLVEGK	1289.7	A0A0B7AMM4;A0A8S3ZEF6	A0A0B7AMM4	2	133.76	34500	17321	22955	0	0	5406.7
NINEVENQILTR	1441.75	A0A0B7B7H5;A0A8S4A8Y9	A0A0B7B7H5	2	101.64	0	0	0	0	0	0
NIQAEEMVEFSSGLK	1680.8	A0A0B6ZDH2;A0A8S3YKH3;A0A8S3Z7B4	A0A0B6ZDH2	2	137.58	0	0	0	0	0	0
NISFTVWDVGGQDK	1564.75	A0A0B7BGH5;A0A8S3ZCE7;A0A0B7BKX0;A0A0B6Y847;A0A8S3ZTX9;A0A8S3ZS54;A0A8S3ZSW4	A0A8S3ZTX9	2	221.56	154850	0	134410	166060	0	231740
NIVLDNVDIK	1141.63	A0A8S3ZXA1	A0A8S3ZXA1	2	112.8	0	1156500	885440	455980	302580	0
NIVLSGGSTMFR	1280.65	A0A8S3YZ26	A0A8S3YZ26	2	70.389	121460	107560	101920	83334	128060	104870
NKYEAIIADLEER	1562.79	A0A0B7B472;A0A0B7B756;A0A0B7B7P5	A0A0B7B472	2	132.9	246340	229900	0	194940	0	237550
NLADEIHDLTDQLGEGGR	1951.92	A0A0B7B774;A0A0B7BA60;A0A0B7B846;A0A0B7B836;A0A0B7BAQ7;A0A0B7B8F3;A0A0B7AAF6;A0A0B7ABE1;A0A8S3Z426;A0A8S3ZFH4	A0A0B7B774	2	72.075	85833	0	38833	0	71830	35236
NLAFFSTNAVEGTAR	1596.79	A0A0B7AV89;A0A0B7AWV9;A0A8S3YEA9	A0A0B7AV89	2	196.42	0	0	0	0	0	0
NLAQVTYSVAALAK	1447.8	A0A8S3Z426;A0A0B7ABD5;A0A0B7AB45	A0A8S3Z426	2	79.889	9824.6	0	21199	0	9083.3	0
NLCADDTPMVR	1290.57	A0A8S3ZYA1;A0A0B7BKY3;A0A8S3YTQ8	A0A8S3ZYA1	2	108.93	0	0	0	0	20349	15564
NLDIDRPSYTNLNR	1689.84	A0A8S3ZVH9	A0A8S3ZVH9	3	108.24	96388	222480	84063	175820	132900	0
NLDIERPTYTNLNR	1717.87	A0A8S3ZVL5;A0A8S4A0I7;A0A8S3ZDA4;A0A8S3ZZX2;A0A0B7AVA2;A0A8S4A4B1;A0A0B7B588;A0A8S3ZZ72	A0A8S3ZZX2	3	79.795	74214	82199	45108	0	0	80632
NLDVERPTYTNLNR	1703.86	A0A345S6Y9;A0A8S4A3J5	A0A345S6Y9	3	128.57	48396	57883	28408	71085	54470	45905
NLEEIPFYQK	1279.64	A0A8S4A032	A0A8S4A032	2	131.22	50163	0	0	0	0	0
NLFVIAVSGIK	1159.7	A0A0B7A9X4;A0A0B7AA82	A0A0B7A9X4	2	114.39	0	0	0	0	8747.3	17246
NLIDAGVDGLR	1141.61	A0A0B6ZLT4;A0A8S3Z2L6;A0A8S3YSM0	A0A0B6ZLT4	2	81.099	0	0	0	35495	29729	42075
NLINSMLTVNPAK	1413.77	A0A0B6XZM3;A0A0B6Y0D6	A0A0B6XZM3	2	88.24	0	0	0	0	0	0
NLNSLDER	959.467	A0A0B7BRG2;A0A0B7BRF7;A0A0B7BQM1	A0A0B7BRG2	2	152.31	14775000	9414600	5580600	6380800	4374400	1928800
NLQDAMNVAR	1130.55	A0A0B7B1N2;A0A8S3ZF30	A0A0B7B1N2	2	88.181	28743	0	0	0	0	35773
NLQNLLILTAIK	1352.84	A0A0B7BGR4;A0A0B7BH80;A0A8S3YKY7	A0A0B7BH80	2	85.821	14069	9208.2	25971	22412	24987	21674
NLSSLDEYVTEVK	1495.74	A0A0B6ZTX0	A0A0B6ZTX0	2	160.62	176720	254160	76627	122950	112620	122550
NLSYDTDESSLR	1398.63	A0A8S3YYG3	A0A8S3YYG3	2	131.54	0	0	0	13598	0	9850.2
NLTNPNTVIFLIGNK	1656.92	A0A0B6Z353;A0A0B6Z2P1;A0A8S4A1M8;A0A0B6Z519;A0A8S3YUM1;A0A0B7AZA8	A0A0B6Z353	2	93.772	0	0	0	0	26399	27343
NMAMVISTILQLGTEAQR	1975.02	A0A8S3YCD5	A0A8S3YCD5	2	224.75	28007	22340	10953	16330	53337	21897
NMDEIDVDVEGVK	1461.67	A0A0B7BIB2	A0A0B7BIB2	2	76.255	127770	98348	80098	0	18056	0
NMMAACDPR	1064.42	A0A0B7B670;A0A8S3Z3T6;A0A8S4A684;A0A0B6Z0M5;A0A8S4ADX8;A0A8S3ZNW7;A0A0B6ZJM1;A0A8S3YY44;A0A8S3ZUG3;A0A0B6ZTS1;A0A8S4A9H2;A0A0B7ANE5;A0A8S3Z308	A0A8S3ZUG3	2	81.642	0	0	31991	95266	115420	129600
NMSVIAHVDHGK	1306.65	A0A0B7AWJ0;A0A0B7AAZ7	A0A0B7AWJ0	2	189.56	154390	259160	234450	263240	224780	326300
NMYTINFR	1057.5	A0A0B7AF40;A0A0B7AFT1;A0A8S3YW61	A0A0B7AF40	2	105.04	0	0	0	0	0	10593
NNSIAGLWFWR	1362.68	A0A8S3ZNV7	A0A8S3ZNV7	2	151.22	4374.3	0	0	0	6106.8	15352
NNTQVLINCR	1230.61	A0A0B6Y9I8	A0A0B6Y9I8	2	78.816	64473	34332	58231	20178	11408	13773
NNVGFVFTK	1024.53	A0A0B6ZGK6;A0A8S3YXK5	A0A8S3YXK5	2	106.93	16744	45443	18599	66076	57173	68170
NPAMMQELMR	1219.55	A0A0B7A7V2;A0A8S4A428	A0A0B7A7V2	2	124.81	40527	0	18583	33027	38568	57482
NPGVLAALQDK	1124.62	A0A0B7APA2;A0A0B7ANP5;A0A0B7ARY8;A0A0B7APA4;A0A0B7ARY3;A0A0B7ARQ8;A0A8S3ZL19	A0A0B7ARY8	2	141.29	54777	170280	111810	143370	110910	144230
NPHGGFQSTQDTVVALFAMSQFAK	2580.24	Q3V653	Q3V653	3	85.443	0	0	0	34834	11010	9465.8
NPIITEADGSR	1171.58	A0A0B7ATA4;A0A8S3ZZ43;A0A8S3ZGH0;A0A0B7ASS1	A0A0B7ATA4	2	103.87	0	0	0	0	0	29526
NPINTDQPPNK	1236.61	A0A0B6Z519;A0A8S3YUM1;A0A0B7AZA8	A0A0B6Z519	2	78.932	0	0	0	0	0	0
NPLGLVPVLELDDK	1520.85	A0A8S4A5D1	A0A8S4A5D1	2	97.594	28830	0	47192	8344.4	41730	5803.4
NPPGFAFVEFEDYR	1686.77	A0A0B6ZTL2;A0A8S3ZYD5;A0A8S3ZJJ5	A0A0B6ZTL2	2	81.48	0	0	0	0	0	0
NPVHNGHALLMSDTR	1660.81	A0A0B7B722	A0A0B7B722	3	95.656	0	0	0	0	0	16476
NQASPNAVTNNGQTPLAIAQK	2136.09	A0A0B7BEC7;A0A0B7BCC2;A0A0B7BED4;A0A0B7BCR8;A0A0B7BBF3;A0A0B7BMN3;A0A0B7BKF9;A0A0B7BJ67;A0A0B7BMH0;A0A0B7BKD9;A0A0B7BKB8;A0A0B7BJ78;A0A0B7BK75;A0A0B7BKF2;A0A0B7BJ18;A0A0B7BJ24;A0A0B7BMG5;A0A0B7BM41;A0A0B7BMM5;A0A0B7BK85;A0A0B7BMJ6;A0A0B7BLZ4;A0A0B7BK98;A0A0B7BM53;A0A0B7BJ59;A0A0B7BK80;A0A0B7BIY6;A0A0B7BMI4;A0A0B7BJ37;A0A0B7BJ50;A0A0B7BM06;A0A0B7BKE6;A0A0B7BMP8;A0A0B7BKJ7;A0A0B7BKC1;A0A0B7BKG2;A0A…	A0A0B7BMN3	2	122.13	0	0	0	0	0	3401.8
NQHENTALLK	1166.6	A0A8S3YZU8;A0A8S3ZRW9;A0A8S3Z9H0	A0A8S3YZU8	2	132.39	25926	39655	24143	72429	84244	58650
NQNSDWLIDGIR	1429.69	A0A0B7ACI1;A0A0B7ADK4;A0A0B7AFN5	A0A0B7ACI1	2	263.75	0	0	0	2362300	7735300	5007800
NQVAMNPENTVFDAK	1676.78	A0A0B6ZWS4;A0A0B7AB49;A0A0B7A937	A0A0B6ZWS4	2	200.82	642130	606540	650350	690490	434550	370510
NQYDNDVTVWSPQGR	1777.8	A0A0B6ZDX9;A0A8S3YXK2	A0A0B6ZDX9	2	223.55	68648	80474	54893	32170	26728	17399
NSMIALVENLASK	1388.73	A0A8S3Z0P5	A0A8S3Z0P5	2	93.162	927.43	0	0	7560000	7171400	0
NSPAIIFIDELDAIAPK	1825.98	A0A0B7AKA6;A0A0B7AMU4;A0A0B7AN01;A0A8S3YVN3	A0A8S3YVN3	2	155.34	240090	0	149820	1819.6	37705	0
NSSYFVEWIPNNIK	1709.84	A0A0B7ANE5	A0A0B7ANE5	2	176.45	0	0	20489	0	20924	22873
NSSYFVEWIPNNVK	1695.83	A0A0B7B670;A0A8S3Z3T6;A0A8S4A684;A0A8S3ZJY4;A0A8S3ZUG3;A0A0B6ZTS1;A0A8S4A9H2	A0A8S3ZUG3	2	232.19	542850	856310	795240	791380	815630	929620
NTLGESNATIR	1174.59	A0A0B7ARU7	A0A0B7ARU7	2	103.69	7805.2	0	0	0	0	25384
NTMHSSTWLK	1203.57	A0A8S4A9P2;A0A0B7BQI1	A0A8S4A9P2	2	141.29	120930	609370	136980	229010	173620	381880
NTSIGEIEETFR	1394.67	A0A0B7ADE8	A0A0B7ADE8	2	207.67	114630	173250	29691	62523	88137	62832
NTVSLQYGSNK	1209.6	A0A0B7BFS3;A0A0B7BG67;A0A0B7ASK0	A0A0B7BFS3	2	114.39	28892	30430	47826	43775	34633	58563
NVDALSPR	870.456	A0A3G2VFQ5;A0A0B6YS12;A0A3G2VHR9;G3FPE6	A0A3G2VHR9	2	109.36	1566400	1087800	536520	697260	427930	507980
NVEGQDMLYQSLSLTNGIR	2137.05	A0A8S3ZAA0;A0A0B7BMQ3	A0A8S3ZAA0	2	99.127	0	0	0	0	0	37545
NVFDEAILAALEPPEPPKK	2077.11	A0A0B7AVB5;A0A8S4A272;A0A8S3ZNV2;A0A0B7AYN3;A0A0B7BTM6	A0A0B7AVB5	2	103.17	48304	59961	22578	32710	96271	91451
NVILEQSWGSPK	1356.7	A0A0B7A5L0;A0A8S3ZYL5	A0A0B7A5L0	2	99.174	0	0	0	0	0	0
NVILLPMGASDDGAHSQNEK	2095	A0A8S3YFP6	A0A8S3YFP6	2	78.673	0	0	0	0	0	12038
NVLEYLAITEVVDR	1632.87	A0A8S3ZZ10	A0A8S3ZZ10	2	117.21	51661	24020	43255	37246	64710	50999
NVLTEPVYPEIVR	1527.83	A0A8S4A9H1;A0A0B7AA80	A0A8S4A9H1	2	92.707	0	0	0	92550	0	76394
NVLTNFHGMSLTR	1488.75	A0A0B6ZU16;A0A8S3Z4T1;A0A0B6ZUL9;A0A8S3ZG02	A0A0B6ZU16	2	106.11	27961	33650	0	58666	57677	35223
NVLVTGEYEVQDNGQR	1819.87	A0A8S3ZDT5;A0A0B7AAU6	A0A8S3ZDT5	2	158.02	0	0	0	0	0	0
NVNVQNFHLSWK	1484.75	A0A0B7B7H5;A0A8S4A8Y9	A0A0B7B7H5	2	117.99	87040	82842	72881	0	55941	0
NVQLTESEIR	1187.61	A0A8S3YKZ6;A0A0B7AS39;A0A8S3ZY68	A0A8S3YKZ6	2	124.81	55704	52186	32867	38127	48209	39643
NWAMMGLGSGER	1307.58	A0A8S3ZFY2	A0A8S3ZFY2	2	101.45	20329	0	0	0	0	11864
NWDALNENIVLLTK	1641.87	A0A8S4A032	A0A8S4A032	2	96.313	27409	16076	24845	20003	22075	7249
NWEDMTHLYDHTFGPQK	2117.93	A0A0B6Y7V9;A0A0B6Y9B5;A0A8S3YFH7	A0A0B6Y7V9	2;3	87.727	71749	28846	27772	0	0	12706
NYDEDTLAQQR	1351.6	A0A0B6Z667	A0A0B6Z667	2	191.55	23404	33066	0	0	30239	45800
NYGSAVTGNMLADVMK	1669.78	A0A0B7AHW9	A0A0B7AHW9	2	137.58	51747	69044	53802	61337	58999	52758
NYIIDQTNVYASSR	1642.8	A0A8S3YRI3	A0A8S3YRI3	2	168.43	1952.7	37420	0	36179	59762	78287
NYILDQTNVYASAR	1626.8	A0A8S3YKH6	A0A8S3YKH6	2	156.73	0	0	0	0	11336	33589
NYLHYNLYEQADK	1669.77	A0A8S3YKE6;A0A0B7AF39	A0A8S3YKE6	2	99.589	26497	0	0	0	0	0
PADTFDYR	983.435	A0A3G2VFQ5;A0A3G2VHR9;P12031;A0A8S3ZS48;A0A0B6ZQQ7;A0A8S3ZXD1	A0A3G2VHR9	2	155.82	41371000	31807000	36955000	19908000	15854000	14633000
PFAFHTPYNNNEK	1577.73	A0A3G2VFQ5;A0A3G2VHR9;G3FPE6;A0A8S3YRC8;A0A8S3ZS36	A0A3G2VHR9	2;3	253.88	4108600	4189400	5858400	4085800	2015600	1463600
PFAFSSPYNNDEK	1514.67	A0A3G2VHN3;G3FPE5;A0A3G2VHT2	G3FPE5	2	192.14	988230	860330	1181000	79548	163270	97224
PFGVALLFAGVDEK	1461.79	A0A0B7B7P1	A0A0B7B7P1	2	144.27	32539	29650	28599	15033	18601	8638.2
PFITHHNELNQDLYMR	2026.97	A0A8S3ZAE8	A0A8S3ZAE8	3	80.379	0	0	0	0	0	5803.3
PFLNGLTGKPVLVK	1481.9	A0A8S3Z631;A0A0B7A3Z2;A0A0B7A654	A0A8S3Z631	3	106	0	0	0	9193.9	15830	24959
PFSFEGFNLNK	1298.63	A0A3G2VHR9;G3FPE6;A0A0B7A255	A0A3G2VHR9	2	331.87	3229800	2637600	3687500	1594000	1416300	1237100
PFSFEGLNLNK	1264.65	A0A3G2VFQ5	A0A3G2VFQ5	2	281.07	2442800	1891200	3030400	637280	839250	519270
PFSFGPPYNLNK	1379.69	A0A3G2VFQ5;A0A3G2VHR9;G3FPE6;A0A3G2VHF1;A0A3G2VFW4;G3FPE7	A0A3G2VHR9	2	213.45	1656000	1437900	2349400	1127600	690750	451790
PFSYGIDLSELK	1367.7	A0A8S3YRP1;A0A0B7AXP1;A0A0B7B0W0;A0A0B7B0C7;A0A8S3ZQW4;A0A0B7AY73;A0A0B7AYQ8	A0A8S3YRP1	2	125.17	30888	0	0	0	32216	34535
PFVYQEVIDQGGEPIK	1817.92	A0A8S3ZNL3	A0A8S3ZNL3	2	79.235	0	80955	115530	0	0	0
PFYFDITK	1029.52	A0A8S3ZW76	A0A8S3ZW76	2	121.31	369450	336590	460230	43784	102980	88596
PGFNISQR	917.472	A0A0B7BTY0;A0A8S3Z815;A0A0B6XZA6;A0A8S3Z5K7	A0A0B7BTY0	2	113.14	11985	0	0	19833	25376	24721
PGLCEHAGR	995.461	A0A8S3ZS48	A0A8S3ZS48	2	178.87	923010	1245700	1584000	945830	754450	579220
PGLCEHQGR	1052.48	A0A3G2VHF1	A0A3G2VHF1	2	154.71	656340	762910	958040	663050	577620	370790
PGNTNYQTTDGIQK	1535.72	A0A8S3Z089	A0A8S3Z089	2	102.03	0	0	0	15513	0	10157
PGTDVTMETAAAMAAGSLAFK	2038.97	A0A2D2VZX5	A0A2D2VZX5	2	140.3	0	0	134110	63132	3991	0
PIDTFDYR	1025.48	A0A3G2VHN3;A0A8S3YRC8;A0A8S3YUW4	A0A3G2VHN3	2	138.55	5905700	6156900	7415500	4087300	2310500	1936400
PIVGQVIAALGR	1192.73	A0A8S4A8V6;A0A8S3YW31	A0A8S4A8V6	2	146.27	15774	0	3723	0	23212	0
PLALNADPWR	1151.61	A0A8S3YT59;A0A8S3YU67;A0A0B7B9N1	A0A8S3YT59	2	119.07	19560	34517	0	25182	40635	44909
PLAPFSLTSDVNPDPVTR	1924.99	A0A8S3YUW4	A0A8S3YUW4	2;3	248.76	8942500	8558600	11066000	3003600	3366700	2877400
PLDEASLNELR	1255.64	A0A8S3Z244;A0A8S3YYQ8	A0A8S3Z244	2	145.75	0	0	0	0	17755	0
PLITVHNEK	1049.59	A0A8S4A0Z0	A0A8S4A0Z0	2	175.51	62254	107730	58601	126680	129260	66643
PLLESGTLGTK	1114.62	A0A8S3ZFY2;A0A0B7AVD4	A0A8S3ZFY2	2	46.033	0	0	0	0	0	0
PLLTVAEHEEK	1264.67	A0A0B7B472;A0A0B7B756;A0A0B7B7P5;A0A8S3YHN0	A0A0B7B472	2	167.06	38752	43245	57517	33439	17119	0
PLQPFQDK	971.508	A0A3G2VFQ5;A0A3G2VHR9;G3FPE6;P12031	A0A3G2VHR9	2	113.7	55090	30329	67796	58046	17763	18290
PLSPFGLTSDVNPDPVTR	1910.97	A0A8S3YRC8	A0A8S3YRC8	2	66.66	45246	0	0	0	0	0
PLYVALAQR	1029.6	A0A8S3ZW91;A0A0B6ZNA9	A0A8S3ZW91	2	88.35	0	0	0	31756	0	40018
PMCVEAFQEYPPLGR	1792.83	A0A345S6Z2;A0A1D8DGQ4	A0A345S6Z2	2	69.641	0	89413	78560	0	174610	116300
PNFGASLQILK	1186.67	A0A8S3ZCS9;A0A0B7AEQ2	A0A0B7AEQ2	2	140.05	0	0	369740	75303	0	0
PQSYPSPDVLR	1257.64	A0A8S3YZ38	A0A8S3YZ38	2	76.85	0	0	122820	116620	0	0
PSLEAIDR	899.471	A0A8S4A933;A0A0B7APU7	A0A8S4A933	2	94.806	100390	79846	53092	54556	80298	62745
PSTELGDAAR	1015.49	A0A8S3ZWK0	A0A8S3ZWK0	2	123.5	0	0	0	0	13747	0
PTFPAWHR	1010.51	A0A8S3ZW76	A0A8S3ZW76	2	100.75	250600	97709	255480	42481	40075	38669
PTFPSWHR	1026.5	A0A8S3YUW4	A0A8S3YUW4	2	166.86	7861000	4560600	8582000	1742700	1778000	1616900
PVDTFDYR	1011.47	G3FPE5;A0A3G2VHT2;A0A3G2VHF1;A0A3G2VFW4;G3FPE7	G3FPE5	2	125.5	497920	147130	413590	93032	0	0
PVIYLVNLSEK	1273.73	A0A0B7B0V2;A0A8S3ZMG0	A0A0B7B0V2	2	92.732	0	0	0	0	0	0
PYFLEAYRPIK	1395.76	A0A0B7AKA6;A0A0B7AMU4;A0A8S3YVN3	A0A8S3YVN3	2;3	112.8	163690	55089	69888	22697	0	0
PYITAQELYANLTK	1623.85	A0A0B7BLM3;A0A8S3ZEU9;A0A0B7BI44;A0A0B7BJE5;A0A0B7BJF2	A0A8S3ZEU9	2	94.507	12212	0	0	0	0	0
PYITAQILR	1073.62	A0A8S4A8Y9	A0A8S4A8Y9	2	150.88	53091	39136	46566	17413	19735	0
PYYFDITK	1045.51	A0A8S3YRC8	A0A8S3YRC8	1;2	147.16	4349000	4376200	5936400	3231500	1499200	0
QADLYIAEGLHPR	1481.76	A0A8S3ZJV4	A0A8S3ZJV4	2	171.09	41258	34843	28892	0	9181.8	0
QAFLQEVPNPHELPDGTSSYK	2356.13	A0A0B6ZS15;A0A0B6ZTT6;A0A8S3YW00;A0A0B6ZTK0	A0A0B6ZS15	3	99.909	0	0	0	0	0	57377
QAFSMFDAEGK	1229.54	A0A8S3ZRF1;A0A0B7A0P5	A0A8S3ZRF1	2	138.23	281870	59568	163600	0	0	73243
QAGEVTYADAHK	1288.6	A0A0B7AUD8;A0A0B7AUE2;A0A0B7AU22;A0A8S3YTZ4	A0A0B7AUD8	2	173.07	0	0	0	0	43606	33261
QAGEVTYADAHKK	1416.7	A0A0B7AUD8;A0A0B7AUE2;A0A0B7AU22;A0A8S3YTZ4	A0A0B7AUD8	2	171.09	0	0	0	0	0	0
QAHEFLFLHR	1296.67	A0A8S3ZRB6	A0A8S3ZRB6	2	191.67	133570	0	0	0	0	0
QAIFPTILSPLPPPK	1617.95	A0A8S3YD83;A0A0B6XXV5	A0A8S3YD83	2	88.734	0	0	0	29854	12516	40888
QALNQFEAQAR	1274.64	A0A0B7AUB0;A0A0B7AUP8;A0A8S4AC37	A0A0B7AUB0	2	154.81	0	0	0	0	0	31904
QANASLNSGIDLK	1329.69	A0A0B6YPZ2;A0A8S3ZB79;A0A8S3YSA2;A0A0B6Z497	A0A0B6YPZ2	2	106	45812	48334	44058	20677	37378	36857
QASPNIVIALAGNK	1394.79	A0A8S3ZMA1;A0A0B7AKH2;A0A8S3Z8X8	A0A8S3ZMA1	2	293.26	40113	52863	26229	50383	71360	68532
QATINIGTIGHVAHGK	1615.88	A0A8S3YY36;A0A0B7AXM0	A0A8S3YY36	2	133.07	3940.2	0	0	7917	0	11336
QATLGAGLPVTTPTTTINK	1883.04	A0A8S3ZBK2	A0A8S3ZBK2	2	126.46	0	0	0	0	0	0
QDHGNFSWGSEAITR	1703.77	A0A0B6YIX1;A0A0B6YI40;A0A8S3YU41;A0A8S4A3B8	A0A0B6YIX1	2;3	198.33	40300	53640	0	81085	87256	36751
QDITHLDIK	1081.58	A0A8S3YY36	A0A8S3YY36	2	105.36	25554	19466	12967	52879	31910	42601
QDLPNAMNAAEITDK	1629.77	A0A8S3ZTX9;A0A8S3ZS54;A0A8S3ZSW4;A0A0B6ZUM9;A0A0B6ZT60	A0A8S3ZTX9	2	229.17	309040	373500	318300	222810	307320	371840
QEALSADLTMNNDWGGR	1876.84	A0A2D2VZX5	A0A2D2VZX5	2	89.923	0	0	54009	0	0	0
QEDVISTANMGR	1319.61	A0A0B7BNN1;A0A0B7BQZ0;A0A0B7BNT7;A0A0B7BMR2;A0A0B7BQC8;A0A0B7BQX0;A0A8S3YWM0	A0A8S3YWM0	2	139.78	0	0	0	36683	35889	0
QEEAAAMAGTWEGEK	1606.69	A0A8S3ZE40	A0A8S3ZE40	2	137.58	0	13833	0	35735	0	21591
QEHDRVFAGFLLK	1558.83	A0A8S3ZS48;A0A3G2VHN3;G3FPE5;A0A3G2VHT2;A0A0B7BT89;A0A0B7BRG8;A0A0B7BRS0;A0A0B7BT79;A0A0B7BRR2;A0A0B7BT84;A0A0B7BTV5;A0A0B7BTV0;A0A0B7BQL8;A0A0B7BRR5;A0A0B7BQM9;A0A3G2VFP3;A0A3G2VHF1;A0A3G2VFW4;G3FPE7	A0A8S3ZS48	2;3	150.21	237030	329440	443440	374230	238040	436700
QELILSNSEDK	1274.64	A0A8S3YPU9	A0A8S3YPU9	2	156.57	6340.6	0	0	0	0	0
QEQEHSLQVEK	1353.65	A0A0B7B774;A0A0B7BA60;A0A0B7B846;A0A0B7B836;A0A0B7BAQ7;A0A0B7B8F3;A0A0B7B840;A0A0B7B778;A0A8S3Z426;A0A8S3ZFH4	A0A0B7B774	2	253.88	104200	0	48888	57793	60120	24167
QEYDESGPAIVHR	1499.7	A0A8S3YNG1;A0A8S3Z8A6	A0A8S3YNG1	2	216.53	90946	205650	64965	81669	49583	40594
QEYDESGPSIVHR	1515.7	A0A8S3YNF7;A0A8S3YTZ8;A0A345S6Z0;A0A8S3YTS0;A0A8S3ZKW9;A0A0B7BAV1;A0A8S3Z918	A0A8S3YNF7	2;3	331.52	6933300	11278000	6842200	6589900	7538600	6455700
QEYDESGPSIVHRK	1643.79	A0A8S3YNF7;A0A8S3YTZ8;A0A345S6Z0;A0A8S3YTS0;A0A8S3ZKW9;A0A0B7BAV1;A0A8S3Z918	A0A8S3YNF7	2	83.214	0	0	0	0	25704	0
QFAIWQALQK	1231.67	A0A3G2VFQ5;P56823;A0A3G2VHR9;G3FPE6;A0A8S3ZS48;A0A3G2VHN3;G3FPE5;A0A3G2VHT2;A0A0B7BT89;A0A0B7BRG8;A0A0B7BRS0;A0A0B7BT79;A0A0B7BRR2;A0A0B7BT84;A0A0B7BTV5;A0A3G2VFP3;A0A8S3YRC8;A0A3G2VHF1;A0A0B7A0D2;A0A3G2VMG8;A0A0B7BDN3;A0A8S3ZX52	A0A3G2VHR9	2	203.07	33760000	33127000	45960000	18370000	21263000	17223000
QFAIWQALQKFR	1534.84	A0A3G2VFQ5;P56823;A0A3G2VHR9;G3FPE6;A0A8S3ZS48;A0A3G2VHN3;G3FPE5;A0A3G2VHT2;A0A0B7BT89;A0A0B7BRG8;A0A0B7BRS0;A0A0B7BT79;A0A0B7BRR2;A0A0B7BT84;A0A0B7BTV5;A0A3G2VFP3;A0A0B7A0D2;A0A8S3ZX52	A0A3G2VHR9	2	158.37	47300	26056	15904	0	2502.3	25086
QFDPDPAWGQSWDEK	1804.77	A0A2D2VZX5	A0A2D2VZX5	2	172.09	25613	0	404460	420170	0	0
QFGFIVMTTSGGIMDHEEAR	2225.02	A0A0B6Y0J4;A0A8S3YM00	A0A0B6Y0J4	2	57.62	0	0	0	0	0	0
QFGTTNIGHPYVK	1460.74	A0A8S3YFS4	A0A8S3YFS4	2	74.849	0	0	0	0	0	18911
QFLPFLQR	1047.59	A0A8S3YKD9;A0A0B6ZVN1	A0A8S3YKD9	2	109.11	0	0	0	40832	0	35472
QFLSETDKK	1094.56	A0A8S3ZQP3	A0A8S3ZQP3	2	146.27	15349	0	0	40624	29527	35858
QFQCAFLETSAK	1428.67	A0A8S4A2D2;A0A8S3Z4D6;A0A0B6Z9P2;A0A0B6ZU04	A0A8S4A2D2	2	87.942	0	0	0	26621	27144	34706
QFSIWQALQK	1247.67	A0A3G2VFW4;G3FPE7	A0A3G2VFW4	2	133.98	304000	180380	351520	274670	113590	138890
QFVEDLHSGK	1158.57	A0A8S3YY54	A0A8S3YY54	2	90.761	0	0	0	9684.9	0	8062.9
QFYVQVER	1067.54	A0A8S3YNX5;A0A0B7ARV6;A0A0B7A5C2;A0A8S4A4G9	A0A8S3YNX5	2	125.5	38361	52856	23220	70350	35199	70338
QGAAVAITNIVK	1183.69	A0A8S3ZVE6	A0A8S3ZVE6	2	90.306	21078	24407	17715	22989	19842	20807
QGDILLNR	927.514	A0A8S3ZLT7;A0A0B6ZLX8	A0A8S3ZLT7	2	142.36	0	0	0	0	0	0
QGEADFQR	949.425	A0A0B7B7H5;A0A8S4A8Y9	A0A0B7B7H5	2	129.56	99652	84824	70277	46646	58507	37636
QGETGSGWMMNR	1352.56	A0A8S4A1D6	A0A8S4A1D6	2	215.84	0	0	0	0	0	19005
QGEVLQESR	1044.52	A0A8S3Z678;A0A8S3ZDR7	A0A8S3Z678	2	99.305	47660	23852	23987	0	18222	14333
QGQIVAVTGDGVNDSPALK	1867.96	A0A0B7AXB1;A0A8S4A070;A0A8S4A1L0;A0A0B7AV89;A0A0B7AWV9	A0A0B7AV89	2	126.63	0	0	0	0	0	0
QGVDDAFYTLVR	1382.68	A0A8S3YTN1;A0A0B6ZSZ5;A0A0B6YFT8;A0A8S3YPG0	A0A8S3YTN1	2	90.142	23304	20817	0	19466	23820	28993
QGVDVTANQDEAEDTDR	1861.79	A0A0B7AJY5	A0A0B7AJY5	2	97.949	46411	58582	18372	0	0	0
QGVIDHPPK	989.529	A0A0B6ZIY0;A0A8S3YWS0	A0A0B6ZIY0	2	99.305	0	0	0	0	0	10225
QGWVVIGDENYGEGSSR	1851.84	A0A8S3Z183	A0A8S3Z183	2	92.747	0	0	0	0	0	0
QHALAIGVTK	1036.6	A0A8S3Z2T6	A0A8S3Z2T6	2	85.716	27333	0	21764	0	64275	0
QHPEQTSNAQCPYR	1714.75	A0A2D2VZX5	A0A2D2VZX5	2	45.939	0	0	95809	73144	0	0
QHTFVETESVR	1331.65	A0A8S3ZJB6	A0A8S3ZJB6	2	126.29	6504.8	40965	45442	52244	0	45954
QIAEMLPGILNQLGTESLSSLK	2341.26	A0A8S3ZZL3;A0A0B7ALK9	A0A8S3ZZL3	2	61.211	0	0	0	0	19713	39162
QIAEMLPGILNQLGTESLSSLKK	2469.35	A0A8S3ZZL3;A0A0B7ALK9	A0A8S3ZZL3	3	55.866	6844.1	0	0	0	0	27665
QIATLLHELK	1164.69	A0A0B6ZUB3;A0A8S3Z565	A0A0B6ZUB3	2	131.22	32452	0	106240	0	53500	0
QINDIQAYK	1091.56	A0A0B6Y0C0	A0A0B6Y0C0	2	88.921	0	0	0	12687	0	23569
QIQELIEAVVLPMTHK	1848.02	A0A0B7ABD8;A0A8S3ZWL0	A0A0B7ABD8	2	111.38	7833.4	0	0	6464.5	7657.7	0
QISADSAIMNPTSK	1461.71	A0A0B7BGR4;A0A0B7BDY0;A0A0B7BH80;A0A8S3YKY7	A0A0B7BH80	2	159.44	33199	18111	41530	19034	43044	25136
QISMAYEVLSDPK	1479.73	A0A8S3YB84;A0A0B7AVQ7	A0A8S3YB84	2	201.66	4257200	953120	1220300	21000	26857	17219
QISTFMSEISDEFK	1660.77	A0A8S3YQU2	A0A8S3YQU2	2	104.04	0	0	0	13478	7058.4	12006
QITMNDLPVGR	1242.64	A0A8S3Z987;A0A8S3ZHD8;A0A0B6ZD19	A0A8S3ZHD8	2	92.428	0	0	0	80990	32035	28796
QIYNMVAFR	1140.58	A0A8S3ZNL3	A0A8S3ZNL3	2	97.033	21932	0	517180	520440	0	32605
QIYPPINVLPSLSR	1595.9	A0A0B7AX72;A0A0B7AWS9;A0A8S3ZS96	A0A0B7AX72	2	151.66	563500	548600	234880	219990	300110	195370
QKPEASATEATTVK	1459.75	A0A8S3YTY7	A0A8S3YTY7	2	70.389	919260	680460	890600	0	0	0
QLADLESDFSDGLR	1564.74	A0A8S3ZFP5	A0A8S3ZFP5	2	179.98	289160	258520	0	211630	211640	240560
QLAVNAAQDSTDLVAK	1642.85	A0A8S3Z150	A0A8S3Z150	2	163.09	66480	47431	43779	23453	44101	38240
QLDEAIADAEK	1201.58	A0A8S3ZLT7;A0A0B6ZLX8	A0A8S3ZLT7	2	99.855	102630	50568	21431	3804.8	0	0
QLEANSFLEK	1177.6	A0A8S3YKV8;A0A0B6Z7I4	A0A8S3YKV8	2	115.86	37366	30658	32317	24575	0	0
QLEDETLLR	1115.58	A0A0B7BDN2;A0A0B7AB85;A0A8S3ZHF7	A0A0B7BDN2	2	81.642	0	0	0	0	14275	0
QLEENVDSLNEEVAR	1743.83	A0A0B7AFD1;A0A0B7AEY5	A0A0B7AFD1	2	102.57	0	0	0	43618	0	16586
QLEFYVYDAGHAFTNK	1901.89	A0A8S3Z1J0	A0A8S3Z1J0	2	193.62	96970	72053	102900	0	0	0
QLEVYTSGGDPDSVAGEFGR	2082.95	A0A8S3YFG0	A0A8S3YFG0	2	82.725	0	0	0	0	0	0
QLFDQVVK	975.539	A0A8S3Z917;A0A0B7BDF9;A0A8S3YGG3;A0A0B7BF17	A0A8S3Z917	2	125.5	160240	185970	142580	81132	99796	54077
QLFHPEQLITGK	1409.77	A0A8S3ZVH9;Q86GG3;A0A345S6Y9;A0A8S4A3J5;A0A0B7B4W9;A0A0B7B1E8;A0A8S3YXW4;A0A8S3ZVL5;A0A8S3ZZX2;A0A0B7AVA2;A0A8S4A4B1;A0A0B7B588	A0A8S3ZZX2	2	232.17	1097200	1425700	1194700	1166900	1463200	1241700
QLFLPCPAFNVINGGSHAGNK	2240.12	A0A8S3YYP4;A0A0B6ZYT4;A0A8S4A1D2	A0A8S3YYP4	3	157.54	83197	174990	6802.5	189870	109910	209850
QLFLWDAQSR	1262.64	A0A8S3ZCI4	A0A8S3ZCI4	2	126.82	21822	0	0	0	0	0
QLGEVSIGVGAFNK	1417.76	A0A0B7BL58;A0A0B7BK04;A0A0B7BL64;A0A0B7BNE7	A0A0B7BL58	2	159.44	29483	0	39481	0	16704	0
QLGIQQDPNMQPQK	1623.8	A0A8S3ZJ33;A0A0B7AYZ7;A0A0B7AW86;A0A0B7AZ00;A0A0B7AWS2	A0A8S3ZJ33	2	164.31	0	0	0	6121	19637	34263
QLIQPMENGGFVR	1487.76	A0A8S3YME3	A0A8S3YME3	2	83.775	29779	0	0	0	0	0
QLPHLYYGVK	1216.66	A0A8S3ZAE8;A0A0B7ARN5;A0A0B7AQE1	A0A8S3ZAE8	2	117.39	0	0	0	0	0	0
QLQEEGYQVR	1248.61	A0A0B6Y8G4;A0A0B7A0L9;A0A8S3YLU3;A0A0B7A1E2;A0A8S3Z9H4	A0A0B6Y8G4	2	138.26	35285	35620	33970	35555	30027	56806
QLQSSLTENSK	1233.62	A0A0B7AB77	A0A0B7AB77	2	123.5	33096	0	0	0	22502	17417
QLSQSLLPAIVELAEDTK	1954.06	A0A8S3ZYA1;A0A0B7BKY3;A0A8S3YTQ8	A0A8S3ZYA1	2	178.51	30761	21381	20047	20486	24303	28358
QLTEDHFLFNDSDR	1735.78	A0A8S3YTM7	A0A8S3YTM7	2;3	192.14	1700900	2055900	1489300	3116200	1715000	1693000
QLTFDNIAQTAK	1348.7	A0A8S3ZHP6	A0A8S3ZHP6	2	157.77	18960	0	0	0	13664	11388
QLTQQIQNLQAQLK	1652.92	A0A8S4A6Q2	A0A8S4A6Q2	2	211.84	0	0	0	0	26831	29261
QLYVLGHEAMR	1315.67	A0A0B7AVD4	A0A0B7AVD4	2	118.91	26766	14452	0	37560	28281	28533
QMENIEIFLK	1263.65	A0A0B6Z4J2;A0A8S3YCD5	A0A0B6Z4J2	2	183.27	186830	168100	262890	129000	121640	201500
QMLNLQNAILEMR	1572.81	A0A0B7BW67	A0A0B7BW67	2	144.27	71277	70086	66286	55149	40664	41349
QMVVDVLHPGR	1249.66	A0A8S3YYV3;A0A8S3ZPI3;A0A0B6Y1M3;A0A0B7BUR8;A0A8S3ZAW1	A0A8S3YYV3	2	155.57	17316	0	0	59458	56799	45640
QNAGEESVANLDR	1401.65	A0A8S3ZT30	A0A8S3ZT30	2	119.55	12523	0	0	0	29551	13308
QNLAASFVNGLVNAAFGTDK	2036.03	A0A8S3YQH6	A0A8S3YQH6	2	89.923	20284	2932.1	2316	9603.6	15111	20492
QNLVEQHIQDFELHYTFQR	2444.19	A0A0B6ZBE4	A0A0B6ZBE4	3	97.268	0	0	0	0	0	0
QNSGEDWNDVK	1290.55	A0A0B7AAG8;A0A0B7A8M9	A0A0B7AAG8	2	92.428	0	0	0	0	0	9776.7
QNTQIQSNVNYWGLR	1819.9	A0A8S3ZN70	A0A8S3ZN70	2	220.25	228850	136500	185700	159770	110050	183220
QNVLIGLISAQK	1282.76	A0A0B7A7F5	A0A0B7A7F5	2	101.48	27833	34655	21714	0	24309	41281
QPAIIFIDELDAIGTK	1742.95	A0A0B7ABD8;A0A8S3ZWL0	A0A0B7ABD8	2	91.939	0	0	31554	11432	41311	2332
QPGFTSAQQK	1090.54	A0A8S3Z312	A0A8S3Z312	2	103.8	63721	114890	0	44426	77582	58296
QPQVIVQTIDQDGR	1595.83	A0A8S3ZG47	A0A8S3ZG47	2	75.474	60334	0	91757	0	5857.1	0
QQIEDLEDELQAAEDAK	1943.9	A0A0B7B472;A0A0B7B756;A0A0B7B7P5;A0A8S3YH46	A0A0B7B472	2	179.21	275380	259880	302930	114290	179310	0
QQMNILDQTK	1217.61	A0A0B7BNS9;A0A8S3YIY8;A0A8S3YWM0	A0A8S3YWM0	2	102.55	0	0	0	69968	73826	83380
QQVINDYEAGK	1263.61	A0A8S4A611	A0A8S4A611	2	134.66	6994.9	0	0	14145	0	27761
QQYDMIELAER	1394.65	A0A8S4A6Y7;A0A0B6ZKU4;A0A0B6ZMC0	A0A8S4A6Y7	2	156.57	147280	0	104500	86978	55549	60497
QRYEILVPGAIPR	1510.86	A0A0B7B472;A0A0B7B756;A0A0B7B7P5;A0A8S3YHN0	A0A0B7B472	3	74.424	38249	29196	0	32287	48227	85878
QSAGLTLLR	957.561	A0A0B6ZD12	A0A0B6ZD12	2	74.486	0	0	0	0	0	14324
QSGAHVELDR	1110.54	A0A0B6ZGD6;A0A0B6ZGD1;A0A0B6ZEP0;A0A0B6ZEE4;A0A0B6ZGR5;A0A0B6ZE82;A0A8S3Z3R8;A0A8S3ZJ33;A0A0B7AYZ7;A0A0B7AW86;A0A0B7AZ00;A0A0B7AWS2;A0A0B7AVP4;A0A0B7AYG8	A0A8S3ZJ33	2	110.88	0	0	0	0	22271	0
QSIEAELR	944.493	A0A0B7AKA6;A0A0B7AMU4;A0A0B7AN01	A0A0B7AKA6	2	98.009	267740	0	64639	57441	0	0
QSIVILMGNLAR	1313.75	A0A0B6ZKW3	A0A0B6ZKW3	2	167.06	0	0	0	0	0	0
QSLGDIPIVDDEMKK	1686.85	A0A0B7AE50;A0A0B7AEE2;A0A8S3ZA67	A0A8S3ZA67	2	63.766	0	0	0	0	0	0
QSQVQEFK	992.493	A0A8S3ZRF1;A0A0B6ZG22;A0A0B6ZGF8	A0A8S3ZRF1	2	98.009	45398	0	0	0	0	0
[truncated: 767 more rows]
