# Supplementary material for: Proteomic profiles of Lissachatina (Heterobranchia) and Pomacea (Caenogastropoda) snails infected with Angiostrongylus cantonensis using 4D label-free quantitative analysis
Source: PLoS Negl Trop Dis. 2025 Dec 8;19(12):e0013812. doi: 10.1371/journal.pntd.0013812 (PMC12685165; doi:10.1371/journal.pntd.0013812)
Supplement: S1 Dataset — (ZIP) [file pntd.0013812.s006.zip › Lissachatina fulica/1. Statistics/Protein quantitation.xlsx]

## Sheet: Sheet1
Protein IDs	Majority protein IDs	Fasta headers	Peptides	Unique peptides	Sequence coverage [%]	Mol. weight [kDa]	AfAc-2	AfAc-3	AfAc-4	AfFr-1	AfFr-2	AfFr-3
A0A0B6YRU8;M1H3A8;A0A059NTT7;A0A059NTU7;A0A059NTU8;A0A059NTU9;A0A059NTS1;A0A059NTW9;M1HH21;M1HH29;A0A059NTT5;M1H8U0;M1H8U4;M1H3B3;M1H8W7;M1H8X1;M1GRR5;M1H8W4;A0A059NTT6;A0A059NTT4;M1GRQ6;A0A023J597;M1GRR1;M1GRR3;A0A059NTY4;A0A059NTX2;A0A023J5D4;M1H8X5;A0A023J566;A0A023J594;A0A059NTS3;A0A023J593;A0A023J5G6;A0A023J5G8;A0A023J5G9;A0A023J5H0;A0A059NTS0;A0A059NTV0;M1HH24;M1HH55;M1H7N6;M1HH35;M1H7L9;M1…	A0A0B6YRU8;M1H3A8;A0A059NTT7;A0A059NTU7;A0A059NTU8;A0A059NTU9;A0A059NTS1;A0A059NTW9;M1HH21;M1HH29;A0A059NTT5;M1H8U0;M1H8U4;M1H3B3;M1H8W7;M1H8X1;M1GRR5;M1H8W4;A0A059NTT6;A0A059NTT4;M1GRQ6;A0A023J597;M1GRR1;M1GRR3;A0A059NTY4;A0A059NTX2;A0A023J5D4;M1H8X5;A0A023J566;A0A023J594;A0A059NTS3;A0A023J593;A0A023J5G6;A0A023J5G8;A0A023J5G9;A0A023J5H0;A0A059NTS0;A0A059NTV0;M1HH24;M1HH55;M1H7N6;M1HH35;M1H7L9;M1…	tr|A0A0B6YRU8|A0A0B6YRU8_9EUPU Histone H4 (Fragment) OS=Arion vulgaris OX=1028688 GN=ORF34794 PE=3 SV=1;tr|M1H3A8|M1H3A8_9EUPU Histone H4 (Fragment) OS=Megalophaedusa martensi OX=1290011 PE=3 SV=1;tr|A0A059NTT7|A0A059NTT7_9EUPU Histone H4 (Fragment) OS=Lib	7	7	50.9	11.682	435520	451470	233760	150090	1291600	779530
A0A0B6XUA9	A0A0B6XUA9	tr|A0A0B6XUA9|A0A0B6XUA9_9EUPU Structural protein (Fragment) OS=Arion vulgaris OX=1028688 GN=ORF1404 PE=4 SV=1	1	1	13.1	9.4214	0	0	0	0	0	0
A0A8S3ZKY8;A0A0B6XUV1;A0A8S3YL91;A0A0B7A261;A0A0B6ZFC4;A0A0B6Y8I6;A0A0B6ZQ69;A0A8S3YHL7;A0A8S3Z0H0;A0A0B7A0S6	A0A8S3ZKY8;A0A0B6XUV1;A0A8S3YL91;A0A0B7A261;A0A0B6ZFC4;A0A0B6Y8I6;A0A0B6ZQ69;A0A8S3YHL7;A0A8S3Z0H0;A0A0B7A0S6	tr|A0A8S3ZKY8|A0A8S3ZKY8_9EUPU Calmodulin (Fragment) OS=Candidula unifasciata OX=100452 GN=CUNI_LOCUS13490 PE=3 SV=1;tr|A0A0B6XUV1|A0A0B6XUV1_9EUPU Calmodulin (Fragment) OS=Arion vulgaris OX=1028688 GN=ORF1969 PE=3 SV=1;tr|A0A8S3YL91|A0A8S3YL91_9EUPU Calmo	2	2	22.1	12.629	0	0	132650	85162	220690	0
A0A0B6XW28;A0A0B6YX48;A0A8S4A6M3	A0A0B6XW28;A0A0B6YX48;A0A8S4A6M3	tr|A0A0B6XW28|A0A0B6XW28_9EUPU Recombinase (Fragment) OS=Arion vulgaris OX=1028688 GN=ORF3042 PE=4 SV=1;tr|A0A0B6YX48|A0A0B6YX48_9EUPU PID domain-containing protein OS=Arion vulgaris OX=1028688 GN=ORF38288 PE=4 SV=1;tr|A0A8S4A6M3|A0A8S4A6M3_9EUPU PID domai	1	1	5.6	21.907	0	0	0	0	0	0
A0A0B6XWU0	A0A0B6XWU0	tr|A0A0B6XWU0|A0A0B6XWU0_9EUPU Expansin-like EG45 domain-containing protein (Fragment) OS=Arion vulgaris OX=1028688 GN=ORF2799 PE=4 SV=1	1	1	11.9	11.613	0	0	0	0	0	0
A0A0B6XXV5	A0A0B6XXV5	tr|A0A0B6XXV5|A0A0B6XXV5_9EUPU VP13C protein (Fragment) OS=Arion vulgaris OX=1028688 GN=ORF5506 PE=4 SV=1	6	1	16.3	63.538	0	0	0	0	0	0
A0A8S4A8F4;A0A0B6XYD6	A0A8S4A8F4;A0A0B6XYD6	tr|A0A8S4A8F4|A0A8S4A8F4_9EUPU AAA domain-containing protein OS=Candidula unifasciata OX=100452 GN=CUNI_LOCUS22003 PE=3 SV=1;tr|A0A0B6XYD6|A0A0B6XYD6_9EUPU AAA domain-containing protein (Fragment) OS=Arion vulgaris OX=1028688 GN=ORF5445 PE=3 SV=1	4	4	13.1	47.106	32355	0	35106	19349	34010	18230
A0A0B6XYR0;A0A8S3YI67	A0A0B6XYR0;A0A8S3YI67	tr|A0A0B6XYR0|A0A0B6XYR0_9EUPU TRANSKETOLASE_1 domain-containing protein OS=Arion vulgaris OX=1028688 GN=ORF6190 PE=4 SV=1;tr|A0A8S3YI67|A0A8S3YI67_9EUPU TRANSKETOLASE_1 domain-containing protein OS=Candidula unifasciata OX=100452 GN=CUNI_LOCUS773 PE=4 SV=	5	2	9.9	67.538	309600	205330	203090	167780	209840	228830
A0A0B7A8K9;A0A0B6XYR4	A0A0B7A8K9;A0A0B6XYR4	tr|A0A0B7A8K9|A0A0B7A8K9_9EUPU 60S ribosomal protein L35 OS=Arion vulgaris OX=1028688 GN=ORF99561 PE=3 SV=1;tr|A0A0B6XYR4|A0A0B6XYR4_9EUPU 60S ribosomal protein L35 (Fragment) OS=Arion vulgaris OX=1028688 GN=ORF6911 PE=3 SV=1	1	1	8.1	14.539	0	0	0	0	0	0
A0A8S3YFH1;A0A8S3YV82;A0A0B6XYU0;A0A8S3ZC87	A0A8S3YFH1;A0A8S3YV82;A0A0B6XYU0;A0A8S3ZC87	tr|A0A8S3YFH1|A0A8S3YFH1_9EUPU 40S ribosomal protein S26 OS=Candidula unifasciata OX=100452 GN=CUNI_LOCUS1425 PE=3 SV=1;tr|A0A8S3YV82|A0A8S3YV82_9EUPU 40S ribosomal protein S26 OS=Candidula unifasciata OX=100452 GN=CUNI_LOCUS4789 PE=3 SV=1;tr|A0A0B6XYU0|A0	1	1	12.6	13.465	0	0	0	0	0	0
A0A8S3Z1B7;A0A8S3YTR3;A0A0B6XYY7;A0A0B6ZLN5	A0A8S3Z1B7;A0A8S3YTR3;A0A0B6XYY7;A0A0B6ZLN5	tr|A0A8S3Z1B7|A0A8S3Z1B7_9EUPU PX domain-containing protein OS=Candidula unifasciata OX=100452 GN=CUNI_LOCUS7363 PE=4 SV=1;tr|A0A8S3YTR3|A0A8S3YTR3_9EUPU PX domain-containing protein OS=Candidula unifasciata OX=100452 GN=CUNI_LOCUS4078 PE=4 SV=1;tr|A0A0B6X	1	1	8.1	15.849	0	0	0	0	0	0
A0A0B6XZ62	A0A0B6XZ62	tr|A0A0B6XZ62|A0A0B6XZ62_9EUPU Prefoldin subunit 2 (Fragment) OS=Arion vulgaris OX=1028688 GN=ORF7410 PE=3 SV=1	1	1	6.7	16.886	0	0	0	0	0	0
A0A8S3YRX1;A0A0B6XZ83	A0A8S3YRX1;A0A0B6XZ83	tr|A0A8S3YRX1|A0A8S3YRX1_9EUPU Ubiquitin-like domain-containing protein OS=Candidula unifasciata OX=100452 GN=CUNI_LOCUS3780 PE=4 SV=1;tr|A0A0B6XZ83|A0A0B6XZ83_9EUPU Ubiquitin-like domain-containing protein OS=Arion vulgaris OX=1028688 GN=ORF6678 PE=4 SV=1	1	1	9.9	13.594	0	0	0	0	0	0
A0A0B6XZC1;A0A8S3YSJ3	A0A0B6XZC1;A0A8S3YSJ3	tr|A0A0B6XZC1|A0A0B6XZC1_9EUPU T-complex protein 1 subunit delta OS=Arion vulgaris OX=1028688 GN=ORF5472 PE=3 SV=1;tr|A0A8S3YSJ3|A0A8S3YSJ3_9EUPU T-complex protein 1 subunit delta (Fragment) OS=Candidula unifasciata OX=100452 GN=CUNI_LOCUS3939 PE=3 SV=1	3	3	12	38.238	72188	65777	53627	45190	52709	63284
A0A0B6XZH1;A0A8S3ZAF5	A0A0B6XZH1;A0A8S3ZAF5	tr|A0A0B6XZH1|A0A0B6XZH1_9EUPU Ribosomal_S7 domain-containing protein OS=Arion vulgaris OX=1028688 GN=ORF7133 PE=3 SV=1;tr|A0A8S3ZAF5|A0A8S3ZAF5_9EUPU Ribosomal_S7 domain-containing protein OS=Candidula unifasciata OX=100452 GN=CUNI_LOCUS10736 PE=3 SV=1	2	2	13.1	23.796	0	0	0	0	70372	49511
A0A8S3ZRQ8;A0A0B6XZK9	A0A8S3ZRQ8;A0A0B6XZK9	tr|A0A8S3ZRQ8|A0A8S3ZRQ8_9EUPU Calponin-homology (CH) domain-containing protein (Fragment) OS=Candidula unifasciata OX=100452 GN=CUNI_LOCUS15883 PE=4 SV=1;tr|A0A0B6XZK9|A0A0B6XZK9_9EUPU Transgelin OS=Arion vulgaris OX=1028688 GN=ORF5728 PE=3 SV=1	1	1	7.2	15.078	0	0	0	0	0	0
A0A0B6XZM3;A0A0B6Y0D6;A0A0B7B6V8;A0A8S3ZET3	A0A0B6XZM3;A0A0B6Y0D6	tr|A0A0B6XZM3|A0A0B6XZM3_9EUPU calcium/calmodulin-dependent protein kinase (Fragment) OS=Arion vulgaris OX=1028688 GN=ORF5818 PE=3 SV=1;tr|A0A0B6Y0D6|A0A0B6Y0D6_9EUPU Protein kinase domain-containing protein (Fragment) OS=Arion vulgaris OX=1028688 GN=ORF58	5	2	17.2	50.005	26044	12384	54125	25481	0	26640
A0A8S3YRE2;A0A0B6XZM9	A0A8S3YRE2;A0A0B6XZM9	tr|A0A8S3YRE2|A0A8S3YRE2_9EUPU Protein lin-7 homolog OS=Candidula unifasciata OX=100452 GN=CUNI_LOCUS2424 PE=3 SV=1;tr|A0A0B6XZM9|A0A0B6XZM9_9EUPU Protein lin-7 homolog OS=Arion vulgaris OX=1028688 GN=ORF7469 PE=3 SV=1	2	2	13.6	21.663	0	0	0	0	0	0
A0A0B6XZS0	A0A0B6XZS0	tr|A0A0B6XZS0|A0A0B6XZS0_9EUPU U6 snRNA-associated Sm-like protein LSm4 (Fragment) OS=Arion vulgaris OX=1028688 GN=ORF7527 PE=3 SV=1	1	1	10.1	13.18	0	0	0	0	0	0
A0A0B6XZT4	A0A0B6XZT4	tr|A0A0B6XZT4|A0A0B6XZT4_9EUPU Glutamine synthetase OS=Arion vulgaris OX=1028688 GN=ORF6140 PE=3 SV=1	3	0	7.9	40.852	0	0	0	0	0	0
A0A0B6Y0C0	A0A0B6Y0C0	tr|A0A0B6Y0C0|A0A0B6Y0C0_9EUPU Eukaryotic translation initiation factor 3 subunit I OS=Arion vulgaris OX=1028688 GN=ORF5722 PE=3 SV=1	3	3	11.4	36.508	0	0	0	0	0	19033
A0A0B6Y0J4;A0A8S3YM00;A0A0B6YIN1	A0A0B6Y0J4;A0A8S3YM00;A0A0B6YIN1	tr|A0A0B6Y0J4|A0A0B6Y0J4_9EUPU 40S ribosomal protein S15a (Fragment) OS=Arion vulgaris OX=1028688 GN=ORF6114 PE=3 SV=1;tr|A0A8S3YM00|A0A8S3YM00_9EUPU 40S ribosomal protein S15a OS=Candidula unifasciata OX=100452 GN=CUNI_LOCUS3611 PE=3 SV=1;tr|A0A0B6YIN1|A0	2	2	24.6	15.826	0	0	0	0	0	45925
A0A0B6Y1G7;A0A0B6XYV8;A0A8S4A8E2	A0A0B6Y1G7;A0A0B6XYV8;A0A8S4A8E2	tr|A0A0B6Y1G7|A0A0B6Y1G7_9EUPU 40S ribosomal protein S21 OS=Arion vulgaris OX=1028688 GN=ORF7515 PE=3 SV=1;tr|A0A0B6XYV8|A0A0B6XYV8_9EUPU 40S ribosomal protein S21 (Fragment) OS=Arion vulgaris OX=1028688 GN=ORF6159 PE=3 SV=1;tr|A0A8S4A8E2|A0A8S4A8E2_9EUPU	2	2	30.1	9.1344	43948	0	0	48131	0	45472
A0A0B6Y246	A0A0B6Y246	tr|A0A0B6Y246|A0A0B6Y246_9EUPU Reelin (Fragment) OS=Arion vulgaris OX=1028688 GN=ORF8273 PE=3 SV=1	1	1	11.1	15.151	0	0	0	0	0	0
A0A0B7BE53;A0A0B6Y257;A0A8S3YUS7;A0A8S4A1T3;A0A8S4A3Z1	A0A0B7BE53;A0A0B6Y257;A0A8S3YUS7;A0A8S4A1T3;A0A8S4A3Z1	tr|A0A0B7BE53|A0A0B7BE53_9EUPU 40S ribosomal protein S17 (Fragment) OS=Arion vulgaris OX=1028688 GN=ORF181924 PE=3 SV=1;tr|A0A0B6Y257|A0A0B6Y257_9EUPU 40S ribosomal protein S17 (Fragment) OS=Arion vulgaris OX=1028688 GN=ORF10154 PE=3 SV=1;tr|A0A8S3YUS7|A0A	2	2	13.5	16.258	0	0	0	0	0	89721
A0A0B6Y2G0	A0A0B6Y2G0	tr|A0A0B6Y2G0|A0A0B6Y2G0_9EUPU AMP-binding domain-containing protein (Fragment) OS=Arion vulgaris OX=1028688 GN=ORF10788 PE=4 SV=1	2	2	12.8	9.553	0	0	61459	0	125440	0
A0A0B6ZHC0;A0A0B6Y2R9;A0A0B6ZJE3;A0A0B6ZJS1;A0A0B6ZHZ7;A0A8S4A4I1;A0A8S3ZFS6	A0A0B6ZHC0;A0A0B6Y2R9;A0A0B6ZJE3;A0A0B6ZJS1;A0A0B6ZHZ7;A0A8S4A4I1;A0A8S3ZFS6	tr|A0A0B6ZHC0|A0A0B6ZHC0_9EUPU 60S ribosomal protein L27 OS=Arion vulgaris OX=1028688 GN=ORF64592 PE=3 SV=1;tr|A0A0B6Y2R9|A0A0B6Y2R9_9EUPU 60S ribosomal protein L27 OS=Arion vulgaris OX=1028688 GN=ORF8955 PE=3 SV=1;tr|A0A0B6ZJE3|A0A0B6ZJE3_9EUPU 60S riboso	2	2	14.7	15.998	0	0	0	88275	141980	82734
A0A8S3ZAF6;A0A0B6Y3R9	A0A8S3ZAF6;A0A0B6Y3R9	tr|A0A8S3ZAF6|A0A8S3ZAF6_9EUPU 60S ribosomal protein L28 OS=Candidula unifasciata OX=100452 GN=CUNI_LOCUS12112 PE=3 SV=1;tr|A0A0B6Y3R9|A0A0B6Y3R9_9EUPU 60S ribosomal protein L28 OS=Arion vulgaris OX=1028688 GN=ORF10820 PE=3 SV=1	1	1	8	15.674	0	0	0	0	0	0
A0A0B6Y434	A0A0B6Y434	tr|A0A0B6Y434|A0A0B6Y434_9EUPU Sushi domain-containing protein (Fragment) OS=Arion vulgaris OX=1028688 GN=ORF12331 PE=4 SV=1	1	1	17.3	8.2631	0	0	0	0	0	0
A0A0B6Y439	A0A0B6Y439	tr|A0A0B6Y439|A0A0B6Y439_9EUPU Translocon-associated protein subunit delta (Fragment) OS=Arion vulgaris OX=1028688 GN=ORF11904 PE=3 SV=1	1	1	6.2	19.291	0	0	0	0	0	0
A0A8S3ZKN7;A0A0B6Y4Q6;A0A8S3ZQE1;A0A8S3Z0Z2;A0A8S4ACV4	A0A8S3ZKN7;A0A0B6Y4Q6;A0A8S3ZQE1;A0A8S3Z0Z2;A0A8S4ACV4	tr|A0A8S3ZKN7|A0A8S3ZKN7_9EUPU 60S ribosomal protein L34 OS=Candidula unifasciata OX=100452 GN=CUNI_LOCUS15497 PE=3 SV=1;tr|A0A0B6Y4Q6|A0A0B6Y4Q6_9EUPU 60S ribosomal protein L34 OS=Arion vulgaris OX=1028688 GN=ORF11774 PE=3 SV=1;tr|A0A8S3ZQE1|A0A8S3ZQE1_9E	2	2	14.9	13.18	0	0	0	0	0	0
A0A0B6ZBH2;A0A0B6Y546;A0A8S3ZLU6;A0A8S3ZC26	A0A0B6ZBH2;A0A0B6Y546;A0A8S3ZLU6;A0A8S3ZC26	tr|A0A0B6ZBH2|A0A0B6ZBH2_9EUPU 60S ribosomal protein L32 OS=Arion vulgaris OX=1028688 GN=ORF53857 PE=3 SV=1;tr|A0A0B6Y546|A0A0B6Y546_9EUPU 60S ribosomal protein L32 OS=Arion vulgaris OX=1028688 GN=ORF13018 PE=3 SV=1;tr|A0A8S3ZLU6|A0A8S3ZLU6_9EUPU 60S ribos	1	1	7.5	15.892	0	0	0	0	0	0
A0A0B6Y5B2	A0A0B6Y5B2	tr|A0A0B6Y5B2|A0A0B6Y5B2_9EUPU VPS13_mid_rpt domain-containing protein (Fragment) OS=Arion vulgaris OX=1028688 GN=ORF13194 PE=4 SV=1	1	1	9	13.38	0	0	0	0	0	0
A0A8S3YG41;A0A8S3ZRI9;A0A0B6Y6Y4	A0A8S3YG41;A0A8S3ZRI9;A0A0B6Y6Y4	tr|A0A8S3YG41|A0A8S3YG41_9EUPU S10_plectin domain-containing protein OS=Candidula unifasciata OX=100452 GN=CUNI_LOCUS906 PE=3 SV=1;tr|A0A8S3ZRI9|A0A8S3ZRI9_9EUPU S10_plectin domain-containing protein OS=Candidula unifasciata OX=100452 GN=CUNI_LOCUS17671 PE	1	1	9.2	18.39	0	0	0	0	0	0
A0A8S4A1H9;A0A0B6Y734	A0A8S4A1H9;A0A0B6Y734	tr|A0A8S4A1H9|A0A8S4A1H9_9EUPU PHB domain-containing protein OS=Candidula unifasciata OX=100452 GN=CUNI_LOCUS20722 PE=3 SV=1;tr|A0A0B6Y734|A0A0B6Y734_9EUPU PHB domain-containing protein (Fragment) OS=Arion vulgaris OX=1028688 GN=ORF15702 PE=3 SV=1	1	1	3.3	46.658	0	0	0	0	0	0
A0A0B6YAM5;A0A8S3ZYY1;A0A0B6Y7G2	A0A0B6YAM5;A0A8S3ZYY1;A0A0B6Y7G2	tr|A0A0B6YAM5|A0A0B6YAM5_9EUPU NAC-A/B domain-containing protein (Fragment) OS=Arion vulgaris OX=1028688 GN=ORF17020 PE=4 SV=1;tr|A0A8S3ZYY1|A0A8S3ZYY1_9EUPU NAC-A/B domain-containing protein OS=Candidula unifasciata OX=100452 GN=CUNI_LOCUS20247 PE=4 SV=1;	3	3	19.9	22.936	226220	377150	191450	298310	291530	502970
A0A0B6Y7L2	A0A0B6Y7L2	tr|A0A0B6Y7L2|A0A0B6Y7L2_9EUPU Transcription initiation factor IIA subunit 1 OS=Arion vulgaris OX=1028688 GN=ORF15495 PE=3 SV=1	2	2	9.5	36.164	0	13838	0	0	0	18378
A0A0B6Y7Q6	A0A0B6Y7Q6	tr|A0A0B6Y7Q6|A0A0B6Y7Q6_9EUPU ADF-H domain-containing protein OS=Arion vulgaris OX=1028688 GN=ORF15706 PE=3 SV=1	1	1	12.7	16.296	0	0	0	0	0	0
A0A8S3ZZ03;A0A0B6Y7U9	A0A8S3ZZ03;A0A0B6Y7U9	tr|A0A8S3ZZ03|A0A8S3ZZ03_9EUPU cysteine--tRNA ligase (Fragment) OS=Candidula unifasciata OX=100452 GN=CUNI_LOCUS18818 PE=4 SV=1;tr|A0A0B6Y7U9|A0A0B6Y7U9_9EUPU cysteine--tRNA ligase OS=Arion vulgaris OX=1028688 GN=ORF15896 PE=3 SV=1	1	1	3	58.292	0	0	0	0	0	0
A0A0B6Y7V9;A0A0B6Y9B5;A0A8S3YFH7	A0A0B6Y7V9;A0A0B6Y9B5;A0A8S3YFH7	tr|A0A0B6Y7V9|A0A0B6Y7V9_9EUPU Actin-related protein 2 OS=Arion vulgaris OX=1028688 GN=ORF16718 PE=3 SV=1;tr|A0A0B6Y9B5|A0A0B6Y9B5_9EUPU Actin-related protein 2 OS=Arion vulgaris OX=1028688 GN=ORF16714 PE=3 SV=1;tr|A0A8S3YFH7|A0A8S3YFH7_9EUPU Actin-related	9	9	36.2	40.713	137130	121380	90965	84273	154980	135520
A0A8S3ZGJ7;A0A0B6Y9B8;A0A0B6Y885	A0A8S3ZGJ7;A0A0B6Y9B8;A0A0B6Y885	tr|A0A8S3ZGJ7|A0A8S3ZGJ7_9EUPU Signal recognition particle 54 kDa protein OS=Candidula unifasciata OX=100452 GN=SRP54 PE=3 SV=1;tr|A0A0B6Y9B8|A0A0B6Y9B8_9EUPU Signal recognition particle 54 kDa protein OS=Arion vulgaris OX=1028688 GN=ORF15215 PE=3 SV=1;tr|	1	1	3.8	55.84	0	0	0	0	0	0
A0A0B7BUR7;A0A8S3Z133;A0A8S3YIN7;A0A0B6Y886;A0A8S3ZRG6	A0A0B7BUR7;A0A8S3Z133;A0A8S3YIN7;A0A0B6Y886;A0A8S3ZRG6	tr|A0A0B7BUR7|A0A0B7BUR7_9EUPU 40S ribosomal protein S16 (Fragment) OS=Arion vulgaris OX=1028688 GN=ORF212965 PE=3 SV=1;tr|A0A8S3Z133|A0A8S3Z133_9EUPU 40S ribosomal protein S16 OS=Candidula unifasciata OX=100452 GN=CUNI_LOCUS6838 PE=3 SV=1;tr|A0A8S3YIN7|A0	4	4	37.5	14.271	34072	0	0	66595	71873	87226
A0A0B6Y8G4;A0A0B7A0L9;A0A8S3YLU3;A0A0B7A1E2;A0A8S3Z9H4	A0A0B6Y8G4;A0A0B7A0L9;A0A8S3YLU3;A0A0B7A1E2;A0A8S3Z9H4	tr|A0A0B6Y8G4|A0A0B6Y8G4_9EUPU NAD(P)-bd_dom domain-containing protein (Fragment) OS=Arion vulgaris OX=1028688 GN=ORF15566 PE=4 SV=1;tr|A0A0B7A0L9|A0A0B7A0L9_9EUPU Epimerase domain-containing protein (Fragment) OS=Arion vulgaris OX=1028688 GN=ORF90855 PE=4	1	1	5.1	21.298	0	0	0	0	0	0
A0A0B6Y8K3	A0A0B6Y8K3	tr|A0A0B6Y8K3|A0A0B6Y8K3_9EUPU EH domain-containing protein 1 (Fragment) OS=Arion vulgaris OX=1028688 GN=ORF16851 PE=4 SV=1	2	1	11.5	24.407	0	0	0	0	0	0
A0A8S3Z399;A0A0B6Y8L4;A0A0B6Y8Q5;A0A8S3YC27	A0A8S3Z399;A0A0B6Y8L4;A0A0B6Y8Q5	tr|A0A8S3Z399|A0A8S3Z399_9EUPU Elongin-C OS=Candidula unifasciata OX=100452 GN=CUNI_LOCUS6664 PE=3 SV=1;tr|A0A0B6Y8L4|A0A0B6Y8L4_9EUPU Elongin-C OS=Arion vulgaris OX=1028688 GN=ORF16930 PE=3 SV=1;tr|A0A0B6Y8Q5|A0A0B6Y8Q5_9EUPU Elongin-C OS=Arion vulgaris O	4	4	42.5	13.601	66625	67139	58699	48992	74231	65941
A0A8S3ZS28;A0A0B6YCC4;A0A0B6Y8M6	A0A8S3ZS28;A0A0B6YCC4;A0A0B6Y8M6	tr|A0A8S3ZS28|A0A8S3ZS28_9EUPU 40S ribosomal protein S28 (Fragment) OS=Candidula unifasciata OX=100452 GN=CUNI_LOCUS17845 PE=3 SV=1;tr|A0A0B6YCC4|A0A0B6YCC4_9EUPU 40S ribosomal protein S28 (Fragment) OS=Arion vulgaris OX=1028688 GN=ORF21238 PE=3 SV=1;tr|A0	1	1	23.1	5.7697	0	0	0	0	0	0
A0A0B6Y8N4	A0A0B6Y8N4	tr|A0A0B6Y8N4|A0A0B6Y8N4_9EUPU 60S ribosomal protein L22 (Fragment) OS=Arion vulgaris OX=1028688 GN=ORF17040 PE=3 SV=1	2	1	25.5	11.734	0	0	0	0	0	0
A0A0B6ZMS1;A0A0B7A347;A0A0B6ZPB7;A0A0B6Y8N5;A0A0B6ZYB7;I3VFQ9;A0A345S6Z9;A0A0B6ZZT5;A0A0B7A3I5;A0A0B6ZHC4;A0A0B6ZJF2;A0A0B6ZJT1;A0A0B6YDW5	A0A0B6ZMS1;A0A0B7A347;A0A0B6ZPB7;A0A0B6Y8N5;A0A0B6ZYB7;I3VFQ9;A0A345S6Z9;A0A0B6ZZT5;A0A0B7A3I5;A0A0B6ZHC4;A0A0B6ZJF2;A0A0B6ZJT1	tr|A0A0B6ZMS1|A0A0B6ZMS1_9EUPU Ubiquitin-like domain-containing protein OS=Arion vulgaris OX=1028688 GN=ORF71272 PE=4 SV=1;tr|A0A0B7A347|A0A0B7A347_9EUPU Polyubiquitin (Fragment) OS=Arion vulgaris OX=1028688 GN=ORF95176 PE=4 SV=1;tr|A0A0B6ZPB7|A0A0B6ZPB7_9	3	3	44.2	8.6788	772190	639840	694860	641620	886060	641450
A0A0B6Y8W9;A0A8S3ZQI3;A0A0B6Y9Z5;A0A0B7AX28;A0A0B7B0A6	A0A0B6Y8W9;A0A8S3ZQI3;A0A0B6Y9Z5	tr|A0A0B6Y8W9|A0A0B6Y8W9_9EUPU dimethylargininase (Fragment) OS=Arion vulgaris OX=1028688 GN=ORF16156 PE=3 SV=1;tr|A0A8S3ZQI3|A0A8S3ZQI3_9EUPU dimethylargininase OS=Candidula unifasciata OX=100452 GN=CUNI_LOCUS15593 PE=3 SV=1;tr|A0A0B6Y9Z5|A0A0B6Y9Z5_9EUPU	3	3	17.2	32.011	0	0	0	0	0	20448
A0A0B6Y955	A0A0B6Y955	tr|A0A0B6Y955|A0A0B6Y955_9EUPU Aldo_ket_red domain-containing protein (Fragment) OS=Arion vulgaris OX=1028688 GN=ORF17611 PE=4 SV=1	1	1	2.8	39.922	0	0	0	0	0	0
A0A8S3ZWV5;A0A8S4A7E7;A0A0B6Y962;A0A8S4A1S9;A0A8S3YSZ1	A0A8S3ZWV5;A0A8S4A7E7;A0A0B6Y962	tr|A0A8S3ZWV5|A0A8S3ZWV5_9EUPU 60S ribosomal protein L7 OS=Candidula unifasciata OX=100452 GN=CUNI_LOCUS19527 PE=3 SV=1;tr|A0A8S4A7E7|A0A8S4A7E7_9EUPU 60S ribosomal protein L7 OS=Candidula unifasciata OX=100452 GN=CUNI_LOCUS20484 PE=3 SV=1;tr|A0A0B6Y962|A0	3	3	10.9	25.679	0	33097	0	43510	59454	51684
A0A8S3YSJ0;A0A0B6Y975;A0A8S3YWK1;A0A8S3ZSD6	A0A8S3YSJ0;A0A0B6Y975;A0A8S3YWK1;A0A8S3ZSD6	tr|A0A8S3YSJ0|A0A8S3YSJ0_9EUPU Histone H2A OS=Candidula unifasciata OX=100452 GN=CUNI_LOCUS2764 PE=3 SV=1;tr|A0A0B6Y975|A0A0B6Y975_9EUPU Histone H2A OS=Arion vulgaris OX=1028688 GN=ORF18329 PE=3 SV=1;tr|A0A8S3YWK1|A0A8S3YWK1_9EUPU Histone H2A OS=Candidula	2	1	25.8	13.185	566650	396730	197370	164590	1350200	844550
A0A0B6Y989;A0A0B6YQ64;A0A8S3YC17;A0A8S4A199	A0A0B6Y989;A0A0B6YQ64;A0A8S3YC17;A0A8S4A199	tr|A0A0B6Y989|A0A0B6Y989_9EUPU 40S ribosomal protein SA OS=Arion vulgaris OX=1028688 GN=ORF16604 PE=3 SV=1;tr|A0A0B6YQ64|A0A0B6YQ64_9EUPU 40S ribosomal protein SA (Fragment) OS=Arion vulgaris OX=1028688 GN=ORF32610 PE=3 SV=1;tr|A0A8S3YC17|A0A8S3YC17_9EUPU	2	2	9.2	33.739	55173	64106	42675	89878	94233	109980
A0A8S4A6Z5;A0A8S3YXH3;A0A0B6Y9A8;A0A0B6YSE0	A0A8S4A6Z5;A0A8S3YXH3;A0A0B6Y9A8;A0A0B6YSE0	tr|A0A8S4A6Z5|A0A8S4A6Z5_9EUPU 60S ribosomal protein L7a OS=Candidula unifasciata OX=100452 GN=CUNI_LOCUS21918 PE=3 SV=1;tr|A0A8S3YXH3|A0A8S3YXH3_9EUPU 60S ribosomal protein L7a OS=Candidula unifasciata OX=100452 GN=CUNI_LOCUS4514 PE=3 SV=1;tr|A0A0B6Y9A8|A	2	2	9	30.073	0	166400	105420	211340	210230	186200
A0A0B6Y9C2	A0A0B6Y9C2	tr|A0A0B6Y9C2|A0A0B6Y9C2_9EUPU Glycine--tRNA ligase OS=Arion vulgaris OX=1028688 GN=ORF15250 PE=3 SV=1	7	2	12.7	84.176	97629	95789	92761	88903	102920	141490
A0A0B6Y9C9;A0A8S3Z6B9;A0A8S3ZJ11	A0A0B6Y9C9;A0A8S3Z6B9;A0A8S3ZJ11	tr|A0A0B6Y9C9|A0A0B6Y9C9_9EUPU 60S ribosomal protein L17 OS=Arion vulgaris OX=1028688 GN=ORF16757 PE=3 SV=1;tr|A0A8S3Z6B9|A0A8S3Z6B9_9EUPU 60S ribosomal protein L17 OS=Candidula unifasciata OX=100452 GN=CUNI_LOCUS10562 PE=3 SV=1;tr|A0A8S3ZJ11|A0A8S3ZJ11_9E	2	2	15.4	21.547	33621	38846	16646	98167	69780	70688
A0A8S3YS95;A0A0B6Y9F8	A0A8S3YS95;A0A0B6Y9F8	tr|A0A8S3YS95|A0A8S3YS95_9EUPU Lysosomal Pro-X carboxypeptidase OS=Candidula unifasciata OX=100452 GN=CUNI_LOCUS5477 PE=3 SV=1;tr|A0A0B6Y9F8|A0A0B6Y9F8_9EUPU Lysosomal Pro-X carboxypeptidase OS=Arion vulgaris OX=1028688 GN=ORF16820 PE=3 SV=1	1	1	1.8	54.818	0	0	0	0	0	0
A0A0B6Y9I8	A0A0B6Y9I8	tr|A0A0B6Y9I8|A0A0B6Y9I8_9EUPU Small nuclear ribonucleoprotein Sm D2 OS=Arion vulgaris OX=1028688 GN=ORF16997 PE=3 SV=1	1	1	8.5	13.449	0	0	0	0	0	0
A0A0B6Y9L5;A0A8S4A0K0;A0A0B6YAN7	A0A0B6Y9L5;A0A8S4A0K0;A0A0B6YAN7	tr|A0A0B6Y9L5|A0A0B6Y9L5_9EUPU Ribosomal_L18e/L15P domain-containing protein (Fragment) OS=Arion vulgaris OX=1028688 GN=ORF17077 PE=3 SV=1;tr|A0A8S4A0K0|A0A8S4A0K0_9EUPU Ribosomal_L18e/L15P domain-containing protein (Fragment) OS=Candidula unifasciata OX=1	2	2	14.2	21.804	0	0	0	0	0	0
A0A0B6Y9Q2	A0A0B6Y9Q2	tr|A0A0B6Y9Q2|A0A0B6Y9Q2_9EUPU Eukaryotic translation initiation factor 5A (Fragment) OS=Arion vulgaris OX=1028688 GN=ORF18374 PE=3 SV=1	1	1	8.8	15.368	0	0	0	0	0	0
A0A0B6Y9Y9;A0A8S3ZND5;A0A8S3YJN9	A0A0B6Y9Y9;A0A8S3ZND5	tr|A0A0B6Y9Y9|A0A0B6Y9Y9_9EUPU Histone H2B (Fragment) OS=Arion vulgaris OX=1028688 GN=ORF16144 PE=3 SV=1;tr|A0A8S3ZND5|A0A8S3ZND5_9EUPU Histone H2B OS=Candidula unifasciata OX=100452 GN=CUNI_LOCUS16437 PE=3 SV=1	4	4	35.2	14.337	445450	397150	212020	142830	1118600	641080
A0A8S3ZLE7;A0A0B6YA88	A0A8S3ZLE7;A0A0B6YA88	tr|A0A8S3ZLE7|A0A8S3ZLE7_9EUPU ATP synthase subunit d, mitochondrial OS=Candidula unifasciata OX=100452 GN=CUNI_LOCUS15885 PE=3 SV=1;tr|A0A0B6YA88|A0A0B6YA88_9EUPU ATP synthase subunit d, mitochondrial (Fragment) OS=Arion vulgaris OX=1028688 GN=ORF19672 PE	1	1	5.7	20.666	0	0	0	0	0	0
A0A0B6YAF2	A0A0B6YAF2	tr|A0A0B6YAF2|A0A0B6YAF2_9EUPU 26S proteasome regulatory subunit 7 OS=Arion vulgaris OX=1028688 GN=ORF16683 PE=3 SV=1	5	1	16.1	48.451	0	0	0	0	0	0
A0A8S3ZMP5;A0A0B6YAF3	A0A8S3ZMP5;A0A0B6YAF3	tr|A0A8S3ZMP5|A0A8S3ZMP5_9EUPU Ras-related protein Rab-8A (Fragment) OS=Candidula unifasciata OX=100452 GN=CUNI_LOCUS16351 PE=4 SV=1;tr|A0A0B6YAF3|A0A0B6YAF3_9EUPU Ras-related protein Rab-8A OS=Arion vulgaris OX=1028688 GN=ORF19863 PE=4 SV=1	2	2	13.2	21.839	0	0	0	0	0	0
A0A0B6YAK3	A0A0B6YAK3	tr|A0A0B6YAK3|A0A0B6YAK3_9EUPU Dynamin-type G domain-containing protein (Fragment) OS=Arion vulgaris OX=1028688 GN=ORF16857 PE=4 SV=1	1	1	3	42.33	0	0	0	0	0	0
A0A8S4A6A3;A0A8S3ZRR4;A0A0B6YAV5;A0A8S3Z737;A0A0B6YAF9	A0A8S4A6A3;A0A8S3ZRR4;A0A0B6YAV5;A0A8S3Z737;A0A0B6YAF9	tr|A0A8S4A6A3|A0A8S4A6A3_9EUPU Ribosomal_L7Ae domain-containing protein OS=Candidula unifasciata OX=100452 GN=CUNI_LOCUS20094 PE=3 SV=1;tr|A0A8S3ZRR4|A0A8S3ZRR4_9EUPU 60S ribosomal protein L30 OS=Candidula unifasciata OX=100452 GN=CUNI_LOCUS17751 PE=3 SV=1	2	1	20.7	12.817	0	0	0	0	0	0
A0A0B6YAZ0;A0A8S3Z4R8;A0A0B6YCE0	A0A0B6YAZ0;A0A8S3Z4R8;A0A0B6YCE0	tr|A0A0B6YAZ0|A0A0B6YAZ0_9EUPU V-SNARE coiled-coil homology domain-containing protein OS=Arion vulgaris OX=1028688 GN=ORF20410 PE=4 SV=1;tr|A0A8S3Z4R8|A0A8S3Z4R8_9EUPU V-SNARE coiled-coil homology domain-containing protein (Fragment) OS=Candidula unifascia	1	1	12.5	14.785	0	0	0	0	0	0
A0A0B6YBE1	A0A0B6YBE1	tr|A0A0B6YBE1|A0A0B6YBE1_9EUPU Actin, cytoplasmic (Fragment) OS=Arion vulgaris OX=1028688 GN=ORF20356 PE=3 SV=1	9	1	56.3	15.119	0	0	0	0	0	0
A0A8S3ZB38;A0A0B6YBR1;A0A0B7BUC2;A0A8S3ZYD9	A0A8S3ZB38;A0A0B6YBR1;A0A0B7BUC2;A0A8S3ZYD9	tr|A0A8S3ZB38|A0A8S3ZB38_9EUPU 40S ribosomal protein S6 OS=Candidula unifasciata OX=100452 GN=CUNI_LOCUS12332 PE=3 SV=1;tr|A0A0B6YBR1|A0A0B6YBR1_9EUPU 40S ribosomal protein S6 OS=Arion vulgaris OX=1028688 GN=ORF19665 PE=3 SV=1;tr|A0A0B7BUC2|A0A0B7BUC2_9EUP	2	2	8.5	28.329	0	0	0	0	0	0
A0A0B6YCV3	A0A0B6YCV3	tr|A0A0B6YCV3|A0A0B6YCV3_9EUPU 60S ribosomal protein L30 OS=Arion vulgaris OX=1028688 GN=ORF19888 PE=3 SV=1	2	1	23.4	7.164	0	0	0	0	0	0
A0A0B6YDY6	A0A0B6YDY6	tr|A0A0B6YDY6|A0A0B6YDY6_9EUPU Ldh_1_N domain-containing protein (Fragment) OS=Arion vulgaris OX=1028688 GN=ORF21718 PE=4 SV=1	1	1	12.5	8.8521	0	0	0	0	0	0
A0A8S3YK73;A0A0B6YE53	A0A8S3YK73;A0A0B6YE53	tr|A0A8S3YK73|A0A8S3YK73_9EUPU L27 domain-containing protein (Fragment) OS=Candidula unifasciata OX=100452 GN=CUNI_LOCUS2722 PE=4 SV=1;tr|A0A0B6YE53|A0A0B6YE53_9EUPU L27 domain-containing protein (Fragment) OS=Arion vulgaris OX=1028688 GN=ORF21292 PE=4 SV=	1	1	22	6.014	0	0	0	0	0	0
A0A0B6YEV2;A0A8S3YMC8	A0A0B6YEV2;A0A8S3YMC8	tr|A0A0B6YEV2|A0A0B6YEV2_9EUPU NAD(P)-bd_dom domain-containing protein (Fragment) OS=Arion vulgaris OX=1028688 GN=ORF23450 PE=4 SV=1;tr|A0A8S3YMC8|A0A8S3YMC8_9EUPU UDP-glucose 4-epimerase OS=Candidula unifasciata OX=100452 GN=CUNI_LOCUS1818 PE=3 SV=1	2	1	24.3	14.587	0	0	0	0	0	0
A0A0B6YHB7	A0A0B6YHB7	tr|A0A0B6YHB7|A0A0B6YHB7_9EUPU Bifunctional purine biosynthesis protein ATIC (Fragment) OS=Arion vulgaris OX=1028688 GN=ORF25537 PE=4 SV=1	3	2	24.8	22.817	48681	38142	28998	0	65069	28686
A0A0B6YIU9;A0A8S3Z5D4	A0A0B6YIU9;A0A8S3Z5D4	tr|A0A0B6YIU9|A0A0B6YIU9_9EUPU WD_REPEATS_REGION domain-containing protein (Fragment) OS=Arion vulgaris OX=1028688 GN=ORF25902 PE=4 SV=1;tr|A0A8S3Z5D4|A0A8S3Z5D4_9EUPU LisH domain-containing protein (Fragment) OS=Candidula unifasciata OX=100452 GN=CUNI_LOC	1	1	11.3	15.263	0	0	0	0	0	0
A0A0B6YIX1;A0A0B6YI40;A0A8S3YU41;A0A8S4A3B8;A0A8S3ZAV5	A0A0B6YIX1;A0A0B6YI40;A0A8S3YU41	tr|A0A0B6YIX1|A0A0B6YIX1_9EUPU 40S ribosomal protein S8 (Fragment) OS=Arion vulgaris OX=1028688 GN=ORF25204 PE=3 SV=1;tr|A0A0B6YI40|A0A0B6YI40_9EUPU 40S ribosomal protein S8 (Fragment) OS=Arion vulgaris OX=1028688 GN=ORF25206 PE=3 SV=1;tr|A0A8S3YU41|A0A8S3	4	4	26.5	24.21	59460	73137	51826	132310	111110	108350
A0A0B6YIX8;A0A8S3YHW2;A0A8S4A649;A0A8S3Z1G3	A0A0B6YIX8;A0A8S3YHW2;A0A8S4A649	tr|A0A0B6YIX8|A0A0B6YIX8_9EUPU 60S ribosomal protein L12 (Fragment) OS=Arion vulgaris OX=1028688 GN=ORF26013 PE=3 SV=1;tr|A0A8S3YHW2|A0A8S3YHW2_9EUPU 60S ribosomal protein L12 OS=Candidula unifasciata OX=100452 GN=CUNI_LOCUS599 PE=3 SV=1;tr|A0A8S4A649|A0A8	3	3	22.7	17.665	0	59172	36901	106710	111820	120880
A0A0B6YPN0;A0A0B6YPD1	A0A0B6YPN0;A0A0B6YPD1	tr|A0A0B6YPN0|A0A0B6YPN0_9EUPU H15 domain-containing protein (Fragment) OS=Arion vulgaris OX=1028688 GN=ORF32013 PE=3 SV=1;tr|A0A0B6YPD1|A0A0B6YPD1_9EUPU H15 domain-containing protein (Fragment) OS=Arion vulgaris OX=1028688 GN=ORF32015 PE=3 SV=1	2	1	19.2	10.912	0	265720	0	0	220220	91145
A0A0B7A9Z6;A0A8S4A0Z4;A0A0B6YPD9	A0A0B7A9Z6;A0A8S4A0Z4;A0A0B6YPD9	tr|A0A0B7A9Z6|A0A0B7A9Z6_9EUPU Programmed cell death protein 4 OS=Arion vulgaris OX=1028688 GN=ORF101689 PE=3 SV=1;tr|A0A8S4A0Z4|A0A8S4A0Z4_9EUPU Programmed cell death protein 4 OS=Candidula unifasciata OX=100452 GN=CUNI_LOCUS20522 PE=3 SV=1;tr|A0A0B6YPD9|	1	1	3.3	49.819	0	0	0	0	0	0
A0A0B6YPV7	A0A0B6YPV7	tr|A0A0B6YPV7|A0A0B6YPV7_9EUPU SGTA_dimer domain-containing protein OS=Arion vulgaris OX=1028688 GN=ORF32280 PE=3 SV=1	1	1	3.9	37.201	0	0	0	0	0	0
A0A0B6YPZ2;A0A8S3ZB79;A0A8S3YSA2;A0A0B6Z497	A0A0B6YPZ2;A0A8S3ZB79;A0A8S3YSA2;A0A0B6Z497	tr|A0A0B6YPZ2|A0A0B6YPZ2_9EUPU MOB kinase activator 3B (Fragment) OS=Arion vulgaris OX=1028688 GN=ORF31178 PE=4 SV=1;tr|A0A8S3ZB79|A0A8S3ZB79_9EUPU MOB kinase activator 3A OS=Candidula unifasciata OX=100452 GN=CUNI_LOCUS12181 PE=4 SV=1;tr|A0A8S3YSA2|A0A8S3	1	1	6	25.437	0	0	0	0	0	0
A0A0B6YQ16;A0A8S3ZEF5	A0A0B6YQ16;A0A8S3ZEF5	tr|A0A0B6YQ16|A0A0B6YQ16_9EUPU Serine/arginine-rich splicing factor 2 OS=Arion vulgaris OX=1028688 GN=ORF32728 PE=3 SV=1;tr|A0A8S3ZEF5|A0A8S3ZEF5_9EUPU Serine/arginine-rich splicing factor 2 OS=Candidula unifasciata OX=100452 GN=CUNI_LOCUS13391 PE=3 SV=1	2	2	13.3	19.78	0	0	0	0	0	0
A0A8S3ZVI4;A0A0B6YQA8;A0A0B6Y7C4;A0A0B6Y770;A0A8S3YWI3;A0A8S3YE68	A0A8S3ZVI4;A0A0B6YQA8;A0A0B6Y7C4;A0A0B6Y770;A0A8S3YWI3;A0A8S3YE68	tr|A0A8S3ZVI4|A0A8S3ZVI4_9EUPU KOW domain-containing protein OS=Candidula unifasciata OX=100452 GN=CUNI_LOCUS19205 PE=3 SV=1;tr|A0A0B6YQA8|A0A0B6YQA8_9EUPU KOW domain-containing protein OS=Arion vulgaris OX=1028688 GN=ORF33087 PE=3 SV=1;tr|A0A0B6Y7C4|A0A0B	2	2	16.1	16.662	0	0	0	0	14011	21534
A0A0B6YQI6	A0A0B6YQI6	tr|A0A0B6YQI6|A0A0B6YQI6_9EUPU aminoacyl-tRNA hydrolase OS=Arion vulgaris OX=1028688 GN=ORF33211 PE=4 SV=1	1	1	6.8	22.392	0	0	0	0	0	0
A0A0B6YRB2	A0A0B6YRB2	tr|A0A0B6YRB2|A0A0B6YRB2_9EUPU Voltage-dependent anion-selective channel protein 2 OS=Arion vulgaris OX=1028688 GN=ORF31657 PE=3 SV=1	3	1	13.8	30.73	0	16857	0	0	107570	40272
A0A8S3YHI5;A0A0B6Z8C4;A0A0B6YRG0	A0A8S3YHI5;A0A0B6Z8C4;A0A0B6YRG0	tr|A0A8S3YHI5|A0A8S3YHI5_9EUPU 60S ribosomal protein L8 OS=Candidula unifasciata OX=100452 GN=CUNI_LOCUS320 PE=3 SV=1;tr|A0A0B6Z8C4|A0A0B6Z8C4_9EUPU 60S ribosomal protein L8 (Fragment) OS=Arion vulgaris OX=1028688 GN=ORF52294 PE=3 SV=1;tr|A0A0B6YRG0|A0A0B6	1	1	4.3	28.279	0	0	0	0	0	0
A0A0B6YS38;A0A0B6YRY4;A0A8S3YZM6;A0A8S3YQY0;A0A8S3ZQB6;A0A8S4AA39;A0A8S3YX53	A0A0B6YS38;A0A0B6YRY4;A0A8S3YZM6;A0A8S3YQY0;A0A8S3ZQB6;A0A8S4AA39;A0A8S3YX53	tr|A0A0B6YS38|A0A0B6YS38_9EUPU Ribosomal_L23eN domain-containing protein (Fragment) OS=Arion vulgaris OX=1028688 GN=ORF34937 PE=3 SV=1;tr|A0A0B6YRY4|A0A0B6YRY4_9EUPU Ribosomal_L23eN domain-containing protein (Fragment) OS=Arion vulgaris OX=1028688 GN=ORF34	5	5	19.1	22.03	110700	159550	108450	283110	226030	254530
A0A8S3Z2N7;A0A0B6YTF2;A0A8S3YRH9;A0A0B6YSH0	A0A8S3Z2N7;A0A0B6YTF2;A0A8S3YRH9;A0A0B6YSH0	tr|A0A8S3Z2N7|A0A8S3Z2N7_9EUPU Protein transport protein Sec61 subunit beta (Fragment) OS=Candidula unifasciata OX=100452 GN=CUNI_LOCUS7803 PE=3 SV=1;tr|A0A0B6YTF2|A0A0B6YTF2_9EUPU PH domain-containing protein (Fragment) OS=Arion vulgaris OX=1028688 GN=ORF	1	1	10.6	9.4697	0	0	0	0	0	0
A0A8S3YRK2;A0A0B6YSI7	A0A8S3YRK2;A0A0B6YSI7	tr|A0A8S3YRK2|A0A8S3YRK2_9EUPU SH3 domain-containing protein OS=Candidula unifasciata OX=100452 GN=CUNI_LOCUS3613 PE=4 SV=1;tr|A0A0B6YSI7|A0A0B6YSI7_9EUPU GRB2-related adapter protein (Fragment) OS=Arion vulgaris OX=1028688 GN=ORF34105 PE=4 SV=1	1	1	9.8	13.272	0	0	0	0	0	0
A0A0B6YTL1;A0A0B6YTZ2	A0A0B6YTL1;A0A0B6YTZ2	tr|A0A0B6YTL1|A0A0B6YTL1_9EUPU Argininosuccinate synthase OS=Arion vulgaris OX=1028688 GN=ORF36782 PE=3 SV=1;tr|A0A0B6YTZ2|A0A0B6YTZ2_9EUPU Argininosuccinate synthase (Fragment) OS=Arion vulgaris OX=1028688 GN=ORF36776 PE=3 SV=1	2	1	5.1	46.729	0	0	0	0	0	0
A0A0B6YTQ1;A0A0B6YSR9;A0A8S3ZNR8	A0A0B6YTQ1;A0A0B6YSR9;A0A8S3ZNR8	tr|A0A0B6YTQ1|A0A0B6YTQ1_9EUPU T-complex protein 1 subunit theta OS=Arion vulgaris OX=1028688 GN=ORF35397 PE=3 SV=1;tr|A0A0B6YSR9|A0A0B6YSR9_9EUPU T-complex protein 1 subunit theta OS=Arion vulgaris OX=1028688 GN=ORF35403 PE=3 SV=1;tr|A0A8S3ZNR8|A0A8S3ZNR8	3	3	6.4	59.334	0	0	0	0	30265	26364
A0A0B6YU27;A0A8S3ZXD3;A0A0B7BAA5;A0A0B6YUZ6;A0A8S3YGQ2;A0A0B7B8L1	A0A0B6YU27;A0A8S3ZXD3;A0A0B7BAA5;A0A0B6YUZ6;A0A8S3YGQ2;A0A0B7B8L1	tr|A0A0B6YU27|A0A0B6YU27_9EUPU Transcriptional activator protein Pur-beta (Fragment) OS=Arion vulgaris OX=1028688 GN=ORF36910 PE=3 SV=1;tr|A0A8S3ZXD3|A0A8S3ZXD3_9EUPU Transcriptional activator protein Pur-beta OS=Candidula unifasciata OX=100452 GN=CUNI_LOC	5	5	23.4	29.557	120100	172260	0	148040	140540	132240
A0A0B6YU67	A0A0B6YU67	tr|A0A0B6YU67|A0A0B6YU67_9EUPU Serine/threonine protein kinase (Fragment) OS=Arion vulgaris OX=1028688 GN=ORF34873 PE=3 SV=1	1	1	6.8	16.234	0	0	0	0	0	0
A0A0B6YUR8	A0A0B6YUR8	tr|A0A0B6YUR8|A0A0B6YUR8_9EUPU Elongation factor 1-gamma (Fragment) OS=Arion vulgaris OX=1028688 GN=ORF36635 PE=4 SV=1	6	3	15.4	49.012	244190	282990	303210	370200	302180	495680
A0A0B6YVA3;A0A8S3ZLJ8;A0A0B7AW75;A0A0B7AWQ2	A0A0B6YVA3;A0A8S3ZLJ8;A0A0B7AW75;A0A0B7AWQ2	tr|A0A0B6YVA3|A0A0B6YVA3_9EUPU PIPK domain-containing protein (Fragment) OS=Arion vulgaris OX=1028688 GN=ORF38910 PE=4 SV=1;tr|A0A8S3ZLJ8|A0A8S3ZLJ8_9EUPU PIPK domain-containing protein OS=Candidula unifasciata OX=100452 GN=CUNI_LOCUS14376 PE=4 SV=1;tr|A0A	1	1	19.3	10.056	0	0	0	0	0	0
A0A8S4A0N2;A0A0B7BT39;A0A0B6YWN9	A0A8S4A0N2;A0A0B7BT39;A0A0B6YWN9	tr|A0A8S4A0N2|A0A8S4A0N2_9EUPU Dynein light chain OS=Candidula unifasciata OX=100452 GN=CUNI_LOCUS18084 PE=3 SV=1;tr|A0A0B7BT39|A0A0B7BT39_9EUPU Dynein light chain OS=Arion vulgaris OX=1028688 GN=ORF211823 PE=3 SV=1;tr|A0A0B6YWN9|A0A0B6YWN9_9EUPU Dynein li	1	1	12.4	10.346	0	0	0	0	0	0
A0A0B6YX00	A0A0B6YX00	tr|A0A0B6YX00|A0A0B6YX00_9EUPU UBC core domain-containing protein (Fragment) OS=Arion vulgaris OX=1028688 GN=ORF40049 PE=4 SV=1	1	1	11.3	8.0311	0	0	0	0	0	0
A0A0B6YXR0;A0A0B6YY52;A0A8S3Z8S2	A0A0B6YXR0;A0A0B6YY52;A0A8S3Z8S2	tr|A0A0B6YXR0|A0A0B6YXR0_9EUPU LSM14 domain-containing protein (Fragment) OS=Arion vulgaris OX=1028688 GN=ORF41483 PE=4 SV=1;tr|A0A0B6YY52|A0A0B6YY52_9EUPU LSM14 domain-containing protein (Fragment) OS=Arion vulgaris OX=1028688 GN=ORF41481 PE=4 SV=1;tr|A0A	1	1	8.7	24.308	0	0	0	0	0	0
A0A0B6YZ12;A0A0B7C5V9	A0A0B6YZ12	tr|A0A0B6YZ12|A0A0B6YZ12_9EUPU H(+)-transporting two-sector ATPase OS=Arion vulgaris OX=1028688 GN=ORF42088 PE=3 SV=1	9	1	20.1	69.204	0	0	0	0	0	0
A0A0B6YZA1	A0A0B6YZA1	tr|A0A0B6YZA1|A0A0B6YZA1_9EUPU Uncharacterized protein OS=Arion vulgaris OX=1028688 GN=ORF42643 PE=4 SV=1	1	1	16.7	6.093	0	0	0	0	0	0
A0A0B6Z0I0;A0A8S3YYI7	A0A0B6Z0I0;A0A8S3YYI7	tr|A0A0B6Z0I0|A0A0B6Z0I0_9EUPU GDP-mannose 4,6-dehydratase OS=Arion vulgaris OX=1028688 GN=ORF43897 PE=3 SV=1;tr|A0A8S3YYI7|A0A8S3YYI7_9EUPU GDP-mannose 4,6-dehydratase OS=Candidula unifasciata OX=100452 GN=CUNI_LOCUS6846 PE=3 SV=1	2	2	7.4	41.223	0	0	0	0	0	27802
A0A0B6Z1K2	A0A0B6Z1K2	tr|A0A0B6Z1K2|A0A0B6Z1K2_9EUPU GAIN domain-containing protein (Fragment) OS=Arion vulgaris OX=1028688 GN=ORF44822 PE=4 SV=1	1	1	2.9	44.649	0	0	0	0	0	0
A0A0B6Z238	A0A0B6Z238	tr|A0A0B6Z238|A0A0B6Z238_9EUPU AAA domain-containing protein (Fragment) OS=Arion vulgaris OX=1028688 GN=ORF45612 PE=4 SV=1	1	1	8.2	16.421	0	0	0	0	0	0
A0A0B6Z276	A0A0B6Z276	tr|A0A0B6Z276|A0A0B6Z276_9EUPU Vitellogenin domain-containing protein (Fragment) OS=Arion vulgaris OX=1028688 GN=ORF43988 PE=4 SV=1	2	2	13.6	18.612	256870	1291000	0	299630	268510	316420
A0A0B6Z292;A0A8S3Z9T6	A0A0B6Z292;A0A8S3Z9T6	tr|A0A0B6Z292|A0A0B6Z292_9EUPU Charged multivesicular body protein 4b (Fragment) OS=Arion vulgaris OX=1028688 GN=ORF45793 PE=3 SV=1;tr|A0A8S3Z9T6|A0A8S3Z9T6_9EUPU Charged multivesicular body protein 4b OS=Candidula unifasciata OX=100452 GN=CUNI_LOCUS10128	1	1	10.1	15.352	0	0	0	0	0	0
A0A0B6Z2R4;A0A8S3ZZS0;A0A8S3YY80;A0A0B7AY46	A0A0B6Z2R4;A0A8S3ZZS0;A0A8S3YY80;A0A0B7AY46	tr|A0A0B6Z2R4|A0A0B6Z2R4_9EUPU 60S ribosomal protein L18a (Fragment) OS=Arion vulgaris OX=1028688 GN=ORF43751 PE=3 SV=1;tr|A0A8S3ZZS0|A0A8S3ZZS0_9EUPU 60S ribosomal protein L18a OS=Candidula unifasciata OX=100452 GN=CUNI_LOCUS19236 PE=3 SV=1;tr|A0A8S3YY80|	3	3	19.9	17.103	0	0	0	0	0	21069
A0A0B6Z353;A0A0B6Z2P1;A0A8S4A1M8	A0A0B6Z353;A0A0B6Z2P1	tr|A0A0B6Z353|A0A0B6Z353_9EUPU Ras-related protein Rab-14 (Fragment) OS=Arion vulgaris OX=1028688 GN=ORF46214 PE=3 SV=1;tr|A0A0B6Z2P1|A0A0B6Z2P1_9EUPU Ras-related protein Rab-14 (Fragment) OS=Arion vulgaris OX=1028688 GN=ORF46216 PE=3 SV=1	5	0	24.2	30.257	0	0	0	0	0	0
A0A0B6Z3C8	A0A0B6Z3C8	tr|A0A0B6Z3C8|A0A0B6Z3C8_9EUPU TPR_REGION domain-containing protein (Fragment) OS=Arion vulgaris OX=1028688 GN=ORF47245 PE=3 SV=1	1	1	7.9	16.866	0	0	0	0	0	0
A0A0B6Z3T6	A0A0B6Z3T6	tr|A0A0B6Z3T6|A0A0B6Z3T6_9EUPU PITH domain-containing protein OS=Arion vulgaris OX=1028688 GN=ORF47597 PE=4 SV=1	2	2	8.7	31.989	0	0	0	0	0	0
A0A0B6Z4J2	A0A0B6Z4J2	tr|A0A0B6Z4J2|A0A0B6Z4J2_9EUPU Calponin (Fragment) OS=Arion vulgaris OX=1028688 GN=ORF46223 PE=3 SV=1	7	1	25.5	34.835	456940	552110	688420	425330	416430	580930
A0A0B6Z4V5;A0A8S3YX38;A0A8S3ZZC0;A0A8S3Z5Z4	A0A0B6Z4V5;A0A8S3YX38;A0A8S3ZZC0	tr|A0A0B6Z4V5|A0A0B6Z4V5_9EUPU 40S ribosomal protein S18 OS=Arion vulgaris OX=1028688 GN=ORF48156 PE=3 SV=1;tr|A0A8S3YX38|A0A8S3YX38_9EUPU 40S ribosomal protein S18 OS=Candidula unifasciata OX=100452 GN=CUNI_LOCUS6867 PE=3 SV=1;tr|A0A8S3ZZC0|A0A8S3ZZC0_9EU	4	4	24.3	17.705	49040	65728	45228	125110	116610	147140
A0A0B6Z519;A0A8S3YUM1;A0A0B7AZA8	A0A0B6Z519;A0A8S3YUM1;A0A0B7AZA8	tr|A0A0B6Z519|A0A0B6Z519_9EUPU Ras-related protein Rab-14 (Fragment) OS=Arion vulgaris OX=1028688 GN=ORF46221 PE=4 SV=1;tr|A0A8S3YUM1|A0A8S3YUM1_9EUPU Ras-related protein Rab-14 OS=Candidula unifasciata OX=100452 GN=CUNI_LOCUS4509 PE=4 SV=1;tr|A0A0B7AZA8|A	3	1	26.8	16.555	0	0	0	0	0	0
A0A0B6Z524	A0A0B6Z524	tr|A0A0B6Z524|A0A0B6Z524_9EUPU Ribosomal_S7 domain-containing protein (Fragment) OS=Arion vulgaris OX=1028688 GN=ORF49392 PE=3 SV=1	1	1	7.3	29.25	0	0	0	0	0	0
A0A0B6Z527;A0A0B6YAH2	A0A0B6Z527;A0A0B6YAH2	tr|A0A0B6Z527|A0A0B6Z527_9EUPU 40S ribosomal protein S9 (Fragment) OS=Arion vulgaris OX=1028688 GN=ORF48335 PE=3 SV=1;tr|A0A0B6YAH2|A0A0B6YAH2_9EUPU 40S ribosomal protein S9 OS=Arion vulgaris OX=1028688 GN=ORF19403 PE=3 SV=1	2	1	10.6	20.935	0	0	0	0	0	37095
A0A0B6Z5J3	A0A0B6Z5J3	tr|A0A0B6Z5J3|A0A0B6Z5J3_9EUPU Aldedh domain-containing protein OS=Arion vulgaris OX=1028688 GN=ORF46624 PE=3 SV=1	6	5	22.4	53.588	92320	20343	0	28145	64425	46937
A0A0B6Z5S9;A0A8S3ZI81;A0A8S3YGL5;A0A0B6Z6I5	A0A0B6Z5S9;A0A8S3ZI81;A0A8S3YGL5;A0A0B6Z6I5	tr|A0A0B6Z5S9|A0A0B6Z5S9_9EUPU Ribosomal protein OS=Arion vulgaris OX=1028688 GN=ORF50166 PE=3 SV=1;tr|A0A8S3ZI81|A0A8S3ZI81_9EUPU Ribosomal protein OS=Candidula unifasciata OX=100452 GN=CUNI_LOCUS14832 PE=3 SV=1;tr|A0A8S3YGL5|A0A8S3YGL5_9EUPU Ribosomal pr	1	1	8.4	17.273	0	0	0	0	0	0
A0A0B6Z630	A0A0B6Z630	tr|A0A0B6Z630|A0A0B6Z630_9EUPU Cytochrome b-c1 complex subunit 2, mitochondrial OS=Arion vulgaris OX=1028688 GN=ORF49694 PE=4 SV=1	2	2	4.4	49.922	0	0	0	0	0	0
A0A0B6Z667;A0A8S3ZKC7	A0A0B6Z667;A0A8S3ZKC7	tr|A0A0B6Z667|A0A0B6Z667_9EUPU Ubiquitin thioesterase OS=Arion vulgaris OX=1028688 GN=ORF47591 PE=3 SV=1;tr|A0A8S3ZKC7|A0A8S3ZKC7_9EUPU Ubiquitin thioesterase OS=Candidula unifasciata OX=100452 GN=CUNI_LOCUS15377 PE=3 SV=1	2	2	8.7	30.744	27471	37637	0	0	28595	47017
A0A0B6Z6N2	A0A0B6Z6N2	tr|A0A0B6Z6N2|A0A0B6Z6N2_9EUPU SDR family NAD(P)-dependent oxidoreductase (Fragment) OS=Arion vulgaris OX=1028688 GN=ORF48030 PE=4 SV=1	2	2	45.5	8.2421	2550100	0	3762300	0	3880600	577660
A0A8S3YFU4;A0A0B6Z7E5	A0A8S3YFU4;A0A0B6Z7E5	tr|A0A8S3YFU4|A0A8S3YFU4_9EUPU PDZ domain-containing protein OS=Candidula unifasciata OX=100452 GN=CUNI_LOCUS1525 PE=4 SV=1;tr|A0A0B6Z7E5|A0A0B6Z7E5_9EUPU PDZ and LIM domain protein Zasp OS=Arion vulgaris OX=1028688 GN=ORF48966 PE=4 SV=1	1	1	10.8	10.113	0	0	0	0	0	0
A0A0B6Z7F5	A0A0B6Z7F5	tr|A0A0B6Z7F5|A0A0B6Z7F5_9EUPU 5-nucleotidase domain-containing protein 4 (Fragment) OS=Arion vulgaris OX=1028688 GN=ORF49784 PE=3 SV=1	1	1	7.8	14.894	0	0	0	0	0	0
A0A0B6Z7H4	A0A0B6Z7H4	tr|A0A0B6Z7H4|A0A0B6Z7H4_9EUPU Cystatin domain-containing protein OS=Arion vulgaris OX=1028688 GN=ORF52120 PE=3 SV=1	1	1	12.2	11.359	0	0	0	0	0	0
A0A8S3YKV8;A0A0B6Z7I4	A0A8S3YKV8;A0A0B6Z7I4	tr|A0A8S3YKV8|A0A8S3YKV8_9EUPU Proteasome subunit alpha type OS=Candidula unifasciata OX=100452 GN=CUNI_LOCUS3281 PE=3 SV=1;tr|A0A0B6Z7I4|A0A0B6Z7I4_9EUPU Proteasome subunit alpha type OS=Arion vulgaris OX=1028688 GN=ORF49855 PE=3 SV=1	3	3	13.4	27.245	75374	52814	57235	59387	0	0
A0A0B6Z7J6	A0A0B6Z7J6	tr|A0A0B6Z7J6|A0A0B6Z7J6_9EUPU KAP3 kinase (Fragment) OS=Arion vulgaris OX=1028688 GN=ORF51844 PE=3 SV=1	1	1	5.2	32.681	0	0	0	0	0	0
A0A0B6Z7X1;A0A0B6Z7M5;A0A8S3ZGM5;A0A0B6XWJ8;A0A0B6XWH3;A0A0B7B628;A0A0B7B2I4;A0A8S4A1M6	A0A0B6Z7X1;A0A0B6Z7M5	tr|A0A0B6Z7X1|A0A0B6Z7X1_9EUPU Phosphohexokinase OS=Arion vulgaris OX=1028688 GN=ORF52298 PE=4 SV=1;tr|A0A0B6Z7M5|A0A0B6Z7M5_9EUPU ATP-dependent 6-phosphofructokinase OS=Arion vulgaris OX=1028688 GN=ORF52305 PE=3 SV=1	3	1	5.5	70.434	0	0	0	0	0	0
A0A0B6Z7Z3;A0A8S4AEI0;A0A0B6ZMQ7	A0A0B6Z7Z3;A0A8S4AEI0;A0A0B6ZMQ7	tr|A0A0B6Z7Z3|A0A0B6Z7Z3_9EUPU Small ubiquitin-related modifier (Fragment) OS=Arion vulgaris OX=1028688 GN=ORF52413 PE=3 SV=1;tr|A0A8S4AEI0|A0A8S4AEI0_9EUPU Small ubiquitin-related modifier OS=Candidula unifasciata OX=100452 GN=CUNI_LOCUS22039 PE=3 SV=1;tr	3	3	34.9	9.4054	58347	30967	0	15494	35733	31097
A0A0B6Z7Z9;A0A8S3YEW1	A0A0B6Z7Z9;A0A8S3YEW1	tr|A0A0B6Z7Z9|A0A0B6Z7Z9_9EUPU CUE domain-containing protein (Fragment) OS=Arion vulgaris OX=1028688 GN=ORF51827 PE=3 SV=1;tr|A0A8S3YEW1|A0A8S3YEW1_9EUPU CUE domain-containing protein OS=Candidula unifasciata OX=100452 GN=CUNI_LOCUS1205 PE=3 SV=1	1	1	2.1	59.609	0	0	0	0	0	0
A0A0B6Z8L9	A0A0B6Z8L9	tr|A0A0B6Z8L9|A0A0B6Z8L9_9EUPU Phosphotransferase OS=Arion vulgaris OX=1028688 GN=ORF53188 PE=3 SV=1	1	1	6.1	20.211	0	0	0	0	0	0
A0A8S4A2D2;A0A8S3Z4D6;A0A0B6Z9P2;A0A0B6ZU04	A0A8S4A2D2;A0A8S3Z4D6;A0A0B6Z9P2;A0A0B6ZU04	tr|A0A8S4A2D2|A0A8S4A2D2_9EUPU Rap1 OS=Candidula unifasciata OX=100452 GN=CUNI_LOCUS18179 PE=4 SV=1;tr|A0A8S3Z4D6|A0A8S3Z4D6_9EUPU Rap1 OS=Candidula unifasciata OX=100452 GN=CUNI_LOCUS8706 PE=4 SV=1;tr|A0A0B6Z9P2|A0A0B6Z9P2_9EUPU Ras-like protein 3 OS=Ario	6	6	34.2	20.799	70807	109850	67160	114160	133270	138320
A0A0B6Z9S5	A0A0B6Z9S5	tr|A0A0B6Z9S5|A0A0B6Z9S5_9EUPU Hairy/enhancer-of-split related with YRPW motif 1 (Fragment) OS=Arion vulgaris OX=1028688 GN=ORF53997 PE=4 SV=1	1	1	25.4	7.3395	0	0	0	0	0	0
A0A8S4A8Z9;A0A0B6Z9T4	A0A8S4A8Z9;A0A0B6Z9T4	tr|A0A8S4A8Z9|A0A8S4A8Z9_9EUPU Dynein light chain Tctex-type 1 OS=Candidula unifasciata OX=100452 GN=CUNI_LOCUS22306 PE=3 SV=1;tr|A0A0B6Z9T4|A0A0B6Z9T4_9EUPU Dynein light chain Tctex-type 1 OS=Arion vulgaris OX=1028688 GN=ORF51762 PE=3 SV=1	1	1	14.2	12.463	0	0	0	0	0	0
A0A8S3ZRD2;A0A8S3YJP3;A0A0B6Z9W6;A0A0B6Y7J7;A0A0B7AU04	A0A8S3ZRD2;A0A8S3YJP3;A0A0B6Z9W6;A0A0B6Y7J7	tr|A0A8S3ZRD2|A0A8S3ZRD2_9EUPU Ras-related protein Rab-7a OS=Candidula unifasciata OX=100452 GN=CUNI_LOCUS15958 PE=4 SV=1;tr|A0A8S3YJP3|A0A8S3YJP3_9EUPU Ras-related protein Rab-7a OS=Candidula unifasciata OX=100452 GN=CUNI_LOCUS2542 PE=4 SV=1;tr|A0A0B6Z9W6	6	6	35.1	22.903	131300	91893	102280	41381	116360	143570
A0A8S3ZSQ6;A0A0B6ZA46	A0A8S3ZSQ6;A0A0B6ZA46	tr|A0A8S3ZSQ6|A0A8S3ZSQ6_9EUPU Small nuclear ribonucleoprotein G OS=Candidula unifasciata OX=100452 GN=CUNI_LOCUS15049 PE=3 SV=1;tr|A0A0B6ZA46|A0A0B6ZA46_9EUPU Small nuclear ribonucleoprotein G OS=Arion vulgaris OX=1028688 GN=ORF52186 PE=3 SV=1	1	1	15.8	8.5729	0	0	0	0	0	0
A0A0B6ZA53;A0A8S3YS68	A0A0B6ZA53;A0A8S3YS68	tr|A0A0B6ZA53|A0A0B6ZA53_9EUPU Pyruvate dehydrogenase E1 component subunit alpha OS=Arion vulgaris OX=1028688 GN=ORF55061 PE=4 SV=1;tr|A0A8S3YS68|A0A8S3YS68_9EUPU Pyruvate dehydrogenase E1 component subunit alpha OS=Candidula unifasciata OX=100452 GN=CUNI_	2	2	9	42.761	0	0	0	0	0	0
A0A0B6ZA86;A0A0B6Z1I7	A0A0B6ZA86;A0A0B6Z1I7	tr|A0A0B6ZA86|A0A0B6ZA86_9EUPU CYRIA-B_Rac1-bd domain-containing protein (Fragment) OS=Arion vulgaris OX=1028688 GN=ORF53138 PE=3 SV=1;tr|A0A0B6Z1I7|A0A0B6Z1I7_9EUPU CYRIA-B_Rac1-bd domain-containing protein (Fragment) OS=Arion vulgaris OX=1028688 GN=ORF44	2	1	11.6	24.884	0	0	0	119060	79937	152460
A0A0B6ZAJ7;A0A0B7BZU3;A0A8S3YDL5	A0A0B6ZAJ7;A0A0B7BZU3;A0A8S3YDL5	tr|A0A0B6ZAJ7|A0A0B6ZAJ7_9EUPU Myosin IEb (Fragment) OS=Arion vulgaris OX=1028688 GN=ORF55668 PE=3 SV=1;tr|A0A0B7BZU3|A0A0B7BZU3_9EUPU Myosin motor domain-containing protein (Fragment) OS=Arion vulgaris OX=1028688 GN=ORF218728 PE=3 SV=1;tr|A0A8S3YDL5|A0A8S	2	2	3	125.1	0	0	0	0	0	0
A0A0B6ZBE4	A0A0B6ZBE4	tr|A0A0B6ZBE4|A0A0B6ZBE4_9EUPU Dolichyl-diphosphooligosaccharide--protein glycosyltransferase subunit 1 (Fragment) OS=Arion vulgaris OX=1028688 GN=ORF54413 PE=3 SV=1	2	1	5.1	71.662	0	0	0	0	0	0
A0A0B6ZCA4	A0A0B6ZCA4	tr|A0A0B6ZCA4|A0A0B6ZCA4_9EUPU tryptophan--tRNA ligase OS=Arion vulgaris OX=1028688 GN=ORF55186 PE=3 SV=1	1	1	2.9	46.683	0	0	0	0	0	0
A0A0B6ZCG8;A0A0B7B0J9;A0A8S3ZND2	A0A0B6ZCG8	tr|A0A0B6ZCG8|A0A0B6ZCG8_9EUPU Rab GDP dissociation inhibitor OS=Arion vulgaris OX=1028688 GN=ORF58035 PE=3 SV=1	9	3	25.8	49.562	356830	505560	377530	401880	390230	447530
A0A0B6ZCJ0;A0A8S3Z5S8	A0A0B6ZCJ0	tr|A0A0B6ZCJ0|A0A0B6ZCJ0_9EUPU U6 snRNA-associated Sm-like protein LSm8 OS=Arion vulgaris OX=1028688 GN=ORF57821 PE=3 SV=1	3	3	37.5	10.418	34506	59317	0	53635	67683	94178
A0A0B6ZCJ2;A4IE75	A0A0B6ZCJ2;A4IE75	tr|A0A0B6ZCJ2|A0A0B6ZCJ2_9EUPU Heat shock protein 70 (Fragment) OS=Arion vulgaris OX=1028688 GN=ORF57853 PE=3 SV=1;tr|A4IE75|A4IE75_DERRE Heat shock protein 70 (Fragment) OS=Deroceras reticulatum OX=145610 GN=hsp70 PE=2 SV=1	1	1	12.2	10.32	0	0	0	0	0	0
A0A0B6ZCM8	A0A0B6ZCM8	tr|A0A0B6ZCM8|A0A0B6ZCM8_9EUPU Alpha_adaptinC2 domain-containing protein (Fragment) OS=Arion vulgaris OX=1028688 GN=ORF55650 PE=4 SV=1	4	1	11.7	55.513	0	0	0	0	24057	21113
A0A0B6ZCR7	A0A0B6ZCR7	tr|A0A0B6ZCR7|A0A0B6ZCR7_9EUPU PP28 domain-containing protein OS=Arion vulgaris OX=1028688 GN=ORF58457 PE=4 SV=1	3	1	12.1	21.925	25319	0	25376	57548	63748	181950
A0A0B6ZCY8	A0A0B6ZCY8	tr|A0A0B6ZCY8|A0A0B6ZCY8_9EUPU Paraspeckle component 1 (Fragment) OS=Arion vulgaris OX=1028688 GN=ORF58489 PE=4 SV=1	1	1	2.2	82.363	0	0	0	0	0	0
A0A8S3YEC5;A0A0B6ZD03	A0A8S3YEC5;A0A0B6ZD03	tr|A0A8S3YEC5|A0A8S3YEC5_9EUPU Peptidase A1 domain-containing protein OS=Candidula unifasciata OX=100452 GN=CUNI_LOCUS995 PE=3 SV=1;tr|A0A0B6ZD03|A0A0B6ZD03_9EUPU Peptidase A1 domain-containing protein (Fragment) OS=Arion vulgaris OX=1028688 GN=ORF58585 PE	1	1	3.4	48.684	0	0	0	0	0	0
A0A0B6ZD12	A0A0B6ZD12	tr|A0A0B6ZD12|A0A0B6ZD12_9EUPU Adaptin_N domain-containing protein (Fragment) OS=Arion vulgaris OX=1028688 GN=ORF55645 PE=4 SV=1	3	2	7.8	50.41	0	0	0	0	40016	36622
A0A8S3ZHD8;A0A0B6ZD19	A0A8S3ZHD8;A0A0B6ZD19	tr|A0A8S3ZHD8|A0A8S3ZHD8_9EUPU Thioredoxin domain-containing protein OS=Candidula unifasciata OX=100452 GN=CUNI_LOCUS14411 PE=4 SV=1;tr|A0A0B6ZD19|A0A0B6ZD19_9EUPU Thioredoxin domain-containing protein OS=Arion vulgaris OX=1028688 GN=ORF58782 PE=4 SV=1	4	3	20.3	27.439	45434	26936	0	92488	41362	49146
A0A0B6ZD62	A0A0B6ZD62	tr|A0A0B6ZD62|A0A0B6ZD62_9EUPU Methyltransf_25 domain-containing protein OS=Arion vulgaris OX=1028688 GN=ORF59133 PE=4 SV=1	1	1	4.5	35.45	0	0	0	0	0	0
A0A0B6ZDH2;A0A0B7BY80;A0A0B6YVE0	A0A0B6ZDH2	tr|A0A0B6ZDH2|A0A0B6ZDH2_9EUPU ATP synthase subunit alpha (Fragment) OS=Arion vulgaris OX=1028688 GN=ORF58889 PE=3 SV=1	8	1	19.2	62.762	99869	111140	53192	23942	158790	95867
A0A0B6ZDM9	A0A0B6ZDM9	tr|A0A0B6ZDM9|A0A0B6ZDM9_9EUPU 3-ketoacyl-CoA thiolase, mitochondrial OS=Arion vulgaris OX=1028688 GN=ORF59224 PE=3 SV=1	1	1	5	41.729	0	0	0	0	0	0
A0A0B6ZDX9;A0A8S3YXK2	A0A0B6ZDX9;A0A8S3YXK2	tr|A0A0B6ZDX9|A0A0B6ZDX9_9EUPU Proteasome subunit alpha type OS=Arion vulgaris OX=1028688 GN=ORF59610 PE=3 SV=1;tr|A0A8S3YXK2|A0A8S3YXK2_9EUPU Proteasome subunit alpha type OS=Candidula unifasciata OX=100452 GN=CUNI_LOCUS5619 PE=3 SV=1	3	3	13.9	30.906	118360	237170	102110	86364	195070	32253
A0A0B6ZGD6;A0A0B6ZGD1;A0A0B6ZEP0;A0A0B6ZEE4;A0A0B6ZGR5;A0A0B6ZE82;A0A8S3Z3R8	A0A0B6ZGD6;A0A0B6ZGD1;A0A0B6ZEP0;A0A0B6ZEE4;A0A0B6ZGR5;A0A0B6ZE82;A0A8S3Z3R8	tr|A0A0B6ZGD6|A0A0B6ZGD6_9EUPU Far upstream element-binding protein 1 OS=Arion vulgaris OX=1028688 GN=ORF60644 PE=4 SV=1;tr|A0A0B6ZGD1|A0A0B6ZGD1_9EUPU Far upstream element-binding protein 1 OS=Arion vulgaris OX=1028688 GN=ORF60607 PE=4 SV=1;tr|A0A0B6ZEP0|	3	1	7.7	55.851	0	0	0	0	0	0
A0A0B6ZER1;A0A8S4A1B6	A0A0B6ZER1;A0A8S4A1B6	tr|A0A0B6ZER1|A0A0B6ZER1_9EUPU PCI domain-containing protein (Fragment) OS=Arion vulgaris OX=1028688 GN=ORF57683 PE=3 SV=1;tr|A0A8S4A1B6|A0A8S4A1B6_9EUPU Eukaryotic translation initiation factor 3 subunit A OS=Candidula unifasciata OX=100452 GN=CUNI_LOCUS2	2	2	1.8	150.02	0	0	0	0	0	0
A0A0B6ZI68;A0A0B6ZFN6;A0A8S3YU03;A0A0B6Z767;A0A8S4A3F3	A0A0B6ZI68;A0A0B6ZFN6;A0A8S3YU03;A0A0B6Z767;A0A8S4A3F3	tr|A0A0B6ZI68|A0A0B6ZI68_9EUPU non-specific serine/threonine protein kinase (Fragment) OS=Arion vulgaris OX=1028688 GN=ORF62536 PE=4 SV=1;tr|A0A0B6ZFN6|A0A0B6ZFN6_9EUPU non-specific serine/threonine protein kinase (Fragment) OS=Arion vulgaris OX=1028688 GN	2	2	11.3	21.186	0	106680	0	108270	90160	94727
A0A0B6ZFV9;A0A8S3Z3K6	A0A0B6ZFV9;A0A8S3Z3K6	tr|A0A0B6ZFV9|A0A0B6ZFV9_9EUPU Gelsolin (Fragment) OS=Arion vulgaris OX=1028688 GN=ORF59974 PE=4 SV=1;tr|A0A8S3Z3K6|A0A8S3Z3K6_9EUPU Gelsolin (Fragment) OS=Candidula unifasciata OX=100452 GN=CUNI_LOCUS6784 PE=4 SV=1	3	3	8.7	44.331	120440	118750	94970	184190	145940	108460
A0A0B6ZGK6	A0A0B6ZGK6	tr|A0A0B6ZGK6|A0A0B6ZGK6_9EUPU 60S acidic ribosomal protein P0 OS=Arion vulgaris OX=1028688 GN=ORF63718 PE=3 SV=1	4	1	14.8	34.393	0	0	0	0	0	0
A0A0B6ZGU5	A0A0B6ZGU5	tr|A0A0B6ZGU5|A0A0B6ZGU5_9EUPU HTH_Tnp_IS1 domain-containing protein OS=Arion vulgaris OX=1028688 GN=ORF63877 PE=4 SV=1	1	1	15.4	7.3817	0	0	0	0	0	0
A0A0B6ZH92	A0A0B6ZH92	tr|A0A0B6ZH92|A0A0B6ZH92_9EUPU Pecanex-like protein (Fragment) OS=Arion vulgaris OX=1028688 GN=ORF61396 PE=4 SV=1	1	1	3.4	31.859	0	0	0	0	0	0
A0A0B6ZHN8;A0A8S3ZZI0	A0A0B6ZHN8;A0A8S3ZZI0	tr|A0A0B6ZHN8|A0A0B6ZHN8_9EUPU M20_dimer domain-containing protein OS=Arion vulgaris OX=1028688 GN=ORF62011 PE=4 SV=1;tr|A0A8S3ZZI0|A0A8S3ZZI0_9EUPU Cytosolic non-specific dipeptidase OS=Candidula unifasciata OX=100452 GN=CUNI_LOCUS17754 PE=4 SV=1	3	3	10.2	52.302	137580	107320	43933	38560	116990	56683
A0A0B6ZIH8;A0A8S3ZKL0;A0A8S3ZQX1;A0A0B6YE44;A0A8S3ZU83;A0A8S3ZEE5;A0A0B7AB27;A0A0B7AEX9;A0A8S4A793;A0A0B7AEC3	A0A0B6ZIH8;A0A8S3ZKL0	tr|A0A0B6ZIH8|A0A0B6ZIH8_9EUPU Guanine nucleotide-binding protein G(I) subunit alpha OS=Arion vulgaris OX=1028688 GN=ORF65964 PE=4 SV=1;tr|A0A8S3ZKL0|A0A8S3ZKL0_9EUPU G protein alpha subunit (Fragment) OS=Candidula unifasciata OX=100452 GN=CUNI_LOCUS15702	3	2	11.3	40.615	0	0	0	0	0	10105
A0A0B6ZII9	A0A0B6ZII9	tr|A0A0B6ZII9|A0A0B6ZII9_9EUPU Protein kinase domain-containing protein (Fragment) OS=Arion vulgaris OX=1028688 GN=ORF63598 PE=3 SV=1	2	1	8.8	36.271	50550	63714	52149	0	68326	109370
A0A0B6ZIJ3;A0A0B6ZL15	A0A0B6ZIJ3;A0A0B6ZL15	tr|A0A0B6ZIJ3|A0A0B6ZIJ3_9EUPU TPH domain-containing protein (Fragment) OS=Arion vulgaris OX=1028688 GN=ORF66258 PE=4 SV=1;tr|A0A0B6ZL15|A0A0B6ZL15_9EUPU Sfi1 domain-containing protein (Fragment) OS=Arion vulgaris OX=1028688 GN=ORF66261 PE=4 SV=1	1	1	5.1	16.81	0	0	0	0	0	0
A0A0B6ZIV8	A0A0B6ZIV8	tr|A0A0B6ZIV8|A0A0B6ZIV8_9EUPU Heat shock protein 70 family protein 5 (Fragment) OS=Arion vulgaris OX=1028688 GN=ORF66779 PE=3 SV=1	2	1	3.5	73.484	0	0	0	0	0	0
A0A0B6ZIY0;A0A0B6ZIN2	A0A0B6ZIY0;A0A0B6ZIN2	tr|A0A0B6ZIY0|A0A0B6ZIY0_9EUPU Enoyl reductase (ER) domain-containing protein OS=Arion vulgaris OX=1028688 GN=ORF66352 PE=4 SV=1;tr|A0A0B6ZIN2|A0A0B6ZIN2_9EUPU ADH_zinc_N domain-containing protein (Fragment) OS=Arion vulgaris OX=1028688 GN=ORF66358 PE=4 SV	4	1	14.8	44.802	0	0	0	0	0	98495
A0A0B7AFS2;A0A0B6ZL85;A0A0B6ZJC5;A0A8S3Z203;A0A8S3YGX1	A0A0B7AFS2;A0A0B6ZL85;A0A0B6ZJC5;A0A8S3Z203;A0A8S3YGX1	tr|A0A0B7AFS2|A0A0B7AFS2_9EUPU Ras-related protein Ral-A (Fragment) OS=Arion vulgaris OX=1028688 GN=ORF117916 PE=4 SV=1;tr|A0A0B6ZL85|A0A0B6ZL85_9EUPU Small monomeric GTPase (Fragment) OS=Arion vulgaris OX=1028688 GN=ORF66448 PE=4 SV=1;tr|A0A0B6ZJC5|A0A0B6	1	1	8.9	15.787	0	0	0	0	0	0
A0A0B6ZJD3;A0A0B6ZTE1;A0A0B6ZSU2;A0A0B6ZV21;A0A0B6ZUX3;A0A0B6ZKY0	A0A0B6ZJD3	tr|A0A0B6ZJD3|A0A0B6ZJD3_9EUPU HATPase_c domain-containing protein OS=Arion vulgaris OX=1028688 GN=ORF66486 PE=3 SV=1	10	1	16.1	83.394	0	0	0	0	0	0
A0A0B6ZJT9	A0A0B6ZJT9	tr|A0A0B6ZJT9|A0A0B6ZJT9_9EUPU Ig-like domain-containing protein (Fragment) OS=Arion vulgaris OX=1028688 GN=ORF64667 PE=4 SV=1	1	1	5.4	34.417	0	0	0	0	0	0
A0A0B6ZKU5;A0A0B6ZMP3;A0A8S3YRB8;A0A0B6ZKJ4;A0A0B6ZL69	A0A0B6ZKU5;A0A0B6ZMP3;A0A8S3YRB8;A0A0B6ZKJ4;A0A0B6ZL69	tr|A0A0B6ZKU5|A0A0B6ZKU5_9EUPU Arf-GAP domain-containing protein (Fragment) OS=Arion vulgaris OX=1028688 GN=ORF69128 PE=4 SV=1;tr|A0A0B6ZMP3|A0A0B6ZMP3_9EUPU Arf-GAP domain-containing protein (Fragment) OS=Arion vulgaris OX=1028688 GN=ORF69109 PE=4 SV=1;tr	2	2	3.6	61.339	0	0	0	0	0	53325
A0A0B6ZL17;A0A0B6ZKQ4	A0A0B6ZL17;A0A0B6ZKQ4	tr|A0A0B6ZL17|A0A0B6ZL17_9EUPU HATPase_c domain-containing protein (Fragment) OS=Arion vulgaris OX=1028688 GN=ORF69413 PE=3 SV=1;tr|A0A0B6ZKQ4|A0A0B6ZKQ4_9EUPU HATPase_c domain-containing protein (Fragment) OS=Arion vulgaris OX=1028688 GN=ORF69418 PE=3 SV=	4	0	7	80.015	0	0	0	0	0	0
A0A0B6ZKU4;A0A0B6ZMC0	A0A0B6ZKU4;A0A0B6ZMC0	tr|A0A0B6ZKU4|A0A0B6ZKU4_9EUPU Troponin T OS=Arion vulgaris OX=1028688 GN=ORF68595 PE=3 SV=1;tr|A0A0B6ZMC0|A0A0B6ZMC0_9EUPU Troponin T OS=Arion vulgaris OX=1028688 GN=ORF68591 PE=3 SV=1	3	1	9.6	39.244	0	0	0	0	0	0
A0A0B6ZKW3	A0A0B6ZKW3	tr|A0A0B6ZKW3|A0A0B6ZKW3_9EUPU TOG domain-containing protein (Fragment) OS=Arion vulgaris OX=1028688 GN=ORF66408 PE=3 SV=1	3	3	3	152.14	0	0	0	29836	0	0
A0A0B6ZLD5;A0A8S3YIH6	A0A0B6ZLD5;A0A8S3YIH6	tr|A0A0B6ZLD5|A0A0B6ZLD5_9EUPU Translocon-associated protein subunit gamma (Fragment) OS=Arion vulgaris OX=1028688 GN=ORF69391 PE=3 SV=1;tr|A0A8S3YIH6|A0A8S3YIH6_9EUPU Translocon-associated protein subunit gamma OS=Candidula unifasciata OX=100452 GN=CUNI_L	1	1	6.6	19.506	0	0	0	0	0	0
A0A0B6ZLE0	A0A0B6ZLE0	tr|A0A0B6ZLE0|A0A0B6ZLE0_9EUPU Uncharacterized protein (Fragment) OS=Arion vulgaris OX=1028688 GN=ORF69411 PE=3 SV=1	2	1	24.8	11.343	0	0	0	0	0	0
A0A0B6ZLL9;A0A0B6ZNH1;A0A0B6ZLX3;A0A0B6ZXZ0;A0A8S3YW88	A0A0B6ZLL9;A0A0B6ZNH1;A0A0B6ZLX3;A0A0B6ZXZ0;A0A8S3YW88	tr|A0A0B6ZLL9|A0A0B6ZLL9_9EUPU HABP4_PAI-RBP1 domain-containing protein OS=Arion vulgaris OX=1028688 GN=ORF70105 PE=4 SV=1;tr|A0A0B6ZNH1|A0A0B6ZNH1_9EUPU HABP4_PAI-RBP1 domain-containing protein OS=Arion vulgaris OX=1028688 GN=ORF70099 PE=4 SV=1;tr|A0A0B6Z	1	1	9.2	14.985	0	0	0	0	0	0
A0A0B6ZLT4;A0A8S3Z2L6;A0A8S3YSM0	A0A0B6ZLT4;A0A8S3Z2L6;A0A8S3YSM0	tr|A0A0B6ZLT4|A0A0B6ZLT4_9EUPU Inosine-5-monophosphate dehydrogenase OS=Arion vulgaris OX=1028688 GN=ORF67938 PE=3 SV=1;tr|A0A8S3Z2L6|A0A8S3Z2L6_9EUPU Inosine-5-monophosphate dehydrogenase OS=Candidula unifasciata OX=100452 GN=CUNI_LOCUS9305 PE=3 SV=1;tr	3	3	6.8	55.335	0	0	0	25445	0	44774
A0A8S3ZLT7;A0A0B6ZLX8	A0A8S3ZLT7;A0A0B6ZLX8	tr|A0A8S3ZLT7|A0A8S3ZLT7_9EUPU 26S proteasome non-ATPase regulatory subunit 6 OS=Candidula unifasciata OX=100452 GN=CUNI_LOCUS16025 PE=3 SV=1;tr|A0A0B6ZLX8|A0A0B6ZLX8_9EUPU 26S proteasome non-ATPase regulatory subunit 6 OS=Arion vulgaris OX=1028688 GN=ORF7	2	2	4.9	45.14	0	0	0	0	0	0
A0A0B6ZPN7;A0A0B6ZM06;A0A8S4A0N9	A0A0B6ZPN7;A0A0B6ZM06;A0A8S4A0N9	tr|A0A0B6ZPN7|A0A0B6ZPN7_9EUPU RRM domain-containing protein OS=Arion vulgaris OX=1028688 GN=ORF71165 PE=4 SV=1;tr|A0A0B6ZM06|A0A0B6ZM06_9EUPU TAR DNA-binding protein 43 OS=Arion vulgaris OX=1028688 GN=ORF71157 PE=4 SV=1;tr|A0A8S4A0N9|A0A8S4A0N9_9EUPU TAR	2	1	9.1	25.308	0	0	0	0	0	0
A0A8S3YIL1;A0A0B6ZMI4	A0A8S3YIL1;A0A0B6ZMI4	tr|A0A8S3YIL1|A0A8S3YIL1_9EUPU Galactokinase OS=Candidula unifasciata OX=100452 GN=CUNI_LOCUS2102 PE=3 SV=1;tr|A0A0B6ZMI4|A0A0B6ZMI4_9EUPU Galactokinase OS=Arion vulgaris OX=1028688 GN=ORF71907 PE=3 SV=1	1	1	3.9	50.436	0	0	0	0	0	0
A0A0B6ZMS2;A0A8S3ZB02;A0A0B7BG08	A0A0B6ZMS2;A0A8S3ZB02	tr|A0A0B6ZMS2|A0A0B6ZMS2_9EUPU Phosphoglycerate mutase OS=Arion vulgaris OX=1028688 GN=ORF68524 PE=3 SV=1;tr|A0A8S3ZB02|A0A8S3ZB02_9EUPU Phosphoglycerate mutase OS=Candidula unifasciata OX=100452 GN=CUNI_LOCUS9740 PE=3 SV=1	4	3	19.1	28.48	699790	1128800	582660	1349300	1017400	885240
A0A0B6ZMZ3;A0A0B6ZML1;A0A0B6ZM86;A0A8S3ZF35;A0A8S4A5Y6	A0A0B6ZMZ3;A0A0B6ZML1	tr|A0A0B6ZMZ3|A0A0B6ZMZ3_9EUPU 60S ribosomal protein L3 (Fragment) OS=Arion vulgaris OX=1028688 GN=ORF71506 PE=3 SV=1;tr|A0A0B6ZML1|A0A0B6ZML1_9EUPU 60S ribosomal protein L3 OS=Arion vulgaris OX=1028688 GN=ORF71509 PE=3 SV=1	5	5	14.6	46.747	40058	98155	46679	150840	144040	116310
A0A0B6ZNV9;A0A8S3Z517;A0A8S3ZTD3	A0A0B6ZNV9;A0A8S3Z517;A0A8S3ZTD3	tr|A0A0B6ZNV9|A0A0B6ZNV9_9EUPU WH1 domain-containing protein OS=Arion vulgaris OX=1028688 GN=ORF70470 PE=3 SV=1;tr|A0A8S3Z517|A0A8S3Z517_9EUPU WH1 domain-containing protein OS=Candidula unifasciata OX=100452 GN=CUNI_LOCUS8248 PE=3 SV=1;tr|A0A8S3ZTD3|A0A8S3	2	2	5.3	46.456	0	0	0	0	51274	24408
A0A0B6ZNW0;A0A0B6ZPC2	A0A0B6ZNW0;A0A0B6ZPC2	tr|A0A0B6ZNW0|A0A0B6ZNW0_9EUPU ATP-synt_DE_N domain-containing protein OS=Arion vulgaris OX=1028688 GN=ORF73405 PE=3 SV=1;tr|A0A0B6ZPC2|A0A0B6ZPC2_9EUPU ATP-synt_DE_N domain-containing protein OS=Arion vulgaris OX=1028688 GN=ORF73404 PE=3 SV=1	1	1	11.7	13.697	0	0	0	0	0	0
A0A0B6ZP77	A0A0B6ZP77	tr|A0A0B6ZP77|A0A0B6ZP77_9EUPU Tropomodulin OS=Arion vulgaris OX=1028688 GN=ORF73823 PE=4 SV=1	1	1	3.1	39.403	0	0	0	0	0	0
A0A0B6ZQ08;A0A0B6ZPT3;A0A0B6ZQH8	A0A0B6ZQ08;A0A0B6ZPT3;A0A0B6ZQH8	tr|A0A0B6ZQ08|A0A0B6ZQ08_9EUPU BLVR domain-containing protein (Fragment) OS=Arion vulgaris OX=1028688 GN=ORF75097 PE=4 SV=1;tr|A0A0B6ZPT3|A0A0B6ZPT3_9EUPU Troponin I OS=Arion vulgaris OX=1028688 GN=ORF75073 PE=4 SV=1;tr|A0A0B6ZQH8|A0A0B6ZQH8_9EUPU Troponin	1	1	11	10.475	0	0	0	0	0	0
A0A0B6ZQ61;A0A0B6Y8U1;A0A8S4A107	A0A0B6ZQ61;A0A0B6Y8U1;A0A8S4A107	tr|A0A0B6ZQ61|A0A0B6ZQ61_9EUPU Rna-binding protein elav/hu rrm superfamily (Fragment) OS=Arion vulgaris OX=1028688 GN=ORF75338 PE=4 SV=1;tr|A0A0B6Y8U1|A0A0B6Y8U1_9EUPU ELAV-like protein 2 OS=Arion vulgaris OX=1028688 GN=ORF17278 PE=4 SV=1;tr|A0A8S4A107|A0A	2	2	7.5	33.075	0	0	0	0	0	20093
A0A0B6ZQX7;A0A0B6ZQ83;A0A0B6ZQ75	A0A0B6ZQX7;A0A0B6ZQ83;A0A0B6ZQ75	tr|A0A0B6ZQX7|A0A0B6ZQX7_9EUPU Heterogeneous nuclear ribonucleoprotein A1 (Fragment) OS=Arion vulgaris OX=1028688 GN=ORF75694 PE=4 SV=1;tr|A0A0B6ZQ83|A0A0B6ZQ83_9EUPU Heterogeneous nuclear ribonucleoprotein A1 (Fragment) OS=Arion vulgaris OX=1028688 GN=ORF	1	1	2.9	32.705	0	0	0	0	0	0
A0A0B6ZQF9	A0A0B6ZQF9	tr|A0A0B6ZQF9|A0A0B6ZQF9_9EUPU Transaldolase OS=Arion vulgaris OX=1028688 GN=ORF72185 PE=3 SV=1	2	1	7.3	36.55	0	0	0	0	0	0
A0A0B6ZQM3	A0A0B6ZQM3	tr|A0A0B6ZQM3|A0A0B6ZQM3_9EUPU PHB domain-containing protein OS=Arion vulgaris OX=1028688 GN=ORF72961 PE=3 SV=1	1	1	2.6	47.688	0	0	0	0	0	0
A0A0B6ZQN1	A0A0B6ZQN1	tr|A0A0B6ZQN1|A0A0B6ZQN1_9EUPU Heat shock 70 kDa protein 4L OS=Arion vulgaris OX=1028688 GN=ORF72525 PE=3 SV=1	4	1	5.6	95.641	0	0	0	0	0	0
A0A0B7A456;A0A8S3YC48;A0A0B6ZRG3;A0A8S3YMP7;A0A8S3YLU2	A0A0B7A456;A0A8S3YC48;A0A0B6ZRG3;A0A8S3YMP7	tr|A0A0B7A456|A0A0B7A456_9EUPU Ras-related C3 botulinum toxin substrate 1 (Fragment) OS=Arion vulgaris OX=1028688 GN=ORF92470 PE=4 SV=1;tr|A0A8S3YC48|A0A8S3YC48_9EUPU Ras-related C3 botulinum toxin substrate 1 OS=Candidula unifasciata OX=100452 GN=CUNI_LOC	4	4	33.6	15.249	0	134290	0	0	162660	174560
A0A8S4A0M3;A0A0B6ZRQ2;A0A0B6ZRH6;A0A8S3ZC52	A0A8S4A0M3;A0A0B6ZRQ2;A0A0B6ZRH6;A0A8S3ZC52	tr|A0A8S4A0M3|A0A8S4A0M3_9EUPU EF-hand domain-containing protein OS=Candidula unifasciata OX=100452 GN=CUNI_LOCUS19428 PE=4 SV=1;tr|A0A0B6ZRQ2|A0A0B6ZRQ2_9EUPU EF-hand domain-containing protein OS=Arion vulgaris OX=1028688 GN=ORF77588 PE=4 SV=1;tr|A0A0B6ZR	4	4	29.9	17.966	48248	0	61241	100170	120100	56912
A0A0B6ZRW0;A0A8S3YEQ5;A0A0B6YTR9	A0A0B6ZRW0;A0A8S3YEQ5;A0A0B6YTR9	tr|A0A0B6ZRW0|A0A0B6ZRW0_9EUPU Importin subunit alpha OS=Arion vulgaris OX=1028688 GN=ORF76985 PE=3 SV=1;tr|A0A8S3YEQ5|A0A8S3YEQ5_9EUPU Importin subunit alpha OS=Candidula unifasciata OX=100452 GN=CUNI_LOCUS1135 PE=3 SV=1;tr|A0A0B6YTR9|A0A0B6YTR9_9EUPU IBB	2	2	6	56.73	0	0	0	0	24543	23653
A0A0B6ZS15;A0A0B6ZTT6;A0A8S3YW00;A0A0B6ZTK0	A0A0B6ZS15;A0A0B6ZTT6;A0A8S3YW00;A0A0B6ZTK0	tr|A0A0B6ZS15|A0A0B6ZS15_9EUPU Heterogeneous nuclear ribonucleoprotein L OS=Arion vulgaris OX=1028688 GN=ORF77247 PE=4 SV=1;tr|A0A0B6ZTT6|A0A0B6ZTT6_9EUPU Heterogeneous nuclear ribonucleoprotein L OS=Arion vulgaris OX=1028688 GN=ORF77235 PE=4 SV=1;tr|A0A8S	2	2	7.8	51.276	0	0	0	0	0	122680
A0A0B6ZS89	A0A0B6ZS89	tr|A0A0B6ZS89|A0A0B6ZS89_9EUPU Transgelin OS=Arion vulgaris OX=1028688 GN=ORF78580 PE=3 SV=1	1	1	7	21.654	0	0	0	0	0	0
A0A8S3YTN1;A0A0B6ZSZ5;A0A0B6YFT8;A0A8S3YPG0	A0A8S3YTN1;A0A0B6ZSZ5;A0A0B6YFT8;A0A8S3YPG0	tr|A0A8S3YTN1|A0A8S3YTN1_9EUPU Small monomeric GTPase OS=Candidula unifasciata OX=100452 GN=CUNI_LOCUS4038 PE=4 SV=1;tr|A0A0B6ZSZ5|A0A0B6ZSZ5_9EUPU Ras-like protein 1 OS=Arion vulgaris OX=1028688 GN=ORF79493 PE=4 SV=1;tr|A0A0B6YFT8|A0A0B6YFT8_9EUPU Small m	2	2	11	21.775	0	0	0	0	0	0
A0A0B6ZT53	A0A0B6ZT53	tr|A0A0B6ZT53|A0A0B6ZT53_9EUPU Transposase (Fragment) OS=Arion vulgaris OX=1028688 GN=ORF78780 PE=4 SV=1	1	1	14.5	9.6839	0	0	0	0	0	0
A0A0B6ZTD9	A0A0B6ZTD9	tr|A0A0B6ZTD9|A0A0B6ZTD9_9EUPU Usp domain-containing protein OS=Arion vulgaris OX=1028688 GN=ORF76922 PE=4 SV=1	1	1	7.6	17.751	0	0	0	0	0	0
A0A0B6ZTH2;A0A8S3YIV0	A0A0B6ZTH2;A0A8S3YIV0	tr|A0A0B6ZTH2|A0A0B6ZTH2_9EUPU Ferritin (Fragment) OS=Arion vulgaris OX=1028688 GN=ORF77110 PE=3 SV=1;tr|A0A8S3YIV0|A0A8S3YIV0_9EUPU Ferritin OS=Candidula unifasciata OX=100452 GN=CUNI_LOCUS939 PE=3 SV=1	2	2	4.4	26.105	101590	178890	109450	98117	0	0
A0A0B6ZTL2;A0A8S3ZYD5;A0A8S3ZJJ5	A0A0B6ZTL2;A0A8S3ZYD5;A0A8S3ZJJ5	tr|A0A0B6ZTL2|A0A0B6ZTL2_9EUPU RRM domain-containing protein (Fragment) OS=Arion vulgaris OX=1028688 GN=ORF76887 PE=4 SV=1;tr|A0A8S3ZYD5|A0A8S3ZYD5_9EUPU Serine/arginine-rich splicing factor 7 OS=Candidula unifasciata OX=100452 GN=CUNI_LOCUS20241 PE=4 SV=1	1	1	21.2	7.6774	0	0	0	0	0	0
A0A0B6ZTX0	A0A0B6ZTX0	tr|A0A0B6ZTX0|A0A0B6ZTX0_9EUPU V-type proton ATPase subunit H OS=Arion vulgaris OX=1028688 GN=ORF77735 PE=3 SV=1	9	2	21.7	55.047	0	0	57791	0	0	141380
A0A0B6ZVG4;A0A0B6ZTX9;A0A8S3YGJ9;A0A8S3ZI86	A0A0B6ZVG4;A0A0B6ZTX9;A0A8S3YGJ9	tr|A0A0B6ZVG4|A0A0B6ZVG4_9EUPU WD_REPEATS_REGION domain-containing protein OS=Arion vulgaris OX=1028688 GN=ORF79920 PE=3 SV=1;tr|A0A0B6ZTX9|A0A0B6ZTX9_9EUPU WD_REPEATS_REGION domain-containing protein OS=Arion vulgaris OX=1028688 GN=ORF79924 PE=3 SV=1;tr|A	4	4	23.6	35.296	0	0	0	0	0	11763
A0A0B6ZU16;A0A8S3Z4T1;A0A0B6ZUL9;A0A8S3ZG02	A0A0B6ZU16;A0A8S3Z4T1;A0A0B6ZUL9	tr|A0A0B6ZU16|A0A0B6ZU16_9EUPU 40S ribosomal protein S3a (Fragment) OS=Arion vulgaris OX=1028688 GN=ORF80898 PE=3 SV=1;tr|A0A8S3Z4T1|A0A8S3Z4T1_9EUPU 40S ribosomal protein S3a OS=Candidula unifasciata OX=100452 GN=CUNI_LOCUS9637 PE=3 SV=1;tr|A0A0B6ZUL9|A0A	3	3	13.7	30.196	61847	66181	0	80234	85602	52500
A0A0B6ZU34;A0A0B6ZU76;A0A0B6Y0E8	A0A0B6ZU34	tr|A0A0B6ZU34|A0A0B6ZU34_9EUPU S4 domain-containing protein (Fragment) OS=Arion vulgaris OX=1028688 GN=ORF81213 PE=3 SV=1	4	1	20.7	30.405	0	0	0	0	0	0
A0A0B6ZU58;A0A8S3YRK6;A0A0B6ZUX0;A0A0B6ZU99	A0A0B6ZU58;A0A8S3YRK6;A0A0B6ZUX0;A0A0B6ZU99	tr|A0A0B6ZU58|A0A0B6ZU58_9EUPU palmitoyl-protein hydrolase (Fragment) OS=Arion vulgaris OX=1028688 GN=ORF81306 PE=3 SV=1;tr|A0A8S3YRK6|A0A8S3YRK6_9EUPU palmitoyl-protein hydrolase OS=Candidula unifasciata OX=100452 GN=CUNI_LOCUS4626 PE=3 SV=1;tr|A0A0B6ZUX0	1	1	11.5	9.6888	0	0	0	0	0	0
A0A0B6ZUB3;A0A8S3Z565	A0A0B6ZUB3;A0A8S3Z565	tr|A0A0B6ZUB3|A0A0B6ZUB3_9EUPU Thiolase_C domain-containing protein (Fragment) OS=Arion vulgaris OX=1028688 GN=ORF80382 PE=4 SV=1;tr|A0A8S3Z565|A0A8S3Z565_9EUPU Acetyl-CoA acyltransferase 1 OS=Candidula unifasciata OX=100452 GN=CUNI_LOCUS8298 PE=3 SV=1	1	1	11.9	8.8462	0	0	0	0	0	0
A0A0B6ZUD5	A0A0B6ZUD5	tr|A0A0B6ZUD5|A0A0B6ZUD5_9EUPU Myosin motor domain-containing protein OS=Arion vulgaris OX=1028688 GN=ORF81668 PE=4 SV=1	1	1	32.7	5.4331	0	0	0	0	0	0
A0A0B6ZUJ5;A0A8S4A439;A0A8S3ZKU3	A0A0B6ZUJ5;A0A8S4A439	tr|A0A0B6ZUJ5|A0A0B6ZUJ5_9EUPU Small nuclear ribonucleoprotein Sm D1 OS=Arion vulgaris OX=1028688 GN=ORF81673 PE=3 SV=1;tr|A0A8S4A439|A0A8S4A439_9EUPU Small nuclear ribonucleoprotein Sm D1 OS=Candidula unifasciata OX=100452 GN=CUNI_LOCUS19344 PE=3 SV=1	3	3	38	14.493	18866	0	0	0	64251	93801
A0A0B6ZUT6	A0A0B6ZUT6	tr|A0A0B6ZUT6|A0A0B6ZUT6_9EUPU S4 domain-containing protein (Fragment) OS=Arion vulgaris OX=1028688 GN=ORF81207 PE=3 SV=1	5	1	25.6	30.466	0	0	0	0	0	0
A0A0B6ZV11;A0A8S3YR62;A0A8S3ZGC2	A0A0B6ZV11	tr|A0A0B6ZV11|A0A0B6ZV11_9EUPU Acidic leucine-rich nuclear phosphoprotein 32 family member A OS=Arion vulgaris OX=1028688 GN=ORF81429 PE=3 SV=1	3	3	12.1	31.695	186050	317080	251240	169570	212540	329390
A0A0B6ZV31	A0A0B6ZV31	tr|A0A0B6ZV31|A0A0B6ZV31_9EUPU Lipase OS=Arion vulgaris OX=1028688 GN=ORF79441 PE=3 SV=1	1	1	3.6	47.405	0	0	0	0	0	0
A0A8S3ZIQ5;A0A0B6ZY16;A0A0B6ZVK9;A0A8S3YSF6;A0A0B6ZVN3	A0A8S3ZIQ5;A0A0B6ZY16;A0A0B6ZVK9;A0A8S3YSF6;A0A0B6ZVN3	tr|A0A8S3ZIQ5|A0A8S3ZIQ5_9EUPU Protein kinase domain-containing protein OS=Candidula unifasciata OX=100452 GN=CUNI_LOCUS15002 PE=3 SV=1;tr|A0A0B6ZY16|A0A0B6ZY16_9EUPU Protein kinase domain-containing protein (Fragment) OS=Arion vulgaris OX=1028688 GN=ORF83	1	1	4.7	33.09	0	0	0	0	0	0
A0A0B6ZVP3;A0A0B6ZWE8;A0A0B6ZVR8	A0A0B6ZVP3;A0A0B6ZWE8;A0A0B6ZVR8	tr|A0A0B6ZVP3|A0A0B6ZVP3_9EUPU Ca2+-binding actin-bundling protein (Fragment) OS=Arion vulgaris OX=1028688 GN=ORF83526 PE=4 SV=1;tr|A0A0B6ZWE8|A0A0B6ZWE8_9EUPU PLSL (Fragment) OS=Arion vulgaris OX=1028688 GN=ORF83516 PE=4 SV=1;tr|A0A0B6ZVR8|A0A0B6ZVR8_9EUP	2	2	3.5	70.684	45409	39041	42114	67805	80088	42391
A0A0B6ZVY0	A0A0B6ZVY0	tr|A0A0B6ZVY0|A0A0B6ZVY0_9EUPU SH3 domain-containing protein (Fragment) OS=Arion vulgaris OX=1028688 GN=ORF82616 PE=4 SV=1	1	1	2.2	51.487	0	0	0	0	0	0
A0A0B6ZWB4;A0A8S3ZXV9	A0A0B6ZWB4;A0A8S3ZXV9	tr|A0A0B6ZWB4|A0A0B6ZWB4_9EUPU TPR_REGION domain-containing protein (Fragment) OS=Arion vulgaris OX=1028688 GN=ORF84402 PE=4 SV=1;tr|A0A8S3ZXV9|A0A8S3ZXV9_9EUPU N-alpha-acetyltransferase 15, NatA auxiliary subunit OS=Candidula unifasciata OX=100452 GN=CUNI	1	1	8	15.083	0	0	0	0	0	0
B2ZGN6;A0A0B6ZWP7;A0A8S3Z6J7;A0A0B6Z8P5;A0A0B6Z7F9	B2ZGN6;A0A0B6ZWP7;A0A8S3Z6J7;A0A0B6Z8P5	tr|B2ZGN6|B2ZGN6_HELLU mitogen-activated protein kinase (Fragment) OS=Helix lucorum OX=31229 PE=2 SV=1;tr|A0A0B6ZWP7|A0A0B6ZWP7_9EUPU Mitogen-activated protein kinase (Fragment) OS=Arion vulgaris OX=1028688 GN=ORF81418 PE=3 SV=1;tr|A0A8S3Z6J7|A0A8S3Z6J7_9E	3	3	22.4	19.355	78204	97640	75376	61102	111370	81464
A0A0B6ZWS4;A0A0B7AB49;A0A0B7A937;A0A0B7A931;A0A0B7AB44;A0A0B7AQU9;A0A0B7A879;A0A0B7AAY7;A0A0B6YP30;A0A0B6Y340;A0A089RQN5;A0A0B7A8U1;A0A0B7A883;A0A0B7AQ31	A0A0B6ZWS4;A0A0B7AB49;A0A0B7A937	tr|A0A0B6ZWS4|A0A0B6ZWS4_9EUPU Heat shock cognate 71 kDa protein OS=Arion vulgaris OX=1028688 GN=ORF85040 PE=3 SV=1;tr|A0A0B7AB49|A0A0B7AB49_9EUPU Heat shock protein 70 OS=Arion vulgaris OX=1028688 GN=ORF103426 PE=3 SV=1;tr|A0A0B7A937|A0A0B7A937_9EUPU Heat	17	13	36.7	70.902	721080	701400	705090	684240	523810	370280
A0A0B6ZWX3;A0A8S3Z5G1	A0A0B6ZWX3;A0A8S3Z5G1	tr|A0A0B6ZWX3|A0A0B6ZWX3_9EUPU Leuk-A4-hydro_C domain-containing protein OS=Arion vulgaris OX=1028688 GN=ORF85310 PE=3 SV=1;tr|A0A8S3Z5G1|A0A8S3Z5G1_9EUPU Leuk-A4-hydro_C domain-containing protein OS=Candidula unifasciata OX=100452 GN=CUNI_LOCUS10222 PE=3	2	2	4.5	71.037	0	0	0	0	0	0
A0A0B6ZWY5;A0A0B6ZYF1	A0A0B6ZWY5;A0A0B6ZYF1	tr|A0A0B6ZWY5|A0A0B6ZWY5_9EUPU Sorbitol dehydrogenase (Fragment) OS=Arion vulgaris OX=1028688 GN=ORF84257 PE=3 SV=1;tr|A0A0B6ZYF1|A0A0B6ZYF1_9EUPU Sorbitol dehydrogenase (Fragment) OS=Arion vulgaris OX=1028688 GN=ORF84255 PE=3 SV=1	1	1	3.5	40.409	0	0	0	0	0	0
A0A0B6ZX77;A0A8S3ZM13;A0A8S3YN13;A0A0B6ZZS8	A0A0B6ZX77;A0A8S3ZM13;A0A8S3YN13;A0A0B6ZZS8	tr|A0A0B6ZX77|A0A0B6ZX77_9EUPU Calcium-binding protein 39-like OS=Arion vulgaris OX=1028688 GN=ORF85865 PE=3 SV=1;tr|A0A8S3ZM13|A0A8S3ZM13_9EUPU CAB39 protein OS=Candidula unifasciata OX=100452 GN=CUNI_LOCUS13269 PE=3 SV=1;tr|A0A8S3YN13|A0A8S3YN13_9EUPU CA	1	1	4	32.238	0	0	0	0	0	0
A0A8S3YWN7;A0A0B6ZX87;A0A8S3ZNV9;O01387	A0A8S3YWN7;A0A0B6ZX87;A0A8S3ZNV9;O01387	tr|A0A8S3YWN7|A0A8S3YWN7_9EUPU Rab11 family-interacting protein 4 (Fragment) OS=Candidula unifasciata OX=100452 GN=CUNI_LOCUS5138 PE=4 SV=1;tr|A0A0B6ZX87|A0A0B6ZX87_9EUPU Pedal peptide OS=Arion vulgaris OX=1028688 GN=ORF82410 PE=4 SV=1;tr|A0A8S3ZNV9|A0A8S3	1	1	19.8	18.684	0	0	0	0	0	0
A0A0B6ZZW8;A0A0B6ZXA7;A0A0B6ZXE7;A0A0B7B4S5	A0A0B6ZZW8;A0A0B6ZXA7;A0A0B6ZXE7;A0A0B7B4S5	tr|A0A0B6ZZW8|A0A0B6ZZW8_9EUPU RRM domain-containing protein (Fragment) OS=Arion vulgaris OX=1028688 GN=ORF86019 PE=4 SV=1;tr|A0A0B6ZXA7|A0A0B6ZXA7_9EUPU RRM domain-containing protein OS=Arion vulgaris OX=1028688 GN=ORF86013 PE=4 SV=1;tr|A0A0B6ZXE7|A0A0B6Z	2	1	12.2	21.714	0	0	0	0	0	0
A0A0B6ZXH5;A0A8S3ZG96	A0A0B6ZXH5;A0A8S3ZG96	tr|A0A0B6ZXH5|A0A0B6ZXH5_9EUPU F-actin-capping protein subunit alpha OS=Arion vulgaris OX=1028688 GN=ORF86291 PE=3 SV=1;tr|A0A8S3ZG96|A0A8S3ZG96_9EUPU F-actin-capping protein subunit alpha OS=Candidula unifasciata OX=100452 GN=CUNI_LOCUS11710 PE=3 SV=1	4	4	19.9	33.605	163720	144690	117370	121890	139870	140300
A0A0B6ZXK1	A0A0B6ZXK1	tr|A0A0B6ZXK1|A0A0B6ZXK1_9EUPU Annexin OS=Arion vulgaris OX=1028688 GN=ORF86420 PE=3 SV=1	1	1	3.4	36.175	0	0	0	0	0	0
A0A8S3YM99;A0A0B6ZXV2	A0A8S3YM99;A0A0B6ZXV2	tr|A0A8S3YM99|A0A8S3YM99_9EUPU Cysteine and glycine-rich protein OS=Candidula unifasciata OX=100452 GN=CUNI_LOCUS1788 PE=4 SV=1;tr|A0A0B6ZXV2|A0A0B6ZXV2_9EUPU LIM zinc-binding domain-containing protein OS=Arion vulgaris OX=1028688 GN=ORF83068 PE=4 SV=1	1	1	7.2	20.564	103390	0	159150	106250	0	101040
A0A0B6ZXZ2	A0A0B6ZXZ2	tr|A0A0B6ZXZ2|A0A0B6ZXZ2_9EUPU Calbindin-32 OS=Arion vulgaris OX=1028688 GN=ORF83680 PE=4 SV=1	1	1	4.6	37.409	0	0	0	0	0	0
A0A0B6ZY43;A0A0B7A0R7;A0A0B6ZYB4;A0A0B6ZYY6	A0A0B6ZY43;A0A0B7A0R7;A0A0B6ZYB4;A0A0B6ZYY6	tr|A0A0B6ZY43|A0A0B6ZY43_9EUPU BSD domain-containing protein OS=Arion vulgaris OX=1028688 GN=ORF87172 PE=4 SV=1;tr|A0A0B7A0R7|A0A0B7A0R7_9EUPU BSD domain-containing protein OS=Arion vulgaris OX=1028688 GN=ORF87177 PE=4 SV=1;tr|A0A0B6ZYB4|A0A0B6ZYB4_9EUPU B	1	1	3.9	39.985	0	0	0	0	0	0
A0A0B6ZY72;A0A8S3Z3L4	A0A0B6ZY72;A0A8S3Z3L4	tr|A0A0B6ZY72|A0A0B6ZY72_9EUPU Tubulin polymerization-promoting protein family member 3 (Fragment) OS=Arion vulgaris OX=1028688 GN=ORF83605 PE=4 SV=1;tr|A0A8S3Z3L4|A0A8S3Z3L4_9EUPU Tubulin polymerization-promoting protein family member 3 OS=Candidula unifa	2	2	11.2	25.419	73114	0	0	0	0	0
A0A0B6ZYP3;A0A8S4A1E6	A0A0B6ZYP3;A0A8S4A1E6	tr|A0A0B6ZYP3|A0A0B6ZYP3_9EUPU Matrin-type domain-containing protein OS=Arion vulgaris OX=1028688 GN=ORF87951 PE=4 SV=1;tr|A0A8S4A1E6|A0A8S4A1E6_9EUPU Matrin-type domain-containing protein OS=Candidula unifasciata OX=100452 GN=CUNI_LOCUS20682 PE=4 SV=1	1	1	1.7	71.413	0	0	0	0	0	0
A0A0B6ZYX8	A0A0B6ZYX8	tr|A0A0B6ZYX8|A0A0B6ZYX8_9EUPU glutamine synthetase OS=Arion vulgaris OX=1028688 GN=ORF87119 PE=3 SV=1	2	1	7.7	40.995	0	0	0	0	0	0
A0A0B6ZZP8	A0A0B6ZZP8	tr|A0A0B6ZZP8|A0A0B6ZZP8_9EUPU T-complex protein 1 subunit zeta (Fragment) OS=Arion vulgaris OX=1028688 GN=ORF88346 PE=3 SV=1	4	2	11	59.771	60233	68051	49095	33866	42500	40310
A0A0B7A2J4;A0A0B6ZZU9	A0A0B7A2J4;A0A0B6ZZU9	tr|A0A0B7A2J4|A0A0B7A2J4_9EUPU Vesicle-fusing ATPase OS=Arion vulgaris OX=1028688 GN=ORF90008 PE=3 SV=1;tr|A0A0B6ZZU9|A0A0B6ZZU9_9EUPU Vesicle-fusing ATPase OS=Arion vulgaris OX=1028688 GN=ORF89990 PE=3 SV=1	3	1	4.6	81.541	0	0	0	0	0	0
A0A0B7A0B0	A0A0B7A0B0	tr|A0A0B7A0B0|A0A0B7A0B0_9EUPU Spliced glycoprotein OS=Arion vulgaris OX=1028688 GN=ORF86597 PE=4 SV=1	1	1	6.3	20.448	0	0	0	0	0	0
A0A0B7A0D2;A0A0B7A1Q5	A0A0B7A0D2;A0A0B7A1Q5	tr|A0A0B7A0D2|A0A0B7A0D2_9EUPU Hemocyanin (Fragment) OS=Arion vulgaris OX=1028688 GN=ORF89356 PE=4 SV=1;tr|A0A0B7A1Q5|A0A0B7A1Q5_9EUPU Tyrosinase_Cu-bd domain-containing protein (Fragment) OS=Arion vulgaris OX=1028688 GN=ORF89351 PE=4 SV=1	5	2	6.3	95.084	21907000	16835000	25464000	11803000	8695400	9578800
A0A8S3YK17;A0A8S3YGS1;A0A0B7A0K7	A0A8S3YK17;A0A8S3YGS1;A0A0B7A0K7	tr|A0A8S3YK17|A0A8S3YK17_9EUPU Casein kinase II subunit beta (Fragment) OS=Candidula unifasciata OX=100452 GN=CUNI_LOCUS3021 PE=3 SV=1;tr|A0A8S3YGS1|A0A8S3YGS1_9EUPU Casein kinase II subunit beta OS=Candidula unifasciata OX=100452 GN=CUNI_LOCUS1835 PE=3 SV	1	1	7.1	22.79	0	0	0	0	0	0
A0A0B7A146;A0A0B7A0M9	A0A0B7A146;A0A0B7A0M9	tr|A0A0B7A146|A0A0B7A146_9EUPU Filamin-A OS=Arion vulgaris OX=1028688 GN=ORF87763 PE=3 SV=1;tr|A0A0B7A0M9|A0A0B7A0M9_9EUPU Filamin-A OS=Arion vulgaris OX=1028688 GN=ORF87773 PE=3 SV=1	4	2	7.3	89.122	228640	122300	313730	605480	311610	177570
A0A0B7A1B0;A0A8S3Z9J8;A0A0B6YUQ7;A0A0B6ZYK8	A0A0B7A1B0;A0A8S3Z9J8;A0A0B6YUQ7	tr|A0A0B7A1B0|A0A0B7A1B0_9EUPU Cytochrome b5 heme-binding domain-containing protein OS=Arion vulgaris OX=1028688 GN=ORF88073 PE=4 SV=1;tr|A0A8S3Z9J8|A0A8S3Z9J8_9EUPU Cytochrome b5 heme-binding domain-containing protein OS=Candidula unifasciata OX=100452 GN	3	3	21.4	21.326	0	0	0	0	39867	0
A0A8S3YDV8;A0A0B7A1E3	A0A8S3YDV8;A0A0B7A1E3	tr|A0A8S3YDV8|A0A8S3YDV8_9EUPU Barrier-to-autointegration factor OS=Candidula unifasciata OX=100452 GN=CUNI_LOCUS815 PE=4 SV=1;tr|A0A0B7A1E3|A0A0B7A1E3_9EUPU Barrier-to-autointegration factor OS=Arion vulgaris OX=1028688 GN=ORF92435 PE=4 SV=1	1	1	11.1	10.245	0	0	0	0	0	0
A0A0B7A1N3	A0A0B7A1N3	tr|A0A0B7A1N3|A0A0B7A1N3_9EUPU Protein EFR3 homolog A (Fragment) OS=Arion vulgaris OX=1028688 GN=ORF91294 PE=4 SV=1	1	1	2.2	61.235	0	0	0	0	0	0
A0A0B7A1S4;A0A8S3YMH3;A0A0B6Z209;A0A0B6Z264;A0A8S4A5E8	A0A0B7A1S4;A0A8S3YMH3;A0A0B6Z209;A0A0B6Z264;A0A8S4A5E8	tr|A0A0B7A1S4|A0A0B7A1S4_9EUPU Serine/threonine-protein phosphatase OS=Arion vulgaris OX=1028688 GN=ORF91545 PE=3 SV=1;tr|A0A8S3YMH3|A0A8S3YMH3_9EUPU Serine/threonine-protein phosphatase OS=Candidula unifasciata OX=100452 GN=CUNI_LOCUS3672 PE=3 SV=1;tr|A0A	6	6	14.6	55.182	33259	0	0	35893	52024	56559
A0A0B7A4B0;A0A0B7A2M1;A0A0B7A489;A0A0B7A234;A0A0B7A1P4;A0A0B7A1R9	A0A0B7A4B0;A0A0B7A2M1;A0A0B7A489;A0A0B7A234;A0A0B7A1P4;A0A0B7A1R9	tr|A0A0B7A4B0|A0A0B7A4B0_9EUPU Tropomyosin OS=Arion vulgaris OX=1028688 GN=ORF92950 PE=3 SV=1;tr|A0A0B7A2M1|A0A0B7A2M1_9EUPU Tropomyosin OS=Arion vulgaris OX=1028688 GN=ORF92875 PE=3 SV=1;tr|A0A0B7A489|A0A0B7A489_9EUPU Tropomyosin OS=Arion vulgaris OX=1028	4	1	9.4	29.39	0	0	0	0	0	0
A0A0B7A255	A0A0B7A255	tr|A0A0B7A255|A0A0B7A255_9EUPU Tyrosinase_Cu-bd domain-containing protein (Fragment) OS=Arion vulgaris OX=1028688 GN=ORF89343 PE=4 SV=1	5	2	14.7	44.361	27755000	17465000	23791000	11604000	3640500	6579000
A0A0B7A268;A0A0B7A4V7	A0A0B7A268;A0A0B7A4V7	tr|A0A0B7A268|A0A0B7A268_9EUPU Calumenin OS=Arion vulgaris OX=1028688 GN=ORF93524 PE=3 SV=1;tr|A0A0B7A4V7|A0A0B7A4V7_9EUPU Calumenin OS=Arion vulgaris OX=1028688 GN=ORF93528 PE=3 SV=1	1	1	5	42.587	0	0	0	0	0	0
A0A0B7A2Y1;A0A0B7A554;A0A0B7A2L8;A0A0B7A5C0;A0A8S3YLI4	A0A0B7A2Y1;A0A0B7A554;A0A0B7A2L8;A0A0B7A5C0;A0A8S3YLI4	tr|A0A0B7A2Y1|A0A0B7A2Y1_9EUPU Rho-GAP domain-containing protein (Fragment) OS=Arion vulgaris OX=1028688 GN=ORF94377 PE=4 SV=1;tr|A0A0B7A554|A0A0B7A554_9EUPU Rho-GAP domain-containing protein (Fragment) OS=Arion vulgaris OX=1028688 GN=ORF94363 PE=4 SV=1;tr	1	1	1.8	69.11	0	0	0	0	0	0
A0A8S3YGG8;A0A0B7A2M2	A0A8S3YGG8;A0A0B7A2M2	tr|A0A8S3YGG8|A0A8S3YGG8_9EUPU aldehyde dehydrogenase (NAD(+)) (Fragment) OS=Candidula unifasciata OX=100452 GN=CUNI_LOCUS143 PE=3 SV=1;tr|A0A0B7A2M2|A0A0B7A2M2_9EUPU aldehyde dehydrogenase (NAD(+)) (Fragment) OS=Arion vulgaris OX=1028688 GN=ORF90646 PE=3	1	1	3.6	44.291	0	0	0	0	0	0
A0A0B7A2T6;A0A0B7A5J2	A0A0B7A2T6;A0A0B7A5J2	tr|A0A0B7A2T6|A0A0B7A2T6_9EUPU EF-hand domain-containing protein OS=Arion vulgaris OX=1028688 GN=ORF94663 PE=4 SV=1;tr|A0A0B7A5J2|A0A0B7A5J2_9EUPU EF-hand domain-containing protein OS=Arion vulgaris OX=1028688 GN=ORF94665 PE=4 SV=1	1	1	7.4	21.877	0	0	0	0	0	0
A0A0B7A2V3	A0A0B7A2V3	tr|A0A0B7A2V3|A0A0B7A2V3_9EUPU Protein kinase domain-containing protein OS=Arion vulgaris OX=1028688 GN=ORF94173 PE=4 SV=1	8	6	19.4	51.456	108340	151380	116340	149980	177150	152840
A0A0B7A369;A0A0B7A3G7;A0A8S3Z8X4	A0A0B7A369;A0A0B7A3G7;A0A8S3Z8X4	tr|A0A0B7A369|A0A0B7A369_9EUPU Leucine-rich repeat flightless-interacting protein 2 OS=Arion vulgaris OX=1028688 GN=ORF91339 PE=3 SV=1;tr|A0A0B7A3G7|A0A0B7A3G7_9EUPU Leucine-rich repeat flightless-interacting protein 2 OS=Arion vulgaris OX=1028688 GN=ORF91	2	2	7	46.061	0	0	0	0	0	0
A0A0B7A5Z7;A0A8S3YM85;A0A0B7A5W0;A0A0B7A3A1;A0A8S3Z587	A0A0B7A5Z7;A0A8S3YM85;A0A0B7A5W0;A0A0B7A3A1;A0A8S3Z587	tr|A0A0B7A5Z7|A0A0B7A5Z7_9EUPU DNA-(apurinic or apyrimidinic site) endonuclease (Fragment) OS=Arion vulgaris OX=1028688 GN=ORF95419 PE=3 SV=1;tr|A0A8S3YM85|A0A8S3YM85_9EUPU DNA-(apurinic or apyrimidinic site) endonuclease (Fragment) OS=Candidula unifasciat	2	2	8.5	24.396	0	0	0	0	0	0
A0A0B7A3W4	A0A0B7A3W4	tr|A0A0B7A3W4|A0A0B7A3W4_9EUPU Argininosuccinate lyase OS=Arion vulgaris OX=1028688 GN=ORF92082 PE=3 SV=1	2	1	6.6	52.964	0	96854	18592	0	0	0
A0A8S3Z631;A0A0B7A3Z2;A0A0B7A654	A0A8S3Z631;A0A0B7A3Z2;A0A0B7A654	tr|A0A8S3Z631|A0A8S3Z631_9EUPU Sm protein F OS=Candidula unifasciata OX=100452 GN=CUNI_LOCUS10595 PE=3 SV=1;tr|A0A0B7A3Z2|A0A0B7A3Z2_9EUPU Sm protein F OS=Arion vulgaris OX=1028688 GN=ORF95751 PE=3 SV=1;tr|A0A0B7A654|A0A0B7A654_9EUPU Sm protein F OS=Arion	2	2	25.3	9.7421	0	0	0	0	24651	28886
A0A0B7A4J6	A0A0B7A4J6	tr|A0A0B7A4J6|A0A0B7A4J6_9EUPU Katanin p60 ATPase-containing subunit A1 OS=Arion vulgaris OX=1028688 GN=ORF96003 PE=3 SV=1	1	1	2.8	55.493	0	0	0	0	0	0
A0A0B7A4L9;A0A8S3Z1L0	A0A0B7A4L9;A0A8S3Z1L0	tr|A0A0B7A4L9|A0A0B7A4L9_9EUPU CYTOSOL_AP domain-containing protein OS=Arion vulgaris OX=1028688 GN=ORF96893 PE=3 SV=1;tr|A0A8S3Z1L0|A0A8S3Z1L0_9EUPU CYTOSOL_AP domain-containing protein OS=Candidula unifasciata OX=100452 GN=CUNI_LOCUS7078 PE=3 SV=1	2	2	3.9	54.754	60858	45727	0	79712	0	56605
A0A8S3ZUF3;A0A0B7A4V3	A0A8S3ZUF3;A0A0B7A4V3	tr|A0A8S3ZUF3|A0A8S3ZUF3_9EUPU UBA domain-containing protein OS=Candidula unifasciata OX=100452 GN=CUNI_LOCUS18581 PE=4 SV=1;tr|A0A0B7A4V3|A0A0B7A4V3_9EUPU UBX domain-containing protein OS=Arion vulgaris OX=1028688 GN=ORF97234 PE=4 SV=1	1	1	7.9	15.299	0	0	0	0	0	0
A0A0B7A4W0	A0A0B7A4W0	tr|A0A0B7A4W0|A0A0B7A4W0_9EUPU Peptidase_M24 domain-containing protein (Fragment) OS=Arion vulgaris OX=1028688 GN=ORF97768 PE=3 SV=1	2	1	6.1	43.886	0	0	0	0	0	0
A0A0B7A4Y3;A0A8S3YQF6	A0A0B7A4Y3;A0A8S3YQF6	tr|A0A0B7A4Y3|A0A0B7A4Y3_9EUPU phosphoenolpyruvate carboxykinase (GTP) OS=Arion vulgaris OX=1028688 GN=ORF93640 PE=3 SV=1;tr|A0A8S3YQF6|A0A8S3YQF6_9EUPU phosphoenolpyruvate carboxykinase (GTP) OS=Candidula unifasciata OX=100452 GN=CUNI_LOCUS4236 PE=3 SV=1	2	2	4.2	74.597	0	0	0	0	0	0
A0A0B7A605;A0A0B7A558;A0A0B7A553;A0A0B7A7V0;A0A0B7A7Y2	A0A0B7A605;A0A0B7A558;A0A0B7A553;A0A0B7A7V0;A0A0B7A7Y2	tr|A0A0B7A605|A0A0B7A605_9EUPU RRM domain-containing protein OS=Arion vulgaris OX=1028688 GN=ORF98353 PE=4 SV=1;tr|A0A0B7A558|A0A0B7A558_9EUPU RRM domain-containing protein OS=Arion vulgaris OX=1028688 GN=ORF98397 PE=4 SV=1;tr|A0A0B7A553|A0A0B7A553_9EUPU R	2	2	32.9	8.823	0	0	0	0	20930	0
A0A0B7A5L0;A0A8S3ZYL5	A0A0B7A5L0;A0A8S3ZYL5	tr|A0A0B7A5L0|A0A0B7A5L0_9EUPU Heat shock protein 60 OS=Arion vulgaris OX=1028688 GN=ORF99179 PE=3 SV=1;tr|A0A8S3ZYL5|A0A8S3ZYL5_9EUPU Heat shock protein 60 OS=Candidula unifasciata OX=100452 GN=CUNI_LOCUS20311 PE=3 SV=1	5	5	13.3	60.934	0	0	0	0	25571	0
A0A0B7A6H7	A0A0B7A6H7	tr|A0A0B7A6H7|A0A0B7A6H7_9EUPU non-specific serine/threonine protein kinase (Fragment) OS=Arion vulgaris OX=1028688 GN=ORF96179 PE=4 SV=1	2	1	4.9	56.885	0	0	0	0	0	0
A0A0B7A6M3;A0A0B7A6W0;A0A8S3YV08	A0A0B7A6M3;A0A0B7A6W0;A0A8S3YV08	tr|A0A0B7A6M3|A0A0B7A6M3_9EUPU B3_4 domain-containing protein (Fragment) OS=Arion vulgaris OX=1028688 GN=ORF99792 PE=4 SV=1;tr|A0A0B7A6W0|A0A0B7A6W0_9EUPU B3_4 domain-containing protein OS=Arion vulgaris OX=1028688 GN=ORF99789 PE=4 SV=1;tr|A0A8S3YV08|A0A8S	2	2	2.7	50.262	0	0	0	0	0	0
A0A0B7A6U1;A0A0B7A739;A0A0B7A692;A0A0B7A640	A0A0B7A6U1;A0A0B7A739;A0A0B7A692	tr|A0A0B7A6U1|A0A0B7A6U1_9EUPU Major vault protein OS=Arion vulgaris OX=1028688 GN=ORF99972 PE=4 SV=1;tr|A0A0B7A739|A0A0B7A739_9EUPU Major vault protein (Fragment) OS=Arion vulgaris OX=1028688 GN=ORF99962 PE=4 SV=1;tr|A0A0B7A692|A0A0B7A692_9EUPU Major vaul	4	1	7	95.281	24127	0	0	0	16483	0
A0A0B7AXT8;A0A0B7A6X1;A0A8S3ZNN7	A0A0B7AXT8;A0A0B7A6X1;A0A8S3ZNN7	tr|A0A0B7AXT8|A0A0B7AXT8_9EUPU UDP-N-acetylglucosamine pyrophosphorylase (Fragment) OS=Arion vulgaris OX=1028688 GN=ORF144173 PE=4 SV=1;tr|A0A0B7A6X1|A0A0B7A6X1_9EUPU UDP-N-acetylhexosamine pyrophosphorylase OS=Arion vulgaris OX=1028688 GN=ORF96865 PE=4 SV	1	1	2.9	34.869	0	0	0	0	0	0
A0A0B7A719	A0A0B7A719	tr|A0A0B7A719|A0A0B7A719_9EUPU Splicing factor U2AF subunit OS=Arion vulgaris OX=1028688 GN=ORF97056 PE=3 SV=1	1	1	3.6	49.551	0	0	0	0	0	0
A0A0B7A7F5	A0A0B7A7F5	tr|A0A0B7A7F5|A0A0B7A7F5_9EUPU Transcription elongation factor OS=Arion vulgaris OX=1028688 GN=ORF97502 PE=3 SV=1	2	2	7.4	32.818	0	0	0	0	0	0
A0A0B7A7G1	A0A0B7A7G1	tr|A0A0B7A7G1|A0A0B7A7G1_9EUPU Myosin-2 essential light chain OS=Arion vulgaris OX=1028688 GN=ORF100672 PE=4 SV=1	1	1	7.4	16.729	0	0	0	0	0	0
A0A0B7A7V2;A0A8S3Z4M2;A0A8S4A428	A0A0B7A7V2;A0A8S3Z4M2;A0A8S4A428	tr|A0A0B7A7V2|A0A0B7A7V2_9EUPU Ubiquitin-like domain-containing protein (Fragment) OS=Arion vulgaris OX=1028688 GN=ORF98182 PE=4 SV=1;tr|A0A8S3Z4M2|A0A8S3Z4M2_9EUPU Ubiquitin-like protein OS=Candidula unifasciata OX=100452 GN=CUNI_LOCUS7679 PE=4 SV=1;tr|A0	2	2	7.4	29.952	39116	0	24194	45151	56840	81893
A0A0B7A7V6	A0A0B7A7V6	tr|A0A0B7A7V6|A0A0B7A7V6_9EUPU Alpha-galactosidase OS=Arion vulgaris OX=1028688 GN=ORF101317 PE=3 SV=1	1	1	3.9	45.702	0	0	0	0	0	0
A0A8S3YR60;A0A0B7A839	A0A8S3YR60;A0A0B7A839	tr|A0A8S3YR60|A0A8S3YR60_9EUPU Vacuolar protein sorting-associated protein 29 OS=Candidula unifasciata OX=100452 GN=CUNI_LOCUS4476 PE=3 SV=1;tr|A0A0B7A839|A0A0B7A839_9EUPU Vacuolar protein sorting-associated protein 29 OS=Arion vulgaris OX=1028688 GN=ORF98	2	2	10.4	20.585	38991	0	0	65378	55207	61922
A0A0B7A8Q8;A0A0B7A854;A0A8S3Z888	A0A0B7A8Q8;A0A0B7A854	tr|A0A0B7A8Q8|A0A0B7A8Q8_9EUPU Vinculin (Fragment) OS=Arion vulgaris OX=1028688 GN=ORF103253 PE=3 SV=1;tr|A0A0B7A854|A0A0B7A854_9EUPU Vinculin (Fragment) OS=Arion vulgaris OX=1028688 GN=ORF103260 PE=3 SV=1	7	2	7.4	113.2	236950	274660	196580	199810	248670	274770
A0A0B7A863;A0A8S3ZJS2	A0A0B7A863;A0A8S3ZJS2	tr|A0A0B7A863|A0A0B7A863_9EUPU S-adenosylmethionine synthase OS=Arion vulgaris OX=1028688 GN=ORF103298 PE=3 SV=1;tr|A0A8S3ZJS2|A0A8S3ZJS2_9EUPU S-adenosylmethionine synthase OS=Candidula unifasciata OX=100452 GN=CUNI_LOCUS15325 PE=3 SV=1	5	4	19.5	45.536	169650	189200	120320	140430	133980	101390
A0A0B7A8D1	A0A0B7A8D1	tr|A0A0B7A8D1|A0A0B7A8D1_9EUPU Dolichyl-diphosphooligosaccharide--protein glycosyltransferase 48 kDa subunit (Fragment) OS=Arion vulgaris OX=1028688 GN=ORF102626 PE=3 SV=1	1	1	3	47.855	0	0	0	0	0	0
A0A0B7A8F8;A0A8S3YV49	A0A0B7A8F8;A0A8S3YV49	tr|A0A0B7A8F8|A0A0B7A8F8_9EUPU Unconventional myosin-VI (Fragment) OS=Arion vulgaris OX=1028688 GN=ORF103807 PE=3 SV=1;tr|A0A8S3YV49|A0A8S3YV49_9EUPU Myosin motor domain-containing protein (Fragment) OS=Candidula unifasciata OX=100452 GN=CUNI_LOCUS6491 PE=	6	6	6.9	105.65	23190	0	0	40589	47568	94881
A0A0B7A8F9	A0A0B7A8F9	tr|A0A0B7A8F9|A0A0B7A8F9_9EUPU Transgelin OS=Arion vulgaris OX=1028688 GN=ORF99299 PE=3 SV=1	2	1	11.3	22.22	0	0	0	0	0	0
A0A0B7AAE2;A0A0B7A8J5;A0A8S3YWJ9	A0A0B7AAE2;A0A0B7A8J5;A0A8S3YWJ9	tr|A0A0B7AAE2|A0A0B7AAE2_9EUPU Thymidine phosphorylase OS=Arion vulgaris OX=1028688 GN=ORF102287 PE=3 SV=1;tr|A0A0B7A8J5|A0A0B7A8J5_9EUPU Thymidine phosphorylase OS=Arion vulgaris OX=1028688 GN=ORF102292 PE=3 SV=1;tr|A0A8S3YWJ9|A0A8S3YWJ9_9EUPU Thymidine p	2	2	5.4	47.763	0	0	0	103240	101940	73373
A0A0B7AAG8;A0A0B7A8M9;A0A0B7A8B5	A0A0B7AAG8;A0A0B7A8M9;A0A0B7A8B5	tr|A0A0B7AAG8|A0A0B7AAG8_9EUPU DUF4139 domain-containing protein OS=Arion vulgaris OX=1028688 GN=ORF102511 PE=4 SV=1;tr|A0A0B7A8M9|A0A0B7A8M9_9EUPU DUF4139 domain-containing protein OS=Arion vulgaris OX=1028688 GN=ORF102517 PE=4 SV=1;tr|A0A0B7A8B5|A0A0B7A8	3	2	6.9	64.992	175650	154250	199240	86198	112250	45344
A0A0B7A9F1;A0A8S3ZBW9	A0A0B7A9F1;A0A8S3ZBW9	tr|A0A0B7A9F1|A0A0B7A9F1_9EUPU PARVB protein (Fragment) OS=Arion vulgaris OX=1028688 GN=ORF100814 PE=3 SV=1;tr|A0A8S3ZBW9|A0A8S3ZBW9_9EUPU Beta-parvin OS=Candidula unifasciata OX=100452 GN=CUNI_LOCUS12592 PE=3 SV=1	5	5	16.5	42.882	66665	47944	0	47601	71365	75353
A0A0B7A9Q9;A0A8S3Z231	A0A0B7A9Q9;A0A8S3Z231	tr|A0A0B7A9Q9|A0A0B7A9Q9_9EUPU RRM domain-containing protein (Fragment) OS=Arion vulgaris OX=1028688 GN=ORF101293 PE=4 SV=1;tr|A0A8S3Z231|A0A8S3Z231_9EUPU Polypyrimidine tract-binding protein 1 (Fragment) OS=Candidula unifasciata OX=100452 GN=CUNI_LOCUS727	2	2	8	42.263	0	0	0	0	31154	39588
A0A0B7A9X4;A0A0B7AA82;A0A8S3ZK10;A0A8S3ZUL8;A0A8S3YJ02	A0A0B7A9X4;A0A0B7AA82	tr|A0A0B7A9X4|A0A0B7A9X4_9EUPU 60S ribosomal protein L23 (Fragment) OS=Arion vulgaris OX=1028688 GN=ORF105515 PE=3 SV=1;tr|A0A0B7AA82|A0A0B7AA82_9EUPU 60S ribosomal protein L23 (Fragment) OS=Arion vulgaris OX=1028688 GN=ORF105513 PE=3 SV=1	3	3	40	12.246	0	0	0	0	64609	94533
A0A8S3YRE0;A0A8S3YHE2;A0A0B7AA23;A0A0B7A9Z0;A0A8S3YD75;A0A0B6ZS42	A0A8S3YRE0;A0A8S3YHE2;A0A0B7AA23;A0A0B7A9Z0	tr|A0A8S3YRE0|A0A8S3YRE0_9EUPU Ras-related protein Rab-11A OS=Candidula unifasciata OX=100452 GN=CUNI_LOCUS5232 PE=4 SV=1;tr|A0A8S3YHE2|A0A8S3YHE2_9EUPU Ras-related protein Rab-11A OS=Candidula unifasciata OX=100452 GN=CUNI_LOCUS449 PE=4 SV=1;tr|A0A0B7AA23	6	6	33	24.085	102010	115600	72992	88120	98474	103220
A0A0B7AA72;A0A0B7AA44	A0A0B7AA72;A0A0B7AA44	tr|A0A0B7AA72|A0A0B7AA72_9EUPU PNP_UDP_1 domain-containing protein OS=Arion vulgaris OX=1028688 GN=ORF101913 PE=4 SV=1;tr|A0A0B7AA44|A0A0B7AA44_9EUPU PNP_UDP_1 domain-containing protein OS=Arion vulgaris OX=1028688 GN=ORF101916 PE=4 SV=1	1	1	1.6	64.753	0	0	0	0	0	0
A0A0B7AAA5	A0A0B7AAA5	tr|A0A0B7AAA5|A0A0B7AAA5_9EUPU Peptidase S1 domain-containing protein (Fragment) OS=Arion vulgaris OX=1028688 GN=ORF106311 PE=4 SV=1	1	1	2.8	40.521	0	0	0	0	0	0
A0A0B7AAC9;A0A0B7ACA3	A0A0B7AAC9;A0A0B7ACA3	tr|A0A0B7AAC9|A0A0B7AAC9_9EUPU Glucose-6-phosphate isomerase OS=Arion vulgaris OX=1028688 GN=ORF105830 PE=3 SV=1;tr|A0A0B7ACA3|A0A0B7ACA3_9EUPU Glucose-6-phosphate isomerase OS=Arion vulgaris OX=1028688 GN=ORF105823 PE=3 SV=1	1	1	6.1	27.654	0	0	0	0	0	0
A0A0B7AAI2;A0A8S4A2R1	A0A0B7AAI2;A0A8S4A2R1	tr|A0A0B7AAI2|A0A0B7AAI2_9EUPU LIM domain containing preferred translocation partner in lipoma OS=Arion vulgaris OX=1028688 GN=ORF107638 PE=4 SV=1;tr|A0A8S4A2R1|A0A8S4A2R1_9EUPU Lipoma-preferred partner OS=Candidula unifasciata OX=100452 GN=CUNI_LOCUS21605	1	1	3.3	43.411	0	0	0	0	0	0
A0A0B7AAN8	A0A0B7AAN8	tr|A0A0B7AAN8|A0A0B7AAN8_9EUPU Phosphoserine aminotransferase OS=Arion vulgaris OX=1028688 GN=ORF106384 PE=3 SV=1	1	1	2.9	41.917	0	0	0	0	0	0
A0A0B7AAS1	A0A0B7AAS1	tr|A0A0B7AAS1|A0A0B7AAS1_9EUPU Heat shock protein 70 OS=Arion vulgaris OX=1028688 GN=ORF103122 PE=3 SV=1	8	5	12.9	73.343	151660	204060	103350	690320	275340	295280
A0A8S3ZDT5;A0A0B7AAU6	A0A8S3ZDT5;A0A0B7AAU6	tr|A0A8S3ZDT5|A0A8S3ZDT5_9EUPU GOLD domain-containing protein OS=Candidula unifasciata OX=100452 GN=CUNI_LOCUS12927 PE=3 SV=1;tr|A0A0B7AAU6|A0A0B7AAU6_9EUPU GOLD domain-containing protein OS=Arion vulgaris OX=1028688 GN=ORF103202 PE=3 SV=1	1	1	7.8	23.919	0	0	0	0	0	0
A0A0B7AAW3;A0A0B7AB24;A0A8S3YS90;A0A0B7A8R4;A0A0B7A904	A0A0B7AAW3;A0A0B7AB24;A0A8S3YS90;A0A0B7A8R4;A0A0B7A904	tr|A0A0B7AAW3|A0A0B7AAW3_9EUPU Guanine nucleotide-binding protein G(O) subunit alpha (Fragment) OS=Arion vulgaris OX=1028688 GN=ORF103271 PE=4 SV=1;tr|A0A0B7AB24|A0A0B7AB24_9EUPU Guanine nucleotide-binding protein G(O) subunit alpha OS=Arion vulgaris OX=10	2	1	7	39.251	0	0	0	0	0	0
A0A0B7AB67	A0A0B7AB67	tr|A0A0B7AB67|A0A0B7AB67_9EUPU LisH domain-containing protein (Fragment) OS=Arion vulgaris OX=1028688 GN=ORF103795 PE=3 SV=1	1	1	2.1	75.322	0	0	0	0	0	0
A0A0B7AB77	A0A0B7AB77	tr|A0A0B7AB77|A0A0B7AB77_9EUPU Dynactin subunit 2 OS=Arion vulgaris OX=1028688 GN=ORF107636 PE=3 SV=1	1	1	2.8	44.85	0	0	0	0	0	0
A0A0B7ABD8;A0A8S3ZWL0	A0A0B7ABD8;A0A8S3ZWL0	tr|A0A0B7ABD8|A0A0B7ABD8_9EUPU AAA domain-containing protein OS=Arion vulgaris OX=1028688 GN=ORF103876 PE=3 SV=1;tr|A0A8S3ZWL0|A0A8S3ZWL0_9EUPU AAA domain-containing protein OS=Candidula unifasciata OX=100452 GN=CUNI_LOCUS17563 PE=3 SV=1	8	8	26.7	47.932	45806	27235	48489	39018	62094	33861
A0A0B7ABU6	A0A0B7ABU6	tr|A0A0B7ABU6|A0A0B7ABU6_9EUPU Ubiquitin-like domain-containing protein OS=Arion vulgaris OX=1028688 GN=ORF104669 PE=4 SV=1	1	1	10.7	13.488	0	0	0	0	0	0
A0A0B7AC07;A0A8S3YHY7	A0A0B7AC07;A0A8S3YHY7	tr|A0A0B7AC07|A0A0B7AC07_9EUPU Peptidyl-prolyl cis-trans isomerase (Fragment) OS=Arion vulgaris OX=1028688 GN=ORF110683 PE=3 SV=1;tr|A0A8S3YHY7|A0A8S3YHY7_9EUPU Peptidyl-prolyl cis-trans isomerase OS=Candidula unifasciata OX=100452 GN=CUNI_LOCUS530 PE=3 SV	1	1	7.3	18.121	0	0	0	0	0	0
A0A0B7ACI1;A0A0B7ADK4;A0A0B7AFN5	A0A0B7ACI1;A0A0B7ADK4;A0A0B7AFN5	tr|A0A0B7ACI1|A0A0B7ACI1_9EUPU Reelin OS=Arion vulgaris OX=1028688 GN=ORF111668 PE=3 SV=1;tr|A0A0B7ADK4|A0A0B7ADK4_9EUPU Reelin (Fragment) OS=Arion vulgaris OX=1028688 GN=ORF111645 PE=3 SV=1;tr|A0A0B7AFN5|A0A0B7AFN5_9EUPU Reelin (Fragment) OS=Arion vulgari	4	4	6.6	97.545	15533000	0	0	4774600	11515000	8653100
A0A0B7ACN5;A0A0B7ADD6;A0A0B7ADR3;A0A0B7ACM8;A0A8S3YNN5;A0A0B7ADC4;A0A0B7AFF8	A0A0B7ACN5;A0A0B7ADD6;A0A0B7ADR3;A0A0B7ACM8;A0A8S3YNN5;A0A0B7ADC4;A0A0B7AFF8	tr|A0A0B7ACN5|A0A0B7ACN5_9EUPU PDZ and LIM domain protein Zasp OS=Arion vulgaris OX=1028688 GN=ORF111884 PE=4 SV=1;tr|A0A0B7ADD6|A0A0B7ADD6_9EUPU PDZ and LIM domain protein Zasp OS=Arion vulgaris OX=1028688 GN=ORF111910 PE=4 SV=1;tr|A0A0B7ADR3|A0A0B7ADR3_9	2	2	3.6	58.477	88085	64489	62745	53575	60817	72963
A0A8S3YKZ4;A0A0B7ACQ9	A0A8S3YKZ4;A0A0B7ACQ9	tr|A0A8S3YKZ4|A0A8S3YKZ4_9EUPU Pyruvate dehydrogenase E1 component subunit beta (Fragment) OS=Candidula unifasciata OX=100452 GN=CUNI_LOCUS3247 PE=4 SV=1;tr|A0A0B7ACQ9|A0A0B7ACQ9_9EUPU Pyruvate dehydrogenase E1 component subunit beta (Fragment) OS=Arion vu	1	1	5.1	34.191	0	0	0	0	0	0
A0A8S4A8X7;A0A0B7ACS5	A0A8S4A8X7;A0A0B7ACS5	tr|A0A8S4A8X7|A0A8S4A8X7_9EUPU Uroporphyrinogen decarboxylase OS=Candidula unifasciata OX=100452 GN=CUNI_LOCUS22276 PE=3 SV=1;tr|A0A0B7ACS5|A0A0B7ACS5_9EUPU Uroporphyrinogen decarboxylase (Fragment) OS=Arion vulgaris OX=1028688 GN=ORF110727 PE=3 SV=1	1	1	3.8	41.224	0	0	0	0	0	0
A0A8S4A5C5;A0A0B7ACZ7	A0A8S4A5C5;A0A0B7ACZ7	tr|A0A8S4A5C5|A0A8S4A5C5_9EUPU Alpha-soluble NSF attachment protein OS=Candidula unifasciata OX=100452 GN=CUNI_LOCUS21298 PE=3 SV=1;tr|A0A0B7ACZ7|A0A0B7ACZ7_9EUPU Alpha-soluble NSF attachment protein OS=Arion vulgaris OX=1028688 GN=ORF107161 PE=3 SV=1	1	1	3.8	32.721	0	0	0	0	0	0
A0A0B7ADE8	A0A0B7ADE8	tr|A0A0B7ADE8|A0A0B7ADE8_9EUPU V-type proton ATPase subunit F OS=Arion vulgaris OX=1028688 GN=ORF108096 PE=3 SV=1	1	1	9.8	13.447	0	0	0	0	0	0
A0A0B7ADF6	A0A0B7ADF6	tr|A0A0B7ADF6|A0A0B7ADF6_9EUPU Phytanoyl-CoA dioxygenase family protein OS=Arion vulgaris OX=1028688 GN=ORF108165 PE=4 SV=1	1	1	4.2	32.858	0	0	0	0	0	0
A0A0B7ADH2;A0A8S3YIW3	A0A0B7ADH2;A0A8S3YIW3	tr|A0A0B7ADH2|A0A0B7ADH2_9EUPU Dynactin subunit 2 OS=Arion vulgaris OX=1028688 GN=ORF107645 PE=3 SV=1;tr|A0A8S3YIW3|A0A8S3YIW3_9EUPU Dynactin subunit 2 OS=Candidula unifasciata OX=100452 GN=CUNI_LOCUS1856 PE=3 SV=1	2	2	8.4	45.498	0	0	0	0	0	0
A0A0B7AGK6;A0A0B7AEW2;A0A8S3Z3V4;A0A0B7AEG2;A0A0B7AGX8;A0A0B7ADU6;A0A0B7AGY8;A0A8S3Z9U8;A0A0B7AGY3;A0A0B7AEW7;A0A0B7AGL1	A0A0B7AGK6;A0A0B7AEW2;A0A8S3Z3V4;A0A0B7AEG2;A0A0B7AGX8;A0A0B7ADU6;A0A0B7AGY8;A0A8S3Z9U8;A0A0B7AGY3;A0A0B7AEW7;A0A0B7AGL1	tr|A0A0B7AGK6|A0A0B7AGK6_9EUPU EF-hand domain-containing protein OS=Arion vulgaris OX=1028688 GN=ORF114050 PE=4 SV=1;tr|A0A0B7AEW2|A0A0B7AEW2_9EUPU EF-hand domain-containing protein OS=Arion vulgaris OX=1028688 GN=ORF114016 PE=4 SV=1;tr|A0A8S3Z3V4|A0A8S3Z3	1	1	8.4	17.765	0	0	0	0	0	0
A0A0B7AE50;A0A0B7AEE2	A0A0B7AE50;A0A0B7AEE2	tr|A0A0B7AE50|A0A0B7AE50_9EUPU Coatomer subunit beta OS=Arion vulgaris OX=1028688 GN=ORF109561 PE=4 SV=1;tr|A0A0B7AEE2|A0A0B7AEE2_9EUPU Coatomer subunit beta OS=Arion vulgaris OX=1028688 GN=ORF109551 PE=4 SV=1	5	1	8.2	106.73	0	0	0	0	0	0
A0A0B7AEL9;A0A0B7AEM3	A0A0B7AEL9;A0A0B7AEM3	tr|A0A0B7AEL9|A0A0B7AEL9_9EUPU Fibulin-1 OS=Arion vulgaris OX=1028688 GN=ORF113393 PE=3 SV=1;tr|A0A0B7AEM3|A0A0B7AEM3_9EUPU Fibulin-1 OS=Arion vulgaris OX=1028688 GN=ORF113421 PE=3 SV=1	1	1	1.6	85.041	0	0	0	0	0	0
A0A0B7AEQ2;A0A8S3ZJR2;A0A8S3ZYL8	A0A0B7AEQ2;A0A8S3ZJR2;A0A8S3ZYL8	tr|A0A0B7AEQ2|A0A0B7AEQ2_9EUPU galactosylceramidase OS=Arion vulgaris OX=1028688 GN=ORF113654 PE=3 SV=1;tr|A0A8S3ZJR2|A0A8S3ZJR2_9EUPU galactosylceramidase OS=Candidula unifasciata OX=100452 GN=CUNI_LOCUS12970 PE=3 SV=1;tr|A0A8S3ZYL8|A0A8S3ZYL8_9EUPU galac	2	1	3.9	77.197	0	0	652100	150240	0	0
A0A0B7BFZ9;A0A0B7BFJ1;A0A0B7BDL8;A0A0B7B1R1;A0A0B7AW36;A0A8S4A8X2;A0A8S4A1N8;A0A0B7AEW0;A0A0B7ATC2	A0A0B7BFZ9;A0A0B7BFJ1;A0A0B7BDL8;A0A0B7B1R1;A0A0B7AW36;A0A8S4A8X2;A0A8S4A1N8;A0A0B7AEW0;A0A0B7ATC2	tr|A0A0B7BFZ9|A0A0B7BFZ9_9EUPU Oxidoreductase (Fragment) OS=Arion vulgaris OX=1028688 GN=ORF180861 PE=4 SV=1;tr|A0A0B7BFJ1|A0A0B7BFJ1_9EUPU Oxidoreductase (Fragment) OS=Arion vulgaris OX=1028688 GN=ORF180831 PE=4 SV=1;tr|A0A0B7BDL8|A0A0B7BDL8_9EUPU Oxidore	1	1	10.9	14.757	0	0	0	0	0	0
A0A0B7AFD1;A0A0B7AEY5	A0A0B7AFD1;A0A0B7AEY5	tr|A0A0B7AFD1|A0A0B7AFD1_9EUPU Kinesin-like protein OS=Arion vulgaris OX=1028688 GN=ORF114945 PE=3 SV=1;tr|A0A0B7AEY5|A0A0B7AEY5_9EUPU Kinesin-like protein OS=Arion vulgaris OX=1028688 GN=ORF114958 PE=3 SV=1	10	1	13.2	110.08	25806	41481	0	32995	28483	31500
Q86QK6;A0A0B7AEZ9;A0A8S3ZM84	Q86QK6;A0A0B7AEZ9;A0A8S3ZM84	tr|Q86QK6|Q86QK6_CORAP Eukaryotic translation initiation factor 2 subunit 1 (Fragment) OS=Cornu aspersum OX=6535 PE=2 SV=1;tr|A0A0B7AEZ9|A0A0B7AEZ9_9EUPU Eukaryotic translation initiation factor 2 subunit 1 OS=Arion vulgaris OX=1028688 GN=ORF110371 PE=3 SV	1	1	6.4	32.237	0	0	0	0	0	0
A0A0B7AF15	A0A0B7AF15	tr|A0A0B7AF15|A0A0B7AF15_9EUPU D-3-phosphoglycerate dehydrogenase OS=Arion vulgaris OX=1028688 GN=ORF110472 PE=3 SV=1	4	3	9.1	57.644	71312	96569	92708	38589	107630	81954
A0A0B7AF40;A0A0B7AFT1	A0A0B7AF40;A0A0B7AFT1	tr|A0A0B7AF40|A0A0B7AF40_9EUPU TGc domain-containing protein OS=Arion vulgaris OX=1028688 GN=ORF116611 PE=4 SV=1;tr|A0A0B7AFT1|A0A0B7AFT1_9EUPU TGc domain-containing protein OS=Arion vulgaris OX=1028688 GN=ORF116598 PE=4 SV=1	12	2	12.1	140.47	192850	159240	197620	123410	134620	139400
A0A0B7AF49;A0A8S3YQE4;A0A8S3YIZ4;A0A0B7AFI5	A0A0B7AF49;A0A8S3YQE4;A0A8S3YIZ4;A0A0B7AFI5	tr|A0A0B7AF49|A0A0B7AF49_9EUPU Aldedh domain-containing protein OS=Arion vulgaris OX=1028688 GN=ORF111388 PE=3 SV=1;tr|A0A8S3YQE4|A0A8S3YQE4_9EUPU Aldedh domain-containing protein OS=Candidula unifasciata OX=100452 GN=CUNI_LOCUS5015 PE=3 SV=1;tr|A0A8S3YIZ4	4	4	10.5	53.207	144810	0	126360	0	151960	62409
A0A0B7AFA2	A0A0B7AFA2	tr|A0A0B7AFA2|A0A0B7AFA2_9EUPU Reelin (Fragment) OS=Arion vulgaris OX=1028688 GN=ORF111691 PE=3 SV=1	3	3	13.4	30.896	15634000	16328000	14340000	11023000	30628000	19387000
A0A0B7AFN9;A0A8S3ZUI5;A0A0B7AF02	A0A0B7AFN9;A0A8S3ZUI5	tr|A0A0B7AFN9|A0A0B7AFN9_9EUPU Tr-type G domain-containing protein OS=Arion vulgaris OX=1028688 GN=ORF116286 PE=3 SV=1;tr|A0A8S3ZUI5|A0A8S3ZUI5_9EUPU Tr-type G domain-containing protein OS=Candidula unifasciata OX=100452 GN=CUNI_LOCUS18611 PE=3 SV=1	8	8	18.8	65.463	63083	74337	54146	100880	78800	128920
A0A0B7AIX4;A0A0B7AFS7;A0A8S4A503;A0A8S3Z324;A0A8S3ZAT6;A0A8S3YIT1	A0A0B7AIX4;A0A0B7AFS7;A0A8S4A503;A0A8S3Z324	tr|A0A0B7AIX4|A0A0B7AIX4_9EUPU 40S ribosomal protein S2 OS=Arion vulgaris OX=1028688 GN=ORF117941 PE=3 SV=1;tr|A0A0B7AFS7|A0A0B7AFS7_9EUPU 40S ribosomal protein S2 OS=Arion vulgaris OX=1028688 GN=ORF117939 PE=3 SV=1;tr|A0A8S4A503|A0A8S4A503_9EUPU 40S ribos	3	3	15.2	30.673	0	0	0	77310	75986	100930
A0A0B7AFX7	A0A0B7AFX7	tr|A0A0B7AFX7|A0A0B7AFX7_9EUPU Hemocyanin (Fragment) OS=Arion vulgaris OX=1028688 GN=ORF116864 PE=4 SV=1	2	1	4.9	46.065	0	0	0	0	0	0
A0A0B7AFY0;A0A0B7AI06	A0A0B7AFY0;A0A0B7AI06	tr|A0A0B7AFY0|A0A0B7AFY0_9EUPU Septin OS=Arion vulgaris OX=1028688 GN=ORF115967 PE=3 SV=1;tr|A0A0B7AI06|A0A0B7AI06_9EUPU Septin-7 OS=Arion vulgaris OX=1028688 GN=ORF115980 PE=3 SV=1	5	1	11.1	55.157	0	0	0	0	0	0
A0A8S3YI26;A0A0B7AP93;A0A0B7AGA3	A0A8S3YI26;A0A0B7AP93;A0A0B7AGA3	tr|A0A8S3YI26|A0A8S3YI26_9EUPU SHSP domain-containing protein OS=Candidula unifasciata OX=100452 GN=CUNI_LOCUS1892 PE=3 SV=1;tr|A0A0B7AP93|A0A0B7AP93_9EUPU SHSP domain-containing protein OS=Arion vulgaris OX=1028688 GN=ORF132837 PE=3 SV=1;tr|A0A0B7AGA3|A0A	1	1	4.7	19.758	0	0	0	0	0	0
A0A0B7AGC7	A0A0B7AGC7	tr|A0A0B7AGC7|A0A0B7AGC7_9EUPU P-type Ca(2+) transporter (Fragment) OS=Arion vulgaris OX=1028688 GN=ORF112765 PE=4 SV=1	1	1	1.7	95.645	0	0	0	0	0	0
A0A8S3Z6V9;A0A0B7AGV3	A0A8S3Z6V9;A0A0B7AGV3	tr|A0A8S3Z6V9|A0A8S3Z6V9_9EUPU Hydroxymethylglutaryl-CoA synthase OS=Candidula unifasciata OX=100452 GN=CUNI_LOCUS10782 PE=3 SV=1;tr|A0A0B7AGV3|A0A0B7AGV3_9EUPU Hydroxymethylglutaryl-CoA synthase OS=Arion vulgaris OX=1028688 GN=ORF113877 PE=3 SV=1	2	2	3.8	54.624	0	0	0	0	0	0
A0A8S3ZE75;A0A0B7AHD2	A0A8S3ZE75;A0A0B7AHD2	tr|A0A8S3ZE75|A0A8S3ZE75_9EUPU SH3 domain-containing protein OS=Candidula unifasciata OX=100452 GN=CUNI_LOCUS12046 PE=4 SV=1;tr|A0A0B7AHD2|A0A0B7AHD2_9EUPU SH3 domain-containing protein OS=Arion vulgaris OX=1028688 GN=ORF115379 PE=4 SV=1	1	1	5.5	24.042	0	0	0	0	0	0
A0A0B7AJY6;A0A0B7AHY2;A0A0B7AHD5;A0A0B7AHD9;A0A8S3ZKE3;A0A8S3ZCG3	A0A0B7AJY6;A0A0B7AHY2;A0A0B7AHD5;A0A0B7AHD9	tr|A0A0B7AJY6|A0A0B7AJY6_9EUPU Pyruvate kinase (Fragment) OS=Arion vulgaris OX=1028688 GN=ORF119835 PE=3 SV=1;tr|A0A0B7AHY2|A0A0B7AHY2_9EUPU Pyruvate kinase (Fragment) OS=Arion vulgaris OX=1028688 GN=ORF119800 PE=3 SV=1;tr|A0A0B7AHD5|A0A0B7AHD5_9EUPU Pyruv	6	2	13.1	71.063	317010	222110	215940	101130	130110	105400
A0A0B7AID8;A0A8S3ZAB2;A0A0B7AKK7;A0A0B7AHR9;A0A8S3ZYD8	A0A0B7AID8;A0A8S3ZAB2;A0A0B7AKK7;A0A0B7AHR9;A0A8S3ZYD8	tr|A0A0B7AID8|A0A0B7AID8_9EUPU Protein kinase domain-containing protein OS=Arion vulgaris OX=1028688 GN=ORF121465 PE=3 SV=1;tr|A0A8S3ZAB2|A0A8S3ZAB2_9EUPU Protein kinase domain-containing protein OS=Candidula unifasciata OX=100452 GN=CUNI_LOCUS11811 PE=3 S	1	1	4.2	42.703	0	0	0	0	0	0
A0A8S3ZYE0;A0A0B7AHT5	A0A8S3ZYE0;A0A0B7AHT5	tr|A0A8S3ZYE0|A0A8S3ZYE0_9EUPU MPN domain-containing protein OS=Candidula unifasciata OX=100452 GN=CUNI_LOCUS18726 PE=4 SV=1;tr|A0A0B7AHT5|A0A0B7AHT5_9EUPU MPN domain-containing protein OS=Arion vulgaris OX=1028688 GN=ORF121568 PE=4 SV=1	2	2	9.6	34.565	104760	95706	107060	24625	80273	58696
A0A0B7AHW9;A0A8S3ZQQ4	A0A0B7AHW9	tr|A0A0B7AHW9|A0A0B7AHW9_9EUPU TIP120 domain-containing protein OS=Arion vulgaris OX=1028688 GN=ORF121698 PE=3 SV=1	8	8	10.9	110.55	52523	70312	46427	61921	62964	60401
A0A0B7AI15	A0A0B7AI15	tr|A0A0B7AI15|A0A0B7AI15_9EUPU Transforming growth factor-beta-induced protein ig-h3 OS=Arion vulgaris OX=1028688 GN=ORF119940 PE=4 SV=1	3	3	4.8	87.455	681060	342650	742360	262670	145890	121630
A0A0B7AI62	A0A0B7AI62	tr|A0A0B7AI62|A0A0B7AI62_9EUPU FF domain-containing protein OS=Arion vulgaris OX=1028688 GN=ORF116486 PE=4 SV=1	1	1	6.5	16.4	0	0	0	0	0	0
A0A0B7AID3;A0A8S3Z9D5	A0A0B7AID3;A0A8S3Z9D5	tr|A0A0B7AID3|A0A0B7AID3_9EUPU Nuclear migration protein nudC OS=Arion vulgaris OX=1028688 GN=ORF117791 PE=3 SV=1;tr|A0A8S3Z9D5|A0A8S3Z9D5_9EUPU CS domain-containing protein OS=Candidula unifasciata OX=100452 GN=CUNI_LOCUS9240 PE=4 SV=1	3	2	8.7	38.655	0	0	0	0	61945	56466
A0A8S3ZJ48;A0A0B7AIM3	A0A8S3ZJ48;A0A0B7AIM3	tr|A0A8S3ZJ48|A0A8S3ZJ48_9EUPU WD_REPEATS_REGION domain-containing protein (Fragment) OS=Candidula unifasciata OX=100452 GN=CUNI_LOCUS12720 PE=4 SV=1;tr|A0A0B7AIM3|A0A0B7AIM3_9EUPU Cytoplasmic dynein 1 intermediate chain (Fragment) OS=Arion vulgaris OX=102	1	1	1.9	52.448	0	0	0	0	0	0
A0A8S3ZY07;A0A0B7AIR4;A0A8S3ZJH4;A0A0B7AFM4;A0A0B7AIB4	A0A8S3ZY07;A0A0B7AIR4;A0A8S3ZJH4;A0A0B7AFM4;A0A0B7AIB4	tr|A0A8S3ZY07|A0A8S3ZY07_9EUPU Kinesin light chain OS=Candidula unifasciata OX=100452 GN=CUNI_LOCUS19302 PE=3 SV=1;tr|A0A0B7AIR4|A0A0B7AIR4_9EUPU Kinesin light chain OS=Arion vulgaris OX=1028688 GN=ORF117690 PE=3 SV=1;tr|A0A8S3ZJH4|A0A8S3ZJH4_9EUPU Kinesin	2	2	6	49.846	0	0	0	0	0	0
A0A0B7AIR7;A0A0B7AKP1;A0A0B7AKD8	A0A0B7AIR7;A0A0B7AKP1	tr|A0A0B7AIR7|A0A0B7AIR7_9EUPU phosphoenolpyruvate carboxykinase (GTP) OS=Arion vulgaris OX=1028688 GN=ORF121011 PE=3 SV=1;tr|A0A0B7AKP1|A0A0B7AKP1_9EUPU phosphoenolpyruvate carboxykinase (GTP) (Fragment) OS=Arion vulgaris OX=1028688 GN=ORF121004 PE=3 SV=1	6	2	10.7	70.904	440170	447470	224580	341320	366410	311640
A0A0B7AIS9;A0A8S3YKG1	A0A0B7AIS9;A0A8S3YKG1	tr|A0A0B7AIS9|A0A0B7AIS9_9EUPU Aminopeptidase (Fragment) OS=Arion vulgaris OX=1028688 GN=ORF122544 PE=3 SV=1;tr|A0A8S3YKG1|A0A8S3YKG1_9EUPU Aminopeptidase OS=Candidula unifasciata OX=100452 GN=CUNI_LOCUS1410 PE=3 SV=1	1	1	1.6	82.787	0	0	0	0	0	0
A0A0B7AIU1	A0A0B7AIU1	tr|A0A0B7AIU1|A0A0B7AIU1_9EUPU ADF-H domain-containing protein OS=Arion vulgaris OX=1028688 GN=ORF121161 PE=3 SV=1	1	1	6.2	16.374	0	0	0	0	0	0
A0A0B7AJ70	A0A0B7AJ70	tr|A0A0B7AJ70|A0A0B7AJ70_9EUPU Calponin-homology (CH) domain-containing protein OS=Arion vulgaris OX=1028688 GN=ORF119236 PE=3 SV=1	4	2	24.3	29.111	135950	171900	234390	0	139360	191560
A0A0B7AJJ1	A0A0B7AJJ1	tr|A0A0B7AJJ1|A0A0B7AJJ1_9EUPU Conserved secreted protein (Fragment) OS=Arion vulgaris OX=1028688 GN=ORF122566 PE=4 SV=1	1	1	4.4	23.581	0	0	0	0	0	0
A0A0B7AJP5;A0A0B7AJZ8	A0A0B7AJP5;A0A0B7AJZ8	tr|A0A0B7AJP5|A0A0B7AJP5_9EUPU ABM domain-containing protein OS=Arion vulgaris OX=1028688 GN=ORF119907 PE=4 SV=1;tr|A0A0B7AJZ8|A0A0B7AJZ8_9EUPU EF-hand domain-containing protein (Fragment) OS=Arion vulgaris OX=1028688 GN=ORF119902 PE=4 SV=1	1	1	7.3	16.332	0	0	0	0	0	0
A0A0B7AJY5;A0A8S3YCU8	A0A0B7AJY5	tr|A0A0B7AJY5|A0A0B7AJY5_9EUPU Fascin (Fragment) OS=Arion vulgaris OX=1028688 GN=ORF120391 PE=3 SV=1	8	4	22.8	50.677	445390	614350	367800	182320	214600	148740
A0A0B7AK81;A0A8S3YUD8	A0A0B7AK81;A0A8S3YUD8	tr|A0A0B7AK81|A0A0B7AK81_9EUPU Longin domain-containing protein OS=Arion vulgaris OX=1028688 GN=ORF123704 PE=3 SV=1;tr|A0A8S3YUD8|A0A8S3YUD8_9EUPU Synaptobrevin homolog YKT6 OS=Candidula unifasciata OX=100452 GN=CUNI_LOCUS4419 PE=3 SV=1	1	1	10.2	19.107	0	0	0	0	0	0
A0A0B7AK92	A0A0B7AK92	tr|A0A0B7AK92|A0A0B7AK92_9EUPU alpha-L-fucosidase OS=Arion vulgaris OX=1028688 GN=ORF125318 PE=3 SV=1	1	1	3.1	53.313	0	0	0	0	0	0
A0A0B7AKA6;A0A0B7AMU4;A0A0B7AN01;A0A0B7AJX7;A0A0B6YJ67;A0A0B7AMU0	A0A0B7AKA6;A0A0B7AMU4;A0A0B7AN01	tr|A0A0B7AKA6|A0A0B7AKA6_9EUPU vesicle-fusing ATPase OS=Arion vulgaris OX=1028688 GN=ORF125412 PE=4 SV=1;tr|A0A0B7AMU4|A0A0B7AMU4_9EUPU vesicle-fusing ATPase (Fragment) OS=Arion vulgaris OX=1028688 GN=ORF125432 PE=4 SV=1;tr|A0A0B7AN01|A0A0B7AN01_9EUPU TERA	18	1	30.1	89.499	689620	0	405460	0	0	0
A0A0B7AKG4;A0A0B7AL01	A0A0B7AKG4	tr|A0A0B7AKG4|A0A0B7AKG4_9EUPU threonine--tRNA ligase OS=Arion vulgaris OX=1028688 GN=ORF126425 PE=3 SV=1	5	2	9.7	82.175	0	68505	0	63462	56781	44020
A0A8S3ZMA1;A0A0B7AKH2;A0A0B7AHX1;A0A0B6YAL3;A0A8S3ZEI8;A0A8S3YP59	A0A8S3ZMA1;A0A0B7AKH2	tr|A0A8S3ZMA1|A0A8S3ZMA1_9EUPU Rab5 OS=Candidula unifasciata OX=100452 GN=CUNI_LOCUS16067 PE=4 SV=1;tr|A0A0B7AKH2|A0A0B7AKH2_9EUPU Ras-related protein Rab-5B OS=Arion vulgaris OX=1028688 GN=ORF120735 PE=4 SV=1	6	1	36.9	23.55	51677	52900	29539	40272	69486	89097
A0A0B7AKS8;A0A8S3YTB7	A0A0B7AKS8;A0A8S3YTB7	tr|A0A0B7AKS8|A0A0B7AKS8_9EUPU RPN6_N domain-containing protein OS=Arion vulgaris OX=1028688 GN=ORF126005 PE=4 SV=1;tr|A0A8S3YTB7|A0A8S3YTB7_9EUPU PCI domain-containing protein OS=Candidula unifasciata OX=100452 GN=CUNI_LOCUS5757 PE=3 SV=1	2	1	13	26.861	0	0	0	0	0	0
A0A8S3ZFW5;A0A0B7AL25	A0A8S3ZFW5;A0A0B7AL25	tr|A0A8S3ZFW5|A0A8S3ZFW5_9EUPU Prohibitin OS=Candidula unifasciata OX=100452 GN=CUNI_LOCUS13707 PE=3 SV=1;tr|A0A0B7AL25|A0A0B7AL25_9EUPU Prohibitin (Fragment) OS=Arion vulgaris OX=1028688 GN=ORF125235 PE=3 SV=1	1	1	4	33.176	0	0	0	0	0	0
A0A0B7AL59;A0A0B7ALN4;A0A8S3Z544	A0A0B7AL59;A0A0B7ALN4;A0A8S3Z544	tr|A0A0B7AL59|A0A0B7AL59_9EUPU TAR DNA-binding protein 43 (Fragment) OS=Arion vulgaris OX=1028688 GN=ORF127957 PE=4 SV=1;tr|A0A0B7ALN4|A0A0B7ALN4_9EUPU TAR DNA-binding protein 43 (Fragment) OS=Arion vulgaris OX=1028688 GN=ORF127951 PE=4 SV=1;tr|A0A8S3Z544|	2	1	7.1	38.572	0	36722	0	38604	38241	58497
A0A0B7AL98;A0A8S3YLK5;A0A8S3YZV5	A0A0B7AL98;A0A8S3YLK5;A0A8S3YZV5	tr|A0A0B7AL98|A0A0B7AL98_9EUPU Severin OS=Arion vulgaris OX=1028688 GN=ORF128118 PE=4 SV=1;tr|A0A8S3YLK5|A0A8S3YLK5_9EUPU Gelsolin OS=Candidula unifasciata OX=100452 GN=CUNI_LOCUS3595 PE=4 SV=1;tr|A0A8S3YZV5|A0A8S3YZV5_9EUPU Gelsolin-like domain-containing	2	2	7	44.673	0	0	0	0	0	157110
A0A0B7ALK6;A0A8S4A2Q4	A0A0B7ALK6;A0A8S4A2Q4	tr|A0A0B7ALK6|A0A0B7ALK6_9EUPU PCI domain-containing protein (Fragment) OS=Arion vulgaris OX=1028688 GN=ORF126000 PE=3 SV=1;tr|A0A8S4A2Q4|A0A8S4A2Q4_9EUPU PCI domain-containing protein OS=Candidula unifasciata OX=100452 GN=CUNI_LOCUS20168 PE=3 SV=1	2	1	6.9	47.392	0	0	0	0	0	0
A0A8S3ZZL3;A0A0B7ALK9;A0A8S3ZIH3;A0A0B7AKT1;A0A0B7AN94	A0A8S3ZZL3;A0A0B7ALK9;A0A8S3ZIH3;A0A0B7AKT1;A0A0B7AN94	tr|A0A8S3ZZL3|A0A8S3ZZL3_9EUPU Transcription factor BTF3 OS=Candidula unifasciata OX=100452 GN=CUNI_LOCUS19068 PE=3 SV=1;tr|A0A0B7ALK9|A0A0B7ALK9_9EUPU Transcription factor BTF3 OS=Arion vulgaris OX=1028688 GN=ORF126019 PE=3 SV=1;tr|A0A8S3ZIH3|A0A8S3ZIH3_9	4	4	34	17.279	217930	318250	130980	328240	370480	634270
A0A0B7ALS5	A0A0B7ALS5	tr|A0A0B7ALS5|A0A0B7ALS5_9EUPU SF3b1 domain-containing protein (Fragment) OS=Arion vulgaris OX=1028688 GN=ORF123220 PE=4 SV=1	1	1	4.5	39.338	0	0	0	0	0	0
A0A8S3YKG7;A0A0B7ANS5;A0A0B7ALZ4;A0A8S3YVL3;A0A0B7AKS6;A0A0B7ALZ9;A0A0B7ALC2	A0A8S3YKG7;A0A0B7ANS5;A0A0B7ALZ4;A0A8S3YVL3;A0A0B7AKS6	tr|A0A8S3YKG7|A0A8S3YKG7_9EUPU RNA helicase OS=Candidula unifasciata OX=100452 GN=CUNI_LOCUS1078 PE=4 SV=1;tr|A0A0B7ANS5|A0A0B7ANS5_9EUPU RNA helicase OS=Arion vulgaris OX=1028688 GN=ORF127225 PE=4 SV=1;tr|A0A0B7ALZ4|A0A0B7ALZ4_9EUPU RNA helicase OS=Arion	6	6	16	48.314	29815	34286	0	42418	39875	55435
A0A0B7AM21	A0A0B7AM21	tr|A0A0B7AM21|A0A0B7AM21_9EUPU Malate dehydrogenase (Fragment) OS=Arion vulgaris OX=1028688 GN=ORF123867 PE=4 SV=1	1	1	5.4	42.064	0	0	0	0	0	0
A0A0B7AM71;A0A0B7AQE3;A0A0B7AM65	A0A0B7AM71;A0A0B7AQE3;A0A0B7AM65	tr|A0A0B7AM71|A0A0B7AM71_9EUPU Glycogen [starch] synthase (Fragment) OS=Arion vulgaris OX=1028688 GN=ORF129826 PE=3 SV=1;tr|A0A0B7AQE3|A0A0B7AQE3_9EUPU Glycogen [starch] synthase (Fragment) OS=Arion vulgaris OX=1028688 GN=ORF129818 PE=3 SV=1;tr|A0A0B7AM65|	2	1	19.2	15.255	0	0	0	0	0	0
A0A8S4A0V7;A0A0B7AME1	A0A8S4A0V7;A0A0B7AME1	tr|A0A8S4A0V7|A0A8S4A0V7_9EUPU Isocitrate dehydrogenase [NADP] OS=Candidula unifasciata OX=100452 GN=CUNI_LOCUS20482 PE=3 SV=1;tr|A0A0B7AME1|A0A0B7AME1_9EUPU isocitrate dehydrogenase (NADP(+)) (Fragment) OS=Arion vulgaris OX=1028688 GN=ORF124277 PE=3 SV=1	6	5	16.3	50.224	147530	123700	76771	61791	73293	65192
A0A0B7AML2	A0A0B7AML2	tr|A0A0B7AML2|A0A0B7AML2_9EUPU Tyrosinase_Cu-bd domain-containing protein (Fragment) OS=Arion vulgaris OX=1028688 GN=ORF124975 PE=4 SV=1	4	3	11	47.157	22705000	18639000	26503000	8451500	8246900	7028800
A0A0B7AMM4;A0A8S3ZEF6	A0A0B7AMM4;A0A8S3ZEF6	tr|A0A0B7AMM4|A0A0B7AMM4_9EUPU Translocon-associated protein subunit beta OS=Arion vulgaris OX=1028688 GN=ORF129386 PE=3 SV=1;tr|A0A8S3ZEF6|A0A8S3ZEF6_9EUPU Translocon-associated protein subunit beta OS=Candidula unifasciata OX=100452 GN=CUNI_LOCUS11034 PE	1	1	5.8	21.388	0	0	0	0	0	0
A0A0B7AMR8	A0A0B7AMR8	tr|A0A0B7AMR8|A0A0B7AMR8_9EUPU Tyrosinase (Fragment) OS=Arion vulgaris OX=1028688 GN=ORF124965 PE=4 SV=1	7	2	9.4	94.406	0	0	20775000	0	16349000	14159000
A0A8S3ZYQ4;A0A0B7AMZ2	A0A8S3ZYQ4;A0A0B7AMZ2	tr|A0A8S3ZYQ4|A0A8S3ZYQ4_9EUPU 26S proteasome non-ATPase regulatory subunit 4 OS=Candidula unifasciata OX=100452 GN=CUNI_LOCUS20395 PE=3 SV=1;tr|A0A0B7AMZ2|A0A0B7AMZ2_9EUPU 26S proteasome non-ATPase regulatory subunit 4 OS=Arion vulgaris OX=1028688 GN=ORF1	1	1	2.9	41.399	0	0	0	0	0	0
A0A0B7AQ79;A0A0B7AN70	A0A0B7AQ79;A0A0B7AN70	tr|A0A0B7AQ79|A0A0B7AQ79_9EUPU Actin-related protein 2/3 complex subunit OS=Arion vulgaris OX=1028688 GN=ORF129448 PE=3 SV=1;tr|A0A0B7AN70|A0A0B7AN70_9EUPU Actin-related protein 2/3 complex subunit OS=Arion vulgaris OX=1028688 GN=ORF129460 PE=3 SV=1	4	1	14.6	37.443	0	0	0	0	0	0
A0A0B7ANC8;A0A8S3Z2E9;A0A8S4A7N3	A0A0B7ANC8;A0A8S3Z2E9	tr|A0A0B7ANC8|A0A0B7ANC8_9EUPU Glycogen [starch] synthase (Fragment) OS=Arion vulgaris OX=1028688 GN=ORF129830 PE=3 SV=1;tr|A0A8S3Z2E9|A0A8S3Z2E9_9EUPU Glycogen [starch] synthase OS=Candidula unifasciata OX=100452 GN=CUNI_LOCUS8817 PE=3 SV=1	3	2	5.4	80.847	0	39591	65241	0	0	0
A0A0B7ANE5	A0A0B7ANE5	tr|A0A0B7ANE5|A0A0B7ANE5_9EUPU Tubulin beta chain (Fragment) OS=Arion vulgaris OX=1028688 GN=ORF131076 PE=3 SV=1	7	2	17.1	45.623	0	0	0	0	0	0
A0A0B7ANG8	A0A0B7ANG8	tr|A0A0B7ANG8|A0A0B7ANG8_9EUPU OTU domain-containing protein OS=Arion vulgaris OX=1028688 GN=ORF129972 PE=4 SV=1	1	1	2.9	47.298	0	0	0	0	0	0
A0A8S3ZA20;A0A0B7ART9;A0A0B7ANL1	A0A8S3ZA20;A0A0B7ART9;A0A0B7ANL1	tr|A0A8S3ZA20|A0A8S3ZA20_9EUPU Methionine aminopeptidase (Fragment) OS=Candidula unifasciata OX=100452 GN=CUNI_LOCUS10596 PE=3 SV=1;tr|A0A0B7ART9|A0A0B7ART9_9EUPU Methionine aminopeptidase (Fragment) OS=Arion vulgaris OX=1028688 GN=ORF132620 PE=3 SV=1;tr|A	1	1	2.8	39.516	0	0	0	0	0	0
A0A0B7APA2;A0A0B7ANP5	A0A0B7APA2;A0A0B7ANP5	tr|A0A0B7APA2|A0A0B7APA2_9EUPU Nucleosome assembly protein 1-like 1 (Fragment) OS=Arion vulgaris OX=1028688 GN=ORF132878 PE=3 SV=1;tr|A0A0B7ANP5|A0A0B7ANP5_9EUPU Nucleosome assembly protein 1-like 1 (Fragment) OS=Arion vulgaris OX=1028688 GN=ORF132881 PE=3	2	1	7.1	46.354	0	0	0	0	0	0
A0A0B7ANU5	A0A0B7ANU5	tr|A0A0B7ANU5|A0A0B7ANU5_9EUPU Valine--tRNA ligase OS=Arion vulgaris OX=1028688 GN=ORF133150 PE=3 SV=1	1	1	1	119.58	0	0	0	0	0	0
A0A0B7ANW8;A0A8S3YW59	A0A0B7ANW8;A0A8S3YW59	tr|A0A0B7ANW8|A0A0B7ANW8_9EUPU 6-phosphogluconate dehydrogenase, decarboxylating OS=Arion vulgaris OX=1028688 GN=ORF126900 PE=3 SV=1;tr|A0A8S3YW59|A0A8S3YW59_9EUPU 6-phosphogluconate dehydrogenase, decarboxylating OS=Candidula unifasciata OX=100452 GN=CUNI	6	6	15.3	53.063	829880	1076800	649710	532540	756100	419020
A0A8S3YMI8;A0A0B7ANZ4	A0A8S3YMI8;A0A0B7ANZ4	tr|A0A8S3YMI8|A0A8S3YMI8_9EUPU U6 snRNA-associated Sm-like protein LSm3 OS=Candidula unifasciata OX=100452 GN=LSM3 PE=3 SV=1;tr|A0A0B7ANZ4|A0A0B7ANZ4_9EUPU U6 snRNA-associated Sm-like protein LSm3 (Fragment) OS=Arion vulgaris OX=1028688 GN=ORF133475 PE=3 S	1	1	11.7	11.923	0	0	0	0	0	0
A0A0B7AP07;A0A0B7AM77;A0A0B7AL15;A0A8S3ZUL4	A0A0B7AP07;A0A0B7AM77;A0A0B7AL15	tr|A0A0B7AP07|A0A0B7AP07_9EUPU serine--tRNA ligase OS=Arion vulgaris OX=1028688 GN=ORF127677 PE=3 SV=1;tr|A0A0B7AM77|A0A0B7AM77_9EUPU serine--tRNA ligase OS=Arion vulgaris OX=1028688 GN=ORF127683 PE=3 SV=1;tr|A0A0B7AL15|A0A0B7AL15_9EUPU serine--tRNA ligase	3	1	9.6	57.356	0	0	0	0	0	0
A0A8S3ZEY5;A0A0B7AP21;A0A8S4A2Q1;A0A0B6YP29;A0A0B7BXS6;A0A0B6Y1H5;A0A0B6ZWL8;A0A0B7ASP2;A0A0B7AT53;A0A8S4A3N0;A0A8S3Z569;A0A0B7AVL0;A0A8S3Z6U9;A0A8S3Z2Q4;A0A0B7ATU8;A0A8S3ZFN5	A0A8S3ZEY5;A0A0B7AP21;A0A8S4A2Q1	tr|A0A8S3ZEY5|A0A8S3ZEY5_9EUPU RNA helicase OS=Candidula unifasciata OX=100452 GN=CUNI_LOCUS13387 PE=3 SV=1;tr|A0A0B7AP21|A0A0B7AP21_9EUPU RNA helicase OS=Arion vulgaris OX=1028688 GN=ORF132355 PE=3 SV=1;tr|A0A8S4A2Q1|A0A8S4A2Q1_9EUPU RNA helicase OS=Candi	7	6	19.2	48.924	0	0	41785	68127	45237	74417
A0A8S4ACY5;A0A8S3Z2N3;A0A0B7AP29;A0A0B6Y0L0	A0A8S4ACY5;A0A8S3Z2N3;A0A0B7AP29;A0A0B6Y0L0	tr|A0A8S4ACY5|A0A8S4ACY5_9EUPU Ras-related protein Rab-2A OS=Candidula unifasciata OX=100452 GN=CUNI_LOCUS21479 PE=4 SV=1;tr|A0A8S3Z2N3|A0A8S3Z2N3_9EUPU Ras-related protein Rab-2A OS=Candidula unifasciata OX=100452 GN=CUNI_LOCUS8136 PE=4 SV=1;tr|A0A0B7AP29	2	2	11.8	23.43	0	0	0	0	0	13392
A0A0B7ARY8;A0A0B7APA4;A0A0B7ARY3;A0A0B7ARQ8;A0A8S3ZL19	A0A0B7ARY8;A0A0B7APA4;A0A0B7ARY3;A0A0B7ARQ8;A0A8S3ZL19	tr|A0A0B7ARY8|A0A0B7ARY8_9EUPU Nucleosome assembly protein 1-like 1 OS=Arion vulgaris OX=1028688 GN=ORF132908 PE=3 SV=1;tr|A0A0B7APA4|A0A0B7APA4_9EUPU Nucleosome assembly protein 1-like 1 OS=Arion vulgaris OX=1028688 GN=ORF132900 PE=3 SV=1;tr|A0A0B7ARY3|A0	5	4	13.6	44.348	103140	153410	108330	126220	125440	143450
A0A0B7APD6	A0A0B7APD6	tr|A0A0B7APD6|A0A0B7APD6_9EUPU W2 domain-containing protein OS=Arion vulgaris OX=1028688 GN=ORF134203 PE=3 SV=1	3	0	8.5	48.553	60260	121450	70681	136690	111770	185240
A0A0B7API8	A0A0B7API8	tr|A0A0B7API8|A0A0B7API8_9EUPU Tubulin alpha chain (Fragment) OS=Arion vulgaris OX=1028688 GN=ORF134338 PE=3 SV=1	8	1	29.5	45.913	0	0	0	0	0	0
A0A0B7ARK0;A0A0B7APL5;A0A8S3ZU97	A0A0B7ARK0;A0A0B7APL5;A0A8S3ZU97	tr|A0A0B7ARK0|A0A0B7ARK0_9EUPU RRM domain-containing protein OS=Arion vulgaris OX=1028688 GN=ORF132138 PE=4 SV=1;tr|A0A0B7APL5|A0A0B7APL5_9EUPU RRM domain-containing protein (Fragment) OS=Arion vulgaris OX=1028688 GN=ORF132145 PE=4 SV=1;tr|A0A8S3ZU97|A0A8S	1	1	7	19.499	0	0	0	0	0	0
A0A0B7APU7	A0A0B7APU7	tr|A0A0B7APU7|A0A0B7APU7_9EUPU Nuclear receptor corepressor 1 (Fragment) OS=Arion vulgaris OX=1028688 GN=ORF129110 PE=4 SV=1	2	1	18.4	13.908	175990	136830	114060	110550	98382	137960
A0A0B7APY5	A0A0B7APY5	tr|A0A0B7APY5|A0A0B7APY5_9EUPU Coronin OS=Arion vulgaris OX=1028688 GN=ORF135265 PE=3 SV=1	1	1	6.4	41.468	0	0	0	0	0	0
A0A0B7AWX8;A0A8S3YPX0;A0A0B7AQH8;A0A0B7AQA8	A0A0B7AWX8;A0A8S3YPX0;A0A0B7AQH8;A0A0B7AQA8	tr|A0A0B7AWX8|A0A0B7AWX8_9EUPU A_deaminase domain-containing protein OS=Arion vulgaris OX=1028688 GN=ORF142612 PE=3 SV=1;tr|A0A8S3YPX0|A0A8S3YPX0_9EUPU adenosine deaminase OS=Candidula unifasciata OX=100452 GN=CUNI_LOCUS4046 PE=3 SV=1;tr|A0A0B7AQH8|A0A0B7A	1	1	2.9	39.348	0	0	0	0	0	0
A0A0B7AQI9;A0A0B7AR99;A0A0B7AT91;A0A8S4A654;A0A0B7AT23;A0A8S4A2V0;A0A8S3YSG0	A0A0B7AQI9;A0A0B7AR99;A0A0B7AT91;A0A8S4A654;A0A0B7AT23	tr|A0A0B7AQI9|A0A0B7AQI9_9EUPU Aspartate--tRNA ligase, cytoplasmic OS=Arion vulgaris OX=1028688 GN=ORF135299 PE=3 SV=1;tr|A0A0B7AR99|A0A0B7AR99_9EUPU Aspartate--tRNA ligase, cytoplasmic OS=Arion vulgaris OX=1028688 GN=ORF135294 PE=3 SV=1;tr|A0A0B7AT91|A0A0	5	5	15.2	45.635	34789	63796	43843	126270	117860	179220
A0A8S3ZX18;A0A0B7AQM9	A0A8S3ZX18;A0A0B7AQM9	tr|A0A8S3ZX18|A0A8S3ZX18_9EUPU Methionine adenosyltransferase 2 subunit beta OS=Candidula unifasciata OX=100452 GN=CUNI_LOCUS18962 PE=3 SV=1;tr|A0A0B7AQM9|A0A0B7AQM9_9EUPU Methionine adenosyltransferase 2 subunit beta OS=Arion vulgaris OX=1028688 GN=ORF130	1	1	4.8	27.686	0	0	0	0	0	0
A0A0B7AR86	A0A0B7AR86	tr|A0A0B7AR86|A0A0B7AR86_9EUPU protein disulfide-isomerase OS=Arion vulgaris OX=1028688 GN=ORF135234 PE=3 SV=1	2	2	7.2	42.106	33343	72836	0	0	0	0
A0A0B7ART5;A0A0B7AU95;A0A0B7ASI3;A0A0B7ARB9	A0A0B7ART5;A0A0B7AU95;A0A0B7ASI3;A0A0B7ARB9	tr|A0A0B7ART5|A0A0B7ART5_9EUPU Collagen alpha-5(VI) chain OS=Arion vulgaris OX=1028688 GN=ORF137792 PE=4 SV=1;tr|A0A0B7AU95|A0A0B7AU95_9EUPU Collagen, type VI, alpha 3 (Fragment) OS=Arion vulgaris OX=1028688 GN=ORF137822 PE=4 SV=1;tr|A0A0B7ASI3|A0A0B7ASI3_	2	2	1.8	232.79	314590	0	79281	0	0	0
A0A0B7ARC3;A0A8S3ZP56	A0A0B7ARC3;A0A8S3ZP56	tr|A0A0B7ARC3|A0A0B7ARC3_9EUPU Proteasome subunit alpha type (Fragment) OS=Arion vulgaris OX=1028688 GN=ORF137845 PE=3 SV=1;tr|A0A8S3ZP56|A0A8S3ZP56_9EUPU Proteasome subunit alpha type OS=Candidula unifasciata OX=100452 GN=CUNI_LOCUS13869 PE=3 SV=1	3	3	22.2	26.551	60806	51542	46494	30160	33712	0
A0A0B7ARJ2	A0A0B7ARJ2	tr|A0A0B7ARJ2|A0A0B7ARJ2_9EUPU Alanine--tRNA ligase OS=Arion vulgaris OX=1028688 GN=ORF137155 PE=3 SV=1	2	2	2.7	105.43	0	0	0	0	0	0
A0A0B7ARU7	A0A0B7ARU7	tr|A0A0B7ARU7|A0A0B7ARU7_9EUPU Twitchin (Fragment) OS=Arion vulgaris OX=1028688 GN=ORF133071 PE=4 SV=1	2	2	2.8	81.983	0	0	0	0	0	0
A0A0B7AS67	A0A0B7AS67	tr|A0A0B7AS67|A0A0B7AS67_9EUPU ADF-H domain-containing protein OS=Arion vulgaris OX=1028688 GN=ORF133445 PE=3 SV=1	2	2	3.4	63.622	109820	154070	138230	172870	231680	185280
A0A8S3YY82;A0A0B7ASG5	A0A8S3YY82;A0A0B7ASG5	tr|A0A8S3YY82|A0A8S3YY82_9EUPU Nuclear protein localization protein 4 homolog OS=Candidula unifasciata OX=100452 GN=CUNI_LOCUS7237 PE=3 SV=1;tr|A0A0B7ASG5|A0A0B7ASG5_9EUPU Nuclear protein localization protein 4 homolog OS=Arion vulgaris OX=1028688 GN=ORF13	1	1	2.3	69.873	0	0	0	0	0	0
A0A0B7AT57	A0A0B7AT57	tr|A0A0B7AT57|A0A0B7AT57_9EUPU Succinate dehydrogenase [ubiquinone] iron-sulfur subunit, mitochondrial (Fragment) OS=Arion vulgaris OX=1028688 GN=ORF135544 PE=3 SV=1	3	2	13.9	32.448	0	0	0	0	0	0
A0A8S3ZHK2;A0A0B7AT65	A0A8S3ZHK2;A0A0B7AT65	tr|A0A8S3ZHK2|A0A8S3ZHK2_9EUPU 26S proteasome non-ATPase regulatory subunit 1 OS=Candidula unifasciata OX=100452 GN=CUNI_LOCUS13186 PE=3 SV=1;tr|A0A0B7AT65|A0A0B7AT65_9EUPU 26S proteasome non-ATPase regulatory subunit 1 (Fragment) OS=Arion vulgaris OX=1028	3	3	3.7	111.89	32532	0	0	0	0	0
A0A0B7ATA4;A0A8S3ZZ43;A0A8S3ZGH0;A0A0B7ASS1	A0A0B7ATA4;A0A8S3ZZ43	tr|A0A0B7ATA4|A0A0B7ATA4_9EUPU Major egg antigen OS=Arion vulgaris OX=1028688 GN=ORF140608 PE=3 SV=1;tr|A0A8S3ZZ43|A0A8S3ZZ43_9EUPU Major egg antigen OS=Candidula unifasciata OX=100452 GN=CUNI_LOCUS19026 PE=3 SV=1	5	5	18.8	37.119	28411	0	0	23511	16895	59722
A0A0B7ATJ1;A0A0B7ATI7;A0A0B7AQC5	A0A0B7ATJ1;A0A0B7ATI7;A0A0B7AQC5	tr|A0A0B7ATJ1|A0A0B7ATJ1_9EUPU Polypyrimidine tract-binding protein 2 OS=Arion vulgaris OX=1028688 GN=ORF135959 PE=4 SV=1;tr|A0A0B7ATI7|A0A0B7ATI7_9EUPU Polypyrimidine tract-binding protein 2 OS=Arion vulgaris OX=1028688 GN=ORF135935 PE=4 SV=1;tr|A0A0B7AQC	2	0	5.6	56.756	0	0	0	0	0	0
A0A0B7AUH9;A0A0B7ATT1;A0A8S3ZL11;A0A8S4A5V7	A0A0B7AUH9;A0A0B7ATT1;A0A8S3ZL11;A0A8S4A5V7	tr|A0A0B7AUH9|A0A0B7AUH9_9EUPU Alpha-centractin (Fragment) OS=Arion vulgaris OX=1028688 GN=ORF141820 PE=3 SV=1;tr|A0A0B7ATT1|A0A0B7ATT1_9EUPU Alpha-centractin OS=Arion vulgaris OX=1028688 GN=ORF141825 PE=3 SV=1;tr|A0A8S3ZL11|A0A8S3ZL11_9EUPU Alpha-centract	4	2	22	36.335	53972	26003	38101	43884	65063	43416
A0A0B7ATT3;A0A0B7AU39	A0A0B7ATT3;A0A0B7AU39	tr|A0A0B7ATT3|A0A0B7ATT3_9EUPU Coronin OS=Arion vulgaris OX=1028688 GN=ORF136797 PE=3 SV=1;tr|A0A0B7AU39|A0A0B7AU39_9EUPU Coronin OS=Arion vulgaris OX=1028688 GN=ORF136790 PE=3 SV=1	4	1	6.5	53.119	0	0	0	0	0	0
A0A0B7AVQ5;A0A0B7AVQ2;A0A0B7ATZ0;A0A8S3Z4W3;A0A0B7ADY7	A0A0B7AVQ5;A0A0B7AVQ2;A0A0B7ATZ0;A0A8S3Z4W3;A0A0B7ADY7	tr|A0A0B7AVQ5|A0A0B7AVQ5_9EUPU Septin OS=Arion vulgaris OX=1028688 GN=ORF140650 PE=3 SV=1;tr|A0A0B7AVQ2|A0A0B7AVQ2_9EUPU Septin OS=Arion vulgaris OX=1028688 GN=ORF140625 PE=3 SV=1;tr|A0A0B7ATZ0|A0A0B7ATZ0_9EUPU Septin-type G domain-containing protein OS=Ar	4	2	17.7	43.117	181330	226370	201280	156550	207320	167210
A0A0B7AUB0;A0A0B7AUP8;A0A8S4A501;A0A8S4AC37;A0A0B7ASK5;A0A8S3ZBQ3	A0A0B7AUB0;A0A0B7AUP8;A0A8S4A501;A0A8S4AC37;A0A0B7ASK5;A0A8S3ZBQ3	tr|A0A0B7AUB0|A0A0B7AUB0_9EUPU Cleavage and polyadenylation specificity factor subunit 6 (Fragment) OS=Arion vulgaris OX=1028688 GN=ORF137952 PE=3 SV=1;tr|A0A0B7AUP8|A0A0B7AUP8_9EUPU Cleavage and polyadenylation specificity factor subunit 6 (Fragment) OS=A	2	2	4	74.559	0	0	0	0	0	57665
A0A0B7AUC9;A0A8S3Z893;A0A0B7ATP2;A0A8S3YV91	A0A0B7AUC9;A0A8S3Z893;A0A0B7ATP2;A0A8S3YV91	tr|A0A0B7AUC9|A0A0B7AUC9_9EUPU Amyloid-beta A4 protein OS=Arion vulgaris OX=1028688 GN=ORF141450 PE=3 SV=1;tr|A0A8S3Z893|A0A8S3Z893_9EUPU E2 domain-containing protein (Fragment) OS=Candidula unifasciata OX=100452 GN=CUNI_LOCUS9996 PE=3 SV=1;tr|A0A0B7ATP2|A	2	2	3.4	67.623	0	65441	83644	34080	29510	35074
A0A0B7AUD8;A0A8S4A192;A0A0B7AR47;A0A0B7AUE2;A0A0B7AU22;A0A8S3YTZ4;A0A0B7ARK6	A0A0B7AUD8;A0A8S4A192;A0A0B7AR47;A0A0B7AUE2	tr|A0A0B7AUD8|A0A0B7AUD8_9EUPU RRM domain-containing protein OS=Arion vulgaris OX=1028688 GN=ORF137283 PE=3 SV=1;tr|A0A8S4A192|A0A8S4A192_9EUPU RRM domain-containing protein OS=Candidula unifasciata OX=100452 GN=CUNI_LOCUS19648 PE=3 SV=1;tr|A0A0B7AR47|A0A0	5	5	17.4	30.207	0	0	0	0	45828	31937
A0A0B7AUG7;A0A8S4A1Y2;A0A8S3YPD4	A0A0B7AUG7;A0A8S4A1Y2;A0A8S3YPD4	tr|A0A0B7AUG7|A0A0B7AUG7_9EUPU Serine/threonine-protein phosphatase OS=Arion vulgaris OX=1028688 GN=ORF141770 PE=3 SV=1;tr|A0A8S4A1Y2|A0A8S4A1Y2_9EUPU Serine/threonine-protein phosphatase OS=Candidula unifasciata OX=100452 GN=CUNI_LOCUS21471 PE=3 SV=1;tr|A	4	4	20.5	35.808	0	0	0	0	79639	29747
A0A8S3Z853;A0A0B7AUL1;A0A8S3YN56;A0A0B7AUK6	A0A8S3Z853;A0A0B7AUL1;A0A8S3YN56;A0A0B7AUK6	tr|A0A8S3Z853|A0A8S3Z853_9EUPU Regulatory protein zeste OS=Candidula unifasciata OX=100452 GN=CUNI_LOCUS10847 PE=3 SV=1;tr|A0A0B7AUL1|A0A0B7AUL1_9EUPU Protein phosphatase inhibitor 2 (Fragment) OS=Arion vulgaris OX=1028688 GN=ORF144242 PE=3 SV=1;tr|A0A8S3Y	1	1	15.5	9.1458	0	0	0	0	0	0
A0A0B7AV64;A0A0B7AUP1	A0A0B7AV64;A0A0B7AUP1	tr|A0A0B7AV64|A0A0B7AV64_9EUPU L-type lectin-like domain-containing protein OS=Arion vulgaris OX=1028688 GN=ORF144368 PE=4 SV=1;tr|A0A0B7AUP1|A0A0B7AUP1_9EUPU L-type lectin-like domain-containing protein OS=Arion vulgaris OX=1028688 GN=ORF144372 PE=4 SV=1	1	1	2.2	56.49	0	0	0	0	0	0
A0A0B7AUQ2;A0A8S3ZAM5;A0A0B7AXY8	A0A0B7AUQ2;A0A8S3ZAM5;A0A0B7AXY8	tr|A0A0B7AUQ2|A0A0B7AUQ2_9EUPU RRM domain-containing protein OS=Arion vulgaris OX=1028688 GN=ORF144423 PE=4 SV=1;tr|A0A8S3ZAM5|A0A8S3ZAM5_9EUPU RRM domain-containing protein OS=Candidula unifasciata OX=100452 GN=CUNI_LOCUS9679 PE=4 SV=1;tr|A0A0B7AXY8|A0A0B	1	1	6.9	23.753	0	0	0	0	0	0
A0A0B7AUR0	A0A0B7AUR0	tr|A0A0B7AUR0|A0A0B7AUR0_9EUPU Eukaryotic translation initiation factor 3 subunit D OS=Arion vulgaris OX=1028688 GN=ORF143420 PE=3 SV=1	2	2	4.1	65.582	0	0	0	0	0	26878
A0A8S3ZSL8;A0A8S3ZK80;A0A0B7AUT8	A0A8S3ZSL8;A0A8S3ZK80;A0A0B7AUT8	tr|A0A8S3ZSL8|A0A8S3ZSL8_9EUPU Histone H2A (Fragment) OS=Candidula unifasciata OX=100452 GN=CUNI_LOCUS16526 PE=3 SV=1;tr|A0A8S3ZK80|A0A8S3ZK80_9EUPU Histone H2A OS=Candidula unifasciata OX=100452 GN=CUNI_LOCUS15327 PE=3 SV=1;tr|A0A0B7AUT8|A0A0B7AUT8_9EUPU	2	1	18.1	13.275	0	0	0	0	0	0
A0A0B7AUV5;A0A8S3ZGA5	A0A0B7AUV5;A0A8S3ZGA5	tr|A0A0B7AUV5|A0A0B7AUV5_9EUPU RNA helicase OS=Arion vulgaris OX=1028688 GN=ORF139051 PE=4 SV=1;tr|A0A8S3ZGA5|A0A8S3ZGA5_9EUPU RNA helicase (Fragment) OS=Candidula unifasciata OX=100452 GN=CUNI_LOCUS11720 PE=4 SV=1	3	3	7.2	55.453	0	0	0	0	0	0
A0A0B7AV89;A0A0B7AWV9;A0A8S3YEA9	A0A0B7AV89;A0A0B7AWV9	tr|A0A0B7AV89|A0A0B7AV89_9EUPU Sodium/potassium-transporting ATPase subunit alpha OS=Arion vulgaris OX=1028688 GN=ORF143108 PE=3 SV=1;tr|A0A0B7AWV9|A0A0B7AWV9_9EUPU Sodium/potassium-transporting ATPase subunit alpha OS=Arion vulgaris OX=1028688 GN=ORF14309	4	1	5.5	114.28	0	0	0	0	0	0
A0A8S3ZBC9;A0A0B7AVB2;A0A0B7BQC0;A0A8S3YQZ3;A0A8S3Z4G1;A0A8S3YZB2;A0A0B7AY50;A0A0B7AWH6;A0A0B7BPE9;A0A0B6Y3Q3;A0A8S3Z265	A0A8S3ZBC9;A0A0B7AVB2;A0A0B7BQC0;A0A8S3YQZ3;A0A8S3Z4G1;A0A8S3YZB2;A0A0B7AY50;A0A0B7AWH6	tr|A0A8S3ZBC9|A0A8S3ZBC9_9EUPU Ras-like GTP-binding protein Rho1 OS=Candidula unifasciata OX=100452 GN=CUNI_LOCUS9944 PE=4 SV=1;tr|A0A0B7AVB2|A0A0B7AVB2_9EUPU Ras-like GTP-binding protein Rho1 OS=Arion vulgaris OX=1028688 GN=ORF145456 PE=4 SV=1;tr|A0A0B7BQ	4	3	28	18.135	0	0	0	119980	166880	317820
A0A0B7AVB5;A0A8S4A272;A0A8S3ZNV2;A0A0B7AYN3;A0A0B7BTM6	A0A0B7AVB5;A0A8S4A272;A0A8S3ZNV2;A0A0B7AYN3	tr|A0A0B7AVB5|A0A0B7AVB5_9EUPU Small monomeric GTPase OS=Arion vulgaris OX=1028688 GN=ORF145468 PE=4 SV=1;tr|A0A8S4A272|A0A8S4A272_9EUPU Cell division control protein 42 homolog OS=Candidula unifasciata OX=100452 GN=CUNI_LOCUS21531 PE=3 SV=1;tr|A0A8S3ZNV2|	5	4	36.3	21.637	147470	218010	140400	165030	300010	261320
A0A0B7AVD1;A0A0B7AY39;A0A0B7AXN5;A0A0B7AW14;A0A8S3YZL4	A0A0B7AVD1;A0A0B7AY39;A0A0B7AXN5;A0A0B7AW14;A0A8S3YZL4	tr|A0A0B7AVD1|A0A0B7AVD1_9EUPU Heterogeneous nuclear ribonucleoprotein K OS=Arion vulgaris OX=1028688 GN=ORF144739 PE=4 SV=1;tr|A0A0B7AY39|A0A0B7AY39_9EUPU Heterogeneous nuclear ribonucleoprotein K OS=Arion vulgaris OX=1028688 GN=ORF144718 PE=4 SV=1;tr|A0A	2	2	7.1	37.326	0	0	0	0	0	0
A0A0B7AVD4	A0A0B7AVD4	tr|A0A0B7AVD4|A0A0B7AVD4_9EUPU E1 ubiquitin-activating enzyme OS=Arion vulgaris OX=1028688 GN=ORF145576 PE=3 SV=1	3	1	4.9	80.924	0	0	0	0	0	0
A0A8S3YB84;A0A0B7AVQ7	A0A8S3YB84;A0A0B7AVQ7	tr|A0A8S3YB84|A0A8S3YB84_9EUPU YDJ1-mitochondrial and ER import protein OS=Candidula unifasciata OX=100452 GN=CUNI_LOCUS11 PE=3 SV=1;tr|A0A0B7AVQ7|A0A0B7AVQ7_9EUPU DnaJ subfamily A member 1 OS=Arion vulgaris OX=1028688 GN=ORF146472 PE=3 SV=1	1	1	3.2	45.191	0	0	0	0	0	0
A0A0B7AVW4	A0A0B7AVW4	tr|A0A0B7AVW4|A0A0B7AVW4_9EUPU Aldedh domain-containing protein OS=Arion vulgaris OX=1028688 GN=ORF144535 PE=3 SV=1	4	1	10.5	57.187	185130	134030	86121	31095	227410	121150
A0A0B7AW15	A0A0B7AW15	tr|A0A0B7AW15|A0A0B7AW15_9EUPU Alpha-mannosidase OS=Arion vulgaris OX=1028688 GN=ORF146966 PE=3 SV=1	1	1	1.8	111.99	0	0	0	0	0	0
A0A0B7AZQ2;A0A0B7AWH4;A0A0B6ZN75;A0A8S4A8T6;A0A8S3YVY8	A0A0B7AZQ2;A0A0B7AWH4;A0A0B6ZN75;A0A8S4A8T6;A0A8S3YVY8	tr|A0A0B7AZQ2|A0A0B7AZQ2_9EUPU Calnexin OS=Arion vulgaris OX=1028688 GN=ORF147653 PE=3 SV=1;tr|A0A0B7AWH4|A0A0B7AWH4_9EUPU Calnexin OS=Arion vulgaris OX=1028688 GN=ORF147600 PE=3 SV=1;tr|A0A0B6ZN75|A0A0B6ZN75_9EUPU Calnexin (Fragment) OS=Arion vulgaris OX=	2	2	4	68.275	0	0	0	0	0	0
A0A0B7AWJ0;A0A0B7A943;A0A0B7AAZ7;A0A0B7A321;A0A8S3ZVB9;A0A8S3Z6I9;A0A0B7BBZ6	A0A0B7AWJ0	tr|A0A0B7AWJ0|A0A0B7AWJ0_9EUPU Tr-type G domain-containing protein OS=Arion vulgaris OX=1028688 GN=ORF142525 PE=3 SV=1	13	6	14.8	94.091	376760	558820	374990	558800	551660	698960
A0A0B7AWJ2	A0A0B7AWJ2	tr|A0A0B7AWJ2|A0A0B7AWJ2_9EUPU Actin (Fragment) OS=Arion vulgaris OX=1028688 GN=ORF141807 PE=4 SV=1	3	1	57.8	10.124	0	0	0	0	0	0
A0A0B7AWN0;A0A8S3ZXQ6;A0A0B7AZC4	A0A0B7AWN0;A0A8S3ZXQ6;A0A0B7AZC4	tr|A0A0B7AWN0|A0A0B7AWN0_9EUPU Triokinase/FMN cyclase OS=Arion vulgaris OX=1028688 GN=ORF147101 PE=4 SV=1;tr|A0A8S3ZXQ6|A0A8S3ZXQ6_9EUPU Triokinase/FMN cyclase OS=Candidula unifasciata OX=100452 GN=CUNI_LOCUS19817 PE=4 SV=1;tr|A0A0B7AZC4|A0A0B7AZC4_9EUPU T	1	1	4.1	53.791	0	0	0	0	0	0
A0A0B7AWQ6;A0A8S3Z7E9	A0A0B7AWQ6;A0A8S3Z7E9	tr|A0A0B7AWQ6|A0A0B7AWQ6_9EUPU V-type proton ATPase subunit E OS=Arion vulgaris OX=1028688 GN=ORF146145 PE=3 SV=1;tr|A0A8S3Z7E9|A0A8S3Z7E9_9EUPU V-type proton ATPase subunit E (Fragment) OS=Candidula unifasciata OX=100452 GN=CUNI_LOCUS8660 PE=3 SV=1	3	3	9.6	26.528	507260	482520	199680	240230	283750	224410
A0A0B7AWT8;A0A0B7AV68	A0A0B7AWT8	tr|A0A0B7AWT8|A0A0B7AWT8_9EUPU T-complex protein 1 subunit eta (Fragment) OS=Arion vulgaris OX=1028688 GN=ORF142911 PE=3 SV=1	6	4	15.5	60.108	46043	42737	30671	27325	50150	46008
A0A8S4A1L2;A0A0B7AX00;A0A0B7AX06;A0A0B7AZP5	A0A8S4A1L2;A0A0B7AX00;A0A0B7AX06;A0A0B7AZP5	tr|A0A8S4A1L2|A0A8S4A1L2_9EUPU Calreticulin OS=Candidula unifasciata OX=100452 GN=CUNI_LOCUS19750 PE=3 SV=1;tr|A0A0B7AX00|A0A0B7AX00_9EUPU Calreticulin OS=Arion vulgaris OX=1028688 GN=ORF147588 PE=3 SV=1;tr|A0A0B7AX06|A0A0B7AX06_9EUPU Calreticulin OS=Arion	1	1	2.5	36.905	0	0	0	0	0	0
A0A0B7AX67;A0A8S3Z831;A0A0B7AXM4;A0A0B7AUX3;A0A0B7AVI5;A0A0B7AUC2	A0A0B7AX67;A0A8S3Z831;A0A0B7AXM4	tr|A0A0B7AX67|A0A0B7AX67_9EUPU SH3 domain-containing protein (Fragment) OS=Arion vulgaris OX=1028688 GN=ORF143816 PE=4 SV=1;tr|A0A8S3Z831|A0A8S3Z831_9EUPU Spectrin alpha chain OS=Candidula unifasciata OX=100452 GN=CUNI_LOCUS11121 PE=4 SV=1;tr|A0A0B7AXM4|A0	7	2	5.8	164.53	18239	0	0	0	0	7426.6
A0A0B7AX72;A0A0B7AWS9;A0A0B6Y3F5	A0A0B7AX72;A0A0B7AWS9	tr|A0A0B7AX72|A0A0B7AX72_9EUPU Vacuolar proton pump subunit B OS=Arion vulgaris OX=1028688 GN=ORF142823 PE=3 SV=1;tr|A0A0B7AWS9|A0A0B7AWS9_9EUPU Vacuolar proton pump subunit B OS=Arion vulgaris OX=1028688 GN=ORF142830 PE=3 SV=1	8	0	23.4	57.512	585080	489900	199700	194020	316280	258320
A0A0B7AX99;A0A8S3YQN1;A0A8S4A0W2;A0A0B7AXT4	A0A0B7AX99;A0A8S3YQN1;A0A8S4A0W2;A0A0B7AXT4	tr|A0A0B7AX99|A0A0B7AX99_9EUPU Citrate synthase OS=Arion vulgaris OX=1028688 GN=ORF149155 PE=3 SV=1;tr|A0A8S3YQN1|A0A8S3YQN1_9EUPU Citrate synthase OS=Candidula unifasciata OX=100452 GN=CUNI_LOCUS4326 PE=3 SV=1;tr|A0A8S4A0W2|A0A8S4A0W2_9EUPU Citrate syntha	6	6	15.1	52.298	42529	56359	0	43200	75135	51343
A0A0B7AXB1;A0A8S4A070;A0A8S4A1L0;A0A8S3YKQ4	A0A0B7AXB1;A0A8S4A070;A0A8S4A1L0	tr|A0A0B7AXB1|A0A0B7AXB1_9EUPU Sodium/potassium-transporting ATPase subunit alpha OS=Arion vulgaris OX=1028688 GN=ORF143086 PE=3 SV=1;tr|A0A8S4A070|A0A8S4A070_9EUPU Sodium/potassium-transporting ATPase subunit alpha OS=Candidula unifasciata OX=100452 GN=CU	4	1	6.2	101.04	0	0	0	0	0	0
A0A0B7AXF0;A0A8S3ZCE2;A0A8S3ZZD3	A0A0B7AXF0;A0A8S3ZCE2;A0A8S3ZZD3	tr|A0A0B7AXF0|A0A0B7AXF0_9EUPU EF-hand domain-containing protein OS=Arion vulgaris OX=1028688 GN=ORF144299 PE=4 SV=1;tr|A0A8S3ZCE2|A0A8S3ZCE2_9EUPU EF-hand domain-containing protein OS=Candidula unifasciata OX=100452 GN=CUNI_LOCUS11113 PE=4 SV=1;tr|A0A8S3Z	1	1	7.7	18.027	0	0	0	0	0	0
A0A8S4A7E5;A0A8S3ZSK8;A0A0B7AXF8;A0A0B7AXW0	A0A8S4A7E5;A0A8S3ZSK8;A0A0B7AXF8;A0A0B7AXW0	tr|A0A8S4A7E5|A0A8S4A7E5_9EUPU UBC core domain-containing protein OS=Candidula unifasciata OX=100452 GN=CUNI_LOCUS21650 PE=3 SV=1;tr|A0A8S3ZSK8|A0A8S3ZSK8_9EUPU UBC core domain-containing protein OS=Candidula unifasciata OX=100452 GN=CUNI_LOCUS17952 PE=3 S	2	2	7.7	26.879	0	0	0	0	0	32677
A0A0B7AXM0;A0A8S3ZFT0	A0A0B7AXM0;A0A8S3ZFT0	tr|A0A0B7AXM0|A0A0B7AXM0_9EUPU protein-synthesizing GTPase (Fragment) OS=Arion vulgaris OX=1028688 GN=ORF148674 PE=4 SV=1;tr|A0A8S3ZFT0|A0A8S3ZFT0_9EUPU protein-synthesizing GTPase (Fragment) OS=Candidula unifasciata OX=100452 GN=CUNI_LOCUS11429 PE=4 SV=1	2	1	6.4	55.679	0	0	0	0	0	0
A0A8S3YRP1;A0A0B7AXP1;A0A0B7B0W0;A0A0B7B0C7;A0A8S3ZQW4;A0A0B7AY73;A0A0B7AYQ8	A0A8S3YRP1;A0A0B7AXP1;A0A0B7B0W0;A0A0B7B0C7;A0A8S3ZQW4;A0A0B7AY73;A0A0B7AYQ8	tr|A0A8S3YRP1|A0A8S3YRP1_9EUPU PDZ domain-containing protein (Fragment) OS=Candidula unifasciata OX=100452 GN=CUNI_LOCUS4646 PE=4 SV=1;tr|A0A0B7AXP1|A0A0B7AXP1_9EUPU PDZ domain-containing protein (Fragment) OS=Arion vulgaris OX=1028688 GN=ORF150071 PE=4 SV	1	1	2.1	61.525	0	0	0	0	0	0
A0A0B7AXQ6;A0A8S3YNU2;A0A0B6ZUW1;A0A0B6ZST2;A0A0B6ZTC6;A0A0B7AY69	A0A0B7AXQ6;A0A8S3YNU2	tr|A0A0B7AXQ6|A0A0B7AXQ6_9EUPU Glucose-6-phosphate 1-dehydrogenase OS=Arion vulgaris OX=1028688 GN=ORF148909 PE=3 SV=1;tr|A0A8S3YNU2|A0A8S3YNU2_9EUPU Glucose-6-phosphate 1-dehydrogenase OS=Candidula unifasciata OX=100452 GN=CUNI_LOCUS4425 PE=3 SV=1	6	2	12.9	58.286	83555	101800	67473	106560	119300	99783
A0A0B7AXU0;A0A8S3ZTU2;A0A8S3YEY1	A0A0B7AXU0;A0A8S3ZTU2;A0A8S3YEY1	tr|A0A0B7AXU0|A0A0B7AXU0_9EUPU J domain-containing protein (Fragment) OS=Arion vulgaris OX=1028688 GN=ORF149224 PE=4 SV=1;tr|A0A8S3ZTU2|A0A8S3ZTU2_9EUPU J domain-containing protein OS=Candidula unifasciata OX=100452 GN=CUNI_LOCUS16898 PE=4 SV=1;tr|A0A8S3YE	1	1	7	23.741	0	0	0	0	0	0
A0A0B7AY06	A0A0B7AY06	tr|A0A0B7AY06|A0A0B7AY06_9EUPU Peroxidase OS=Arion vulgaris OX=1028688 GN=ORF148563 PE=4 SV=1	1	1	2.4	70.457	0	0	0	0	0	0
A0A0B7AY18	A0A0B7AY18	tr|A0A0B7AY18|A0A0B7AY18_9EUPU succinate dehydrogenase (Fragment) OS=Arion vulgaris OX=1028688 GN=ORF144632 PE=3 SV=1	2	2	5	74.215	0	0	0	0	0	0
A0A8S4AA57;A0A0B7AY55	A0A8S4AA57;A0A0B7AY55	tr|A0A8S4AA57|A0A8S4AA57_9EUPU MPN domain-containing protein OS=Candidula unifasciata OX=100452 GN=CUNI_LOCUS22280 PE=3 SV=1;tr|A0A0B7AY55|A0A0B7AY55_9EUPU MPN domain-containing protein OS=Arion vulgaris OX=1028688 GN=ORF144785 PE=3 SV=1	3	3	14.1	38.316	0	0	0	0	0	0
A0A0B7AYF2	A0A0B7AYF2	tr|A0A0B7AYF2|A0A0B7AYF2_9EUPU Coiled-coil domain-containing protein 6 OS=Arion vulgaris OX=1028688 GN=ORF146183 PE=4 SV=1	1	1	3.2	51.296	0	0	0	0	0	0
A0A0B7AYU4	A0A0B7AYU4	tr|A0A0B7AYU4|A0A0B7AYU4_9EUPU Filamin-A OS=Arion vulgaris OX=1028688 GN=ORF147082 PE=3 SV=1	5	3	10.8	89.14	350320	113230	284170	304200	184150	116030
A0A0B7AZ06;A0A8S3YT52	A0A0B7AZ06;A0A8S3YT52	tr|A0A0B7AZ06|A0A0B7AZ06_9EUPU 26S proteasome non-ATPase regulatory subunit 8 (Fragment) OS=Arion vulgaris OX=1028688 GN=ORF151241 PE=3 SV=1;tr|A0A8S3YT52|A0A8S3YT52_9EUPU 26S proteasome non-ATPase regulatory subunit 8 OS=Candidula unifasciata OX=100452 GN	2	2	9.7	31.241	30312	0	35071	41001	41916	0
A0A0B7AZ12;A0A0B7AZA1;A0A8S4A313;A0A8S3YHQ0	A0A0B7AZ12;A0A0B7AZA1	tr|A0A0B7AZ12|A0A0B7AZ12_9EUPU V-type proton ATPase subunit OS=Arion vulgaris OX=1028688 GN=ORF153141 PE=3 SV=1;tr|A0A0B7AZA1|A0A0B7AZA1_9EUPU V-type proton ATPase subunit OS=Arion vulgaris OX=1028688 GN=ORF153486 PE=3 SV=1	3	3	15.8	40.142	109120	0	175690	0	57614	53139
A0A0B7AZS2;A0A8S3ZD99;A0A0B7AYX8;A0A0B7B2C4;A0A8S3ZCF3	A0A0B7AZS2;A0A8S3ZD99	tr|A0A0B7AZS2|A0A0B7AZS2_9EUPU Coatomer subunit beta OS=Arion vulgaris OX=1028688 GN=ORF152963 PE=3 SV=1;tr|A0A8S3ZD99|A0A8S3ZD99_9EUPU Beta-coat protein (Fragment) OS=Candidula unifasciata OX=100452 GN=CUNI_LOCUS11453 PE=3 SV=1	5	5	6.8	110.44	20619	0	27449	40306	28661	39667
A0A0B7B0C9;A0A0B7AZY0;A0A0B6ZVG3	A0A0B7B0C9;A0A0B7AZY0;A0A0B6ZVG3	tr|A0A0B7B0C9|A0A0B7B0C9_9EUPU V-type proton ATPase subunit C (Fragment) OS=Arion vulgaris OX=1028688 GN=ORF153193 PE=3 SV=1;tr|A0A0B7AZY0|A0A0B7AZY0_9EUPU V-type proton ATPase subunit C OS=Arion vulgaris OX=1028688 GN=ORF153195 PE=3 SV=1;tr|A0A0B6ZVG3|A0A	2	2	6.7	43.096	67539	82686	0	0	0	0
A0A0B7B0H4;A0A8S3YR52;A0A0B6YAE4;A0A8S3ZN61;A0A8S3ZMW1;A0A0B6YAN8;A0A0B6Y9Z4;A0A8S3Z4D7;A0A0B6YZD9	A0A0B7B0H4;A0A8S3YR52;A0A0B6YAE4;A0A8S3ZN61	tr|A0A0B7B0H4|A0A0B7B0H4_9EUPU ATP synthase subunit beta (Fragment) OS=Arion vulgaris OX=1028688 GN=ORF154174 PE=3 SV=1;tr|A0A8S3YR52|A0A8S3YR52_9EUPU ATP synthase subunit beta OS=Candidula unifasciata OX=100452 GN=CUNI_LOCUS3473 PE=3 SV=1;tr|A0A0B6YAE4|A0	12	12	37	58.149	168490	212780	81960	60659	232710	160670
A0A8S3ZWT6;A0A0B7B125;A0A0B7B0H6	A0A8S3ZWT6;A0A0B7B125;A0A0B7B0H6	tr|A0A8S3ZWT6|A0A8S3ZWT6_9EUPU RNA-binding protein 45 OS=Candidula unifasciata OX=100452 GN=CUNI_LOCUS19671 PE=4 SV=1;tr|A0A0B7B125|A0A0B7B125_9EUPU RNA-binding protein 45 OS=Arion vulgaris OX=1028688 GN=ORF150354 PE=4 SV=1;tr|A0A0B7B0H6|A0A0B7B0H6_9EUPU R	1	1	2.7	56.674	0	0	0	0	0	0
A0A0B7B0J4	A0A0B7B0J4	tr|A0A0B7B0J4|A0A0B7B0J4_9EUPU P-type domain-containing protein OS=Arion vulgaris OX=1028688 GN=ORF149251 PE=3 SV=1	1	1	1.7	82.019	0	0	0	0	0	0
A0A0B7B0P9	A0A0B7B0P9	tr|A0A0B7B0P9|A0A0B7B0P9_9EUPU Cytochrome P450 OS=Arion vulgaris OX=1028688 GN=ORF150717 PE=3 SV=1	1	1	1.9	59.66	0	0	0	0	0	0
A0A0B7B0V2	A0A0B7B0V2	tr|A0A0B7B0V2|A0A0B7B0V2_9EUPU Obg-like ATPase 1 OS=Arion vulgaris OX=1028688 GN=ORF155009 PE=3 SV=1	6	2	16.6	44.944	127770	163210	105660	223930	206630	240140
A0A0B7B2Q2;A0A0B7B102	A0A0B7B2Q2;A0A0B7B102	tr|A0A0B7B2Q2|A0A0B7B2Q2_9EUPU Pept_C1 domain-containing protein (Fragment) OS=Arion vulgaris OX=1028688 GN=ORF154421 PE=3 SV=1;tr|A0A0B7B102|A0A0B7B102_9EUPU Pept_C1 domain-containing protein (Fragment) OS=Arion vulgaris OX=1028688 GN=ORF154427 PE=3 SV=1	1	1	2.9	60.881	0	0	0	0	0	0
A0A0B7B141	A0A0B7B141	tr|A0A0B7B141|A0A0B7B141_9EUPU DUF4116 domain-containing protein (Fragment) OS=Arion vulgaris OX=1028688 GN=ORF157026 PE=4 SV=1	1	1	11	11.461	0	0	0	0	0	0
A0A0B7BD77;A0A0B7BD95;A0A0B7BDJ8;A0A0B7BFZ1;A0A0B7B3T9;A0A0B7BFZ5;A0A0B7BCN3;A0A8S3ZZR7;A0A8S3ZTZ6;A0A8S3ZTI1;A0A8S3ZYM1;A0A0B7B1A6	A0A0B7BD77;A0A0B7BD95;A0A0B7BDJ8;A0A0B7BFZ1;A0A0B7B3T9;A0A0B7BFZ5;A0A0B7BCN3;A0A8S3ZZR7;A0A8S3ZTZ6;A0A8S3ZTI1;A0A8S3ZYM1;A0A0B7B1A6	tr|A0A0B7BD77|A0A0B7BD77_9EUPU Enoyl-ACP reductase (Fragment) OS=Arion vulgaris OX=1028688 GN=ORF179936 PE=4 SV=1;tr|A0A0B7BD95|A0A0B7BD95_9EUPU Tropinone reductase-like 3 (Fragment) OS=Arion vulgaris OX=1028688 GN=ORF179954 PE=4 SV=1;tr|A0A0B7BDJ8|A0A0B7B	1	1	10.8	7.8881	0	0	0	0	0	0
A0A0B7B1W7;A0A0B7B1C8;A0A8S3Z6X9;A0A0B6ZVK6;A0A0B6ZUS1;A0A0B6ZX80;A0A0B6ZUX2;A0A0B7AYG7;A0A8S4A065	A0A0B7B1W7;A0A0B7B1C8;A0A8S3Z6X9;A0A0B6ZVK6;A0A0B6ZUS1;A0A0B6ZX80;A0A0B6ZUX2	tr|A0A0B7B1W7|A0A0B7B1W7_9EUPU Chloride intracellular channel exl-1 OS=Arion vulgaris OX=1028688 GN=ORF151824 PE=4 SV=1;tr|A0A0B7B1C8|A0A0B7B1C8_9EUPU Chloride intracellular channel protein OS=Arion vulgaris OX=1028688 GN=ORF151829 PE=4 SV=1;tr|A0A8S3Z6X9|	5	5	19.4	31.655	408550	561450	443560	454090	495850	437210
A0A0B7B1N2;A0A8S3ZF30;A0A0B7B549	A0A0B7B1N2;A0A8S3ZF30	tr|A0A0B7B1N2|A0A0B7B1N2_9EUPU T-complex protein 1 subunit gamma OS=Arion vulgaris OX=1028688 GN=ORF158229 PE=3 SV=1;tr|A0A8S3ZF30|A0A8S3ZF30_9EUPU T-complex protein 1 subunit gamma OS=Candidula unifasciata OX=100452 GN=CUNI_LOCUS13427 PE=3 SV=1	5	5	11.4	61.116	30425	27725	0	16043	32026	26547
A0A0B7B215	A0A0B7B215	tr|A0A0B7B215|A0A0B7B215_9EUPU VWFC domain-containing protein (Fragment) OS=Arion vulgaris OX=1028688 GN=ORF158843 PE=4 SV=1	1	1	0.9	183.14	0	0	0	0	0	0
A0A8S3YW24;A0A0B7B257;A0A8S3Z753;A0A0B6Y7S3	A0A8S3YW24;A0A0B7B257;A0A8S3Z753;A0A0B6Y7S3	tr|A0A8S3YW24|A0A8S3YW24_9EUPU non-specific serine/threonine protein kinase OS=Candidula unifasciata OX=100452 GN=CUNI_LOCUS5986 PE=3 SV=1;tr|A0A0B7B257|A0A0B7B257_9EUPU non-specific serine/threonine protein kinase OS=Arion vulgaris OX=1028688 GN=ORF152549	2	2	6.4	40.692	0	0	0	0	0	30425
A0A0B7B258	A0A0B7B258	tr|A0A0B7B258|A0A0B7B258_9EUPU NADH-cytochrome b5 reductase OS=Arion vulgaris OX=1028688 GN=ORF157502 PE=3 SV=1	1	1	5.8	34.805	0	0	0	0	0	0
A0A0B7B5Z2;A0A0B7B2D7;A0A0B7B3A5	A0A0B7B5Z2;A0A0B7B2D7;A0A0B7B3A5	tr|A0A0B7B5Z2|A0A0B7B5Z2_9EUPU SH3b domain-containing protein (Fragment) OS=Arion vulgaris OX=1028688 GN=ORF159568 PE=4 SV=1;tr|A0A0B7B2D7|A0A0B7B2D7_9EUPU SH3b domain-containing protein (Fragment) OS=Arion vulgaris OX=1028688 GN=ORF159550 PE=4 SV=1;tr|A0A	1	1	2.5	65.403	0	0	0	0	0	0
A0A0B7B5X4;A0A0B7B5X9;A0A0B7B2X3;A0A0B7B6F9	A0A0B7B5X4;A0A0B7B5X9;A0A0B7B2X3;A0A0B7B6F9	tr|A0A0B7B5X4|A0A0B7B5X4_9EUPU WD_REPEATS_REGION domain-containing protein OS=Arion vulgaris OX=1028688 GN=ORF160935 PE=3 SV=1;tr|A0A0B7B5X9|A0A0B7B5X9_9EUPU Echinoderm microtubule-associated protein-like 2 OS=Arion vulgaris OX=1028688 GN=ORF160976 PE=4 SV	2	1	3.9	71.089	0	0	0	0	0	0
A0A0B7B350;A0A0B7B2N8	A0A0B7B350;A0A0B7B2N8	tr|A0A0B7B350|A0A0B7B350_9EUPU Phosphotransferase OS=Arion vulgaris OX=1028688 GN=ORF158441 PE=3 SV=1;tr|A0A0B7B2N8|A0A0B7B2N8_9EUPU Phosphotransferase OS=Arion vulgaris OX=1028688 GN=ORF158452 PE=3 SV=1	3	1	9.7	52.16	0	0	0	0	0	0
A0A0B7B381;A0A8S3ZW77	A0A0B7B381;A0A8S3ZW77	tr|A0A0B7B381|A0A0B7B381_9EUPU pyridoxal 5-phosphate synthase (Fragment) OS=Arion vulgaris OX=1028688 GN=ORF159297 PE=4 SV=1;tr|A0A8S3ZW77|A0A8S3ZW77_9EUPU pyridoxal 5-phosphate synthase OS=Candidula unifasciata OX=100452 GN=CUNI_LOCUS16199 PE=3 SV=1	1	1	9.1	12.964	0	0	0	0	0	0
A0A0B7B685;A0A0B7B3L1	A0A0B7B685;A0A0B7B3L1	tr|A0A0B7B685|A0A0B7B685_9EUPU MICOS complex subunit MIC60 (Fragment) OS=Arion vulgaris OX=1028688 GN=ORF160470 PE=3 SV=1;tr|A0A0B7B3L1|A0A0B7B3L1_9EUPU MICOS complex subunit MIC60 OS=Arion vulgaris OX=1028688 GN=ORF160462 PE=3 SV=1	1	1	2	50.29	0	0	0	0	0	0
A0A0B7B3P5	A0A0B7B3P5	tr|A0A0B7B3P5|A0A0B7B3P5_9EUPU Heterochromatin protein 1-binding protein 3 OS=Arion vulgaris OX=1028688 GN=ORF155570 PE=4 SV=1	1	1	1.2	92.345	0	0	0	0	0	0
A0A0B7B3P8;A0A8S3ZKX5;A0A0B7AUJ0	A0A0B7B3P8;A0A8S3ZKX5;A0A0B7AUJ0	tr|A0A0B7B3P8|A0A0B7B3P8_9EUPU Protein disulfide-isomerase OS=Arion vulgaris OX=1028688 GN=ORF156308 PE=3 SV=1;tr|A0A8S3ZKX5|A0A8S3ZKX5_9EUPU Protein disulfide-isomerase OS=Candidula unifasciata OX=100452 GN=CUNI_LOCUS13923 PE=3 SV=1;tr|A0A0B7AUJ0|A0A0B7AU	2	1	4.4	55.759	0	0	0	0	0	0
A0A8S3Z7H3;A0A0B7B3S0;A0A0B7B6F0;A0A0B7B497;A0A0B7B5W9;A0A8S3ZVY0	A0A8S3Z7H3;A0A0B7B3S0;A0A0B7B6F0;A0A0B7B497;A0A0B7B5W9;A0A8S3ZVY0	tr|A0A8S3Z7H3|A0A8S3Z7H3_9EUPU Tumor protein p53-inducible protein 11 OS=Candidula unifasciata OX=100452 GN=CUNI_LOCUS8689 PE=4 SV=1;tr|A0A0B7B3S0|A0A0B7B3S0_9EUPU Tumor protein p53-inducible protein 11 OS=Arion vulgaris OX=1028688 GN=ORF160905 PE=4 SV=1;t	1	1	7.8	20.029	0	0	0	0	0	0
A0A8S3YGG7;A0A0B7B430	A0A8S3YGG7;A0A0B7B430	tr|A0A8S3YGG7|A0A8S3YGG7_9EUPU Leucine-rich repeat-containing protein 15-like OS=Candidula unifasciata OX=100452 GN=CUNI_LOCUS1871 PE=4 SV=1;tr|A0A0B7B430|A0A0B7B430_9EUPU LRRCT domain-containing protein (Fragment) OS=Arion vulgaris OX=1028688 GN=ORF160495	1	1	1.5	73.072	0	0	0	0	0	0
A0A0B7B472;A0A0B7B756;A0A0B7B7P5;A0A8S3YHN0	A0A0B7B472;A0A0B7B756;A0A0B7B7P5;A0A8S3YHN0	tr|A0A0B7B472|A0A0B7B472_9EUPU Myosin motor domain-containing protein OS=Arion vulgaris OX=1028688 GN=ORF163454 PE=3 SV=1;tr|A0A0B7B756|A0A0B7B756_9EUPU Myosin motor domain-containing protein OS=Arion vulgaris OX=1028688 GN=ORF163429 PE=3 SV=1;tr|A0A0B7B7P	36	32	20	224.9	446500	442450	510190	380180	568810	388710
A0A8S3ZJX0;A0A0B7B4B9	A0A8S3ZJX0;A0A0B7B4B9	tr|A0A8S3ZJX0|A0A8S3ZJX0_9EUPU Reticulocalbin-2 OS=Candidula unifasciata OX=100452 GN=CUNI_LOCUS13050 PE=4 SV=1;tr|A0A0B7B4B9|A0A0B7B4B9_9EUPU Reticulocalbin-2 OS=Arion vulgaris OX=1028688 GN=ORF161933 PE=4 SV=1	1	1	5.6	24.677	0	0	0	0	0	0
A0A0B7B4W7;A0A8S3YMF9;A0A0B7B4E2	A0A0B7B4W7;A0A8S3YMF9;A0A0B7B4E2	tr|A0A0B7B4W7|A0A0B7B4W7_9EUPU Hydroxysteroid dehydrogenase-like protein 2 (Fragment) OS=Arion vulgaris OX=1028688 GN=ORF162030 PE=4 SV=1;tr|A0A8S3YMF9|A0A8S3YMF9_9EUPU SCP2 domain-containing protein OS=Candidula unifasciata OX=100452 GN=CUNI_LOCUS2220 PE=	1	1	3.8	39.712	0	0	0	0	0	0
A0A0B7B4L2	A0A0B7B4L2	tr|A0A0B7B4L2|A0A0B7B4L2_9EUPU DUF3480 domain-containing protein (Fragment) OS=Arion vulgaris OX=1028688 GN=ORF157014 PE=4 SV=1	1	1	20.5	8.1802	0	0	0	0	0	0
A0A0B7B7K9;A0A0B7B4M2	A0A0B7B7K9;A0A0B7B4M2	tr|A0A0B7B7K9|A0A0B7B7K9_9EUPU Calponin-homology (CH) domain-containing protein OS=Arion vulgaris OX=1028688 GN=ORF164542 PE=3 SV=1;tr|A0A0B7B4M2|A0A0B7B4M2_9EUPU Transgelin OS=Arion vulgaris OX=1028688 GN=ORF164532 PE=3 SV=1	1	1	5	22.551	0	0	0	0	0	0
A0A0B7B4N1	A0A0B7B4N1	tr|A0A0B7B4N1|A0A0B7B4N1_9EUPU Gelsolin-like protein 1 OS=Arion vulgaris OX=1028688 GN=ORF158201 PE=4 SV=1	1	1	3.3	41.279	0	0	0	0	0	0
A0A8S3YZ93;A0A0B7B592	A0A8S3YZ93;A0A0B7B592	tr|A0A8S3YZ93|A0A8S3YZ93_9EUPU GTP-binding protein SAR1b OS=Candidula unifasciata OX=100452 GN=CUNI_LOCUS7577 PE=3 SV=1;tr|A0A0B7B592|A0A0B7B592_9EUPU GTP-binding protein SAR1b (Fragment) OS=Arion vulgaris OX=1028688 GN=ORF158403 PE=3 SV=1	2	2	10.7	22.254	0	0	0	0	0	27247
A0A0B7B5Q4	A0A0B7B5Q4	tr|A0A0B7B5Q4|A0A0B7B5Q4_9EUPU Gal_mutarotas_2 domain-containing protein OS=Arion vulgaris OX=1028688 GN=ORF163851 PE=4 SV=1	1	1	2.4	41.791	0	0	0	0	0	0
A0A0B7B5Y6	A0A0B7B5Y6	tr|A0A0B7B5Y6|A0A0B7B5Y6_9EUPU Aldo_ket_red domain-containing protein (Fragment) OS=Arion vulgaris OX=1028688 GN=ORF161064 PE=4 SV=1	2	2	10.7	24.864	0	0	0	0	0	0
A0A0B7B670;A0A8S3Z3T6;A0A8S4A684;A0A0B7B7T0;A0A0B7B5S3;A0A0B6Z0M5;A0A8S4ADX8;A0A8S3ZNW7;A0A0B6ZJM1;A0A8S3ZJY4;CON__ENSEMBL:ENSBTAP00000025008;A0A0B6Z0Z6;A0A0B6Z2B0;A0A8S3YY44	A0A0B7B670;A0A8S3Z3T6;A0A8S4A684	tr|A0A0B7B670|A0A0B7B670_9EUPU Tubulin beta chain OS=Arion vulgaris OX=1028688 GN=ORF164932 PE=3 SV=1;tr|A0A8S3Z3T6|A0A8S3Z3T6_9EUPU Tubulin beta chain OS=Candidula unifasciata OX=100452 GN=CUNI_LOCUS7389 PE=3 SV=1;tr|A0A8S4A684|A0A8S4A684_9EUPU Tubulin_C	19	2	56.4	50.342	264810	321410	352680	0	353450	372050
A0A8S3YMU1;A0A0B7B7I1;A0A0B7B767;A0A0B7B960;A0A0B7B693	A0A8S3YMU1;A0A0B7B7I1;A0A0B7B767;A0A0B7B960;A0A0B7B693	tr|A0A8S3YMU1|A0A8S3YMU1_9EUPU Phosphate carrier protein, mitochondrial OS=Candidula unifasciata OX=100452 GN=CUNI_LOCUS3246 PE=3 SV=1;tr|A0A0B7B7I1|A0A0B7B7I1_9EUPU Phosphate carrier protein, mitochondrial OS=Arion vulgaris OX=1028688 GN=ORF167442 PE=3 SV	1	1	3.4	38.64	0	0	0	0	0	0
A0A8S3Z1R1;A0A0B7B6H7	A0A8S3Z1R1;A0A0B7B6H7	tr|A0A8S3Z1R1|A0A8S3Z1R1_9EUPU Methylthioribose-1-phosphate isomerase OS=Candidula unifasciata OX=100452 GN=CUNI_LOCUS8955 PE=3 SV=1;tr|A0A0B7B6H7|A0A0B7B6H7_9EUPU Methylthioribose-1-phosphate isomerase OS=Arion vulgaris OX=1028688 GN=ORF167890 PE=3 SV=1	1	1	3.1	39.737	0	0	0	0	0	0
A0A0B7B6N7	A0A0B7B6N7	tr|A0A0B7B6N7|A0A0B7B6N7_9EUPU phenylalanine--tRNA ligase OS=Arion vulgaris OX=1028688 GN=ORF168191 PE=3 SV=1	1	1	7.3	34.867	0	0	0	0	0	0
A0A0B7B7T9;A0A0B7B6X2;A0A0B6Y267;CON__ENSEMBL:ENSBTAP00000006074	A0A0B7B7T9;A0A0B7B6X2;A0A0B6Y267	tr|A0A0B7B7T9|A0A0B7B7T9_9EUPU TSP C-terminal domain-containing protein (Fragment) OS=Arion vulgaris OX=1028688 GN=ORF168806 PE=4 SV=1;tr|A0A0B7B6X2|A0A0B7B6X2_9EUPU TSP C-terminal domain-containing protein (Fragment) OS=Arion vulgaris OX=1028688 GN=ORF168	4	2	12.2	44.686	2704100	3163000	3929600	1461700	1192600	594140
A0A0B7B7W6;A0A0B7B6Z7;A0A0B7B6Z4	A0A0B7B7W6;A0A0B7B6Z7;A0A0B7B6Z4	tr|A0A0B7B7W6|A0A0B7B7W6_9EUPU 15-hydroxyprostaglandin dehydrogenase OS=Arion vulgaris OX=1028688 GN=ORF168999 PE=3 SV=1;tr|A0A0B7B6Z7|A0A0B7B6Z7_9EUPU 15-hydroxyprostaglandin dehydrogenase OS=Arion vulgaris OX=1028688 GN=ORF169001 PE=3 SV=1;tr|A0A0B7B6Z4|	1	1	4.7	27.626	0	0	0	0	0	0
A0A0B7B6Z8	A0A0B7B6Z8	tr|A0A0B7B6Z8|A0A0B7B6Z8_9EUPU Stress protein DDR48 (Fragment) OS=Arion vulgaris OX=1028688 GN=ORF161875 PE=4 SV=1	1	1	3.6	31.231	0	0	0	0	0	0
A0A0B7B722	A0A0B7B722	tr|A0A0B7B722|A0A0B7B722_9EUPU APS kinase OS=Arion vulgaris OX=1028688 GN=ORF169196 PE=3 SV=1	3	3	6.5	68.418	27520	0	0	36822	38848	61982
A0A0B7B774;A0A0B7BA60;A0A0B7B846;A0A0B7B836;A0A0B7BAQ7;A0A0B7B8F3;A0A0B7B840;A0A0B7B778;A0A0B7AAF6;A0A0B7ABE1;A0A0B7B8F8	A0A0B7B774;A0A0B7BA60;A0A0B7B846;A0A0B7B836;A0A0B7BAQ7;A0A0B7B8F3	tr|A0A0B7B774|A0A0B7B774_9EUPU Myosin heavy chain, striated muscle OS=Arion vulgaris OX=1028688 GN=ORF169468 PE=3 SV=1;tr|A0A0B7BA60|A0A0B7BA60_9EUPU Myosin heavy chain, striated muscle OS=Arion vulgaris OX=1028688 GN=ORF169491 PE=3 SV=1;tr|A0A0B7B846|A0A0	22	5	14.1	221.77	178600	15846	91414	113860	124440	48805
A0A0B7B784;A0A8S3YNI2;A0A0B7B6L7;A0A0B6Z4R6;A0A0B7AZ26;A0A0B7AZW9;A0A8S3ZEH7	A0A0B7B784;A0A8S3YNI2;A0A0B7B6L7;A0A0B6Z4R6;A0A0B7AZ26	tr|A0A0B7B784|A0A0B7B784_9EUPU Splicing factor, arginine/serine-rich 1 OS=Arion vulgaris OX=1028688 GN=ORF162188 PE=4 SV=1;tr|A0A8S3YNI2|A0A8S3YNI2_9EUPU Splicing factor, arginine/serine-rich 1 OS=Candidula unifasciata OX=100452 GN=CUNI_LOCUS4207 PE=3 SV=1	6	6	33.5	24.995	99519	144940	115620	117150	203170	260320
A0A0B7B791;A0A8S3ZGG2	A0A0B7B791;A0A8S3ZGG2	tr|A0A0B7B791|A0A0B7B791_9EUPU dolichyl-diphosphooligosaccharide--protein glycotransferase OS=Arion vulgaris OX=1028688 GN=ORF169600 PE=3 SV=1;tr|A0A8S3ZGG2|A0A8S3ZGG2_9EUPU dolichyl-diphosphooligosaccharide--protein glycotransferase OS=Candidula unifascia	2	2	3.9	80.795	0	0	0	0	0	0
A0A8S3Z6Z4;A0A0B7B7Z5;A0A0B7B7F2	A0A8S3Z6Z4;A0A0B7B7Z5;A0A0B7B7F2	tr|A0A8S3Z6Z4|A0A8S3Z6Z4_9EUPU IF rod domain-containing protein OS=Candidula unifasciata OX=100452 GN=CUNI_LOCUS9028 PE=3 SV=1;tr|A0A0B7B7Z5|A0A0B7B7Z5_9EUPU IF rod domain-containing protein OS=Arion vulgaris OX=1028688 GN=ORF164099 PE=3 SV=1;tr|A0A0B7B7F2	1	1	2.6	57.72	0	0	0	0	0	0
A0A0B7B7H5	A0A0B7B7H5	tr|A0A0B7B7H5|A0A0B7B7H5_9EUPU Alpha-actinin, sarcomeric OS=Arion vulgaris OX=1028688 GN=ORF162867 PE=3 SV=1	23	2	32.1	103.4	326830	286950	269230	178890	178280	118660
A0A0B7B7H9	A0A0B7B7H9	tr|A0A0B7B7H9|A0A0B7B7H9_9EUPU Elongation factor Tu (Fragment) OS=Arion vulgaris OX=1028688 GN=ORF162914 PE=3 SV=1	2	2	5.9	52.946	0	0	0	0	0	0
A0A0B7B7K6;A0A8S3Z1B2	A0A0B7B7K6;A0A8S3Z1B2	tr|A0A0B7B7K6|A0A0B7B7K6_9EUPU Syntenin-1 OS=Arion vulgaris OX=1028688 GN=ORF168041 PE=4 SV=1;tr|A0A8S3Z1B2|A0A8S3Z1B2_9EUPU Syntenin OS=Candidula unifasciata OX=100452 GN=CUNI_LOCUS6669 PE=4 SV=1	1	1	7	32.623	0	0	0	0	0	0
A0A0B7B7L8	A0A0B7B7L8	tr|A0A0B7B7L8|A0A0B7B7L8_9EUPU GST N-terminal domain-containing protein (Fragment) OS=Arion vulgaris OX=1028688 GN=ORF163209 PE=4 SV=1	1	1	7	14.516	0	0	0	0	0	0
A0A0B7B7P1;A0A8S4A249	A0A0B7B7P1;A0A8S4A249	tr|A0A0B7B7P1|A0A0B7B7P1_9EUPU Proteasome subunit alpha type OS=Arion vulgaris OX=1028688 GN=ORF167787 PE=3 SV=1;tr|A0A8S4A249|A0A8S4A249_9EUPU Proteasome subunit alpha type OS=Candidula unifasciata OX=100452 GN=CUNI_LOCUS19583 PE=3 SV=1	3	3	16.6	26.572	97147	94006	86138	36781	51201	26294
A0A0B7B822	A0A0B7B822	tr|A0A0B7B822|A0A0B7B822_9EUPU Calponin-homology (CH) domain-containing protein OS=Arion vulgaris OX=1028688 GN=ORF169341 PE=4 SV=1	9	3	7.4	188.69	49612	0	31647	65703	52440	47464
A0A0B7B862;A0A8S3ZG50	A0A0B7B862;A0A8S3ZG50	tr|A0A0B7B862|A0A0B7B862_9EUPU C-1-tetrahydrofolate synthase, cytoplasmic OS=Arion vulgaris OX=1028688 GN=ORF171334 PE=3 SV=1;tr|A0A8S3ZG50|A0A8S3ZG50_9EUPU C-1-tetrahydrofolate synthase, cytoplasmic OS=Candidula unifasciata OX=100452 GN=CUNI_LOCUS12676 PE	2	2	3.4	100.91	69615	0	136670	0	155190	0
A0A0B7B879;A0A8S3ZQL7	A0A0B7B879	tr|A0A0B7B879|A0A0B7B879_9EUPU Heat shock 70 kDa protein 9 (Fragment) OS=Arion vulgaris OX=1028688 GN=ORF171442 PE=3 SV=1	5	2	13.7	53.656	0	0	0	0	0	0
A0A0B7B882	A0A0B7B882	tr|A0A0B7B882|A0A0B7B882_9EUPU Molecular chaperone DnaK (Fragment) OS=Arion vulgaris OX=1028688 GN=ORF171469 PE=3 SV=1	1	1	18.7	8.1831	0	0	0	0	0	0
A0A0B7B891;A0A0B7B8W1	A0A0B7B891;A0A0B7B8W1	tr|A0A0B7B891|A0A0B7B891_9EUPU UBA_e1_C domain-containing protein OS=Arion vulgaris OX=1028688 GN=ORF165637 PE=3 SV=1;tr|A0A0B7B8W1|A0A0B7B8W1_9EUPU UBA_e1_C domain-containing protein (Fragment) OS=Arion vulgaris OX=1028688 GN=ORF165630 PE=3 SV=1	1	1	1.3	113.02	0	0	0	0	0	0
A0A0B7B9G4;A0A0B7B893;A0A0B7BBS5	A0A0B7B9G4;A0A0B7B893;A0A0B7BBS5	tr|A0A0B7B9G4|A0A0B7B9G4_9EUPU Rieske domain-containing protein OS=Arion vulgaris OX=1028688 GN=ORF171557 PE=4 SV=1;tr|A0A0B7B893|A0A0B7B893_9EUPU Rieske domain-containing protein OS=Arion vulgaris OX=1028688 GN=ORF171534 PE=4 SV=1;tr|A0A0B7BBS5|A0A0B7BBS5	1	1	6.3	26	0	0	0	0	0	0
A0A8S3YY65;A0A0B7B8D3	A0A8S3YY65;A0A0B7B8D3	tr|A0A8S3YY65|A0A8S3YY65_9EUPU Ubiquitin carboxyl-terminal hydrolase (Fragment) OS=Candidula unifasciata OX=100452 GN=CUNI_LOCUS7641 PE=3 SV=1;tr|A0A0B7B8D3|A0A0B7B8D3_9EUPU Ubiquitin carboxyl-terminal hydrolase OS=Arion vulgaris OX=1028688 GN=ORF169955 PE	1	1	2.5	49.703	0	0	0	0	0	0
A0A0B7B8F0;A0A0B7BBX7;A0A0B7B992;A0A0B7B9L7	A0A0B7B8F0;A0A0B7BBX7;A0A0B7B992;A0A0B7B9L7	tr|A0A0B7B8F0|A0A0B7B8F0_9EUPU LIM zinc-binding domain-containing protein OS=Arion vulgaris OX=1028688 GN=ORF171902 PE=4 SV=1;tr|A0A0B7BBX7|A0A0B7BBX7_9EUPU LIM and SH3 domain protein Lasp OS=Arion vulgaris OX=1028688 GN=ORF171909 PE=4 SV=1;tr|A0A0B7B992|A	2	1	11.4	22.228	0	0	0	0	0	0
A0A0B7B8J0	A0A0B7B8J0	tr|A0A0B7B8J0|A0A0B7B8J0_9EUPU L-xylulose reductase OS=Arion vulgaris OX=1028688 GN=ORF172160 PE=4 SV=1	1	1	7.4	26.085	0	0	0	0	0	0
A0A0B7BBE1;A0A0B7B996	A0A0B7BBE1;A0A0B7B996	tr|A0A0B7BBE1|A0A0B7BBE1_9EUPU RRM domain-containing protein (Fragment) OS=Arion vulgaris OX=1028688 GN=ORF171918 PE=4 SV=1;tr|A0A0B7B996|A0A0B7B996_9EUPU RRM domain-containing protein (Fragment) OS=Arion vulgaris OX=1028688 GN=ORF171926 PE=4 SV=1	1	1	8.5	21.723	0	0	0	0	0	0
A0A0B7B9M1;A0A0B6ZH02	A0A0B7B9M1;A0A0B6ZH02	tr|A0A0B7B9M1|A0A0B7B9M1_9EUPU RRM domain-containing protein OS=Arion vulgaris OX=1028688 GN=ORF171920 PE=4 SV=1;tr|A0A0B6ZH02|A0A0B6ZH02_9EUPU RRM domain-containing protein (Fragment) OS=Arion vulgaris OX=1028688 GN=ORF63588 PE=4 SV=1	2	2	7.5	38.544	0	0	0	0	0	0
A0A8S3Z3E3;A0A0B7B9R1;A0A8S3ZI93;A0A0B7AKG5;A0A0B7AK52	A0A8S3Z3E3;A0A0B7B9R1;A0A8S3ZI93	tr|A0A8S3Z3E3|A0A8S3Z3E3_9EUPU Ras-related protein Rab-1A OS=Candidula unifasciata OX=100452 GN=CUNI_LOCUS6714 PE=4 SV=1;tr|A0A0B7B9R1|A0A0B7B9R1_9EUPU Ras-related protein Rab-1A OS=Arion vulgaris OX=1028688 GN=ORF172859 PE=4 SV=1;tr|A0A8S3ZI93|A0A8S3ZI93_	6	5	41.5	22.863	96697	122600	88357	134040	190380	235500
A0A0B7B9R8	A0A0B7B9R8	tr|A0A0B7B9R8|A0A0B7B9R8_9EUPU GMC_OxRdtase_N domain-containing protein OS=Arion vulgaris OX=1028688 GN=ORF174600 PE=3 SV=1	1	1	3.9	66.008	0	0	0	0	0	0
A0A0B7B9X1	A0A0B7B9X1	tr|A0A0B7B9X1|A0A0B7B9X1_9EUPU VWFA domain-containing protein (Fragment) OS=Arion vulgaris OX=1028688 GN=ORF172502 PE=4 SV=1	1	1	13.9	8.6805	0	0	0	0	0	0
A0A8S3ZVZ6;A0A0B7BCW0;A0A0B7B9X6	A0A8S3ZVZ6;A0A0B7BCW0;A0A0B7B9X6	tr|A0A8S3ZVZ6|A0A8S3ZVZ6_9EUPU Eukaryotic translation initiation factor 5 OS=Candidula unifasciata OX=100452 GN=CUNI_LOCUS19301 PE=3 SV=1;tr|A0A0B7BCW0|A0A0B7BCW0_9EUPU Eukaryotic translation initiation factor 5 OS=Arion vulgaris OX=1028688 GN=ORF174961 PE	1	1	2.9	42.468	0	0	0	0	0	0
A0A0B7BAI4;A0A0B7BAG5;A0A0B7BAH8;A0A8S3ZTR6;A0A0B7BA31;A0A0B7BC75	A0A0B7BAI4;A0A0B7BAG5;A0A0B7BAH8;A0A8S3ZTR6;A0A0B7BA31;A0A0B7BC75	tr|A0A0B7BAI4|A0A0B7BAI4_9EUPU glutathione transferase (Fragment) OS=Arion vulgaris OX=1028688 GN=ORF173572 PE=4 SV=1;tr|A0A0B7BAG5|A0A0B7BAG5_9EUPU glutathione transferase (Fragment) OS=Arion vulgaris OX=1028688 GN=ORF173525 PE=4 SV=1;tr|A0A0B7BAH8|A0A0B7	1	1	4.8	24.207	0	0	0	0	0	0
A0A0B7BAV8;A0A0B7BAA0;A0A0B7B895;A0A0B7B7B6;A0A0B7B8K1;A0A0B7B7C2;A0A0B7B8K6;A0A0B7B889;A0A8S3Z7S3;A0A8S3ZCG7	A0A0B7BAV8;A0A0B7BAA0;A0A0B7B895;A0A0B7B7B6;A0A0B7B8K1;A0A0B7B7C2;A0A0B7B8K6;A0A0B7B889	tr|A0A0B7BAV8|A0A0B7BAV8_9EUPU Adenosylhomocysteinase OS=Arion vulgaris OX=1028688 GN=ORF169732 PE=3 SV=1;tr|A0A0B7BAA0|A0A0B7BAA0_9EUPU Adenosylhomocysteinase OS=Arion vulgaris OX=1028688 GN=ORF169737 PE=3 SV=1;tr|A0A0B7B895|A0A0B7B895_9EUPU Adenosylhomoc	9	5	22.2	58.78	214130	695390	133020	282460	257880	341130
A0A0B7BAI5	A0A0B7BAI5	tr|A0A0B7BAI5|A0A0B7BAI5_9EUPU Prolyl-tRNA synthetase (Fragment) OS=Arion vulgaris OX=1028688 GN=ORF170143 PE=3 SV=1	1	1	1.8	191.79	0	0	0	0	0	0
A0A0B7BAT3;A0A0B7BDQ7	A0A0B7BAT3;A0A0B7BDQ7	tr|A0A0B7BAT3|A0A0B7BAT3_9EUPU RRM domain-containing protein (Fragment) OS=Arion vulgaris OX=1028688 GN=ORF176888 PE=4 SV=1;tr|A0A0B7BDQ7|A0A0B7BDQ7_9EUPU RRM domain-containing protein (Fragment) OS=Arion vulgaris OX=1028688 GN=ORF176900 PE=4 SV=1	1	1	1.5	72.238	0	0	0	0	0	0
A0A0B7BB55;A0A8S3Z7J2	A0A0B7BB55;A0A8S3Z7J2	tr|A0A0B7BB55|A0A0B7BB55_9EUPU AAA domain-containing protein OS=Arion vulgaris OX=1028688 GN=ORF171324 PE=3 SV=1;tr|A0A8S3Z7J2|A0A8S3Z7J2_9EUPU AAA domain-containing protein (Fragment) OS=Candidula unifasciata OX=100452 GN=CUNI_LOCUS9696 PE=4 SV=1	4	4	15.4	49.49	48345	0	0	63730	83266	42897
A0A0B7BD91;A0A0B7BDM5;A0A0B7BB63;A0A0B7BBL5;A0A0B7BBM0;A0A0B7BB68;A0A8S3ZEX4	A0A0B7BD91;A0A0B7BDM5;A0A0B7BB63;A0A0B7BBL5;A0A0B7BBM0;A0A0B7BB68;A0A8S3ZEX4	tr|A0A0B7BD91|A0A0B7BD91_9EUPU Hydroxysteroid 17-beta dehydrogenase 4 (Fragment) OS=Arion vulgaris OX=1028688 GN=ORF175944 PE=3 SV=1;tr|A0A0B7BDM5|A0A0B7BDM5_9EUPU Peroxisomal multifunctional enzyme type 2 (Fragment) OS=Arion vulgaris OX=1028688 GN=ORF1759	1	1	4.1	31.811	0	0	0	0	0	0
A0A8S4A1G4;A0A8S3Z7B0;A0A0B7BBB3;A0A0B6YGJ2	A0A8S4A1G4;A0A8S3Z7B0;A0A0B7BBB3;A0A0B6YGJ2	tr|A0A8S4A1G4|A0A8S4A1G4_9EUPU Ras-related protein Rab-6A (Fragment) OS=Candidula unifasciata OX=100452 GN=CUNI_LOCUS21281 PE=4 SV=1;tr|A0A8S3Z7B0|A0A8S3Z7B0_9EUPU Ras-related protein Rab6 OS=Candidula unifasciata OX=100452 GN=CUNI_LOCUS10962 PE=4 SV=1;tr|	2	2	12.4	21.085	0	0	0	0	0	0
A0A0B7BEC7;A0A0B7BCC2;A0A0B7BED4;A0A0B7BCR8;A0A0B7BBF3;A0A8S3ZYU9	A0A0B7BEC7;A0A0B7BCC2;A0A0B7BED4;A0A0B7BCR8;A0A0B7BBF3;A0A8S3ZYU9	tr|A0A0B7BEC7|A0A0B7BEC7_9EUPU ANK_REP_REGION domain-containing protein (Fragment) OS=Arion vulgaris OX=1028688 GN=ORF177950 PE=4 SV=1;tr|A0A0B7BCC2|A0A0B7BCC2_9EUPU ZU5 domain-containing protein (Fragment) OS=Arion vulgaris OX=1028688 GN=ORF177964 PE=4 SV	2	1	41.1	11.29	0	0	0	0	0	0
A0A8S3Z2M2;A0A0B7BD44;A0A0B7BBG7	A0A8S3Z2M2;A0A0B7BD44;A0A0B7BBG7	tr|A0A8S3Z2M2|A0A8S3Z2M2_9EUPU PCI domain-containing protein (Fragment) OS=Candidula unifasciata OX=100452 GN=CUNI_LOCUS8917 PE=3 SV=1;tr|A0A0B7BD44|A0A0B7BD44_9EUPU Eukaryotic translation initiation factor 3 subunit C OS=Arion vulgaris OX=1028688 GN=ORF17	1	1	1.3	94.615	0	0	0	0	0	0
A0A0B7BBI6	A0A0B7BBI6	tr|A0A0B7BBI6|A0A0B7BBI6_9EUPU GS catalytic domain-containing protein OS=Arion vulgaris OX=1028688 GN=ORF170931 PE=3 SV=1	1	1	4.3	43.839	0	0	0	0	0	0
A0A0B7BBS6;A0A8S3YLH1	A0A0B7BBS6;A0A8S3YLH1	tr|A0A0B7BBS6|A0A0B7BBS6_9EUPU histidine--tRNA ligase (Fragment) OS=Arion vulgaris OX=1028688 GN=ORF176262 PE=3 SV=1;tr|A0A8S3YLH1|A0A8S3YLH1_9EUPU histidine--tRNA ligase OS=Candidula unifasciata OX=100452 GN=CUNI_LOCUS3252 PE=3 SV=1	1	1	3.1	57.898	0	0	0	0	0	0
A0A0B7BC59	A0A0B7BC59	tr|A0A0B7BC59|A0A0B7BC59_9EUPU Collagen alpha-1(XII) chain OS=Arion vulgaris OX=1028688 GN=ORF172516 PE=4 SV=1	2	2	1.7	143.34	263800	825390	684040	194160	0	0
A0A0B7BC90	A0A0B7BC90	tr|A0A0B7BC90|A0A0B7BC90_9EUPU Cathepsin L (Fragment) OS=Arion vulgaris OX=1028688 GN=ORF172710 PE=3 SV=1	4	4	13.3	31.888	1790800	0	263690	202620	0	31315
A0A0B7BCQ8;A0A8S3Z676;A0A8S3ZNU6	A0A0B7BCQ8;A0A8S3Z676;A0A8S3ZNU6	tr|A0A0B7BCQ8|A0A0B7BCQ8_9EUPU Importin N-terminal domain-containing protein OS=Arion vulgaris OX=1028688 GN=ORF181038 PE=3 SV=1;tr|A0A8S3Z676|A0A8S3Z676_9EUPU Importin N-terminal domain-containing protein OS=Candidula unifasciata OX=100452 GN=CUNI_LOCUS10	4	4	5.2	123.84	0	0	0	18442	0	14571
A0A0B7BCW1;A0A0B7BEI4	A0A0B7BCW1;A0A0B7BEI4	tr|A0A0B7BCW1|A0A0B7BCW1_9EUPU ANK_REP_REGION domain-containing protein (Fragment) OS=Arion vulgaris OX=1028688 GN=ORF178478 PE=4 SV=1;tr|A0A0B7BEI4|A0A0B7BEI4_9EUPU ANK_REP_REGION domain-containing protein (Fragment) OS=Arion vulgaris OX=1028688 GN=ORF178	2	2	7.5	41.637	0	0	0	0	0	0
A0A0B7BDM3	A0A0B7BDM3	tr|A0A0B7BDM3|A0A0B7BDM3_9EUPU Aldo_ket_red domain-containing protein OS=Arion vulgaris OX=1028688 GN=ORF180070 PE=4 SV=1	1	1	4.5	37.206	0	0	0	0	0	0
A0A0B7BDN2;A0A8S3ZQ69;A0A0B7AB85;A0A8S3ZHF7	A0A0B7BDN2;A0A8S3ZQ69	tr|A0A0B7BDN2|A0A0B7BDN2_9EUPU Lamin OS=Arion vulgaris OX=1028688 GN=ORF182832 PE=3 SV=1;tr|A0A8S3ZQ69|A0A8S3ZQ69_9EUPU Lamin OS=Candidula unifasciata OX=100452 GN=CUNI_LOCUS17292 PE=3 SV=1	5	5	7.1	66.378	32128	0	0	0	97478	41000
A0A0B7BDY9;A0A8S3ZUZ1	A0A0B7BDY9;A0A8S3ZUZ1	tr|A0A0B7BDY9|A0A0B7BDY9_9EUPU Protein transport protein Sec24C (Fragment) OS=Arion vulgaris OX=1028688 GN=ORF181502 PE=3 SV=1;tr|A0A8S3ZUZ1|A0A8S3ZUZ1_9EUPU SC24D protein (Fragment) OS=Candidula unifasciata OX=100452 GN=CUNI_LOCUS16913 PE=3 SV=1	2	2	3.6	105.14	0	0	0	0	0	0
A0A0B7BE99	A0A0B7BE99	tr|A0A0B7BE99|A0A0B7BE99_9EUPU AAA domain-containing protein (Fragment) OS=Arion vulgaris OX=1028688 GN=ORF182238 PE=3 SV=1	1	1	2.9	60.426	0	0	0	0	0	0
A0A0B7BFX8;A0A0B7BEP6;A0A0B7BFW9;A0A0B7BEN7	A0A0B7BFX8;A0A0B7BEP6;A0A0B7BFW9;A0A0B7BEN7	tr|A0A0B7BFX8|A0A0B7BFX8_9EUPU GMC_OxRdtase_N domain-containing protein (Fragment) OS=Arion vulgaris OX=1028688 GN=ORF184851 PE=3 SV=1;tr|A0A0B7BEP6|A0A0B7BEP6_9EUPU GMC_OxRdtase_N domain-containing protein (Fragment) OS=Arion vulgaris OX=1028688 GN=ORF184	2	0	4.7	64.207	0	0	67319	0	28825	0
A0A8S3YRV1;A0A0B7BEW8	A0A8S3YRV1;A0A0B7BEW8	tr|A0A8S3YRV1|A0A8S3YRV1_9EUPU MR_MLE domain-containing protein OS=Candidula unifasciata OX=100452 GN=CUNI_LOCUS3713 PE=4 SV=1;tr|A0A0B7BEW8|A0A0B7BEW8_9EUPU MR_MLE domain-containing protein OS=Arion vulgaris OX=1028688 GN=ORF182811 PE=4 SV=1	1	1	2.3	47.453	0	0	0	0	0	0
A0A0B7BF17	A0A0B7BF17	tr|A0A0B7BF17|A0A0B7BF17_9EUPU FERM domain-containing protein OS=Arion vulgaris OX=1028688 GN=ORF179770 PE=4 SV=1	5	1	10.9	69.552	0	0	0	0	0	0
A0A0B7BFF0;A0A8S3Z3P4;A0A8S4A690	A0A0B7BFF0;A0A8S3Z3P4;A0A8S4A690	tr|A0A0B7BFF0|A0A0B7BFF0_9EUPU Methanethiol oxidase OS=Arion vulgaris OX=1028688 GN=ORF180516 PE=3 SV=1;tr|A0A8S3Z3P4|A0A8S3Z3P4_9EUPU Methanethiol oxidase OS=Candidula unifasciata OX=100452 GN=CUNI_LOCUS6824 PE=3 SV=1;tr|A0A8S4A690|A0A8S4A690_9EUPU Methan	2	2	5.5	55.073	167690	108630	173810	35500	409180	68853
A0A0B7BFL7	A0A0B7BFL7	tr|A0A0B7BFL7|A0A0B7BFL7_9EUPU GMC_OxRdtase_N domain-containing protein (Fragment) OS=Arion vulgaris OX=1028688 GN=ORF184854 PE=3 SV=1	2	1	13.8	27.443	0	0	0	0	0	0
A0A0B7BFQ7;A0A0B7BF93;A0A0B7BCB5	A0A0B7BFQ7;A0A0B7BF93;A0A0B7BCB5	tr|A0A0B7BFQ7|A0A0B7BFQ7_9EUPU IF rod domain-containing protein OS=Arion vulgaris OX=1028688 GN=ORF180049 PE=3 SV=1;tr|A0A0B7BF93|A0A0B7BF93_9EUPU IF rod domain-containing protein OS=Arion vulgaris OX=1028688 GN=ORF180060 PE=3 SV=1;tr|A0A0B7BCB5|A0A0B7BCB5	2	2	5.7	64.455	0	0	0	0	0	0
A0A0B7BFS3;A0A0B7BG67;A0A0B7ASK0	A0A0B7BFS3;A0A0B7BG67;A0A0B7ASK0	tr|A0A0B7BFS3|A0A0B7BFS3_9EUPU Transgelin OS=Arion vulgaris OX=1028688 GN=ORF181250 PE=3 SV=1;tr|A0A0B7BG67|A0A0B7BG67_9EUPU Transgelin OS=Arion vulgaris OX=1028688 GN=ORF181246 PE=3 SV=1;tr|A0A0B7ASK0|A0A0B7ASK0_9EUPU Transgelin OS=Arion vulgaris OX=10286	2	1	13.4	19.419	0	0	0	0	0	0
A0A0B7BFS9	A0A0B7BFS9	tr|A0A0B7BFS9|A0A0B7BFS9_9EUPU Fibrillar collagen NC1 domain-containing protein OS=Arion vulgaris OX=1028688 GN=ORF184702 PE=4 SV=1	1	1	0.8	171.02	0	0	0	0	0	0
A0A0B7BFV6	A0A0B7BFV6	tr|A0A0B7BFV6|A0A0B7BFV6_9EUPU Methanethiol oxidase OS=Arion vulgaris OX=1028688 GN=ORF180506 PE=3 SV=1	2	2	4.8	54.24	0	0	0	0	0	0
A0A0B7BJ54;A0A0B7BFV9	A0A0B7BJ54;A0A0B7BFV9	tr|A0A0B7BJ54|A0A0B7BJ54_9EUPU ADF-H domain-containing protein OS=Arion vulgaris OX=1028688 GN=ORF187092 PE=3 SV=1;tr|A0A0B7BFV9|A0A0B7BFV9_9EUPU Twinfilin-1 OS=Arion vulgaris OX=1028688 GN=ORF187090 PE=3 SV=1	1	1	4.9	29.493	0	0	0	0	0	0
A0A8S4A8K2;A0A0B7BG51;A0A8S3YS84	A0A8S4A8K2;A0A0B7BG51;A0A8S3YS84	tr|A0A8S4A8K2|A0A8S4A8K2_9EUPU 14_3_3 domain-containing protein OS=Candidula unifasciata OX=100452 GN=CUNI_LOCUS22073 PE=3 SV=1;tr|A0A0B7BG51|A0A0B7BG51_9EUPU 14_3_3 domain-containing protein OS=Arion vulgaris OX=1028688 GN=ORF187609 PE=3 SV=1;tr|A0A8S3YS8	2	1	7	29.505	0	0	0	0	0	0
A0A0B7BGH5;A0A8S3ZCE7;A0A0B7BKX0;A0A0B6Y847;A0A8S3ZF53	A0A0B7BGH5;A0A8S3ZCE7;A0A0B7BKX0;A0A0B6Y847	tr|A0A0B7BGH5|A0A0B7BGH5_9EUPU ADP-ribosylation factor (Fragment) OS=Arion vulgaris OX=1028688 GN=ORF181989 PE=3 SV=1;tr|A0A8S3ZCE7|A0A8S3ZCE7_9EUPU ADP-ribosylation factor OS=Candidula unifasciata OX=100452 GN=CUNI_LOCUS12427 PE=3 SV=1;tr|A0A0B7BKX0|A0A0B	4	1	42	17.888	0	0	0	0	0	0
A0A0B7BGH6;A0A0B7BNY0;A0A8S4A6Q1;A0A0B7A1F8;A0A0B7BQF0;A0A0B7BMU7;A0A0B7BNS2;A0A0B7BQG4;A0A8S3ZDN6;A0A8S3ZD55;A0A0B7BMT3;A0A8S3YX10;A0A8S3Z157	A0A0B7BGH6;A0A0B7BNY0;A0A8S4A6Q1;A0A0B7A1F8;A0A0B7BQF0;A0A0B7BMU7;A0A0B7BNS2;A0A0B7BQG4;A0A8S3ZDN6;A0A8S3ZD55;A0A0B7BMT3;A0A8S3YX10;A0A8S3Z157	tr|A0A0B7BGH6|A0A0B7BGH6_9EUPU Aldo_ket_red domain-containing protein OS=Arion vulgaris OX=1028688 GN=ORF186359 PE=4 SV=1;tr|A0A0B7BNY0|A0A0B7BNY0_9EUPU Aldo_ket_red domain-containing protein (Fragment) OS=Arion vulgaris OX=1028688 GN=ORF201787 PE=4 SV=1;t	2	2	4.8	41.568	0	0	0	0	0	0
A0A0B7BGJ0	A0A0B7BGJ0	tr|A0A0B7BGJ0|A0A0B7BGJ0_9EUPU LisH domain-containing protein OS=Arion vulgaris OX=1028688 GN=ORF182125 PE=4 SV=1	1	1	6.7	25.839	0	0	0	0	0	0
A0A0B7BGR4;A0A0B7BDY0	A0A0B7BGR4;A0A0B7BDY0	tr|A0A0B7BGR4|A0A0B7BGR4_9EUPU Clathrin heavy chain OS=Arion vulgaris OX=1028688 GN=ORF183176 PE=3 SV=1;tr|A0A0B7BDY0|A0A0B7BDY0_9EUPU Clathrin-link domain-containing protein (Fragment) OS=Arion vulgaris OX=1028688 GN=ORF183152 PE=3 SV=1	19	1	13.6	191.31	0	0	0	0	0	0
A0A0B7BH80	A0A0B7BH80	tr|A0A0B7BH80|A0A0B7BH80_9EUPU Clathrin heavy chain OS=Arion vulgaris OX=1028688 GN=ORF183160 PE=3 SV=1	24	6	17.7	191.43	86614	44330	94411	83736	118370	82787
A0A0B7BHM3;A0A0B7BH68;A0A8S3YQ18	A0A0B7BHM3	tr|A0A0B7BHM3|A0A0B7BHM3_9EUPU AB hydrolase-1 domain-containing protein OS=Arion vulgaris OX=1028688 GN=ORF184170 PE=3 SV=1	7	3	20.8	40.17	171300	342040	60807	138240	159910	211400
A0A0B7BHM8;A0A8S3ZX63	A0A0B7BHM8;A0A8S3ZX63	tr|A0A0B7BHM8|A0A0B7BHM8_9EUPU Enoyl reductase (ER) domain-containing protein OS=Arion vulgaris OX=1028688 GN=ORF185107 PE=3 SV=1;tr|A0A8S3ZX63|A0A8S3ZX63_9EUPU Enoyl reductase (ER) domain-containing protein OS=Candidula unifasciata OX=100452 GN=CUNI_LOCUS	1	1	5.7	35.866	0	0	0	0	0	0
A0A0B7BHQ6;A0A8S4A2K6	A0A0B7BHQ6;A0A8S4A2K6	tr|A0A0B7BHQ6|A0A0B7BHQ6_9EUPU Dihydrolipoyl dehydrogenase OS=Arion vulgaris OX=1028688 GN=ORF184429 PE=3 SV=1;tr|A0A8S4A2K6|A0A8S4A2K6_9EUPU Dihydrolipoyl dehydrogenase (Fragment) OS=Candidula unifasciata OX=100452 GN=CUNI_LOCUS21092 PE=3 SV=1	3	3	8.4	54.49	45599	0	0	0	0	0
A0A0B7BI46	A0A0B7BI46	tr|A0A0B7BI46|A0A0B7BI46_9EUPU Inter-alpha-trypsin inhibitor heavy chain H4-like (Fragment) OS=Arion vulgaris OX=1028688 GN=ORF185921 PE=4 SV=1	1	1	3.2	38.489	0	0	0	0	0	0
A0A8S3ZPK4;A0A0B7BIA1	A0A8S3ZPK4;A0A0B7BIA1	tr|A0A8S3ZPK4|A0A8S3ZPK4_9EUPU Malic enzyme (Fragment) OS=Candidula unifasciata OX=100452 GN=CUNI_LOCUS17031 PE=3 SV=1;tr|A0A0B7BIA1|A0A0B7BIA1_9EUPU Malic enzyme OS=Arion vulgaris OX=1028688 GN=ORF191834 PE=3 SV=1	1	1	4	49.358	0	0	0	0	0	0
A0A0B7BIA3;A0A8S3ZVP1	A0A0B7BIA3;A0A8S3ZVP1	tr|A0A0B7BIA3|A0A0B7BIA3_9EUPU Stress-induced-phosphoprotein 1 OS=Arion vulgaris OX=1028688 GN=ORF189130 PE=4 SV=1;tr|A0A8S3ZVP1|A0A8S3ZVP1_9EUPU Stress-induced-phosphoprotein 1 OS=Candidula unifasciata OX=100452 GN=CUNI_LOCUS19117 PE=4 SV=1	2	2	7.1	36.665	104400	137120	95175	121290	145630	115870
A0A0B7BIB2;A0A8S3YI14	A0A0B7BIB2;A0A8S3YI14	tr|A0A0B7BIB2|A0A0B7BIB2_9EUPU EF-hand domain-containing protein OS=Arion vulgaris OX=1028688 GN=ORF189177 PE=4 SV=1;tr|A0A8S3YI14|A0A8S3YI14_9EUPU EF-hand domain-containing protein OS=Candidula unifasciata OX=100452 GN=CUNI_LOCUS1872 PE=4 SV=1	2	2	15.2	23.22	541190	287400	239730	0	179330	0
A0A0B7BIB3;A0A8S3YZZ8;A0A0B7BK36	A0A0B7BIB3;A0A8S3YZZ8;A0A0B7BK36	tr|A0A0B7BIB3|A0A0B7BIB3_9EUPU Fibrillar collagen NC1 domain-containing protein OS=Arion vulgaris OX=1028688 GN=ORF189656 PE=4 SV=1;tr|A0A8S3YZZ8|A0A8S3YZZ8_9EUPU Fibrillar collagen NC1 domain-containing protein OS=Candidula unifasciata OX=100452 GN=CUNI_L	1	1	8.2	13.925	0	0	0	0	0	0
A0A0B7BIE7;A0A0B7BJJ1;A0A8S3YVX1;A0A0B7BL95;A0A0B7BLV5	A0A0B7BIE7;A0A0B7BJJ1;A0A8S3YVX1;A0A0B7BL95;A0A0B7BLV5	tr|A0A0B7BIE7|A0A0B7BIE7_9EUPU EF-hand domain-containing protein (Fragment) OS=Arion vulgaris OX=1028688 GN=ORF192103 PE=4 SV=1;tr|A0A0B7BJJ1|A0A0B7BJJ1_9EUPU Myosin regulatory light chain ef-hand protein OS=Arion vulgaris OX=1028688 GN=ORF192100 PE=4 SV=1	2	1	18.8	12.624	0	0	0	0	0	0
A0A0B7BIM8	A0A0B7BIM8	tr|A0A0B7BIM8|A0A0B7BIM8_9EUPU Chromo domain-containing protein OS=Arion vulgaris OX=1028688 GN=ORF192821 PE=4 SV=1	1	1	24.1	6.5896	0	0	0	0	0	0
A0A0B7BMN3;A0A0B7BKF9;A0A0B7BJ67;A0A0B7BMH0;A0A0B7BKD9;A0A0B7BKB8;A0A0B7BJ78;A0A0B7BK75;A0A0B7BKF2;A0A0B7BJ18;A0A0B7BJ24;A0A0B7BMG5;A0A0B7BM41;A0A0B7BMM5;A0A0B7BK85;A0A0B7BMJ6;A0A0B7BLZ4;A0A0B7BK98;A0A0B7BM53;A0A0B7BJ59;A0A0B7BK80;A0A0B7BIY6;A0A0B7BMI4;A0A0B7BJ37;A0A0B7BJ50;A0A0B7BM06;A0A0B7BKE6;A0A0B7BMP8;A0A0B7BKJ7;A0A0B7BKC1;A0A0B7BKG2;A0A0B7BJ00;A0A0B7BK71;A0A0B7BKF6;A0A0B7BJ41;A0A0B7BMC3;A0A…	A0A0B7BMN3;A0A0B7BKF9;A0A0B7BJ67;A0A0B7BMH0;A0A0B7BKD9;A0A0B7BKB8;A0A0B7BJ78;A0A0B7BK75;A0A0B7BKF2;A0A0B7BJ18;A0A0B7BJ24;A0A0B7BMG5;A0A0B7BM41;A0A0B7BMM5;A0A0B7BK85;A0A0B7BMJ6;A0A0B7BLZ4;A0A0B7BK98;A0A0B7BM53;A0A0B7BJ59;A0A0B7BK80;A0A0B7BIY6;A0A0B7BMI4;A0A0B7BJ37;A0A0B7BJ50;A0A0B7BM06;A0A0B7BKE6;A0A0B7BMP8;A0A0B7BKJ7;A0A0B7BKC1;A0A0B7BKG2;A0A0B7BJ00;A0A0B7BK71;A0A0B7BKF6;A0A0B7BJ41;A0A0B7BMC3;A0A…	tr|A0A0B7BMN3|A0A0B7BMN3_9EUPU ANK_REP_REGION domain-containing protein (Fragment) OS=Arion vulgaris OX=1028688 GN=ORF194957 PE=4 SV=1;tr|A0A0B7BKF9|A0A0B7BKF9_9EUPU ANK_REP_REGION domain-containing protein (Fragment) OS=Arion vulgaris OX=1028688 GN=ORF194	3	1	2.6	185.31	0	0	0	0	0	67115
A0A0B7BIZ6	A0A0B7BIZ6	tr|A0A0B7BIZ6|A0A0B7BIZ6_9EUPU J domain-containing protein (Fragment) OS=Arion vulgaris OX=1028688 GN=ORF187496 PE=4 SV=1	3	2	10.8	41.113	0	0	0	50278	0	29997
A0A8S3ZBH6;A0A0B7BJE7	A0A8S3ZBH6;A0A0B7BJE7	tr|A0A8S3ZBH6|A0A8S3ZBH6_9EUPU Proteasome subunit beta OS=Candidula unifasciata OX=100452 GN=CUNI_LOCUS10718 PE=3 SV=1;tr|A0A0B7BJE7|A0A0B7BJE7_9EUPU Proteasome subunit beta (Fragment) OS=Arion vulgaris OX=1028688 GN=ORF191827 PE=3 SV=1	3	3	13.3	30.54	57827	23533	53749	41038	39702	27657
A0A0B7BJG3	A0A0B7BJG3	tr|A0A0B7BJG3|A0A0B7BJG3_9EUPU Methyltransf_11 domain-containing protein OS=Arion vulgaris OX=1028688 GN=ORF195628 PE=4 SV=1	1	1	7	33.296	0	0	0	0	0	0
A0A0B7BKY9;A0A0B7BJT4	A0A0B7BKY9;A0A0B7BJT4	tr|A0A0B7BKY9|A0A0B7BKY9_9EUPU Lactase (Fragment) OS=Arion vulgaris OX=1028688 GN=ORF196311 PE=4 SV=1;tr|A0A0B7BJT4|A0A0B7BJT4_9EUPU Lactase (Fragment) OS=Arion vulgaris OX=1028688 GN=ORF196318 PE=4 SV=1	3	3	2	171.9	0	0	0	0	0	0
A0A0B7BJU2;A0A8S3YMQ2;A0A8S3YV00	A0A0B7BJU2;A0A8S3YMQ2	tr|A0A0B7BJU2|A0A0B7BJU2_9EUPU Ras-related protein Rab-10 OS=Arion vulgaris OX=1028688 GN=ORF196330 PE=4 SV=1;tr|A0A8S3YMQ2|A0A8S3YMQ2_9EUPU Ras-related protein Rab-10 OS=Candidula unifasciata OX=100452 GN=CUNI_LOCUS2323 PE=4 SV=1	5	4	28.9	22.076	44302	0	0	0	82746	79539
A0A0B7BJW5;A0A0B7BJW7	A0A0B7BJW5;A0A0B7BJW7	tr|A0A0B7BJW5|A0A0B7BJW5_9EUPU Filamin-A OS=Arion vulgaris OX=1028688 GN=ORF192648 PE=3 SV=1;tr|A0A0B7BJW7|A0A0B7BJW7_9EUPU Filamin-A OS=Arion vulgaris OX=1028688 GN=ORF192756 PE=3 SV=1	20	0	11.2	258.55	563630	441720	557010	463460	408130	376710
A0A0B7BLJ5;A0A0B7BJZ7	A0A0B7BLJ5;A0A0B7BJZ7	tr|A0A0B7BLJ5|A0A0B7BLJ5_9EUPU Catalase OS=Arion vulgaris OX=1028688 GN=ORF192902 PE=3 SV=1;tr|A0A0B7BJZ7|A0A0B7BJZ7_9EUPU Catalase OS=Arion vulgaris OX=1028688 GN=ORF192907 PE=3 SV=1	1	1	3.4	49.565	0	0	0	0	0	0
A0A0B7BL58;A0A0B7BK04;A0A0B7BL64;A0A0B7BNE7	A0A0B7BL58;A0A0B7BK04;A0A0B7BL64;A0A0B7BNE7	tr|A0A0B7BL58|A0A0B7BL58_9EUPU Laminin EGF-like domain-containing protein (Fragment) OS=Arion vulgaris OX=1028688 GN=ORF196618 PE=4 SV=1;tr|A0A0B7BK04|A0A0B7BK04_9EUPU Laminin EGF-like domain-containing protein (Fragment) OS=Arion vulgaris OX=1028688 GN=OR	1	1	0.9	167.34	0	0	0	0	0	0
A0A0B7BK89;A0A0B7BN34	A0A0B7BK89;A0A0B7BN34	tr|A0A0B7BK89|A0A0B7BK89_9EUPU FMN_red domain-containing protein OS=Arion vulgaris OX=1028688 GN=ORF197078 PE=4 SV=1;tr|A0A0B7BN34|A0A0B7BN34_9EUPU FMN_red domain-containing protein OS=Arion vulgaris OX=1028688 GN=ORF197090 PE=4 SV=1	1	1	4.3	23.478	0	0	0	0	0	0
A0A0B7BKD8;A0A0B6ZCU5;A0A8S4A6C3;A0A8S3YKW9	A0A0B7BKD8;A0A0B6ZCU5;A0A8S4A6C3;A0A8S3YKW9	tr|A0A0B7BKD8|A0A0B7BKD8_9EUPU WD_REPEATS_REGION domain-containing protein OS=Arion vulgaris OX=1028688 GN=ORF190183 PE=3 SV=1;tr|A0A0B6ZCU5|A0A0B6ZCU5_9EUPU Guanine nucleotide-binding protein G(I)/G(S)/G(T) subunit beta-1 (Fragment) OS=Arion vulgaris OX=1	2	2	6.2	37.22	0	0	0	886230	305990	0
A0A0B7BKS9	A0A0B7BKS9	tr|A0A0B7BKS9|A0A0B7BKS9_9EUPU 40S ribosomal protein S27 (Fragment) OS=Arion vulgaris OX=1028688 GN=ORF195597 PE=3 SV=1	1	1	11.5	10.849	0	0	0	0	0	0
A0A0B7BKX5;A0A0B7BN32;A0A0B7BMI2;A0A0B7BJK3	A0A0B7BKX5;A0A0B7BN32;A0A0B7BMI2;A0A0B7BJK3	tr|A0A0B7BKX5|A0A0B7BKX5_9EUPU cobW domain-containing protein (Fragment) OS=Arion vulgaris OX=1028688 GN=ORF195866 PE=3 SV=1;tr|A0A0B7BN32|A0A0B7BN32_9EUPU cobW domain-containing protein OS=Arion vulgaris OX=1028688 GN=ORF195873 PE=3 SV=1;tr|A0A0B7BMI2|A0A	2	2	14.9	21.041	0	0	0	0	0	0
A0A8S4A3G9;A0A0B7BL05;A0A0B7BHK7	A0A8S4A3G9;A0A0B7BL05;A0A0B7BHK7	tr|A0A8S4A3G9|A0A8S4A3G9_9EUPU Vacuolar protein sorting-associated protein 35 OS=Candidula unifasciata OX=100452 GN=CUNI_LOCUS18519 PE=3 SV=1;tr|A0A0B7BL05|A0A0B7BL05_9EUPU Vacuolar protein sorting-associated protein 35 (Fragment) OS=Arion vulgaris OX=1028	4	4	6.4	92.727	46877	32316	40266	44175	47136	42255
A0A8S3ZRR3;A0A0B7BL15	A0A8S3ZRR3;A0A0B7BL15	tr|A0A8S3ZRR3|A0A8S3ZRR3_9EUPU Small nuclear ribonucleoprotein E OS=Candidula unifasciata OX=100452 GN=CUNI_LOCUS15860 PE=3 SV=1;tr|A0A0B7BL15|A0A0B7BL15_9EUPU Small nuclear ribonucleoprotein E (Fragment) OS=Arion vulgaris OX=1028688 GN=ORF198365 PE=3 SV=1	2	2	25	10.841	44389	0	0	72258	100480	109660
A0A0B7BL25	A0A0B7BL25	tr|A0A0B7BL25|A0A0B7BL25_9EUPU Eukaryotic translation initiation factor 3 subunit J OS=Arion vulgaris OX=1028688 GN=ORF196213 PE=3 SV=1	1	1	5.1	27.126	0	0	0	0	0	0
A0A0B7BLA5;A0A8S4A0J3	A0A0B7BLA5	tr|A0A0B7BLA5|A0A0B7BLA5_9EUPU Microtubule-associated protein RP/EB family member 1 OS=Arion vulgaris OX=1028688 GN=ORF196593 PE=3 SV=1	3	1	14.3	30.724	0	0	0	0	0	0
A0A0B7BLG3;A0A0B7BJT5	A0A0B7BLG3;A0A0B7BJT5	tr|A0A0B7BLG3|A0A0B7BLG3_9EUPU Filamin-A OS=Arion vulgaris OX=1028688 GN=ORF192624 PE=3 SV=1;tr|A0A0B7BJT5|A0A0B7BJT5_9EUPU Filamin-A OS=Arion vulgaris OX=1028688 GN=ORF192778 PE=3 SV=1	18	1	10.8	258.7	0	0	0	0	0	0
A0A0B7BLM3;A0A0B7BI55;A0A0B7BJE8	A0A0B7BLM3	tr|A0A0B7BLM3|A0A0B7BLM3_9EUPU Spectrin alpha chain (Fragment) OS=Arion vulgaris OX=1028688 GN=ORF191471 PE=4 SV=1	5	1	5.9	120.29	0	0	0	0	0	0
A0A0B7BLV3;A0A0B7BNE1	A0A0B7BLV3;A0A0B7BNE1	tr|A0A0B7BLV3|A0A0B7BLV3_9EUPU Phosphoglucomutase-2 (Fragment) OS=Arion vulgaris OX=1028688 GN=ORF197681 PE=4 SV=1;tr|A0A0B7BNE1|A0A0B7BNE1_9EUPU PGM_PMM_I domain-containing protein (Fragment) OS=Arion vulgaris OX=1028688 GN=ORF197677 PE=3 SV=1	1	1	4.7	26.352	0	0	0	0	0	0
A0A0B7BLW1	A0A0B7BLW1	tr|A0A0B7BLW1|A0A0B7BLW1_9EUPU DHC_N1 domain-containing protein (Fragment) OS=Arion vulgaris OX=1028688 GN=ORF192197 PE=3 SV=1	2	2	3	73.296	0	0	0	0	0	0
A0A0B7BM14;A0A0B7BJS8	A0A0B7BM14	tr|A0A0B7BM14|A0A0B7BM14_9EUPU Filamin-A OS=Arion vulgaris OX=1028688 GN=ORF192703 PE=3 SV=1	24	6	14.2	232.83	687960	538610	604800	613410	576140	524220
A0A0B7BMQ0;A0A0B7BNN7;A0A0B7BMP4;A0A0B7BNU2;A0A0B7BQW6;A0A0B7BNS3	A0A0B7BMQ0;A0A0B7BNN7;A0A0B7BMP4	tr|A0A0B7BMQ0|A0A0B7BMQ0_9EUPU FERM domain-containing protein (Fragment) OS=Arion vulgaris OX=1028688 GN=ORF201485 PE=4 SV=1;tr|A0A0B7BNN7|A0A0B7BNN7_9EUPU FERM domain-containing protein OS=Arion vulgaris OX=1028688 GN=ORF201619 PE=4 SV=1;tr|A0A0B7BMP4|A0A	7	7	17.7	49.183	151810	216850	166710	170300	177570	139160
A0A0B7BNN1;A0A0B7BQZ0;A0A0B7BNT7;A0A0B7BMR2;A0A0B7BQC8;A0A0B7BQX0;A0A0B7BQA8;A0A0B7BNN3	A0A0B7BNN1;A0A0B7BQZ0;A0A0B7BNT7;A0A0B7BMR2;A0A0B7BQC8;A0A0B7BQX0;A0A0B7BQA8	tr|A0A0B7BNN1|A0A0B7BNN1_9EUPU I/LWEQ domain-containing protein OS=Arion vulgaris OX=1028688 GN=ORF201522 PE=4 SV=1;tr|A0A0B7BQZ0|A0A0B7BQZ0_9EUPU I/LWEQ domain-containing protein OS=Arion vulgaris OX=1028688 GN=ORF201648 PE=4 SV=1;tr|A0A0B7BNT7|A0A0B7BNT7	10	1	7.1	212.91	0	0	0	88769	76143	106530
A0A0B7BN15;A0A0B7BP02	A0A0B7BN15;A0A0B7BP02	tr|A0A0B7BN15|A0A0B7BN15_9EUPU Twitchin OS=Arion vulgaris OX=1028688 GN=ORF202347 PE=3 SV=1;tr|A0A0B7BP02|A0A0B7BP02_9EUPU Twitchin OS=Arion vulgaris OX=1028688 GN=ORF202605 PE=3 SV=1	9	4	8	153.21	134090	37658	201010	75112	14712	43933
A0A0B7BN35;A0A0B7BQR1;A0A0B7BRA8;A0A0B7BP83;A0A0B7BNY8;A0A0B7BR94;A0A0B7BP19;A0A0B7BP56;A0A0B7BP13;A0A0B7BP72;A0A0B7BP24;A0A0B7BP67;A0A0B7BQN9;A0A0B7BR91;A0A0B7BR98;A0A0B7BRA4;A0A0B7BP09;A0A0B7BQQ6;A0A0B7BN45;A0A0B7BQP4;A0A0B7BR86;A0A0B7BQN5;A0A0B7BP88	A0A0B7BN35;A0A0B7BQR1;A0A0B7BRA8;A0A0B7BP83;A0A0B7BNY8;A0A0B7BR94;A0A0B7BP19;A0A0B7BP56	tr|A0A0B7BN35|A0A0B7BN35_9EUPU Twitchin (Fragment) OS=Arion vulgaris OX=1028688 GN=ORF202944 PE=4 SV=1;tr|A0A0B7BQR1|A0A0B7BQR1_9EUPU Twitchin (Fragment) OS=Arion vulgaris OX=1028688 GN=ORF203119 PE=4 SV=1;tr|A0A0B7BRA8|A0A0B7BRA8_9EUPU Twitchin (Fragment)	9	9	5	273.12	126300	36428	253130	76394	0	31804
A0A0B7BNF5	A0A0B7BNF5	tr|A0A0B7BNF5|A0A0B7BNF5_9EUPU Tripeptidyl-peptidase 2 (Fragment) OS=Arion vulgaris OX=1028688 GN=ORF197735 PE=4 SV=1	1	1	0.8	139.34	0	0	0	0	0	0
A0A0B7BNS9	A0A0B7BNS9	tr|A0A0B7BNS9|A0A0B7BNS9_9EUPU I/LWEQ domain-containing protein (Fragment) OS=Arion vulgaris OX=1028688 GN=ORF201458 PE=4 SV=1	12	1	8.1	232.34	106910	139080	112770	115500	121850	114140
A0A0B7BRR4;A0A0B7BP36	A0A0B7BRR4;A0A0B7BP36	tr|A0A0B7BRR4|A0A0B7BRR4_9EUPU VWFD domain-containing protein (Fragment) OS=Arion vulgaris OX=1028688 GN=ORF205093 PE=4 SV=1;tr|A0A0B7BP36|A0A0B7BP36_9EUPU VWFD domain-containing protein (Fragment) OS=Arion vulgaris OX=1028688 GN=ORF205119 PE=4 SV=1	2	1	1.1	203.44	0	0	0	0	0	0
A0A0B7BP65	A0A0B7BP65	tr|A0A0B7BP65|A0A0B7BP65_9EUPU ANK_REP_REGION domain-containing protein OS=Arion vulgaris OX=1028688 GN=ORF199225 PE=4 SV=1	1	1	17.4	13.335	0	0	0	0	0	0
A0A8S4A4W5;A0A8S3ZRA8;A0A0B7BS54;A0A0B7BQ23	A0A8S4A4W5;A0A8S3ZRA8;A0A0B7BS54;A0A0B7BQ23	tr|A0A8S4A4W5|A0A8S4A4W5_9EUPU 60S ribosomal protein L38 OS=Candidula unifasciata OX=100452 GN=CUNI_LOCUS18999 PE=3 SV=1;tr|A0A8S3ZRA8|A0A8S3ZRA8_9EUPU 60S ribosomal protein L38 OS=Candidula unifasciata OX=100452 GN=CUNI_LOCUS15510 PE=3 SV=1;tr|A0A0B7BS54|	1	1	14.1	8.409	0	0	0	0	0	0
A0A0B7BQ86	A0A0B7BQ86	tr|A0A0B7BQ86|A0A0B7BQ86_9EUPU ADP/ATP translocase OS=Arion vulgaris OX=1028688 GN=ORF201170 PE=3 SV=1	4	1	14.7	33.238	0	157450	358630	0	405190	288390
A0A0B7BQ99	A0A0B7BQ99	tr|A0A0B7BQ99|A0A0B7BQ99_9EUPU Vitellogenin domain-containing protein (Fragment) OS=Arion vulgaris OX=1028688 GN=ORF205106 PE=4 SV=1	1	1	1.8	81.615	0	0	0	0	0	0
A0A8S3YNL4;A0A0B7BQJ6	A0A8S3YNL4;A0A0B7BQJ6	tr|A0A8S3YNL4|A0A8S3YNL4_9EUPU VOC domain-containing protein OS=Candidula unifasciata OX=100452 GN=CUNI_LOCUS4237 PE=4 SV=1;tr|A0A0B7BQJ6|A0A0B7BQJ6_9EUPU lactoylglutathione lyase OS=Arion vulgaris OX=1028688 GN=ORF201972 PE=3 SV=1	3	3	14.7	21.537	116430	0	0	0	0	0
A0A0B7BQR6	A0A0B7BQR6	tr|A0A0B7BQR6|A0A0B7BQR6_9EUPU Ig-like domain-containing protein (Fragment) OS=Arion vulgaris OX=1028688 GN=ORF203244 PE=4 SV=1	1	1	9.3	12.506	0	0	0	0	0	0
A0A0B7BQT6;A0A0B7BQS2;A0A0B7BP98;A0A0B7BQU8;A0A0B7BRB3;A0A0B7BP51;A0A0B7BQU2;A0A0B7BP48;A0A0B7BRB8;A0A0B7BP57;A0A0B7BN69;A0A0B7BN59;A0A0B7BQV4;A0A0B7BRC6;A0A0B7BRD5;A0A0B7BP42;A0A0B7BPB0;A0A8S4A417;A0A0B7BPB5;A0A0B7BP34;A0A0B7BPC1	A0A0B7BQT6;A0A0B7BQS2;A0A0B7BP98;A0A0B7BQU8;A0A0B7BRB3;A0A0B7BP51;A0A0B7BQU2;A0A0B7BP48;A0A0B7BRB8;A0A0B7BP57;A0A0B7BN69;A0A0B7BN59	tr|A0A0B7BQT6|A0A0B7BQT6_9EUPU Spectrin beta chain (Fragment) OS=Arion vulgaris OX=1028688 GN=ORF203422 PE=3 SV=1;tr|A0A0B7BQS2|A0A0B7BQS2_9EUPU Spectrin beta chain (Fragment) OS=Arion vulgaris OX=1028688 GN=ORF203290 PE=3 SV=1;tr|A0A0B7BP98|A0A0B7BP98_9EU	5	1	2.9	266.05	19486	0	0	0	0	0
A0A0B7BQS5;A9YDV0;A0A0B7BT23	A0A0B7BQS5	tr|A0A0B7BQS5|A0A0B7BQS5_9EUPU Heat shock protein 70 kDa (Fragment) OS=Arion vulgaris OX=1028688 GN=ORF206450 PE=3 SV=1	4	2	7.5	70.147	53587	0	0	0	0	0
A0A0B7BR42;A0A8S4A3X9	A0A0B7BR42;A0A8S4A3X9	tr|A0A0B7BR42|A0A0B7BR42_9EUPU Vitellogenin domain-containing protein (Fragment) OS=Arion vulgaris OX=1028688 GN=ORF201903 PE=4 SV=1;tr|A0A8S4A3X9|A0A8S4A3X9_9EUPU Vitellogenin domain-containing protein OS=Candidula unifasciata OX=100452 GN=CUNI_LOCUS20550	2	2	4	49.293	203310	1291300	156370	0	0	0
A0A8S3ZRR5;A0A0B7BR48	A0A8S3ZRR5;A0A0B7BR48	tr|A0A8S3ZRR5|A0A8S3ZRR5_9EUPU Usp domain-containing protein (Fragment) OS=Candidula unifasciata OX=100452 GN=CUNI_LOCUS16108 PE=4 SV=1;tr|A0A0B7BR48|A0A0B7BR48_9EUPU Usp domain-containing protein OS=Arion vulgaris OX=1028688 GN=ORF201951 PE=4 SV=1	1	1	7.1	15.632	0	0	0	0	0	0
A0A0B7BRG2;A0A0B7BRF7;A0A0B7BQM1	A0A0B7BRG2;A0A0B7BRF7;A0A0B7BQM1	tr|A0A0B7BRG2|A0A0B7BRG2_9EUPU Tyrosinase_Cu-bd domain-containing protein (Fragment) OS=Arion vulgaris OX=1028688 GN=ORF207676 PE=4 SV=1;tr|A0A0B7BRF7|A0A0B7BRF7_9EUPU Tyrosinase_Cu-bd domain-containing protein (Fragment) OS=Arion vulgaris OX=1028688 GN=OR	4	2	11.2	28.911	17104000	12608000	11697000	9663500	0	4534500
A0A0B7BT89;A0A0B7BRG8;A0A0B7BRS0;A0A0B7BT79;A0A0B7BRR2;A0A0B7BT84;A0A0B7BTV5;A0A0B7BTV0;A0A0B7BQL8;A0A0B7BRR5;A0A0B7BQM9;A0A0B7BT74;A0A0B7BRG5	A0A0B7BT89;A0A0B7BRG8;A0A0B7BRS0;A0A0B7BT79;A0A0B7BRR2;A0A0B7BT84;A0A0B7BTV5;A0A0B7BTV0;A0A0B7BQL8;A0A0B7BRR5	tr|A0A0B7BT89|A0A0B7BT89_9EUPU Hemocyanin (Fragment) OS=Arion vulgaris OX=1028688 GN=ORF207903 PE=4 SV=1;tr|A0A0B7BRG8|A0A0B7BRG8_9EUPU Hemocyanin (Fragment) OS=Arion vulgaris OX=1028688 GN=ORF207870 PE=4 SV=1;tr|A0A0B7BRS0|A0A0B7BRS0_9EUPU Hemocyanin (Fra	21	3	8.9	252.85	28039000	23486000	30401000	16341000	13477000	13512000
A0A8S3ZLB1;A0A0B7BSH7;A0A0B7BS95;A0A0B7BS81;A0A0B7BRJ7;A0A0B7BUP5;A0A0B7BU07;A0A0B7BUN8;A0A0B7BRH9	A0A8S3ZLB1;A0A0B7BSH7;A0A0B7BS95;A0A0B7BS81;A0A0B7BRJ7;A0A0B7BUP5;A0A0B7BU07;A0A0B7BUN8;A0A0B7BRH9	tr|A0A8S3ZLB1|A0A8S3ZLB1_9EUPU CUGBP Elav-like family member 2 OS=Candidula unifasciata OX=100452 GN=CUNI_LOCUS15861 PE=3 SV=1;tr|A0A0B7BSH7|A0A0B7BSH7_9EUPU CUGBP Elav-like family member 2 (Fragment) OS=Arion vulgaris OX=1028688 GN=ORF209054 PE=3 SV=1;tr|	2	2	5.2	44.598	0	0	0	76199	101770	129010
A0A0B7BTH9	A0A0B7BTH9	tr|A0A0B7BTH9|A0A0B7BTH9_9EUPU TITIN protein (Fragment) OS=Arion vulgaris OX=1028688 GN=ORF206886 PE=4 SV=1	1	1	0.5	346.2	0	0	0	0	0	0
A0A0B7BTN2	A0A0B7BTN2	tr|A0A0B7BTN2|A0A0B7BTN2_9EUPU Actin-related protein 2/3 complex subunit 5 OS=Arion vulgaris OX=1028688 GN=ORF212529 PE=3 SV=1	1	1	12.8	16.792	0	0	0	0	0	0
A0A0B7BTY0;A0A8S3Z815;A0A0B6XZA6;A0A0B6XXH1;A0A8S3Z5K7	A0A0B7BTY0;A0A8S3Z815;A0A0B6XZA6;A0A0B6XXH1;A0A8S3Z5K7	tr|A0A0B7BTY0|A0A0B7BTY0_9EUPU 60S ribosomal protein L11 (Fragment) OS=Arion vulgaris OX=1028688 GN=ORF211797 PE=3 SV=1;tr|A0A8S3Z815|A0A8S3Z815_9EUPU 60S ribosomal protein L11 OS=Candidula unifasciata OX=100452 GN=CUNI_LOCUS8850 PE=3 SV=1;tr|A0A0B6XZA6|A0	2	2	12.4	20.201	44880	0	0	55382	68175	91360
A0A0B7BU04;A0A8S3ZKH7;A0A0B6YTS3	A0A0B7BU04;A0A8S3ZKH7;A0A0B6YTS3	tr|A0A0B7BU04|A0A0B7BU04_9EUPU Ribosomal protein L15 OS=Arion vulgaris OX=1028688 GN=ORF211905 PE=3 SV=1;tr|A0A8S3ZKH7|A0A8S3ZKH7_9EUPU Ribosomal protein L15 OS=Candidula unifasciata OX=100452 GN=CUNI_LOCUS14076 PE=3 SV=1;tr|A0A0B6YTS3|A0A0B6YTS3_9EUPU Rib	2	2	12.7	24.103	0	0	0	0	0	0
A0A8S4A2I2;A0A8S3ZM46;A0A8S3YVM0;A0A0B7BU14	A0A8S4A2I2;A0A8S3ZM46;A0A8S3YVM0;A0A0B7BU14	tr|A0A8S4A2I2|A0A8S4A2I2_9EUPU 60S ribosomal protein L27a OS=Candidula unifasciata OX=100452 GN=CUNI_LOCUS20110 PE=3 SV=1;tr|A0A8S3ZM46|A0A8S3ZM46_9EUPU 60S ribosomal protein L27a OS=Candidula unifasciata OX=100452 GN=CUNI_LOCUS16155 PE=3 SV=1;tr|A0A8S3YVM	1	1	8.9	12.816	0	0	0	0	0	0
A0A0B7BU32;A0A0B7B513;A0A2P0V4K1;A0A8S3ZEZ1	A0A0B7BU32	tr|A0A0B7BU32|A0A0B7BU32_9EUPU Elongation factor 1-alpha OS=Arion vulgaris OX=1028688 GN=ORF212168 PE=3 SV=1	8	0	23.3	50.04	0	0	0	0	0	0
A0A8S3ZB66;A0A0B7BUA5	A0A8S3ZB66;A0A0B7BUA5	tr|A0A8S3ZB66|A0A8S3ZB66_9EUPU 40S ribosomal protein S20 OS=Candidula unifasciata OX=100452 GN=CUNI_LOCUS9874 PE=3 SV=1;tr|A0A0B7BUA5|A0A0B7BUA5_9EUPU 40S ribosomal protein S20 (Fragment) OS=Arion vulgaris OX=1028688 GN=ORF212580 PE=3 SV=1	1	1	9.5	14.038	0	0	0	0	0	0
A0A8S4A374;A0A8S3ZVZ9;A0A0B7BUI7;A0A8S4A4D2;A0A8S3Z8L8;A0A8S4A434;A0A8S3ZTA2;A0A8S3YSW1;A0A0B7BX21	A0A8S4A374;A0A8S3ZVZ9;A0A0B7BUI7;A0A8S4A4D2;A0A8S3Z8L8;A0A8S4A434;A0A8S3ZTA2;A0A8S3YSW1;A0A0B7BX21	tr|A0A8S4A374|A0A8S4A374_9EUPU 40S ribosomal protein S25 (Fragment) OS=Candidula unifasciata OX=100452 GN=CUNI_LOCUS20406 PE=3 SV=1;tr|A0A8S3ZVZ9|A0A8S3ZVZ9_9EUPU 40S ribosomal protein S25 (Fragment) OS=Candidula unifasciata OX=100452 GN=CUNI_LOCUS17343 PE	2	2	24.4	8.9692	94252	124640	44244	176820	123000	208570
A0A0B7BVK0	A0A0B7BVK0	tr|A0A0B7BVK0|A0A0B7BVK0_9EUPU Actin, cytoplasmic (Fragment) OS=Arion vulgaris OX=1028688 GN=ORF211902 PE=4 SV=1	7	1	70.3	6.6424	0	0	0	0	0	0
A0A0B7BVT5	A0A0B7BVT5	tr|A0A0B7BVT5|A0A0B7BVT5_9EUPU THUMP domain-containing protein (Fragment) OS=Arion vulgaris OX=1028688 GN=ORF214415 PE=4 SV=1	1	1	7.8	14.083	0	0	0	0	0	0
A0A8S3ZEA3;A0A8S3ZAS1;A0A0B7BVZ4	A0A8S3ZEA3;A0A8S3ZAS1;A0A0B7BVZ4	tr|A0A8S3ZEA3|A0A8S3ZEA3_9EUPU PPIase cyclophilin-type domain-containing protein (Fragment) OS=Candidula unifasciata OX=100452 GN=CUNI_LOCUS10974 PE=4 SV=1;tr|A0A8S3ZAS1|A0A8S3ZAS1_9EUPU Peptidyl-prolyl cis-trans isomerase OS=Candidula unifasciata OX=10045	1	1	21.4	10.076	0	0	0	0	0	0
A0A8S4A2E5;A0A0B7BW09	A0A8S4A2E5;A0A0B7BW09	tr|A0A8S4A2E5|A0A8S4A2E5_9EUPU Heterogeneous nuclear ribonucleoprotein A1 OS=Candidula unifasciata OX=100452 GN=CUNI_LOCUS19683 PE=4 SV=1;tr|A0A0B7BW09|A0A0B7BW09_9EUPU Heterogeneous nuclear ribonucleoprotein A1 OS=Arion vulgaris OX=1028688 GN=ORF212420 PE	2	2	9.6	32.909	97186	103890	57619	174640	131080	189790
A0A0B7BW67;A0A8S3ZWG7;A0A8S4A3X2	A0A0B7BW67	tr|A0A0B7BW67|A0A0B7BW67_9EUPU Proteasome activator complex subunit 3 (Fragment) OS=Arion vulgaris OX=1028688 GN=ORF212692 PE=3 SV=1	3	3	14.7	31.763	65492	61478	0	72205	42300	44711
A0A0B7BWN9	A0A0B7BWN9	tr|A0A0B7BWN9|A0A0B7BWN9_9EUPU Aldehyde dehydrogenase OS=Arion vulgaris OX=1028688 GN=ORF212602 PE=3 SV=1	1	1	2.8	56.08	0	0	0	0	0	0
A0A0B7BWX2;A0A8S3YRM5;A0A8S3YTX7	A0A0B7BWX2;A0A8S3YRM5;A0A8S3YTX7	tr|A0A0B7BWX2|A0A0B7BWX2_9EUPU Chromo domain-containing protein (Fragment) OS=Arion vulgaris OX=1028688 GN=ORF213815 PE=4 SV=1;tr|A0A8S3YRM5|A0A8S3YRM5_9EUPU Chromobox protein homolog 1 OS=Candidula unifasciata OX=100452 GN=CUNI_LOCUS3549 PE=4 SV=1;tr|A0A8	1	1	21.1	8.7459	0	0	0	0	0	0
A0A8S4A4N4;A0A0B7BXE1	A0A8S4A4N4;A0A0B7BXE1	tr|A0A8S4A4N4|A0A8S4A4N4_9EUPU SER_THR_PHOSPHATASE domain-containing protein (Fragment) OS=Candidula unifasciata OX=100452 GN=CUNI_LOCUS22295 PE=4 SV=1;tr|A0A0B7BXE1|A0A0B7BXE1_9EUPU Serine/threonine-protein phosphatase (Fragment) OS=Arion vulgaris OX=1028	3	1	35.8	12.367	0	0	0	0	0	0
A0A0B7C588	A0A0B7C588	tr|A0A0B7C588|A0A0B7C588_9EUPU Breast cancer susceptibility 1 (Fragment) OS=Arion vulgaris OX=1028688 GN=ORF221761 PE=4 SV=1	1	1	12.9	10.792	0	0	0	0	0	0
A0A220VX74;A0A220VX55;A0A220VX60;A0A220VX59;A0A220VX57;A0A220VX69;A0A220VX66;A0A220VX90;A0A5J6VCG3;A0A649Z2Z2;A0A649Z2W2;A0A5J6VDS3;A0A649Z2T1;A0A5J6VC48;A0A649Z2S2;A0A649Z3J8;A0A5J6VE59;A0A649Z2U8;A0A5J6VDR5;E7DS77;E7DS63;A0A649Z2W9;A0A649Z314;A0A649Z3C8;E7DSB7;A0A5J6VC57;A0A5J6VCG4;A0A649Z3I2;A0A649Z2Q7;A0A649Z3M5;A0A649Z2R1;A0A649Z2V9;A0A649Z324;A0A649Z2U3;A0A649Z316;A0A5J6VDG0;A0A5J6VFT2;A0A5…	A0A220VX74;A0A220VX55;A0A220VX60;A0A220VX59;A0A220VX57;A0A220VX69;A0A220VX66;A0A220VX90;A0A5J6VCG3;A0A649Z2Z2;A0A649Z2W2;A0A5J6VDS3;A0A649Z2T1;A0A5J6VC48;A0A649Z2S2;A0A649Z3J8;A0A5J6VE59;A0A649Z2U8;A0A5J6VDR5;E7DS77;E7DS63;A0A649Z2W9;A0A649Z314;A0A649Z3C8;E7DSB7;A0A5J6VC57;A0A5J6VCG4;A0A649Z3I2;A0A649Z2Q7;A0A649Z3M5;A0A649Z2R1;A0A649Z2V9;A0A649Z324;A0A649Z2U3;A0A649Z316;A0A5J6VDG0;A0A5J6VFT2;A0A5…	tr|A0A220VX74|A0A220VX74_9EUPU Actin (Fragment) OS=Eutomopeas layardi OX=2017927 PE=3 SV=1;tr|A0A220VX55|A0A220VX55_9EUPU Actin (Fragment) OS=Subulina octona OX=1321770 PE=3 SV=1;tr|A0A220VX60|A0A220VX60_9EUPU Actin (Fragment) OS=Leptinaria lamellata OX=20	11	1	57.1	32.228	0	0	0	0	0	0
A0A220VX71;A0A220VX65;A0A220VX67;A0A220VX61	A0A220VX71;A0A220VX65;A0A220VX67;A0A220VX61	tr|A0A220VX71|A0A220VX71_9EUPU Actin (Fragment) OS=Zootecus insularis OX=145440 PE=3 SV=1;tr|A0A220VX65|A0A220VX65_9EUPU Actin (Fragment) OS=Cecilioides gokweanus OX=2017780 PE=3 SV=1;tr|A0A220VX67|A0A220VX67_9EUPU Actin (Fragment) OS=Coeliaxis blandi OX=3	11	1	57.1	32.194	0	0	0	0	0	0
A0A220VX78;A0A220VX85;E7DS59;E7DSA7;E7DSB0;E7DSB1;E7DSC2;E7DSA4;E7DS89;E7DS45;E7DS54;E7DS58;E7DSA9;E7DS60;E7DS92;E7DS53;E7DS64;E7DS86;E7DS83;E7DS80;E7DS93;E7DS79;E7DS69;E7DS61;E7DSC3;E7DSB3;E7DS98;E7DS57;E7DS97;E7DS73;E7DS55;E7DS49;E7DSB2;A0A4Y1QEX4;E7DS94;E7DS85;E7DS71	A0A220VX78;A0A220VX85;E7DS59;E7DSA7;E7DSB0;E7DSB1;E7DSC2;E7DSA4;E7DS89;E7DS45;E7DS54;E7DS58;E7DSA9;E7DS60;E7DS92;E7DS53;E7DS64;E7DS86;E7DS83;E7DS80;E7DS93;E7DS79;E7DS69;E7DS61	tr|A0A220VX78|A0A220VX78_9EUPU Actin (Fragment) OS=Gibbulinella dewinteri OX=766205 PE=3 SV=1;tr|A0A220VX85|A0A220VX85_9EUPU Actin (Fragment) OS=Tayloria quadrilateralis OX=145563 PE=3 SV=1;tr|E7DS59|E7DS59_9EUPU Actin (Fragment) OS=Edentulina obesa bulimi	13	0	65.5	32.286	9434900	12655000	8393600	9681600	10780000	9512600
A0A2D2VZX5	A0A2D2VZX5	tr|A0A2D2VZX5|A0A2D2VZX5_LISFU Endoglucanase OS=Lissachatina fulica OX=2315439 PE=2 SV=1	16	14	37.6	66.159	21642	0	552130	350900	0	0
A0A2Z5X7G2	A0A2Z5X7G2	tr|A0A2Z5X7G2|A0A2Z5X7G2_LISFU D-serine dehydratase OS=Lissachatina fulica OX=2315439 PE=2 SV=1	2	2	3.7	42.259	55322	0	0	0	0	0
A0A345S6Y9	A0A345S6Y9	tr|A0A345S6Y9|A0A345S6Y9_CEPNE Tubulin alpha chain OS=Cepaea nemoralis OX=28835 GN=ATUB PE=2 SV=1	14	0	42.2	50.136	859820	1188900	941610	1177800	1224400	1249600
A0A345S6Z2;A0A1D8DGQ4	A0A345S6Z2;A0A1D8DGQ4	tr|A0A345S6Z2|A0A345S6Z2_CEPNE Elongation factor 1-alpha OS=Cepaea nemoralis OX=28835 GN=EF1A PE=2 SV=1;tr|A0A1D8DGQ4|A0A1D8DGQ4_HELPO Elongation factor 1-alpha OS=Helix pomatia OX=6536 GN=EF1 PE=2 SV=1	10	1	27.2	50.025	1625300	2277900	1783300	2016900	2353200	3183500
A0A345S6Z4;A0A8S3Z1W7;A0A0B7ABQ5;A0A0B6ZYX4	A0A345S6Z4;A0A8S3Z1W7;A0A0B7ABQ5	tr|A0A345S6Z4|A0A345S6Z4_CEPNE Glyceraldehyde-3-phosphate dehydrogenase OS=Cepaea nemoralis OX=28835 GN=GAPDH PE=2 SV=1;tr|A0A8S3Z1W7|A0A8S3Z1W7_9EUPU Glyceraldehyde-3-phosphate dehydrogenase OS=Candidula unifasciata OX=100452 GN=CUNI_LOCUS8892 PE=3 SV=1;t	4	2	18.1	36.229	4851300	7285800	4700800	5209900	6210900	5959200
A0A3G2VFP3	A0A3G2VFP3	tr|A0A3G2VFP3|A0A3G2VFP3_9EUPU Hemocyanin beta OS=Arion vulgaris OX=1028688 PE=2 SV=1	15	1	8.9	187.76	42519000	41357000	47111000	8190800	8626500	7990700
A0A3G2VFQ5;A0A0B6YS12;A0A8S3ZVV6;P56823;A0A0B6XZM6	A0A3G2VFQ5	tr|A0A3G2VFQ5|A0A3G2VFQ5_CORAP Hemocyanin alphaD OS=Cornu aspersum OX=6535 PE=2 SV=1	26	3	6.2	392.46	11219000	12224000	15758000	8115500	6534000	5649000
A0A3G2VFW4;G3FPE7	A0A3G2VFW4;G3FPE7	tr|A0A3G2VFW4|A0A3G2VFW4_HELPO Hemocyanin alphaN OS=Helix pomatia OX=6536 PE=2 SV=1;tr|G3FPE7|G3FPE7_HELLU Hemocyanin alphaN-subunit (Fragment) OS=Helix lucorum OX=31229 PE=2 SV=1	19	2	6.6	392	24102000	20334000	31464000	18508000	12557000	11929000
A0A3G2VHF1	A0A3G2VHF1	tr|A0A3G2VHF1|A0A3G2VHF1_CORAP Hemocyanin alphaN OS=Cornu aspersum OX=6535 PE=2 SV=1	19	2	6.1	391.72	32025000	24957000	31562000	19668000	15692000	14917000
A0A3G2VHN3;A0A0B7BG04	A0A3G2VHN3	tr|A0A3G2VHN3|A0A3G2VHN3_CORAP Hemocyanin beta OS=Cornu aspersum OX=6535 PE=2 SV=1	22	1	5.8	391.36	29989000	29701000	36051000	22898000	11020000	10136000
A0A3G2VHR9;G3FPE6;P12031	A0A3G2VHR9;G3FPE6	tr|A0A3G2VHR9|A0A3G2VHR9_HELPO Hemocyanin alphaD OS=Helix pomatia OX=6536 PE=2 SV=1;tr|G3FPE6|G3FPE6_HELLU Hemocyanin alphaD-subunit OS=Helix lucorum OX=31229 PE=2 SV=1	30	2	7.4	392.94	100210000	84184000	116180000	61701000	41608000	38487000
A0A3G2VMG8;A0A0B7BDN3	A0A3G2VMG8;A0A0B7BDN3	tr|A0A3G2VMG8|A0A3G2VMG8_9EUPU Hemocyanin alphaN OS=Arion vulgaris OX=1028688 PE=2 SV=1;tr|A0A0B7BDN3|A0A0B7BDN3_9EUPU Hemocyanin (Fragment) OS=Arion vulgaris OX=1028688 GN=ORF180911 PE=4 SV=1	7	2	5.9	147.08	3280400	2972000	3736700	1524100	1489400	1115600
A0A8S4A184;A0A410SF90;A0A410SF62;A0A0B7B2Z7;A0A410SF40	A0A8S4A184;A0A410SF90;A0A410SF62;A0A0B7B2Z7;A0A410SF40	tr|A0A8S4A184|A0A8S4A184_9EUPU GBD/FH3 domain-containing protein (Fragment) OS=Candidula unifasciata OX=100452 GN=CUNI_LOCUS19638 PE=3 SV=1;tr|A0A410SF90|A0A410SF90_9EUPU Diaphonous OS=Bradybaena similaris OX=145626 GN=diaph PE=2 SV=1;tr|A0A410SF62|A0A410S	2	2	4.9	54.462	0	0	0	0	0	0
A0A4Y1QE67;A0A7S6WWR5	A0A4Y1QE67;A0A7S6WWR5	tr|A0A4Y1QE67|A0A4Y1QE67_9EUPU Extensin-like (Fragment) OS=Euhadra quaesita OX=87842 PE=2 SV=1;tr|A0A7S6WWR5|A0A7S6WWR5_CEPNE Vesicle coat complex copii subunit sec31 OS=Cepaea nemoralis OX=28835 PE=2 SV=1	1	1	6.6	19.677	0	0	0	0	0	0
A0A649Z307	A0A649Z307	tr|A0A649Z307|A0A649Z307_9EUPU Actin (Fragment) OS=Hemphillia danielsi OX=2058269 PE=3 SV=1	4	1	48.4	14.186	0	0	0	0	0	0
A0A8S3YAY8;A0A0B6YYS8;A0A0B6Z1B8	A0A8S3YAY8;A0A0B6YYS8;A0A0B6Z1B8	tr|A0A8S3YAY8|A0A8S3YAY8_9EUPU Vacuolar protein sorting-associated protein 13C OS=Candidula unifasciata OX=100452 GN=CUNI_LOCUS7 PE=4 SV=1;tr|A0A0B6YYS8|A0A0B6YYS8_9EUPU Chorein_N domain-containing protein (Fragment) OS=Arion vulgaris OX=1028688 GN=ORF4234	2	2	3.7	70.12	52983	59730	0	35440	43259	71384
A0A8S3YBS0;A0A8S3YDS2	A0A8S3YBS0;A0A8S3YDS2	tr|A0A8S3YBS0|A0A8S3YBS0_9EUPU Aldedh domain-containing protein OS=Candidula unifasciata OX=100452 GN=CUNI_LOCUS231 PE=3 SV=1;tr|A0A8S3YDS2|A0A8S3YDS2_9EUPU Aldedh domain-containing protein (Fragment) OS=Candidula unifasciata OX=100452 GN=CUNI_LOCUS232 PE=	2	1	5.8	53.993	0	0	0	0	0	0
A0A8S3YC80;A0A8S3YHP9	A0A8S3YC80;A0A8S3YHP9	tr|A0A8S3YC80|A0A8S3YC80_9EUPU Alpha-galactosidase OS=Candidula unifasciata OX=100452 GN=CUNI_LOCUS391 PE=3 SV=1;tr|A0A8S3YHP9|A0A8S3YHP9_9EUPU Alpha-galactosidase OS=Candidula unifasciata OX=100452 GN=CUNI_LOCUS390 PE=3 SV=1	1	1	5	35.672	0	0	0	0	0	0
A0A8S3YCD5	A0A8S3YCD5	tr|A0A8S3YCD5|A0A8S3YCD5_9EUPU Transgelin OS=Candidula unifasciata OX=100452 GN=CUNI_LOCUS507 PE=3 SV=1	7	1	37.5	43.436	114240	100530	96092	95048	0	116990
A0A8S3YEM1;A0A8S3YCG5	A0A8S3YEM1;A0A8S3YCG5	tr|A0A8S3YEM1|A0A8S3YEM1_9EUPU Actin-related protein 2/3 complex subunit 3 OS=Candidula unifasciata OX=100452 GN=CUNI_LOCUS502 PE=3 SV=1;tr|A0A8S3YCG5|A0A8S3YCG5_9EUPU Actin-related protein 2/3 complex subunit 3 OS=Candidula unifasciata OX=100452 GN=CUNI_L	1	1	6.8	18.811	0	0	0	0	0	0
A0A8S3YCI9	A0A8S3YCI9	tr|A0A8S3YCI9|A0A8S3YCI9_9EUPU EF1_GNE domain-containing protein OS=Candidula unifasciata OX=100452 GN=CUNI_LOCUS557 PE=3 SV=1	4	4	12.4	24.607	0	0	0	37440	0	45892
A0A8S3YCT7	A0A8S3YCT7	tr|A0A8S3YCT7|A0A8S3YCT7_9EUPU Arginine kinase OS=Candidula unifasciata OX=100452 GN=CUNI_LOCUS365 PE=3 SV=1	4	1	13.1	40.314	803180	829010	893350	2813500	1736800	1660800
A0A8S3YD60	A0A8S3YD60	tr|A0A8S3YD60|A0A8S3YD60_9EUPU 40S ribosomal protein S4 OS=Candidula unifasciata OX=100452 GN=CUNI_LOCUS737 PE=3 SV=1	3	0	16.4	29.94	0	0	0	0	0	0
A0A8S3YD83	A0A8S3YD83	tr|A0A8S3YD83|A0A8S3YD83_9EUPU VP13C protein (Fragment) OS=Candidula unifasciata OX=100452 GN=CUNI_LOCUS6 PE=3 SV=1	7	2	8.7	133.57	30612	56813	34431	33536	38688	65365
A0A8S3YDY6	A0A8S3YDY6	tr|A0A8S3YDY6|A0A8S3YDY6_9EUPU Importin subunit beta-1 (Fragment) OS=Candidula unifasciata OX=100452 GN=CUNI_LOCUS1001 PE=4 SV=1	4	4	6.8	80.887	66512	105950	0	99511	75872	107690
A0A8S3YE17	A0A8S3YE17	tr|A0A8S3YE17|A0A8S3YE17_9EUPU Proteasome subunit beta OS=Candidula unifasciata OX=100452 GN=CUNI_LOCUS1087 PE=3 SV=1	1	1	7.6	26.592	0	0	0	0	0	0
A0A8S3YEH5	A0A8S3YEH5	tr|A0A8S3YEH5|A0A8S3YEH5_9EUPU Fascin (Fragment) OS=Candidula unifasciata OX=100452 GN=CUNI_LOCUS376 PE=3 SV=1	4	1	16.7	31.557	0	0	0	0	0	0
A0A8S3YES1	A0A8S3YES1	tr|A0A8S3YES1|A0A8S3YES1_9EUPU Dolichyl-diphosphooligosaccharide--protein glycosyltransferase subunit DAD1 OS=Candidula unifasciata OX=100452 GN=CUNI_LOCUS1155 PE=3 SV=1	1	1	9.7	12.837	0	0	0	0	0	0
A0A8S3YES3	A0A8S3YES3	tr|A0A8S3YES3|A0A8S3YES3_9EUPU Gal_mutarotas_2 domain-containing protein (Fragment) OS=Candidula unifasciata OX=100452 GN=CUNI_LOCUS552 PE=3 SV=1	1	1	1.2	92.367	0	0	0	0	0	0
A0A8S3YEY4	A0A8S3YEY4	tr|A0A8S3YEY4|A0A8S3YEY4_9EUPU EGF-like domain-containing protein (Fragment) OS=Candidula unifasciata OX=100452 GN=CUNI_LOCUS1341 PE=4 SV=1	1	1	1.8	84.477	0	0	0	0	0	0
A0A8S3YF05;A0A0B7AB99	A0A8S3YF05;A0A0B7AB99	tr|A0A8S3YF05|A0A8S3YF05_9EUPU NADH-ubiquinone oxidoreductase 75 kDa subunit, mitochondrial OS=Candidula unifasciata OX=100452 GN=CUNI_LOCUS556 PE=3 SV=1;tr|A0A0B7AB99|A0A0B7AB99_9EUPU NADH-ubiquinone oxidoreductase 75 kDa subunit, mitochondrial OS=Arion v	2	2	4.3	63.107	0	0	0	0	0	0
A0A8S3YF52	A0A8S3YF52	tr|A0A8S3YF52|A0A8S3YF52_9EUPU HP domain-containing protein OS=Candidula unifasciata OX=100452 GN=CUNI_LOCUS1411 PE=3 SV=1	1	1	2.1	85.303	0	0	0	0	0	0
A0A8S3YFG0;A0A0B7AUJ2	A0A8S3YFG0;A0A0B7AUJ2	tr|A0A8S3YFG0|A0A8S3YFG0_9EUPU Eukaryotic translation initiation factor 3 subunit L OS=Candidula unifasciata OX=100452 GN=CUNI_LOCUS782 PE=3 SV=1;tr|A0A0B7AUJ2|A0A0B7AUJ2_9EUPU PCI domain-containing protein (Fragment) OS=Arion vulgaris OX=1028688 GN=ORF141	2	2	5.5	63.825	0	0	0	0	0	0
A0A8S3YFP6	A0A8S3YFP6	tr|A0A8S3YFP6|A0A8S3YFP6_9EUPU M20_dimer domain-containing protein OS=Candidula unifasciata OX=100452 GN=CUNI_LOCUS872 PE=4 SV=1	1	1	10.1	21.86	0	0	0	0	0	0
A0A8S3YFQ5	A0A8S3YFQ5	tr|A0A8S3YFQ5|A0A8S3YFQ5_9EUPU Calcium-binding mitochondrial carrier protein SCaMC-2 OS=Candidula unifasciata OX=100452 GN=CUNI_LOCUS1495 PE=3 SV=1	2	2	4	53.23	0	0	0	0	0	0
A0A8S3YFS4	A0A8S3YFS4	tr|A0A8S3YFS4|A0A8S3YFS4_9EUPU Adenylyl-sulfate kinase OS=Candidula unifasciata OX=100452 GN=CUNI_LOCUS786 PE=3 SV=1	5	5	10.2	68.084	0	0	0	0	219320	141880
A0A8S3YG49;A0A0B7AGE0	A0A8S3YG49	tr|A0A8S3YG49|A0A8S3YG49_9EUPU LIM zinc-binding domain-containing protein OS=Candidula unifasciata OX=100452 GN=CUNI_LOCUS1052 PE=4 SV=1	3	2	19.3	20.815	174100	134920	191100	139980	170230	189810
A0A8S3YGD1	A0A8S3YGD1	tr|A0A8S3YGD1|A0A8S3YGD1_9EUPU Myosin_tail_1 domain-containing protein OS=Candidula unifasciata OX=100452 GN=CUNI_LOCUS99 PE=4 SV=1	1	1	2.2	99.68	0	0	0	0	0	0
A0A8S3YGE0	A0A8S3YGE0	tr|A0A8S3YGE0|A0A8S3YGE0_9EUPU LIM zinc-binding domain-containing protein OS=Candidula unifasciata OX=100452 GN=CUNI_LOCUS109 PE=4 SV=1	1	1	0.9	121.13	0	0	0	0	0	0
A0A8S3YH05;A0A8S3YBH8;A0A8S3YHD6	A0A8S3YH05;A0A8S3YBH8;A0A8S3YHD6	tr|A0A8S3YH05|A0A8S3YH05_9EUPU Fn3_like domain-containing protein OS=Candidula unifasciata OX=100452 GN=CUNI_LOCUS120 PE=4 SV=1;tr|A0A8S3YBH8|A0A8S3YBH8_9EUPU Fn3_like domain-containing protein OS=Candidula unifasciata OX=100452 GN=CUNI_LOCUS121 PE=4 SV=1;	2	2	2.4	79.085	0	0	0	0	0	0
A0A8S3YH46	A0A8S3YH46	tr|A0A8S3YH46|A0A8S3YH46_9EUPU Myosin_tail_1 domain-containing protein (Fragment) OS=Candidula unifasciata OX=100452 GN=CUNI_LOCUS369 PE=4 SV=1	5	1	10	64.909	0	0	0	0	0	0
A0A8S3YH73	A0A8S3YH73	tr|A0A8S3YH73|A0A8S3YH73_9EUPU Malate dehydrogenase (Fragment) OS=Candidula unifasciata OX=100452 GN=CUNI_LOCUS1482 PE=4 SV=1	2	2	4.9	39.426	0	0	0	0	0	0
A0A8S3YHA2	A0A8S3YHA2	tr|A0A8S3YHA2|A0A8S3YHA2_9EUPU glutamine synthetase OS=Candidula unifasciata OX=100452 GN=CUNI_LOCUS1995 PE=3 SV=1	2	1	7.7	40.951	0	0	0	0	0	0
A0A8S3YHQ3;A0A8S3ZGV9;A0A0B7AM95	A0A8S3YHQ3;A0A8S3ZGV9;A0A0B7AM95	tr|A0A8S3YHQ3|A0A8S3YHQ3_9EUPU Phage protein OS=Candidula unifasciata OX=100452 GN=CUNI_LOCUS1466 PE=3 SV=1;tr|A0A8S3ZGV9|A0A8S3ZGV9_9EUPU Actin-related protein 2/3 complex subunit 4 (Fragment) OS=Candidula unifasciata OX=100452 GN=CUNI_LOCUS12713 PE=3 SV=	2	2	20.5	12.62	0	99580	0	68111	0	136160
A0A8S3YHW5	A0A8S3YHW5	tr|A0A8S3YHW5|A0A8S3YHW5_9EUPU Phosphotransferase OS=Candidula unifasciata OX=100452 GN=CUNI_LOCUS609 PE=3 SV=1	1	1	2.5	53.753	0	0	0	0	0	0
A0A8S3YI15;A0A0B7A242;A0A0B7A4G7;O97192;A0A0B7A1Q2;A0A0B7A212;A0A0B7A2N2;A0A0B7A1R3;A0A0B7A2P3;A0A0B7A227;A0A0B7A4E2;A0A0B7A4F3;A0A0B7A499;A0A0B7A2N7;A0A0B7A219;A0A0B7A2L7;A0A0B7A4H0;A0A0B7A484;A0A0B7A4G0;A0A8S3ZRL6	A0A8S3YI15;A0A0B7A242;A0A0B7A4G7;O97192;A0A0B7A1Q2;A0A0B7A212;A0A0B7A2N2;A0A0B7A1R3;A0A0B7A2P3;A0A0B7A227;A0A0B7A4E2;A0A0B7A4F3;A0A0B7A499;A0A0B7A2N7;A0A0B7A219;A0A0B7A2L7;A0A0B7A4H0;A0A0B7A484;A0A0B7A4G0	tr|A0A8S3YI15|A0A8S3YI15_9EUPU Tropomyosin OS=Candidula unifasciata OX=100452 GN=CUNI_LOCUS560 PE=3 SV=1;tr|A0A0B7A242|A0A0B7A242_9EUPU Tropomyosin OS=Arion vulgaris OX=1028688 GN=ORF92939 PE=3 SV=1;tr|A0A0B7A4G7|A0A0B7A4G7_9EUPU Tropomyosin OS=Arion vulga	8	5	15.8	47.057	1701500	644290	755650	179390	311010	170930
A0A8S3YIS2	A0A8S3YIS2	tr|A0A8S3YIS2|A0A8S3YIS2_9EUPU Proteasome subunit alpha type OS=Candidula unifasciata OX=100452 GN=CUNI_LOCUS810 PE=3 SV=1	2	2	8.3	28.043	0	68262	0	0	55585	34215
A0A8S3YIY8	A0A8S3YIY8	tr|A0A8S3YIY8|A0A8S3YIY8_9EUPU VBS domain-containing protein (Fragment) OS=Candidula unifasciata OX=100452 GN=CUNI_LOCUS2252 PE=4 SV=1	7	1	5.1	170.26	0	0	0	0	0	0
A0A8S3YIZ1	A0A8S3YIZ1	tr|A0A8S3YIZ1|A0A8S3YIZ1_9EUPU SH2 domain-containing protein OS=Candidula unifasciata OX=100452 GN=CUNI_LOCUS1886 PE=4 SV=1	1	1	2.2	53.557	0	0	0	0	0	0
A0A8S3YJ82;A0A0B6YW04;A0A0B7AWY4;A0A0B6YU61	A0A8S3YJ82;A0A0B6YW04	tr|A0A8S3YJ82|A0A8S3YJ82_9EUPU Tubulin alpha chain OS=Candidula unifasciata OX=100452 GN=CUNI_LOCUS558 PE=3 SV=1;tr|A0A0B6YW04|A0A0B6YW04_9EUPU Tubulin alpha chain (Fragment) OS=Arion vulgaris OX=1028688 GN=ORF37009 PE=3 SV=1	14	3	40	51.685	75087	67193	137440	80486	83659	86987
A0A8S3YJE8	A0A8S3YJE8	tr|A0A8S3YJE8|A0A8S3YJE8_9EUPU AAA domain-containing protein (Fragment) OS=Candidula unifasciata OX=100452 GN=CUNI_LOCUS2066 PE=4 SV=1	1	1	3.5	34.754	0	0	0	0	0	0
A0A8S3YJF0	A0A8S3YJF0	tr|A0A8S3YJF0|A0A8S3YJF0_9EUPU Serine/arginine-rich splicing factor RS2Z32 OS=Candidula unifasciata OX=100452 GN=CUNI_LOCUS628 PE=4 SV=1	1	1	3.8	33.107	0	0	0	0	0	0
A0A8S3YJU5	A0A8S3YJU5	tr|A0A8S3YJU5|A0A8S3YJU5_9EUPU UBC core domain-containing protein OS=Candidula unifasciata OX=100452 GN=CUNI_LOCUS1403 PE=3 SV=1	1	1	14.5	18.257	0	0	0	0	0	0
A0A8S3YK56	A0A8S3YK56	tr|A0A8S3YK56|A0A8S3YK56_9EUPU Ferritin OS=Candidula unifasciata OX=100452 GN=CUNI_LOCUS938 PE=3 SV=1	1	1	4.6	26.994	0	0	0	0	0	0
A0A8S3YKD9;A0A0B6ZVN1	A0A8S3YKD9;A0A0B6ZVN1	tr|A0A8S3YKD9|A0A8S3YKD9_9EUPU Staphylococcal nuclease domain-containing protein OS=Candidula unifasciata OX=100452 GN=CUNI_LOCUS2436 PE=4 SV=1;tr|A0A0B6ZVN1|A0A0B6ZVN1_9EUPU Staphylococcal nuclease domain-containing protein OS=Arion vulgaris OX=1028688 GN	5	5	7.3	97.872	0	0	0	82497	0	62079
A0A8S3YKE6;A0A0B7AF39	A0A8S3YKE6;A0A0B7AF39	tr|A0A8S3YKE6|A0A8S3YKE6_9EUPU PCI domain-containing protein OS=Candidula unifasciata OX=100452 GN=CUNI_LOCUS1048 PE=3 SV=1;tr|A0A0B7AF39|A0A0B7AF39_9EUPU PCI domain-containing protein OS=Arion vulgaris OX=1028688 GN=ORF114454 PE=3 SV=1	3	3	7.3	58.073	35054	0	22118	0	22256	0
A0A8S3YKF7	A0A8S3YKF7	tr|A0A8S3YKF7|A0A8S3YKF7_9EUPU Amino_oxidase domain-containing protein OS=Candidula unifasciata OX=100452 GN=CUNI_LOCUS3085 PE=4 SV=1	1	1	2.1	59.617	0	0	0	0	0	0
A0A8S3YKH3;A0A8S3Z7B4	A0A8S3YKH3;A0A8S3Z7B4	tr|A0A8S3YKH3|A0A8S3YKH3_9EUPU ATP synthase subunit alpha OS=Candidula unifasciata OX=100452 GN=CUNI_LOCUS1643 PE=3 SV=1;tr|A0A8S3Z7B4|A0A8S3Z7B4_9EUPU ATP synthase subunit alpha OS=Candidula unifasciata OX=100452 GN=CUNI_LOCUS9473 PE=3 SV=1	8	1	20.2	56.324	0	0	0	0	0	0
A0A8S3YKH6	A0A8S3YKH6	tr|A0A8S3YKH6|A0A8S3YKH6_9EUPU B30.2/SPRY domain-containing protein OS=Candidula unifasciata OX=100452 GN=CUNI_LOCUS2476 PE=4 SV=1	1	1	3.5	45.237	0	0	0	0	0	0
A0A8S3YKJ4;A0A0B7BIW0	A0A8S3YKJ4;A0A0B7BIW0	tr|A0A8S3YKJ4|A0A8S3YKJ4_9EUPU alanine transaminase OS=Candidula unifasciata OX=100452 GN=CUNI_LOCUS524 PE=3 SV=1;tr|A0A0B7BIW0|A0A0B7BIW0_9EUPU alanine transaminase OS=Arion vulgaris OX=1028688 GN=ORF190277 PE=3 SV=1	2	2	6.4	53.495	111820	73314	0	109130	157930	100720
A0A8S3ZTE0;A0A8S3ZP60;A0A8S3YZ36;A0A8S3YKK2	A0A8S3ZTE0;A0A8S3ZP60;A0A8S3YZ36;A0A8S3YKK2	tr|A0A8S3ZTE0|A0A8S3ZTE0_9EUPU 40S ribosomal protein S14 OS=Candidula unifasciata OX=100452 GN=CUNI_LOCUS15319 PE=3 SV=1;tr|A0A8S3ZP60|A0A8S3ZP60_9EUPU 40S ribosomal protein S14 OS=Candidula unifasciata OX=100452 GN=CUNI_LOCUS14724 PE=3 SV=1;tr|A0A8S3YZ36|	1	1	8.7	16.176	0	0	0	0	0	0
A0A8S3YKP5	A0A8S3YKP5	tr|A0A8S3YKP5|A0A8S3YKP5_9EUPU Murinoglobulin-1 (Fragment) OS=Candidula unifasciata OX=100452 GN=CUNI_LOCUS1168 PE=3 SV=1	1	1	0.8	184.58	0	0	0	0	0	0
A0A8S3YKQ3	A0A8S3YKQ3	tr|A0A8S3YKQ3|A0A8S3YKQ3_9EUPU Ras-related protein Rab-35 OS=Candidula unifasciata OX=100452 GN=CUNI_LOCUS1743 PE=4 SV=1	2	2	9.9	23.094	0	0	0	0	0	0
A0A8S3YKW7;A0A0B7B4D9	A0A8S3YKW7;A0A0B7B4D9	tr|A0A8S3YKW7|A0A8S3YKW7_9EUPU GRAM domain-containing protein OS=Candidula unifasciata OX=100452 GN=CUNI_LOCUS2596 PE=4 SV=1;tr|A0A0B7B4D9|A0A0B7B4D9_9EUPU GRAM domain-containing protein OS=Arion vulgaris OX=1028688 GN=ORF156489 PE=4 SV=1	2	2	9.8	28.928	0	0	0	25791	0	43957
A0A8S3YKY7	A0A8S3YKY7	tr|A0A8S3YKY7|A0A8S3YKY7_9EUPU Clathrin heavy chain OS=Candidula unifasciata OX=100452 GN=CUNI_LOCUS2616 PE=3 SV=1	18	1	13.4	184.09	0	0	0	0	0	0
A0A8S3YKZ2	A0A8S3YKZ2	tr|A0A8S3YKZ2|A0A8S3YKZ2_9EUPU Titin OS=Candidula unifasciata OX=100452 GN=CUNI_LOCUS1258 PE=4 SV=1	1	1	8.4	19.738	0	0	0	0	0	0
A0A8S3YKZ6;A0A0B7AS39;A0A8S3ZY68;A0A8S3Z7F0;A0A0B6YSF4;A0A0B6Z6S1;A0A8S4ACV5;A0A0B7B428;A0A0B7B0K1	A0A8S3YKZ6;A0A0B7AS39;A0A8S3ZY68;A0A8S3Z7F0;A0A0B6YSF4	tr|A0A8S3YKZ6|A0A8S3YKZ6_9EUPU Serine/threonine-protein phosphatase OS=Candidula unifasciata OX=100452 GN=CUNI_LOCUS1649 PE=3 SV=1;tr|A0A0B7AS39|A0A0B7AS39_9EUPU Serine/threonine-protein phosphatase OS=Arion vulgaris OX=1028688 GN=ORF136826 PE=3 SV=1;tr|A0	5	3	18	37.373	150060	141670	115240	108010	140660	124930
A0A8S3YLB0;A0A0B6YT53	A0A8S3YLB0;A0A0B6YT53	tr|A0A8S3YLB0|A0A8S3YLB0_9EUPU Reelin (Fragment) OS=Candidula unifasciata OX=100452 GN=CUNI_LOCUS1700 PE=3 SV=1;tr|A0A0B6YT53|A0A0B6YT53_9EUPU Reelin (Fragment) OS=Arion vulgaris OX=1028688 GN=ORF33895 PE=3 SV=1	4	4	2	213.99	17099000	13616000	17931000	7340600	19514000	12100000
A0A8S3YLB8	A0A8S3YLB8	tr|A0A8S3YLB8|A0A8S3YLB8_9EUPU Aldedh domain-containing protein OS=Candidula unifasciata OX=100452 GN=CUNI_LOCUS3465 PE=3 SV=1	1	1	4.7	36.553	0	0	0	0	0	0
A0A8S3YLC6	A0A8S3YLC6	tr|A0A8S3YLC6|A0A8S3YLC6_9EUPU 40S ribosomal protein S12 OS=Candidula unifasciata OX=100452 GN=CUNI_LOCUS1408 PE=3 SV=1	1	1	7	15.252	0	0	0	0	0	0
A0A8S3YLM3	A0A8S3YLM3	tr|A0A8S3YLM3|A0A8S3YLM3_9EUPU Protein kinase domain-containing protein (Fragment) OS=Candidula unifasciata OX=100452 GN=CUNI_LOCUS3615 PE=3 SV=1	1	1	3.5	35.665	0	0	0	0	0	0
A0A8S3YLQ3;A0A0B6YR24	A0A8S3YLQ3;A0A0B6YR24	tr|A0A8S3YLQ3|A0A8S3YLQ3_9EUPU PHB domain-containing protein OS=Candidula unifasciata OX=100452 GN=CUNI_LOCUS3342 PE=3 SV=1;tr|A0A0B6YR24|A0A0B6YR24_9EUPU PHB domain-containing protein (Fragment) OS=Arion vulgaris OX=1028688 GN=ORF31372 PE=3 SV=1	2	2	9.4	37.437	0	0	0	0	0	0
A0A8S3YML3;A0A8S3YLS9;A0A8S3ZK81;A0A0B6Y3N4	A0A8S3YML3;A0A8S3YLS9;A0A8S3ZK81;A0A0B6Y3N4	tr|A0A8S3YML3|A0A8S3YML3_9EUPU Ribosomal protein L22 OS=Candidula unifasciata OX=100452 GN=CUNI_LOCUS1114 PE=3 SV=1;tr|A0A8S3YLS9|A0A8S3YLS9_9EUPU 60S ribosomal protein L22 OS=Candidula unifasciata OX=100452 GN=CUNI_LOCUS3362 PE=3 SV=1;tr|A0A8S3ZK81|A0A8S3	3	2	33.6	13.764	45832	96421	0	129710	0	118560
A0A8S3ZMZ4;A0A8S3YLX1	A0A8S3ZMZ4;A0A8S3YLX1	tr|A0A8S3ZMZ4|A0A8S3ZMZ4_9EUPU SH2 domain-containing protein (Fragment) OS=Candidula unifasciata OX=100452 GN=CUNI_LOCUS16317 PE=3 SV=1;tr|A0A8S3YLX1|A0A8S3YLX1_9EUPU SH2 domain-containing protein (Fragment) OS=Candidula unifasciata OX=100452 GN=CUNI_LOCUS	1	1	2.3	41.649	0	0	0	0	0	0
A0A8S3YMA9	A0A8S3YMA9	tr|A0A8S3YMA9|A0A8S3YMA9_9EUPU Arylacetamide deacetylase OS=Candidula unifasciata OX=100452 GN=CUNI_LOCUS2150 PE=3 SV=1	1	1	4.6	45.649	0	0	0	0	0	0
A0A8S3YME3	A0A8S3YME3	tr|A0A8S3YME3|A0A8S3YME3_9EUPU PNP_UDP_1 domain-containing protein (Fragment) OS=Candidula unifasciata OX=100452 GN=CUNI_LOCUS3721 PE=4 SV=1	2	2	7	40.609	0	0	0	0	0	0
A0A8S3YMF3	A0A8S3YMF3	tr|A0A8S3YMF3|A0A8S3YMF3_9EUPU MitMem_reg domain-containing protein OS=Candidula unifasciata OX=100452 GN=CUNI_LOCUS2069 PE=4 SV=1	1	1	7.7	17.161	0	0	0	0	0	0
A0A8S3YMR3	A0A8S3YMR3	tr|A0A8S3YMR3|A0A8S3YMR3_9EUPU Actin-related protein 2/3 complex subunit OS=Candidula unifasciata OX=100452 GN=CUNI_LOCUS1888 PE=3 SV=1	4	1	14.4	40.852	199570	214650	0	101580	160780	120110
A0A8S3YN41;A0A8S3YZF7;A0A0B6Y4S2;A0A8S3YE62	A0A8S3YN41;A0A8S3YZF7;A0A0B6Y4S2;A0A8S3YE62	tr|A0A8S3YN41|A0A8S3YN41_9EUPU H15 domain-containing protein OS=Candidula unifasciata OX=100452 GN=CUNI_LOCUS2239 PE=3 SV=1;tr|A0A8S3YZF7|A0A8S3YZF7_9EUPU H15 domain-containing protein OS=Candidula unifasciata OX=100452 GN=CUNI_LOCUS6360 PE=3 SV=1;tr|A0A0B	2	1	9.7	20.942	0	0	0	0	0	0
A0A8S3YN87;A0A0B6ZGB6;A0A0B6ZC85;A0A8S3Z132	A0A8S3YN87;A0A0B6ZGB6	tr|A0A8S3YN87|A0A8S3YN87_9EUPU Phosphatidylinositol transfer protein OS=Candidula unifasciata OX=100452 GN=CUNI_LOCUS4205 PE=4 SV=1;tr|A0A0B6ZGB6|A0A0B6ZGB6_9EUPU Phosphatidylinositol transfer protein beta OS=Arion vulgaris OX=1028688 GN=ORF63442 PE=4 SV=1	3	3	8.1	34.316	0	0	0	0	87280	85813
A0A8S3YNF7;A0A8S3YTZ8;A0A345S6Z0;A0A8S3YTS0;A0A0B7B945;A0A0B7BBH4;Q6ZYL2;A0A0B7A9N2;A0A8S3ZNL0;A0A8S3ZPQ2;A0A0B6Y7T6	A0A8S3YNF7;A0A8S3YTZ8;A0A345S6Z0;A0A8S3YTS0	tr|A0A8S3YNF7|A0A8S3YNF7_9EUPU Actin, cytoplasmic OS=Candidula unifasciata OX=100452 GN=CUNI_LOCUS4192 PE=3 SV=1;tr|A0A8S3YTZ8|A0A8S3YTZ8_9EUPU Actin, cytoplasmic OS=Candidula unifasciata OX=100452 GN=CUNI_LOCUS4188 PE=3 SV=1;tr|A0A345S6Z0|A0A345S6Z0_CEPNE	20	0	62.5	41.898	19901000	30420000	18168000	15843000	20688000	16893000
A0A8S3YNG1	A0A8S3YNG1	tr|A0A8S3YNG1|A0A8S3YNG1_9EUPU Actin, cytoplasmic OS=Candidula unifasciata OX=100452 GN=CUNI_LOCUS4187 PE=3 SV=1	18	0	51.6	41.779	520280	918960	497830	650510	429540	599470
A0A8S3YNK8;A0A0B6YSM2	A0A8S3YNK8	tr|A0A8S3YNK8|A0A8S3YNK8_9EUPU MPN domain-containing protein (Fragment) OS=Candidula unifasciata OX=100452 GN=CUNI_LOCUS2068 PE=4 SV=1	3	3	21.9	17.103	0	0	0	0	0	12931
A0A8S3YNM0;A0A0B7AH31	A0A8S3YNM0	tr|A0A8S3YNM0|A0A8S3YNM0_9EUPU Kinesin-like protein (Fragment) OS=Candidula unifasciata OX=100452 GN=CUNI_LOCUS2078 PE=3 SV=1	10	1	14.5	96.009	0	0	0	0	0	0
A0A8S3YNR0;A0A0B6ZBR0	A0A8S3YNR0;A0A0B6ZBR0	tr|A0A8S3YNR0|A0A8S3YNR0_9EUPU BH4_AAA_HYDROXYL_2 domain-containing protein (Fragment) OS=Candidula unifasciata OX=100452 GN=CUNI_LOCUS2633 PE=3 SV=1;tr|A0A0B6ZBR0|A0A0B6ZBR0_9EUPU phenylalanine 4-monooxygenase OS=Arion vulgaris OX=1028688 GN=ORF54245 PE=3	2	1	7.8	38.178	0	0	0	0	0	50500
A0A8S3YNR6	A0A8S3YNR6	tr|A0A8S3YNR6|A0A8S3YNR6_9EUPU Septin-type G domain-containing protein (Fragment) OS=Candidula unifasciata OX=100452 GN=CUNI_LOCUS3646 PE=3 SV=1	3	1	9.8	41.906	0	0	0	0	0	0
A0A8S3YNW1	A0A8S3YNW1	tr|A0A8S3YNW1|A0A8S3YNW1_9EUPU Galactokinase OS=Candidula unifasciata OX=100452 GN=CUNI_LOCUS4031 PE=3 SV=1	1	1	2.8	42.775	0	0	0	0	0	0
A0A8S3YNX5;A0A0B7ARV6;A0A0B7A5C2;A0A8S4A4G9;A0A0B7AXX3;A0A8S3YU58	A0A8S3YNX5;A0A0B7ARV6;A0A0B7A5C2;A0A8S4A4G9	tr|A0A8S3YNX5|A0A8S3YNX5_9EUPU RNA helicase OS=Candidula unifasciata OX=100452 GN=CUNI_LOCUS4372 PE=3 SV=1;tr|A0A0B7ARV6|A0A0B7ARV6_9EUPU RNA helicase (Fragment) OS=Arion vulgaris OX=1028688 GN=ORF136423 PE=3 SV=1;tr|A0A0B7A5C2|A0A0B7A5C2_9EUPU ATP-depende	11	11	34.1	42.37	123600	180510	110700	233390	192700	320990
A0A8S3YP54;A0A0B6XSK1	A0A8S3YP54;A0A0B6XSK1	tr|A0A8S3YP54|A0A8S3YP54_9EUPU Microtubule-associated protein RP/EB family member 1 OS=Candidula unifasciata OX=100452 GN=CUNI_LOCUS4452 PE=3 SV=1;tr|A0A0B6XSK1|A0A0B6XSK1_9EUPU Microtubule-associated protein RP/EB family member 1 (Fragment) OS=Arion vulga	4	2	20.8	30.466	574540	676380	570200	595000	628890	729150
A0A8S3YPA8;A0A8S3YSY5	A0A8S3YPA8;A0A8S3YSY5	tr|A0A8S3YPA8|A0A8S3YPA8_9EUPU Actin, cytoplasmic OS=Candidula unifasciata OX=100452 GN=CUNI_LOCUS4191 PE=3 SV=1;tr|A0A8S3YSY5|A0A8S3YSY5_9EUPU Actin, cytoplasmic OS=Candidula unifasciata OX=100452 GN=CUNI_LOCUS4190 PE=3 SV=1	15	0	50	41.844	169830	644760	284960	395990	764450	0
A0A8S3YPC5	A0A8S3YPC5	tr|A0A8S3YPC5|A0A8S3YPC5_9EUPU PX domain-containing protein OS=Candidula unifasciata OX=100452 GN=CUNI_LOCUS4211 PE=4 SV=1	1	1	4.5	33.789	0	0	0	0	0	0
A0A8S3YPQ0	A0A8S3YPQ0	tr|A0A8S3YPQ0|A0A8S3YPQ0_9EUPU Usp domain-containing protein OS=Candidula unifasciata OX=100452 GN=CUNI_LOCUS2819 PE=4 SV=1	1	1	10.1	16.207	0	0	0	0	0	0
A0A8S3YPU9	A0A8S3YPU9	tr|A0A8S3YPU9|A0A8S3YPU9_9EUPU Coatomer_WDAD domain-containing protein OS=Candidula unifasciata OX=100452 GN=CUNI_LOCUS4381 PE=4 SV=1	8	8	13.2	94.027	25774	0	29668	39028	24521	50956
A0A8S3YPV0;A0A8S3YJD8	A0A8S3YPV0;A0A8S3YJD8	tr|A0A8S3YPV0|A0A8S3YPV0_9EUPU Hva1_TUDOR domain-containing protein OS=Candidula unifasciata OX=100452 GN=CUNI_LOCUS4026 PE=4 SV=1;tr|A0A8S3YJD8|A0A8S3YJD8_9EUPU Natural killer-tumor recognition protein OS=Candidula unifasciata OX=100452 GN=CUNI_LOCUS2056	2	2	6.6	22.497	0	0	0	95440	142320	0
A0A8S3YQE0	A0A8S3YQE0	tr|A0A8S3YQE0|A0A8S3YQE0_9EUPU Endoglucanase OS=Candidula unifasciata OX=100452 GN=CUNI_LOCUS4216 PE=3 SV=1	3	1	5.1	60.295	0	0	0	0	0	0
A0A8S3YQG2	A0A8S3YQG2	tr|A0A8S3YQG2|A0A8S3YQG2_9EUPU Cytosol aminopeptidase OS=Candidula unifasciata OX=100452 GN=CUNI_LOCUS3243 PE=3 SV=1	3	2	7.8	57.212	47240	58377	61870	0	90279	28583
A0A8S3YQH6	A0A8S3YQH6	tr|A0A8S3YQH6|A0A8S3YQH6_9EUPU 26S proteasome non-ATPase regulatory subunit 2 OS=Candidula unifasciata OX=100452 GN=CUNI_LOCUS2154 PE=3 SV=1	5	1	8.3	99.171	65541	25813	46570	40664	58797	38320
A0A8S3YQQ5	A0A8S3YQQ5	tr|A0A8S3YQQ5|A0A8S3YQQ5_9EUPU Mannan endo-1,4-beta-mannosidase (Fragment) OS=Candidula unifasciata OX=100452 GN=CUNI_LOCUS4967 PE=4 SV=1	2	2	6.8	39.348	0	0	272240	85258	0	0
A0A8S3YQU2;A0A0B7BMU4	A0A8S3YQU2;A0A0B7BMU4	tr|A0A8S3YQU2|A0A8S3YQU2_9EUPU Coatomer subunit gamma OS=Candidula unifasciata OX=100452 GN=CUNI_LOCUS3450 PE=3 SV=1;tr|A0A0B7BMU4|A0A0B7BMU4_9EUPU Adaptin_N domain-containing protein (Fragment) OS=Arion vulgaris OX=1028688 GN=ORF199834 PE=4 SV=1	5	5	7.8	101.27	44986	27721	61354	34836	33240	66368
A0A8S3YR44	A0A8S3YR44	tr|A0A8S3YR44|A0A8S3YR44_9EUPU PID domain-containing protein OS=Candidula unifasciata OX=100452 GN=CUNI_LOCUS3309 PE=4 SV=1	1	1	2.7	54.893	0	0	0	0	0	0
A0A8S3YRC8	A0A8S3YRC8	tr|A0A8S3YRC8|A0A8S3YRC8_9EUPU Hemocyanin (Fragment) OS=Candidula unifasciata OX=100452 GN=CUNI_LOCUS4546 PE=4 SV=1	20	8	7.7	356.24	24020000	18109000	24194000	10123000	7805800	7835100
A0A8S3YRI3	A0A8S3YRI3	tr|A0A8S3YRI3|A0A8S3YRI3_9EUPU Heterogeneous nuclear ribonucleoprotein U-like protein 1 OS=Candidula unifasciata OX=100452 GN=CUNI_LOCUS3499 PE=4 SV=1	1	1	1.9	84.182	0	0	0	0	0	0
A0A8S3YRU3	A0A8S3YRU3	tr|A0A8S3YRU3|A0A8S3YRU3_9EUPU SAM domain-containing protein OS=Candidula unifasciata OX=100452 GN=CUNI_LOCUS5382 PE=4 SV=1	1	1	3.6	35.874	0	0	0	0	0	0
A0A8S3YRU6	A0A8S3YRU6	tr|A0A8S3YRU6|A0A8S3YRU6_9EUPU Peroxisome proliferator-activated receptor gamma (Fragment) OS=Candidula unifasciata OX=100452 GN=CUNI_LOCUS4706 PE=3 SV=1	5	1	28	20.501	0	0	0	0	0	0
A0A8S3YS27;A0A0B7AZ66;A0A8S3YX55;A0A0B6ZM65	A0A8S3YS27;A0A0B7AZ66;A0A8S3YX55	tr|A0A8S3YS27|A0A8S3YS27_9EUPU KH type-2 domain-containing protein OS=Candidula unifasciata OX=100452 GN=CUNI_LOCUS3803 PE=3 SV=1;tr|A0A0B7AZ66|A0A0B7AZ66_9EUPU KH type-2 domain-containing protein (Fragment) OS=Arion vulgaris OX=1028688 GN=ORF151595 PE=3 S	4	4	18.6	24.167	278680	231310	985180	280730	414890	400760
A0A8S3YSE5	A0A8S3YSE5	tr|A0A8S3YSE5|A0A8S3YSE5_9EUPU T-complex protein 1 subunit delta OS=Candidula unifasciata OX=100452 GN=CUNI_LOCUS3940 PE=3 SV=1	2	2	13	31.945	6286.2	0	0	0	0	31437
A0A8S3YSH8;A0A8S3YGG4;A0A8S3YH15;A0A8S3YTM8	A0A8S3YSH8;A0A8S3YGG4	tr|A0A8S3YSH8|A0A8S3YSH8_9EUPU Endoglucanase OS=Candidula unifasciata OX=100452 GN=CUNI_LOCUS2744 PE=3 SV=1;tr|A0A8S3YGG4|A0A8S3YGG4_9EUPU Endoglucanase OS=Candidula unifasciata OX=100452 GN=CUNI_LOCUS129 PE=3 SV=1	4	1	8.4	49.235	0	0	0	0	0	0
A0A8S3YSL9	A0A8S3YSL9	tr|A0A8S3YSL9|A0A8S3YSL9_9EUPU Mannan endo-1,4-beta-mannosidase OS=Candidula unifasciata OX=100452 GN=CUNI_LOCUS4966 PE=4 SV=1	1	1	4.3	41.02	0	0	0	0	0	0
A0A8S3YSM7;A0A0B7B8X1;A0A0B7B593;A0A8S3YW71;A0A0B7B689;A0A0B7B6L5	A0A8S3YSM7;A0A0B7B8X1	tr|A0A8S3YSM7|A0A8S3YSM7_9EUPU Insulin-like growth factor 2 mRNA-binding protein 1 OS=Candidula unifasciata OX=100452 GN=CUNI_LOCUS4976 PE=3 SV=1;tr|A0A0B7B8X1|A0A0B7B8X1_9EUPU Insulin-like growth factor 2 mRNA-binding protein 2 (Fragment) OS=Arion vulgari	3	3	7.8	56.805	0	0	0	29433	0	28152
A0A8S3YT41	A0A8S3YT41	tr|A0A8S3YT41|A0A8S3YT41_9EUPU Enoyl reductase (ER) domain-containing protein (Fragment) OS=Candidula unifasciata OX=100452 GN=CUNI_LOCUS4253 PE=4 SV=1	6	4	31.7	33.539	0	38718	0	40915	45232	372440
A0A8S3YT59;A0A8S3YU67;A0A0B7B9N1;A0A0B7B9A4;A0A0B7BBF1	A0A8S3YT59;A0A8S3YU67;A0A0B7B9N1;A0A0B7B9A4	tr|A0A8S3YT59|A0A8S3YT59_9EUPU Ribosomal protein S6 kinase OS=Candidula unifasciata OX=100452 GN=CUNI_LOCUS5875 PE=3 SV=1;tr|A0A8S3YU67|A0A8S3YU67_9EUPU Ribosomal protein S6 kinase OS=Candidula unifasciata OX=100452 GN=CUNI_LOCUS4359 PE=3 SV=1;tr|A0A0B7B9N	5	5	8	81.999	39227	71698	66326	45075	78060	63060
A0A8S3YTC5;A0A0B7ALJ6	A0A8S3YTC5;A0A0B7ALJ6	tr|A0A8S3YTC5|A0A8S3YTC5_9EUPU Protein transport protein SEC23 (Fragment) OS=Candidula unifasciata OX=100452 GN=CUNI_LOCUS5767 PE=3 SV=1;tr|A0A0B7ALJ6|A0A0B7ALJ6_9EUPU Protein transport protein SEC23 OS=Arion vulgaris OX=1028688 GN=ORF128599 PE=3 SV=1	2	2	4.8	60.359	0	0	0	0	0	0
A0A8S3YTH4	A0A8S3YTH4	tr|A0A8S3YTH4|A0A8S3YTH4_9EUPU Acyl-CoA oxidase OS=Candidula unifasciata OX=100452 GN=CUNI_LOCUS4430 PE=4 SV=1	1	1	1.4	72.715	0	0	0	0	0	0
A0A8S3YTM0	A0A8S3YTM0	tr|A0A8S3YTM0|A0A8S3YTM0_9EUPU Argininosuccinate lyase OS=Candidula unifasciata OX=100452 GN=CUNI_LOCUS4473 PE=3 SV=1	2	1	8.8	52.42	0	0	0	0	0	0
A0A8S3YTM7	A0A8S3YTM7	tr|A0A8S3YTM7|A0A8S3YTM7_9EUPU Arginine kinase OS=Candidula unifasciata OX=100452 GN=CUNI_LOCUS5891 PE=3 SV=1	9	1	20.1	48.753	1237800	1379100	938600	2229700	1298600	1467400
A0A8S3YTV1;A0A8S4A9J8;A0A8S3ZTZ2	A0A8S3YTV1;A0A8S4A9J8;A0A8S3ZTZ2	tr|A0A8S3YTV1|A0A8S3YTV1_9EUPU 40S ribosomal protein S15 OS=Candidula unifasciata OX=100452 GN=CUNI_LOCUS5246 PE=3 SV=1;tr|A0A8S4A9J8|A0A8S4A9J8_9EUPU 40S ribosomal protein S15 OS=Candidula unifasciata OX=100452 GN=CUNI_LOCUS22190 PE=3 SV=1;tr|A0A8S3ZTZ2|A	1	1	14.5	14.987	0	0	0	0	0	0
A0A8S3YTW6	A0A8S3YTW6	tr|A0A8S3YTW6|A0A8S3YTW6_9EUPU Major royal jelly protein OS=Candidula unifasciata OX=100452 GN=CUNI_LOCUS4583 PE=3 SV=1	1	1	2.8	48.147	0	0	0	0	0	0
A0A8S3YTY5;A0A8S3YUR9	A0A8S3YTY5;A0A8S3YUR9	tr|A0A8S3YTY5|A0A8S3YTY5_9EUPU Fructose-bisphosphate aldolase OS=Candidula unifasciata OX=100452 GN=CUNI_LOCUS4603 PE=3 SV=1;tr|A0A8S3YUR9|A0A8S3YUR9_9EUPU Fructose-bisphosphate aldolase OS=Candidula unifasciata OX=100452 GN=CUNI_LOCUS4498 PE=3 SV=1	2	2	7.9	39.633	433010	0	0	173300	231450	328160
A0A8S3YTY7	A0A8S3YTY7	tr|A0A8S3YTY7|A0A8S3YTY7_9EUPU AN1-type domain-containing protein OS=Candidula unifasciata OX=100452 GN=CUNI_LOCUS6125 PE=4 SV=1	1	1	4	38.356	0	0	0	0	0	0
A0A8S3YU13	A0A8S3YU13	tr|A0A8S3YU13|A0A8S3YU13_9EUPU AAA domain-containing protein OS=Candidula unifasciata OX=100452 GN=CUNI_LOCUS6071 PE=3 SV=1	4	4	14.4	45.552	49323	0	40787	32306	45114	25765
A0A8S3YUA8;A0A0B6ZYE6	A0A8S3YUA8;A0A0B6ZYE6	tr|A0A8S3YUA8|A0A8S3YUA8_9EUPU formyltetrahydrofolate dehydrogenase (Fragment) OS=Candidula unifasciata OX=100452 GN=CUNI_LOCUS3464 PE=3 SV=1;tr|A0A0B6ZYE6|A0A0B6ZYE6_9EUPU 10-formyltetrahydrofolate dehydrogenase OS=Arion vulgaris OX=1028688 GN=ORF87344 PE	4	4	10.6	60.515	125300	0	186310	0	141950	43831
A0A8S3YUC4	A0A8S3YUC4	tr|A0A8S3YUC4|A0A8S3YUC4_9EUPU HEAT repeat-containing protein (Fragment) OS=Candidula unifasciata OX=100452 GN=CUNI_LOCUS6305 PE=4 SV=1	1	1	1.3	94.861	0	0	0	0	0	0
A0A8S3YUD0;A0A0B7BW87	A0A8S3YUD0	tr|A0A8S3YUD0|A0A8S3YUD0_9EUPU 60S ribosomal protein L9 OS=Candidula unifasciata OX=100452 GN=CUNI_LOCUS4409 PE=3 SV=1	3	3	15.5	20.907	0	0	0	0	10999	17937
A0A8S3YUG3	A0A8S3YUG3	tr|A0A8S3YUG3|A0A8S3YUG3_9EUPU glutamate--tRNA ligase OS=Candidula unifasciata OX=100452 GN=CUNI_LOCUS6212 PE=4 SV=1	1	1	1.9	174.62	0	0	0	0	0	0
A0A8S3YUU2	A0A8S3YUU2	tr|A0A8S3YUU2|A0A8S3YUU2_9EUPU WD_REPEATS_REGION domain-containing protein OS=Candidula unifasciata OX=100452 GN=CUNI_LOCUS6485 PE=4 SV=1	2	2	3.8	65.523	0	0	0	0	0	0
A0A8S3YUW4	A0A8S3YUW4	tr|A0A8S3YUW4|A0A8S3YUW4_9EUPU Hemocyanin (Fragment) OS=Candidula unifasciata OX=100452 GN=CUNI_LOCUS4548 PE=4 SV=1	11	4	8.5	159.01	58408000	46042000	63048000	15282000	16180000	15059000
A0A8S3YUX7;A0A0B7AAJ3;A0A0B7A7U5;A0A8S3YHD3	A0A8S3YUX7;A0A0B7AAJ3;A0A0B7A7U5;A0A8S3YHD3	tr|A0A8S3YUX7|A0A8S3YUX7_9EUPU Importin N-terminal domain-containing protein OS=Candidula unifasciata OX=100452 GN=CUNI_LOCUS5566 PE=4 SV=1;tr|A0A0B7AAJ3|A0A0B7AAJ3_9EUPU TNPO1 protein (Fragment) OS=Arion vulgaris OX=1028688 GN=ORF102685 PE=4 SV=1;tr|A0A0B	2	2	2.5	100.44	0	0	0	0	0	0
A0A8S3YUY0	A0A8S3YUY0	tr|A0A8S3YUY0|A0A8S3YUY0_9EUPU H15 domain-containing protein OS=Candidula unifasciata OX=100452 GN=CUNI_LOCUS6382 PE=3 SV=1	2	2	8.2	16.492	0	111300	0	27581	78243	51049
A0A8S3YV52	A0A8S3YV52	tr|A0A8S3YV52|A0A8S3YV52_9EUPU Vitellogenin domain-containing protein (Fragment) OS=Candidula unifasciata OX=100452 GN=CUNI_LOCUS5063 PE=4 SV=1	2	1	0.6	431.17	1176700	2062500	1214900	0	0	0
A0A8S3YVA3	A0A8S3YVA3	tr|A0A8S3YVA3|A0A8S3YVA3_9EUPU 3-oxoacyl-[acyl-carrier-protein] reductase OS=Candidula unifasciata OX=100452 GN=CUNI_LOCUS5123 PE=4 SV=1	2	2	1.4	220.47	0	0	0	0	0	0
A0A8S3YVF5	A0A8S3YVF5	tr|A0A8S3YVF5|A0A8S3YVF5_9EUPU NEDD8 OS=Candidula unifasciata OX=100452 GN=CUNI_LOCUS4879 PE=3 SV=1	1	1	17.1	9.1785	0	0	0	0	0	0
A0A8S3YVM8;A0A8S3YX86;A0A0B7B7S2;A0A8S3YUL4;A0A0B7B814;A0A0B7B8W2	A0A8S3YVM8;A0A8S3YX86;A0A0B7B7S2;A0A8S3YUL4;A0A0B7B814;A0A0B7B8W2	tr|A0A8S3YVM8|A0A8S3YVM8_9EUPU beta-N-acetylhexosaminidase (Fragment) OS=Candidula unifasciata OX=100452 GN=CUNI_LOCUS6407 PE=3 SV=1;tr|A0A8S3YX86|A0A8S3YX86_9EUPU Beta-hexosaminidase OS=Candidula unifasciata OX=100452 GN=CUNI_LOCUS6406 PE=3 SV=1;tr|A0A0B7	2	2	4	57.034	0	61050	0	0	0	0
A0A8S3YVN3	A0A8S3YVN3	tr|A0A8S3YVN3|A0A8S3YVN3_9EUPU vesicle-fusing ATPase OS=Candidula unifasciata OX=100452 GN=CUNI_LOCUS5836 PE=4 SV=1	19	1	32.6	90.672	906900	399550	575020	229890	261420	141700
A0A8S3YVS7	A0A8S3YVS7	tr|A0A8S3YVS7|A0A8S3YVS7_9EUPU endo-1,3(4)-beta-glucanase (Fragment) OS=Candidula unifasciata OX=100452 GN=CUNI_LOCUS6741 PE=3 SV=1	1	1	2.3	82.871	0	0	0	0	0	0
A0A8S3YVZ0	A0A8S3YVZ0	tr|A0A8S3YVZ0|A0A8S3YVZ0_9EUPU KH_dom_type_1 domain-containing protein (Fragment) OS=Candidula unifasciata OX=100452 GN=CUNI_LOCUS5373 PE=4 SV=1	1	1	15.2	9.5766	0	0	0	0	0	0
A0A8S3ZR02;A0A8S3YW08;A0A0B6Y0F8;A0A0B7BG60	A0A8S3ZR02;A0A8S3YW08	tr|A0A8S3ZR02|A0A8S3ZR02_9EUPU Thioredoxin domain-containing protein OS=Candidula unifasciata OX=100452 GN=CUNI_LOCUS17485 PE=3 SV=1;tr|A0A8S3YW08|A0A8S3YW08_9EUPU Thioredoxin domain-containing protein OS=Candidula unifasciata OX=100452 GN=CUNI_LOCUS5320 P	3	3	10	24.734	506340	928140	610610	326780	938690	592870
A0A8S3YW11	A0A8S3YW11	tr|A0A8S3YW11|A0A8S3YW11_9EUPU Adenine phosphoribosyltransferase OS=Candidula unifasciata OX=100452 GN=CUNI_LOCUS6841 PE=3 SV=1	1	1	8.5	19.297	0	0	0	0	0	0
A0A8S3YW33	A0A8S3YW33	tr|A0A8S3YW33|A0A8S3YW33_9EUPU TRANSKETOLASE_1 domain-containing protein OS=Candidula unifasciata OX=100452 GN=CUNI_LOCUS3994 PE=4 SV=1	4	1	6.6	67.585	0	0	0	0	0	0
A0A8S3YW51	A0A8S3YW51	tr|A0A8S3YW51|A0A8S3YW51_9EUPU Glyceraldehyde-3-phosphate dehydrogenase OS=Candidula unifasciata OX=100452 GN=CUNI_LOCUS4014 PE=3 SV=1	3	1	12.2	36.573	0	0	0	1612900	1349200	1738100
A0A8S3YW61	A0A8S3YW61	tr|A0A8S3YW61|A0A8S3YW61_9EUPU Kyphoscoliosis peptidase OS=Candidula unifasciata OX=100452 GN=CUNI_LOCUS6567 PE=4 SV=1	11	2	10.9	148.6	0	0	0	0	0	41094
A0A8S3YWE7	A0A8S3YWE7	tr|A0A8S3YWE7|A0A8S3YWE7_9EUPU Fascin OS=Candidula unifasciata OX=100452 GN=CUNI_LOCUS5219 PE=3 SV=1	2	1	4.5	56.635	0	0	0	0	0	0
A0A8S3YWM0	A0A8S3YWM0	tr|A0A8S3YWM0|A0A8S3YWM0_9EUPU I/LWEQ domain-containing protein OS=Candidula unifasciata OX=100452 GN=CUNI_LOCUS7155 PE=4 SV=1	14	3	12.7	159.83	265900	353170	264750	284060	297140	232070
A0A8S3YWS0	A0A8S3YWS0	tr|A0A8S3YWS0|A0A8S3YWS0_9EUPU ADH_N domain-containing protein OS=Candidula unifasciata OX=100452 GN=CUNI_LOCUS4254 PE=4 SV=1	3	2	28.3	11.67	0	0	0	0	0	65915
A0A8S3YX12	A0A8S3YX12	tr|A0A8S3YX12|A0A8S3YX12_9EUPU Protein phosphatase methylesterase 1 OS=Candidula unifasciata OX=100452 GN=CUNI_LOCUS5429 PE=3 SV=1	1	1	2.9	42.37	0	0	0	0	0	0
A0A8S3Z0P3;A0A8S3YX89	A0A8S3Z0P3;A0A8S3YX89	tr|A0A8S3Z0P3|A0A8S3Z0P3_9EUPU Agglutinin OS=Candidula unifasciata OX=100452 GN=CUNI_LOCUS7113 PE=3 SV=1;tr|A0A8S3YX89|A0A8S3YX89_9EUPU Protein yellow OS=Candidula unifasciata OX=100452 GN=CUNI_LOCUS7112 PE=3 SV=1	1	1	5.2	23.886	0	0	0	0	0	0
A0A8S3YX97	A0A8S3YX97	tr|A0A8S3YX97|A0A8S3YX97_9EUPU Laminin subunit gamma-1 OS=Candidula unifasciata OX=100452 GN=CUNI_LOCUS5509 PE=4 SV=1	1	1	1	176.27	0	0	0	0	0	0
A0A8S3YXG9	A0A8S3YXG9	tr|A0A8S3YXG9|A0A8S3YXG9_9EUPU Calponin (Fragment) OS=Candidula unifasciata OX=100452 GN=CUNI_LOCUS5589 PE=3 SV=1	2	1	11.2	26.296	0	0	0	0	0	0
A0A8S3YXK5	A0A8S3YXK5	tr|A0A8S3YXK5|A0A8S3YXK5_9EUPU 60S acidic ribosomal protein P0 OS=Candidula unifasciata OX=100452 GN=CUNI_LOCUS5953 PE=3 SV=1	5	2	17.9	34.852	88620	133560	96601	191120	218380	193730
A0A8S3YXT1	A0A8S3YXT1	tr|A0A8S3YXT1|A0A8S3YXT1_9EUPU Endoglucanase (Fragment) OS=Candidula unifasciata OX=100452 GN=CUNI_LOCUS6033 PE=3 SV=1	4	1	8.4	48.511	218600	56644	4170000	5000800	50294	0
A0A8S3YXW4	A0A8S3YXW4	tr|A0A8S3YXW4|A0A8S3YXW4_9EUPU Tubulin alpha chain (Fragment) OS=Candidula unifasciata OX=100452 GN=CUNI_LOCUS7127 PE=3 SV=1	8	2	21.8	50.242	0	0	125480	0	200500	0
A0A8S3YXX5	A0A8S3YXX5	tr|A0A8S3YXX5|A0A8S3YXX5_9EUPU Drebrin-like protein OS=Candidula unifasciata OX=100452 GN=CUNI_LOCUS6073 PE=3 SV=1	1	1	3.1	59.896	0	0	0	0	0	0
A0A8S3YXY8	A0A8S3YXY8	tr|A0A8S3YXY8|A0A8S3YXY8_9EUPU ATP-dependent 6-phosphofructokinase OS=Candidula unifasciata OX=100452 GN=CUNI_LOCUS5960 PE=3 SV=1	3	1	4	87.027	109600	89846	59642	139040	119010	110190
A0A8S3YY36	A0A8S3YY36	tr|A0A8S3YY36|A0A8S3YY36_9EUPU protein-synthesizing GTPase OS=Candidula unifasciata OX=100452 GN=CUNI_LOCUS7442 PE=4 SV=1	4	3	10.1	51.813	21132	0	0	58525	26709	46341
A0A8S3YY46	A0A8S3YY46	tr|A0A8S3YY46|A0A8S3YY46_9EUPU W2 domain-containing protein OS=Candidula unifasciata OX=100452 GN=CUNI_LOCUS5819 PE=3 SV=1	2	0	5.2	48.492	0	0	0	0	0	0
A0A8S3YY54;A0A0B6Y9C1	A0A8S3YY54	tr|A0A8S3YY54|A0A8S3YY54_9EUPU Endoplasmic reticulum resident protein 44 OS=Candidula unifasciata OX=100452 GN=CUNI_LOCUS4764 PE=4 SV=1	3	3	10	38.299	0	0	0	195440	0	70887
A0A8S3YYC9;A0A0B6XXU8	A0A8S3YYC9;A0A0B6XXU8	tr|A0A8S3YYC9|A0A8S3YYC9_9EUPU AAA domain-containing protein OS=Candidula unifasciata OX=100452 GN=CUNI_LOCUS7532 PE=3 SV=1;tr|A0A0B6XXU8|A0A0B6XXU8_9EUPU AAA domain-containing protein OS=Arion vulgaris OX=1028688 GN=ORF5493 PE=3 SV=1	5	5	16	44.488	59533	25897	47029	41970	47672	31738
A0A8S3YYE1	A0A8S3YYE1	tr|A0A8S3YYE1|A0A8S3YYE1_9EUPU Netrin receptor UNC5 OS=Candidula unifasciata OX=100452 GN=CUNI_LOCUS5909 PE=3 SV=1	1	1	0.7	157.24	0	0	0	0	0	0
A0A8S3YYG3	A0A8S3YYG3	tr|A0A8S3YYG3|A0A8S3YYG3_9EUPU Nucleolin (Fragment) OS=Candidula unifasciata OX=100452 GN=CUNI_LOCUS7771 PE=4 SV=1	1	1	3	42.835	0	0	0	0	0	0
A0A8S3Z8P5;A0A8S3YYH6;A0A0B7BEC9;A0A0B7BFI5;A0A0B7BHL0;A0A0B7BF69	A0A8S3Z8P5;A0A8S3YYH6;A0A0B7BEC9;A0A0B7BFI5;A0A0B7BHL0;A0A0B7BF69	tr|A0A8S3Z8P5|A0A8S3Z8P5_9EUPU V-type proton ATPase subunit a (Fragment) OS=Candidula unifasciata OX=100452 GN=CUNI_LOCUS9803 PE=3 SV=1;tr|A0A8S3YYH6|A0A8S3YYH6_9EUPU V-type proton ATPase subunit a OS=Candidula unifasciata OX=100452 GN=CUNI_LOCUS7582 PE=3	2	2	3.2	78.635	0	0	0	0	0	0
A0A8S3YYP4;A0A0B6ZYT4	A0A8S3YYP4	tr|A0A8S3YYP4|A0A8S3YYP4_9EUPU phosphopyruvate hydratase OS=Candidula unifasciata OX=100452 GN=CUNI_LOCUS5969 PE=3 SV=1	7	4	34	35.714	1688600	2305500	778590	1743500	1343900	1681300
A0A8S3Z244;A0A8S3YYQ8	A0A8S3Z244;A0A8S3YYQ8	tr|A0A8S3Z244|A0A8S3Z244_9EUPU ATP synthase subunit O, mitochondrial (Fragment) OS=Candidula unifasciata OX=100452 GN=CUNI_LOCUS7946 PE=3 SV=1;tr|A0A8S3YYQ8|A0A8S3YYQ8_9EUPU ATP synthase subunit O, mitochondrial OS=Candidula unifasciata OX=100452 GN=CUNI_L	1	1	6.8	17.945	0	0	0	0	0	0
A0A8S3YYU1	A0A8S3YYU1	tr|A0A8S3YYU1|A0A8S3YYU1_9EUPU Transgelin OS=Candidula unifasciata OX=100452 GN=CUNI_LOCUS6200 PE=3 SV=1	2	1	16.7	22.205	320720	421050	341600	433630	546180	778780
A0A8S3YYV3;A0A8S3ZPI3;A0A0B6Y1M3;A0A0B7BUR8	A0A8S3YYV3;A0A8S3ZPI3;A0A0B6Y1M3;A0A0B7BUR8	tr|A0A8S3YYV3|A0A8S3YYV3_9EUPU 40S ribosomal protein S24 (Fragment) OS=Candidula unifasciata OX=100452 GN=CUNI_LOCUS7895 PE=3 SV=1;tr|A0A8S3ZPI3|A0A8S3ZPI3_9EUPU 40S ribosomal protein S24 (Fragment) OS=Candidula unifasciata OX=100452 GN=CUNI_LOCUS16847 PE=	2	1	25.5	10.776	34780	0	0	63023	59748	64273
A0A8S3YYX8	A0A8S3YYX8	tr|A0A8S3YYX8|A0A8S3YYX8_9EUPU ATP-binding cassette sub-family F member 1 OS=Candidula unifasciata OX=100452 GN=CUNI_LOCUS7915 PE=4 SV=1	2	2	3.3	82.663	0	0	0	29436	0	41526
A0A8S3YZ26;A0A0B7AR76	A0A8S3YZ26;A0A0B7AR76	tr|A0A8S3YZ26|A0A8S3YZ26_9EUPU Actin-related protein 3 OS=Candidula unifasciata OX=100452 GN=CUNI_LOCUS7792 PE=3 SV=1;tr|A0A0B7AR76|A0A0B7AR76_9EUPU Actin-related protein 3 OS=Arion vulgaris OX=1028688 GN=ORF136702 PE=3 SV=1	6	6	23	47.101	487520	225920	275160	226940	413640	489300
A0A8S3YZ38	A0A8S3YZ38	tr|A0A8S3YZ38|A0A8S3YZ38_9EUPU Alpha-glucosidase OS=Candidula unifasciata OX=100452 GN=CUNI_LOCUS6513 PE=3 SV=1	1	1	1.6	76.016	0	0	0	0	0	0
A0A8S3YZ79;A0A0B7A0W1	A0A8S3YZ79;A0A0B7A0W1	tr|A0A8S3YZ79|A0A8S3YZ79_9EUPU Dyp-type peroxidase OS=Candidula unifasciata OX=100452 GN=CUNI_LOCUS8055 PE=4 SV=1;tr|A0A0B7A0W1|A0A0B7A0W1_9EUPU Dyp-type peroxidase OS=Arion vulgaris OX=1028688 GN=ORF90235 PE=4 SV=1	2	2	6	42.127	0	97351	0	41604	45289	46138
A0A8S3YZE2	A0A8S3YZE2	tr|A0A8S3YZE2|A0A8S3YZE2_9EUPU GST N-terminal domain-containing protein OS=Candidula unifasciata OX=100452 GN=CUNI_LOCUS8081 PE=4 SV=1	1	1	17.5	9.2558	0	0	0	0	0	0
A0A8S3YZM9	A0A8S3YZM9	tr|A0A8S3YZM9|A0A8S3YZM9_9EUPU Fimbrin (Fragment) OS=Candidula unifasciata OX=100452 GN=CUNI_LOCUS6430 PE=4 SV=1	4	4	8	67.53	105410	96872	69835	73722	41927	43653
A0A8S3YZU8;A0A8S3ZRW9;A0A8S3Z9H0	A0A8S3YZU8;A0A8S3ZRW9;A0A8S3Z9H0	tr|A0A8S3YZU8|A0A8S3YZU8_9EUPU 60S ribosomal protein L35a OS=Candidula unifasciata OX=100452 GN=CUNI_LOCUS7807 PE=3 SV=1;tr|A0A8S3ZRW9|A0A8S3ZRW9_9EUPU 60S ribosomal protein L35a OS=Candidula unifasciata OX=100452 GN=CUNI_LOCUS17737 PE=3 SV=1;tr|A0A8S3Z9H0	1	1	8.3	14.036	0	0	0	0	0	0
A0A8S3Z3S5;A0A8S3YZV8	A0A8S3Z3S5;A0A8S3YZV8	tr|A0A8S3Z3S5|A0A8S3Z3S5_9EUPU PLAT domain-containing protein OS=Candidula unifasciata OX=100452 GN=CUNI_LOCUS7818 PE=3 SV=1;tr|A0A8S3YZV8|A0A8S3YZV8_9EUPU Pancreatic triacylglycerol lipase OS=Candidula unifasciata OX=100452 GN=CUNI_LOCUS7817 PE=3 SV=1	1	1	3.2	53.802	0	0	0	0	0	0
A0A8S3Z089	A0A8S3Z089	tr|A0A8S3Z089|A0A8S3Z089_9EUPU Peptidase_M24 domain-containing protein (Fragment) OS=Candidula unifasciata OX=100452 GN=CUNI_LOCUS8475 PE=4 SV=1	2	2	6.4	29.216	0	0	0	16939	0	12914
A0A8S3Z0M7;Q9GNQ0;A0A0B6ZAX1;A0A8S3ZRB4;A0A8S3Z2H1;A0A0B6ZDC7	A0A8S3Z0M7;Q9GNQ0;A0A0B6ZAX1;A0A8S3ZRB4;A0A8S3Z2H1;A0A0B6ZDC7	tr|A0A8S3Z0M7|A0A8S3Z0M7_9EUPU 60S ribosomal protein L13a OS=Candidula unifasciata OX=100452 GN=CUNI_LOCUS7093 PE=3 SV=1;tr|Q9GNQ0|Q9GNQ0_LEHMA 60S ribosomal protein L13a (Fragment) OS=Lehmannia marginata OX=381128 PE=2 SV=1;tr|A0A0B6ZAX1|A0A0B6ZAX1_9EUPU	2	2	9.9	23.531	0	0	0	49029	0	0
A0A8S3Z0P5;A0A0B7C006;A0A0B7ADG6	A0A8S3Z0P5;A0A0B7C006;A0A0B7ADG6	tr|A0A8S3Z0P5|A0A8S3Z0P5_9EUPU Myosin-Id OS=Candidula unifasciata OX=100452 GN=CUNI_LOCUS8611 PE=3 SV=1;tr|A0A0B7C006|A0A0B7C006_9EUPU Myosin motor domain-containing protein (Fragment) OS=Arion vulgaris OX=1028688 GN=ORF219686 PE=3 SV=1;tr|A0A0B7ADG6|A0A0B	2	2	2.5	113.97	0	0	0	0	0	0
A0A8S3Z0W5;A0A0B7ASX7;A0A0B7AR00;A0A0B7AQ85;A0A0B7AR03;A0A0B7ASS2;A0A0B7APN7	A0A8S3Z0W5;A0A0B7ASX7;A0A0B7AR00	tr|A0A8S3Z0W5|A0A8S3Z0W5_9EUPU Serine/threonine protein phosphatase 2A regulatory subunit OS=Candidula unifasciata OX=100452 GN=CUNI_LOCUS6718 PE=3 SV=1;tr|A0A0B7ASX7|A0A0B7ASX7_9EUPU Serine/threonine protein phosphatase 2A regulatory subunit (Fragment) OS	3	3	7.6	62.855	29257	37971	23086	30178	35768	38824
A0A8S3Z0Y8	A0A8S3Z0Y8	tr|A0A8S3Z0Y8|A0A8S3Z0Y8_9EUPU HATPase_c domain-containing protein OS=Candidula unifasciata OX=100452 GN=CUNI_LOCUS8701 PE=3 SV=1	6	1	8.4	91.056	96082	176530	106900	308200	161360	183670
A0A8S3Z150	A0A8S3Z150	tr|A0A8S3Z150|A0A8S3Z150_9EUPU T-complex protein 1 subunit alpha (Fragment) OS=Candidula unifasciata OX=100452 GN=CUNI_LOCUS8267 PE=3 SV=1	4	4	11.1	57.505	50045	53339	33294	28971	52419	43759
A0A8S3Z183;A0A0B7BPP0	A0A8S3Z183;A0A0B7BPP0	tr|A0A8S3Z183|A0A8S3Z183_9EUPU Aconitate hydratase, mitochondrial OS=Candidula unifasciata OX=100452 GN=CUNI_LOCUS7323 PE=3 SV=1;tr|A0A0B7BPP0|A0A0B7BPP0_9EUPU Aconitate hydratase, mitochondrial OS=Arion vulgaris OX=1028688 GN=ORF199048 PE=3 SV=1	3	3	5.4	84.975	130850	0	171510	0	74805	0
A0A8S3Z1J0	A0A8S3Z1J0	tr|A0A8S3Z1J0|A0A8S3Z1J0_9EUPU DLH domain-containing protein OS=Candidula unifasciata OX=100452 GN=CUNI_LOCUS8437 PE=4 SV=1	2	2	12.7	24.895	0	0	0	0	0	0
A0A8S3Z1M8;A0A8S4A1R4;A0A0B7AD66;A0A0B7ANV9;A0A0B6Z6U3;A0A0B6Z6D9;A0A0B6ZVZ8;A0A0B6ZM97	A0A8S3Z1M8;A0A8S4A1R4;A0A0B7AD66	tr|A0A8S3Z1M8|A0A8S3Z1M8_9EUPU 14_3_3 domain-containing protein OS=Candidula unifasciata OX=100452 GN=CUNI_LOCUS8915 PE=3 SV=1;tr|A0A8S4A1R4|A0A8S4A1R4_9EUPU 14_3_3 domain-containing protein OS=Candidula unifasciata OX=100452 GN=CUNI_LOCUS18534 PE=3 SV=1;t	6	5	28.3	27.729	2002700	2506100	1872400	2005700	1949900	1932200
A0A8S3Z1S1	A0A8S3Z1S1	tr|A0A8S3Z1S1|A0A8S3Z1S1_9EUPU 4-hydroxyphenylpyruvate dioxygenase OS=Candidula unifasciata OX=100452 GN=CUNI_LOCUS6144 PE=3 SV=1	1	1	2.8	40.27	0	0	0	0	0	0
A0A8S3Z1S3	A0A8S3Z1S3	tr|A0A8S3Z1S3|A0A8S3Z1S3_9EUPU UBC core domain-containing protein OS=Candidula unifasciata OX=100452 GN=CUNI_LOCUS8832 PE=4 SV=1	1	1	9	16.159	0	0	0	0	0	0
A0A8S3Z261	A0A8S3Z261	tr|A0A8S3Z261|A0A8S3Z261_9EUPU CS domain-containing protein OS=Candidula unifasciata OX=100452 GN=CUNI_LOCUS7090 PE=4 SV=1	2	1	6.1	38.351	0	0	0	0	0	0
A0A8S3Z2T6;A0A0B6Y3K7	A0A8S3Z2T6;A0A0B6Y3K7	tr|A0A8S3Z2T6|A0A8S3Z2T6_9EUPU PUA domain-containing protein OS=Candidula unifasciata OX=100452 GN=CUNI_LOCUS9302 PE=3 SV=1;tr|A0A0B6Y3K7|A0A0B6Y3K7_9EUPU PUA domain-containing protein (Fragment) OS=Arion vulgaris OX=1028688 GN=ORF11485 PE=3 SV=1	3	3	22.5	20.57	0	0	0	0	0	77889
A0A8S3ZCV2;A0A8S3Z2U1;A0A0B6Y9Z9;A0A0B6Z536;A0A0B6YA83;A0A8S3Z3D2;A0A8S3ZIA3;A0A8S3YWH4	A0A8S3ZCV2;A0A8S3Z2U1	tr|A0A8S3ZCV2|A0A8S3ZCV2_9EUPU Ribosomal protein L19 OS=Candidula unifasciata OX=100452 GN=CUNI_LOCUS10399 PE=3 SV=1;tr|A0A8S3Z2U1|A0A8S3Z2U1_9EUPU Ribosomal protein L19 OS=Candidula unifasciata OX=100452 GN=CUNI_LOCUS8997 PE=3 SV=1	3	3	18.1	23.133	0	0	0	167400	148210	117970
A0A8S3Z2W6;A0A8S3YL76;A0A0B7A3V0	A0A8S3Z2W6;A0A8S3YL76;A0A0B7A3V0	tr|A0A8S3Z2W6|A0A8S3Z2W6_9EUPU Heterogeneous nuclear ribonucleoprotein A/B OS=Candidula unifasciata OX=100452 GN=CUNI_LOCUS7893 PE=4 SV=1;tr|A0A8S3YL76|A0A8S3YL76_9EUPU RRM domain-containing protein OS=Candidula unifasciata OX=100452 GN=CUNI_LOCUS1338 PE=4	2	2	7.4	35.631	0	41502	36563	59265	60753	93824
A0A8S3Z308	A0A8S3Z308	tr|A0A8S3Z308|A0A8S3Z308_9EUPU Tubulin beta chain OS=Candidula unifasciata OX=100452 GN=CUNI_LOCUS9382 PE=3 SV=1	5	1	16.9	49.761	0	0	0	0	0	0
A0A8S3Z312	A0A8S3Z312	tr|A0A8S3Z312|A0A8S3Z312_9EUPU V-type proton ATPase subunit H OS=Candidula unifasciata OX=100452 GN=CUNI_LOCUS8266 PE=3 SV=1	9	2	20.6	55.04	217280	392730	110380	162170	228600	196020
A0A8S3Z323;A0A0B7BGF5	A0A8S3Z323;A0A0B7BGF5	tr|A0A8S3Z323|A0A8S3Z323_9EUPU NTF2 domain-containing protein OS=Candidula unifasciata OX=100452 GN=CUNI_LOCUS8276 PE=4 SV=1;tr|A0A0B7BGF5|A0A0B7BGF5_9EUPU Ras GTPase-activating protein-binding protein 2 (Fragment) OS=Arion vulgaris OX=1028688 GN=ORF186207	2	2	7.9	42.231	13170	0	0	0	23214	40540
A0A8S3Z352;A0A0B6ZF17	A0A8S3Z352	tr|A0A8S3Z352|A0A8S3Z352_9EUPU Heterogeneous nuclear ribonucleoprotein Q OS=Candidula unifasciata OX=100452 GN=CUNI_LOCUS6624 PE=4 SV=1	3	1	5.8	67.54	0	0	0	0	0	0
A0A8S3Z376;A0A0B6YA28;A0A8S3YWV0	A0A8S3Z376	tr|A0A8S3Z376|A0A8S3Z376_9EUPU ADF-H domain-containing protein OS=Candidula unifasciata OX=100452 GN=CUNI_LOCUS9521 PE=4 SV=1	3	3	10.2	35.413	102170	73527	61217	68904	93616	94445
A0A8S3Z396;A0A8S3YQA0;A0A0B6YTP1	A0A8S3Z396;A0A8S3YQA0	tr|A0A8S3Z396|A0A8S3Z396_9EUPU ADP/ATP translocase OS=Candidula unifasciata OX=100452 GN=CUNI_LOCUS7628 PE=3 SV=1;tr|A0A8S3YQA0|A0A8S3YQA0_9EUPU ADP/ATP translocase OS=Candidula unifasciata OX=100452 GN=CUNI_LOCUS4521 PE=3 SV=1	4	1	14.8	33.265	0	0	0	0	0	0
A0A8S3Z3D7	A0A8S3Z3D7	tr|A0A8S3Z3D7|A0A8S3Z3D7_9EUPU PRA1 family protein OS=Candidula unifasciata OX=100452 GN=CUNI_LOCUS7668 PE=3 SV=1	1	1	10.1	20.269	0	0	0	0	0	0
A0A8S3Z3F2;A0A0B7BCI7	A0A8S3Z3F2;A0A0B7BCI7	tr|A0A8S3Z3F2|A0A8S3Z3F2_9EUPU Serine hydroxymethyltransferase OS=Candidula unifasciata OX=100452 GN=CUNI_LOCUS8406 PE=3 SV=1;tr|A0A0B7BCI7|A0A0B7BCI7_9EUPU Serine hydroxymethyltransferase OS=Arion vulgaris OX=1028688 GN=ORF180561 PE=3 SV=1	8	8	25.4	51.962	148780	82335	214590	111570	332270	131130
A0A8S3Z3F9	A0A8S3Z3F9	tr|A0A8S3Z3F9|A0A8S3Z3F9_9EUPU NAD(P)H oxidase (H(2)O(2)-forming) (Fragment) OS=Candidula unifasciata OX=100452 GN=CUNI_LOCUS9227 PE=4 SV=1	2	2	2.9	116.05	0	0	0	0	0	0
A0A8S3Z426;A0A0B7ABD5;A0A0B7AB45	A0A8S3Z426	tr|A0A8S3Z426|A0A8S3Z426_9EUPU Myosin heavy chain (Fragment) OS=Candidula unifasciata OX=100452 GN=CUNI_LOCUS7928 PE=3 SV=1	19	3	12.1	223.39	59440	0	38223	0	53907	0
A0A8S3Z435	A0A8S3Z435	tr|A0A8S3Z435|A0A8S3Z435_9EUPU C-type lectin domain-containing protein OS=Candidula unifasciata OX=100452 GN=CUNI_LOCUS9782 PE=4 SV=1	1	1	8.6	17.9	0	0	0	0	0	0
A0A8S3Z436	A0A8S3Z436	tr|A0A8S3Z436|A0A8S3Z436_9EUPU Dihydropteridine reductase OS=Candidula unifasciata OX=100452 GN=CUNI_LOCUS7938 PE=4 SV=1	1	1	6.4	24.565	0	0	0	0	0	0
A0A8S3Z498	A0A8S3Z498	tr|A0A8S3Z498|A0A8S3Z498_9EUPU Protein disulfide-isomerase OS=Candidula unifasciata OX=100452 GN=CUNI_LOCUS9885 PE=3 SV=1	3	2	4.8	55.163	32393	371140	162070	1648700	238950	641110
A0A8S3Z4F0;A0A0B6Y7Q5;A0A8S3YSZ5;A0A0B7B5Z0;A0A0B7B6X3	A0A8S3Z4F0;A0A0B6Y7Q5;A0A8S3YSZ5;A0A0B7B5Z0;A0A0B7B6X3	tr|A0A8S3Z4F0|A0A8S3Z4F0_9EUPU PX domain-containing protein OS=Candidula unifasciata OX=100452 GN=CUNI_LOCUS9941 PE=3 SV=1;tr|A0A0B6Y7Q5|A0A0B6Y7Q5_9EUPU Vps5 domain-containing protein (Fragment) OS=Arion vulgaris OX=1028688 GN=ORF13482 PE=4 SV=1;tr|A0A8S3	2	2	4	59.04	0	0	0	81609	86285	0
A0A8S3Z4L2;A0A0B6ZD00	A0A8S3Z4L2	tr|A0A8S3Z4L2|A0A8S3Z4L2_9EUPU Eukaryotic translation initiation factor 3 subunit B OS=Candidula unifasciata OX=100452 GN=CUNI_LOCUS7224 PE=3 SV=1	5	5	10	82.2	0	0	14224	29534	21883	40808
A0A8S3Z4N9	A0A8S3Z4N9	tr|A0A8S3Z4N9|A0A8S3Z4N9_9EUPU Proteasome subunit beta OS=Candidula unifasciata OX=100452 GN=CUNI_LOCUS8118 PE=3 SV=1	1	1	6.8	23.202	0	0	0	0	0	0
A0A8S3Z4V3;A0A0B7A7R6	A0A8S3Z4V3;A0A0B7A7R6	tr|A0A8S3Z4V3|A0A8S3Z4V3_9EUPU PPM-type phosphatase domain-containing protein OS=Candidula unifasciata OX=100452 GN=CUNI_LOCUS7759 PE=3 SV=1;tr|A0A0B7A7R6|A0A0B7A7R6_9EUPU PPM-type phosphatase domain-containing protein OS=Arion vulgaris OX=1028688 GN=ORF10	4	2	14.9	42.611	0	148210	0	152600	154590	165010
A0A8S3Z4W8;A0A8S3Z4P7	A0A8S3Z4W8	tr|A0A8S3Z4W8|A0A8S3Z4W8_9EUPU GOLD domain-containing protein OS=Candidula unifasciata OX=100452 GN=CUNI_LOCUS8198 PE=3 SV=1	3	3	18	23.251	0	0	0	0	32715	27477
A0A8S3Z5A5	A0A8S3Z5A5	tr|A0A8S3Z5A5|A0A8S3Z5A5_9EUPU Eukaryotic translation initiation factor 3 subunit M OS=Candidula unifasciata OX=100452 GN=CUNI_LOCUS7484 PE=3 SV=1	2	2	7.6	43.873	0	0	0	0	0	29607
A0A8S3Z5D3	A0A8S3Z5D3	tr|A0A8S3Z5D3|A0A8S3Z5D3_9EUPU Pept_C1 domain-containing protein OS=Candidula unifasciata OX=100452 GN=CUNI_LOCUS8358 PE=3 SV=1	1	1	3.2	37.768	0	0	0	0	0	0
A0A8S3Z5L5	A0A8S3Z5L5	tr|A0A8S3Z5L5|A0A8S3Z5L5_9EUPU Pept_C1 domain-containing protein OS=Candidula unifasciata OX=100452 GN=CUNI_LOCUS10415 PE=3 SV=1	1	1	3.3	36.564	0	0	0	0	0	0
A0A8S3Z5L9	A0A8S3Z5L9	tr|A0A8S3Z5L9|A0A8S3Z5L9_9EUPU RRM domain-containing protein OS=Candidula unifasciata OX=100452 GN=CUNI_LOCUS8873 PE=4 SV=1	2	1	14.8	21.859	0	0	0	0	0	0
A0A8S3ZA69;A0A8S3Z5M0	A0A8S3ZA69;A0A8S3Z5M0	tr|A0A8S3ZA69|A0A8S3ZA69_9EUPU High mobility group protein B1 OS=Candidula unifasciata OX=100452 GN=CUNI_LOCUS10333 PE=4 SV=1;tr|A0A8S3Z5M0|A0A8S3Z5M0_9EUPU High mobility group protein B1 OS=Candidula unifasciata OX=100452 GN=CUNI_LOCUS9146 PE=4 SV=1	3	1	24.1	18.302	92078	182830	0	117710	216210	203980
A0A8S3Z678;A0A8S3ZDR7	A0A8S3Z678;A0A8S3ZDR7	tr|A0A8S3Z678|A0A8S3Z678_9EUPU Tubulin-specific chaperone A OS=Candidula unifasciata OX=100452 GN=CUNI_LOCUS10237 PE=3 SV=1;tr|A0A8S3ZDR7|A0A8S3ZDR7_9EUPU Tubulin-specific chaperone A OS=Candidula unifasciata OX=100452 GN=CUNI_LOCUS13121 PE=3 SV=1	1	1	8.3	12.239	0	0	0	0	0	0
A0A8S3Z6G8	A0A8S3Z6G8	tr|A0A8S3Z6G8|A0A8S3Z6G8_9EUPU protein disulfide-isomerase (Fragment) OS=Candidula unifasciata OX=100452 GN=CUNI_LOCUS8360 PE=3 SV=1	1	1	2.5	47.341	0	0	0	0	0	0
A0A8S3Z6T7	A0A8S3Z6T7	tr|A0A8S3Z6T7|A0A8S3Z6T7_9EUPU OBSCN (Fragment) OS=Candidula unifasciata OX=100452 GN=CUNI_LOCUS8928 PE=4 SV=1	2	2	2.2	105	0	0	0	101300	74902	138640
A0A8S3Z726	A0A8S3Z726	tr|A0A8S3Z726|A0A8S3Z726_9EUPU Sphingomyelin phosphodiesterase (Fragment) OS=Candidula unifasciata OX=100452 GN=CUNI_LOCUS10761 PE=3 SV=1	2	2	5.9	56.057	0	0	0	0	0	0
A0A8S3Z7J6	A0A8S3Z7J6	tr|A0A8S3Z7J6|A0A8S3Z7J6_9EUPU DLH domain-containing protein OS=Candidula unifasciata OX=100452 GN=CUNI_LOCUS11062 PE=4 SV=1	1	1	4.4	24.957	0	0	0	0	0	0
A0A8S3Z7R9	A0A8S3Z7R9	tr|A0A8S3Z7R9|A0A8S3Z7R9_9EUPU mannose-1-phosphate guanylyltransferase OS=Candidula unifasciata OX=100452 GN=CUNI_LOCUS9776 PE=3 SV=1	2	2	8.6	39.914	0	0	0	0	0	82238
A0A8S3Z7V6	A0A8S3Z7V6	tr|A0A8S3Z7V6|A0A8S3Z7V6_9EUPU Methenyltetrahydrofolate synthase domain-containing protein OS=Candidula unifasciata OX=100452 GN=CUNI_LOCUS9826 PE=4 SV=1	2	2	3.6	65.571	0	40953	0	0	68099	145380
A0A8S3Z896;A0A0B6XXD3	A0A8S3Z896;A0A0B6XXD3	tr|A0A8S3Z896|A0A8S3Z896_9EUPU 60S ribosomal protein L6 OS=Candidula unifasciata OX=100452 GN=CUNI_LOCUS8910 PE=3 SV=1;tr|A0A0B6XXD3|A0A0B6XXD3_9EUPU 60S ribosomal protein L6 (Fragment) OS=Arion vulgaris OX=1028688 GN=ORF4434 PE=3 SV=1	2	2	12	24.093	0	0	0	81104	96689	78532
A0A8S3Z8A6	A0A8S3Z8A6	tr|A0A8S3Z8A6|A0A8S3Z8A6_9EUPU Actin, cytoplasmic OS=Candidula unifasciata OX=100452 GN=CUNI_LOCUS8869 PE=3 SV=1	17	0	51.3	41.864	309770	421740	0	0	0	0
A0A8S3Z8S9	A0A8S3Z8S9	tr|A0A8S3Z8S9|A0A8S3Z8S9_9EUPU CYRIA-B_Rac1-bd domain-containing protein OS=Candidula unifasciata OX=100452 GN=CUNI_LOCUS8974 PE=3 SV=1	2	1	6.7	37.648	0	0	0	0	0	0
A0A8S3Z8T5	A0A8S3Z8T5	tr|A0A8S3Z8T5|A0A8S3Z8T5_9EUPU Peroxiredoxin-5 OS=Candidula unifasciata OX=100452 GN=CUNI_LOCUS8984 PE=3 SV=1	1	1	5.9	19.872	0	0	0	0	0	0
A0A8S3Z8T7	A0A8S3Z8T7	tr|A0A8S3Z8T7|A0A8S3Z8T7_9EUPU Matrin-type domain-containing protein OS=Candidula unifasciata OX=100452 GN=CUNI_LOCUS11127 PE=4 SV=1	1	1	2	61.186	0	0	0	0	0	0
A0A8S3Z8U5;A0A0B7BNZ5	A0A8S3Z8U5	tr|A0A8S3Z8U5|A0A8S3Z8U5_9EUPU ATP citrate synthase (Fragment) OS=Candidula unifasciata OX=100452 GN=CUNI_LOCUS11535 PE=3 SV=1	6	6	8.9	103.97	36629	27460	12802	17701	64846	24718
A0A8S3Z8X8	A0A8S3Z8X8	tr|A0A8S3Z8X8|A0A8S3Z8X8_9EUPU Ras-related protein Rab-5C OS=Candidula unifasciata OX=100452 GN=CUNI_LOCUS11565 PE=4 SV=1	6	1	36.9	23.58	0	0	0	0	0	0
A0A8S3Z8Y1;A0A0B7B7K8	A0A8S3Z8Y1;A0A0B7B7K8	tr|A0A8S3Z8Y1|A0A8S3Z8Y1_9EUPU Succinate--CoA ligase [ADP/GDP-forming] subunit alpha, mitochondrial OS=Candidula unifasciata OX=100452 GN=CUNI_LOCUS9044 PE=3 SV=1;tr|A0A0B7B7K8|A0A0B7B7K8_9EUPU CoA_binding domain-containing protein (Fragment) OS=Arion vulg	2	2	7.4	33.86	0	0	0	0	0	0
A0A8S3Z917;A0A0B7BDF9;A0A8S3YGG3	A0A8S3Z917;A0A0B7BDF9	tr|A0A8S3Z917|A0A8S3Z917_9EUPU FERM domain-containing protein OS=Candidula unifasciata OX=100452 GN=CUNI_LOCUS11431 PE=4 SV=1;tr|A0A0B7BDF9|A0A0B7BDF9_9EUPU FERM domain-containing protein OS=Arion vulgaris OX=1028688 GN=ORF179803 PE=4 SV=1	9	5	18.7	68.401	551580	738340	404060	284880	365180	147570
A0A8S3Z918;A0A0B7AA92	A0A8S3Z918	tr|A0A8S3Z918|A0A8S3Z918_9EUPU Actin, cytoplasmic OS=Candidula unifasciata OX=100452 GN=CUNI_LOCUS9119 PE=3 SV=1	17	1	46.8	41.911	0	0	0	0	0	0
A0A8S3Z959	A0A8S3Z959	tr|A0A8S3Z959|A0A8S3Z959_9EUPU PCI domain-containing protein OS=Candidula unifasciata OX=100452 GN=CUNI_LOCUS11461 PE=3 SV=1	1	1	6	29.531	0	0	0	0	0	0
A0A8S3Z974	A0A8S3Z974	tr|A0A8S3Z974|A0A8S3Z974_9EUPU Arginine kinase OS=Candidula unifasciata OX=100452 GN=CUNI_LOCUS9190 PE=3 SV=1	4	2	8.8	87.06	0	0	0	25538	0	22492
A0A8S3Z987;A0A8S3YH56;A0A0B7AAB0;A0A0B6Z732;A0A0B6Z6H1;A0A0B6Z4Q3	A0A8S3Z987;A0A8S3YH56;A0A0B7AAB0;A0A0B6Z732;A0A0B6Z6H1;A0A0B6Z4Q3	tr|A0A8S3Z987|A0A8S3Z987_9EUPU Thioredoxin domain-containing protein OS=Candidula unifasciata OX=100452 GN=CUNI_LOCUS9908 PE=3 SV=1;tr|A0A8S3YH56|A0A8S3YH56_9EUPU Thioredoxin domain-containing protein OS=Candidula unifasciata OX=100452 GN=CUNI_LOCUS1965 PE	2	1	10.6	22.106	0	0	0	0	0	0
A0A8S3Z9J1	A0A8S3Z9J1	tr|A0A8S3Z9J1|A0A8S3Z9J1_9EUPU C-type lectin domain-containing protein OS=Candidula unifasciata OX=100452 GN=CUNI_LOCUS11795 PE=4 SV=1	1	1	6.1	20.417	0	0	0	0	0	0
A0A8S3Z9T2	A0A8S3Z9T2	tr|A0A8S3Z9T2|A0A8S3Z9T2_9EUPU Proteasomal ubiquitin receptor ADRM1 OS=Candidula unifasciata OX=100452 GN=CUNI_LOCUS10506 PE=3 SV=1	1	1	4.8	42.025	0	0	0	0	0	0
A0A8S3ZA67	A0A8S3ZA67	tr|A0A8S3ZA67|A0A8S3ZA67_9EUPU Coatomer subunit beta (Fragment) OS=Candidula unifasciata OX=100452 GN=CUNI_LOCUS12022 PE=4 SV=1	6	2	9.3	103.18	12435	0	19678	46230	20416	62329
A0A8S3ZAA0;A0A0B7BMQ3	A0A8S3ZAA0	tr|A0A8S3ZAA0|A0A8S3ZAA0_9EUPU AP complex subunit beta OS=Candidula unifasciata OX=100452 GN=CUNI_LOCUS11657 PE=3 SV=1	6	6	10	103.34	0	0	0	18747	53636	61791
A0A8S3ZAC9;A0A8S4A8A2	A0A8S3ZAC9	tr|A0A8S3ZAC9|A0A8S3ZAC9_9EUPU Alpha-1,4 glucan phosphorylase OS=Candidula unifasciata OX=100452 GN=CUNI_LOCUS10706 PE=3 SV=1	7	7	11.6	96.571	144840	122730	123530	55775	75461	55257
A0A8S3ZAE8;A0A0B7ARN5;A0A0B7AQE1	A0A8S3ZAE8;A0A0B7ARN5;A0A0B7AQE1	tr|A0A8S3ZAE8|A0A8S3ZAE8_9EUPU Lysine--tRNA ligase OS=Candidula unifasciata OX=100452 GN=CUNI_LOCUS10348 PE=3 SV=1;tr|A0A0B7ARN5|A0A0B7ARN5_9EUPU Lysine--tRNA ligase (Fragment) OS=Arion vulgaris OX=1028688 GN=ORF136051 PE=3 SV=1;tr|A0A0B7AQE1|A0A0B7AQE1_9E	5	5	9.6	65.368	0	0	0	0	19813	19885
A0A8S3ZAG5	A0A8S3ZAG5	tr|A0A8S3ZAG5|A0A8S3ZAG5_9EUPU FMN_red domain-containing protein OS=Candidula unifasciata OX=100452 GN=CUNI_LOCUS9614 PE=4 SV=1	1	1	7.3	23.458	0	0	0	0	0	0
A0A8S3ZAL2	A0A8S3ZAL2	tr|A0A8S3ZAL2|A0A8S3ZAL2_9EUPU Dolichyl-diphosphooligosaccharide--protein glycosyltransferase subunit 2 OS=Candidula unifasciata OX=100452 GN=CUNI_LOCUS10408 PE=3 SV=1	3	3	6.1	71.746	0	0	0	0	27900	24783
A0A8S3ZAR6	A0A8S3ZAR6	tr|A0A8S3ZAR6|A0A8S3ZAR6_9EUPU Protein disulfide-isomerase OS=Candidula unifasciata OX=100452 GN=CUNI_LOCUS11971 PE=3 SV=1	1	1	2.9	53.134	0	0	0	0	0	0
A0A8S3ZAW1	A0A8S3ZAW1	tr|A0A8S3ZAW1|A0A8S3ZAW1_9EUPU 40S ribosomal protein S24 OS=Candidula unifasciata OX=100452 GN=CUNI_LOCUS9764 PE=3 SV=1	2	1	31.2	8.7723	0	0	0	0	0	0
A0A8S3ZB62	A0A8S3ZB62	tr|A0A8S3ZB62|A0A8S3ZB62_9EUPU Protein-L-isoaspartate O-methyltransferase OS=Candidula unifasciata OX=100452 GN=CUNI_LOCUS12365 PE=3 SV=1	1	1	7.3	28.195	0	0	0	0	0	0
A0A8S3ZB91;A0A8S3ZWK3	A0A8S3ZB91;A0A8S3ZWK3	tr|A0A8S3ZB91|A0A8S3ZB91_9EUPU Lgl_C domain-containing protein (Fragment) OS=Candidula unifasciata OX=100452 GN=CUNI_LOCUS9909 PE=3 SV=1;tr|A0A8S3ZWK3|A0A8S3ZWK3_9EUPU WD_REPEATS_REGION domain-containing protein OS=Candidula unifasciata OX=100452 GN=CUNI_L	1	1	1.2	111.88	0	0	0	0	0	0
A0A8S3ZBG0	A0A8S3ZBG0	tr|A0A8S3ZBG0|A0A8S3ZBG0_9EUPU aminoacyl-tRNA hydrolase OS=Candidula unifasciata OX=100452 GN=CUNI_LOCUS11106 PE=4 SV=1	1	1	6.8	21.972	0	0	0	0	0	0
A0A8S3ZBI5	A0A8S3ZBI5	tr|A0A8S3ZBI5|A0A8S3ZBI5_9EUPU Pyruvate kinase OS=Candidula unifasciata OX=100452 GN=CUNI_LOCUS9994 PE=3 SV=1	1	1	1.8	59.886	0	0	0	0	0	0
A0A8S3ZBK2;A0A0B6ZL73	A0A8S3ZBK2;A0A0B6ZL73	tr|A0A8S3ZBK2|A0A8S3ZBK2_9EUPU Acetyl-CoA acetyltransferase, mitochondrial OS=Candidula unifasciata OX=100452 GN=CUNI_LOCUS11146 PE=3 SV=1;tr|A0A0B6ZL73|A0A0B6ZL73_9EUPU Acetyl-CoA acetyltransferase, mitochondrial OS=Arion vulgaris OX=1028688 GN=ORF69154 P	2	2	8.7	43.521	0	0	0	0	0	0
A0A8S3ZBQ6	A0A8S3ZBQ6	tr|A0A8S3ZBQ6|A0A8S3ZBQ6_9EUPU EIF-4F 25 kDa subunit OS=Candidula unifasciata OX=100452 GN=CUNI_LOCUS12341 PE=3 SV=1	1	1	6	24.878	0	0	0	0	0	0
A0A8S3ZBV5	A0A8S3ZBV5	tr|A0A8S3ZBV5|A0A8S3ZBV5_9EUPU T-complex protein 1 subunit eta OS=Candidula unifasciata OX=100452 GN=CUNI_LOCUS10913 PE=3 SV=1	3	1	7.7	54.432	0	0	0	0	0	0
A0A8S3ZC23	A0A8S3ZC23	tr|A0A8S3ZC23|A0A8S3ZC23_9EUPU Dynein heavy chain (Fragment) OS=Candidula unifasciata OX=100452 GN=CUNI_LOCUS11316 PE=4 SV=1	4	4	7.5	85.119	11291	13787	20146	27068	46930	32356
A0A8S3ZC42;A0A8S3ZZ26;A0A8S4A4V6;A0A0B6ZXT2	A0A8S3ZC42;A0A8S3ZZ26;A0A8S4A4V6;A0A0B6ZXT2	tr|A0A8S3ZC42|A0A8S3ZC42_9EUPU Proteasome subunit alpha type OS=Candidula unifasciata OX=100452 GN=CUNI_LOCUS12705 PE=3 SV=1;tr|A0A8S3ZZ26|A0A8S3ZZ26_9EUPU Proteasome subunit alpha type OS=Candidula unifasciata OX=100452 GN=CUNI_LOCUS20297 PE=3 SV=1;tr|A0A	3	2	18.4	27.568	134260	130980	113230	44171	38792	22715
A0A8S3ZC69	A0A8S3ZC69	tr|A0A8S3ZC69|A0A8S3ZC69_9EUPU Protein DD3-3 OS=Candidula unifasciata OX=100452 GN=CUNI_LOCUS10988 PE=4 SV=1	2	2	3.1	86.487	0	0	0	0	0	0
A0A8S3ZC76;A0A0B7ARP3	A0A8S3ZC76;A0A0B7ARP3	tr|A0A8S3ZC76|A0A8S3ZC76_9EUPU DUF1907 domain-containing protein OS=Candidula unifasciata OX=100452 GN=CUNI_LOCUS11376 PE=4 SV=1;tr|A0A0B7ARP3|A0A0B7ARP3_9EUPU DUF1907 domain-containing protein OS=Arion vulgaris OX=1028688 GN=ORF132368 PE=4 SV=1	2	2	10.4	34.045	222660	119340	0	0	617000	133580
A0A8S3ZCI4;A0A0B6YIK5;A0A0B6YIF4;A0A8S3ZRS4	A0A8S3ZCI4;A0A0B6YIK5;A0A0B6YIF4;A0A8S3ZRS4	tr|A0A8S3ZCI4|A0A8S3ZCI4_9EUPU Echinoderm microtubule-associated protein-like 2 OS=Candidula unifasciata OX=100452 GN=CUNI_LOCUS12621 PE=3 SV=1;tr|A0A0B6YIK5|A0A0B6YIK5_9EUPU HELP domain-containing protein (Fragment) OS=Arion vulgaris OX=1028688 GN=ORF2646	2	1	2.4	90.293	0	0	0	0	0	0
A0A8S3ZCR5;A0A0B7AY56;A0A0B7AVC2	A0A8S3ZCR5	tr|A0A8S3ZCR5|A0A8S3ZCR5_9EUPU Adenylyl-sulfate kinase OS=Candidula unifasciata OX=100452 GN=CUNI_LOCUS12872 PE=3 SV=1	3	3	6.8	67.609	30772	28831	0	54932	94583	102570
A0A8S3ZCR6;A0A8S3ZFR7;A0A0B6ZXI2;A0A0B6ZYZ6	A0A8S3ZCR6;A0A8S3ZFR7;A0A0B6ZXI2;A0A0B6ZYZ6	tr|A0A8S3ZCR6|A0A8S3ZCR6_9EUPU FERM domain-containing protein OS=Candidula unifasciata OX=100452 GN=CUNI_LOCUS12882 PE=4 SV=1;tr|A0A8S3ZFR7|A0A8S3ZFR7_9EUPU FERM domain-containing protein (Fragment) OS=Candidula unifasciata OX=100452 GN=CUNI_LOCUS11419 PE=	2	2	2.5	95.558	0	0	0	39296	0	39417
A0A8S3ZCS9;A0A0B7AJJ4	A0A8S3ZCS9;A0A0B7AJJ4	tr|A0A8S3ZCS9|A0A8S3ZCS9_9EUPU galactosylceramidase OS=Candidula unifasciata OX=100452 GN=CUNI_LOCUS11178 PE=3 SV=1;tr|A0A0B7AJJ4|A0A0B7AJJ4_9EUPU Glyco_hydro_59M domain-containing protein (Fragment) OS=Arion vulgaris OX=1028688 GN=ORF123708 PE=4 SV=1	2	1	3	76.84	0	0	0	0	0	0
A0A8S3ZCW5;A0A8S3ZZ13	A0A8S3ZCW5;A0A8S3ZZ13	tr|A0A8S3ZCW5|A0A8S3ZCW5_9EUPU UTP--glucose-1-phosphate uridylyltransferase (Fragment) OS=Candidula unifasciata OX=100452 GN=CUNI_LOCUS12975 PE=3 SV=1;tr|A0A8S3ZZ13|A0A8S3ZZ13_9EUPU UTP--glucose-1-phosphate uridylyltransferase OS=Candidula unifasciata OX=1	1	1	3.8	52.854	0	0	0	0	0	0
A0A8S3ZD23	A0A8S3ZD23	tr|A0A8S3ZD23|A0A8S3ZD23_9EUPU Peptidyl-prolyl cis-trans isomerase OS=Candidula unifasciata OX=100452 GN=CUNI_LOCUS10469 PE=3 SV=1	1	1	5.5	17.964	0	0	0	0	0	0
A0A8S3ZD31	A0A8S3ZD31	tr|A0A8S3ZD31|A0A8S3ZD31_9EUPU Arm_2 domain-containing protein OS=Candidula unifasciata OX=100452 GN=CUNI_LOCUS13035 PE=3 SV=1	1	1	1.9	76.411	0	0	0	0	0	0
A0A8S3ZD42	A0A8S3ZD42	tr|A0A8S3ZD42|A0A8S3ZD42_9EUPU Tubulin alpha chain (Fragment) OS=Candidula unifasciata OX=100452 GN=CUNI_LOCUS12861 PE=3 SV=1	10	1	31.1	50.108	0	0	0	0	0	0
A0A8S3ZD46	A0A8S3ZD46	tr|A0A8S3ZD46|A0A8S3ZD46_9EUPU BRO1 domain-containing protein OS=Candidula unifasciata OX=100452 GN=CUNI_LOCUS11318 PE=4 SV=1	2	2	2.8	90.517	0	0	0	0	0	0
A0A8S3ZD95	A0A8S3ZD95	tr|A0A8S3ZD95|A0A8S3ZD95_9EUPU Caffeoyl-CoA O-methyltransferase OS=Candidula unifasciata OX=100452 GN=CUNI_LOCUS12697 PE=3 SV=1	1	1	3.7	30.236	0	0	0	0	0	0
A0A8S3ZDD4;A0A0B7BQ10;A0A0B7BP32	A0A8S3ZDD4;A0A0B7BQ10;A0A0B7BP32	tr|A0A8S3ZDD4|A0A8S3ZDD4_9EUPU V-type proton ATPase subunit D OS=Candidula unifasciata OX=100452 GN=CUNI_LOCUS12971 PE=3 SV=1;tr|A0A0B7BQ10|A0A0B7BQ10_9EUPU Vacuolar proton pump subunit D OS=Arion vulgaris OX=1028688 GN=ORF205084 PE=3 SV=1;tr|A0A0B7BP32|A0	2	2	9.3	27.957	116370	141760	0	67910	63665	65211
A0A8S3ZDL9	A0A8S3ZDL9	tr|A0A8S3ZDL9|A0A8S3ZDL9_9EUPU chitin synthase (Fragment) OS=Candidula unifasciata OX=100452 GN=CUNI_LOCUS10629 PE=3 SV=1	1	1	0.5	195.56	0	0	0	0	0	0
A0A8S3ZDP5	A0A8S3ZDP5	tr|A0A8S3ZDP5|A0A8S3ZDP5_9EUPU A2M_recep domain-containing protein OS=Candidula unifasciata OX=100452 GN=CUNI_LOCUS11438 PE=4 SV=1	1	1	1.7	60.053	0	0	0	0	0	0
A0A8S3ZDQ0	A0A8S3ZDQ0	tr|A0A8S3ZDQ0|A0A8S3ZDQ0_9EUPU Glyoxylate reductase/hydroxypyruvate reductase OS=Candidula unifasciata OX=100452 GN=CUNI_LOCUS11856 PE=3 SV=1	1	1	4.3	36	0	0	0	0	0	0
A0A8S3ZDR0	A0A8S3ZDR0	tr|A0A8S3ZDR0|A0A8S3ZDR0_9EUPU Phosphoglycerate mutase OS=Candidula unifasciata OX=100452 GN=CUNI_LOCUS10764 PE=3 SV=1	3	2	17	25.314	638040	0	762860	0	872520	0
A0A8S3ZDW7;A0A0B7AH78;A0A8S3Z8P0;A0A0B7AH73;A0A0B7AJ73;A0A0B7AG33;A0A0B7AJ77	A0A8S3ZDW7;A0A0B7AH78;A0A8S3Z8P0;A0A0B7AH73;A0A0B7AJ73;A0A0B7AG33;A0A0B7AJ77	tr|A0A8S3ZDW7|A0A8S3ZDW7_9EUPU cAMP-dependent protein kinase OS=Candidula unifasciata OX=100452 GN=CUNI_LOCUS11508 PE=3 SV=1;tr|A0A0B7AH78|A0A0B7AH78_9EUPU AGC-kinase C-terminal domain-containing protein OS=Arion vulgaris OX=1028688 GN=ORF118302 PE=4 SV=1;	2	2	10.7	31.58	0	0	0	42551	29908	57029
A0A8S3ZDZ4	A0A8S3ZDZ4	tr|A0A8S3ZDZ4|A0A8S3ZDZ4_9EUPU BLVR domain-containing protein OS=Candidula unifasciata OX=100452 GN=CUNI_LOCUS10800 PE=3 SV=1	1	1	2.7	91.306	0	0	0	0	0	0
A0A8S3ZE40;A0A0B6ZNU7	A0A8S3ZE40;A0A0B6ZNU7	tr|A0A8S3ZE40|A0A8S3ZE40_9EUPU Ubiquitin carboxyl-terminal hydrolase OS=Candidula unifasciata OX=100452 GN=CUNI_LOCUS10904 PE=3 SV=1;tr|A0A0B6ZNU7|A0A0B6ZNU7_9EUPU Ubiquitin carboxyl-terminal hydrolase (Fragment) OS=Arion vulgaris OX=1028688 GN=ORF70073 PE	4	4	6.9	90.94	0	0	0	39669	0	45581
A0A8S3ZE51	A0A8S3ZE51	tr|A0A8S3ZE51|A0A8S3ZE51_9EUPU Short-chain dehydrogenase/reductase SDR OS=Candidula unifasciata OX=100452 GN=CUNI_LOCUS10819 PE=4 SV=1	1	1	4.6	28.167	0	0	0	0	0	0
A0A8S3ZEA4;A0A0B7AFJ9;A0A8S4A461	A0A8S3ZEA4;A0A0B7AFJ9;A0A8S4A461	tr|A0A8S3ZEA4|A0A8S3ZEA4_9EUPU Septin-7 (Fragment) OS=Candidula unifasciata OX=100452 GN=CUNI_LOCUS11723 PE=3 SV=1;tr|A0A0B7AFJ9|A0A0B7AFJ9_9EUPU Septin-7 OS=Arion vulgaris OX=1028688 GN=ORF115971 PE=3 SV=1;tr|A0A8S4A461|A0A8S4A461_9EUPU Septin OS=Candidul	9	5	24.2	53.91	179730	194760	193470	252500	217430	187360
A0A8S3ZEE6;A0A8S4A0C0;A0A0B6ZLG6	A0A8S3ZEE6;A0A8S4A0C0;A0A0B6ZLG6	tr|A0A8S3ZEE6|A0A8S3ZEE6_9EUPU GOLD domain-containing protein OS=Candidula unifasciata OX=100452 GN=CUNI_LOCUS13381 PE=3 SV=1;tr|A0A8S4A0C0|A0A8S4A0C0_9EUPU GOLD domain-containing protein OS=Candidula unifasciata OX=100452 GN=CUNI_LOCUS20222 PE=3 SV=1;tr|A	2	2	17.2	25.07	0	0	0	0	0	0
A0A8S3ZEM9	A0A8S3ZEM9	tr|A0A8S3ZEM9|A0A8S3ZEM9_9EUPU Gelsolin OS=Candidula unifasciata OX=100452 GN=CUNI_LOCUS12216 PE=4 SV=1	1	1	4.4	41.153	0	0	0	0	0	0
A0A8S3ZES1	A0A8S3ZES1	tr|A0A8S3ZES1|A0A8S3ZES1_9EUPU Alpha-amylase (Fragment) OS=Candidula unifasciata OX=100452 GN=CUNI_LOCUS11893 PE=3 SV=1	1	1	2.3	66.661	0	0	0	0	0	0
A0A8S3ZEU9;A0A0B7BI44;A0A0B7BJE5;A0A0B7BJF2;A0A0B7BJA0;A0A0B7BLM7;A0A0B7BJ98	A0A8S3ZEU9;A0A0B7BI44;A0A0B7BJE5;A0A0B7BJF2	tr|A0A8S3ZEU9|A0A8S3ZEU9_9EUPU SH3 domain-containing protein (Fragment) OS=Candidula unifasciata OX=100452 GN=CUNI_LOCUS11120 PE=3 SV=1;tr|A0A0B7BI44|A0A0B7BI44_9EUPU Spectrin alpha chain (Fragment) OS=Arion vulgaris OX=1028688 GN=ORF191432 PE=4 SV=1;tr|A0	9	4	7.2	174.72	6479.9	0	0	0	0	0
A0A8S3ZF38;A0A0B7AND9;A0A8S3ZGT5;A0A0B6YWY0	A0A8S3ZF38;A0A0B7AND9;A0A8S3ZGT5	tr|A0A8S3ZF38|A0A8S3ZF38_9EUPU CSD domain-containing protein OS=Candidula unifasciata OX=100452 GN=CUNI_LOCUS11139 PE=4 SV=1;tr|A0A0B7AND9|A0A0B7AND9_9EUPU CSD domain-containing protein (Fragment) OS=Arion vulgaris OX=1028688 GN=ORF126350 PE=4 SV=1;tr|A0A8	4	4	12.5	28.922	31611	42449	27888	44562	86836	98875
A0A8S3ZF94	A0A8S3ZF94	tr|A0A8S3ZF94|A0A8S3ZF94_9EUPU Pyruvate kinase OS=Candidula unifasciata OX=100452 GN=CUNI_LOCUS13631 PE=3 SV=1	6	2	12.9	66.886	0	0	0	0	0	0
A0A8S3ZFB6;A0A0B7AV97	A0A8S3ZFB6;A0A0B7AV97	tr|A0A8S3ZFB6|A0A8S3ZFB6_9EUPU Tumor protein D54 OS=Candidula unifasciata OX=100452 GN=CUNI_LOCUS11269 PE=3 SV=1;tr|A0A0B7AV97|A0A0B7AV97_9EUPU Tumor protein D54 OS=Arion vulgaris OX=1028688 GN=ORF139047 PE=3 SV=1	2	2	9.3	25.099	50933	0	0	0	0	0
A0A8S3ZFG9;A0A8S3ZFR8;A0A0B6ZM00	A0A8S3ZFG9;A0A8S3ZFR8;A0A0B6ZM00	tr|A0A8S3ZFG9|A0A8S3ZFG9_9EUPU Amidohydro-rel domain-containing protein (Fragment) OS=Candidula unifasciata OX=100452 GN=CUNI_LOCUS13832 PE=3 SV=1;tr|A0A8S3ZFR8|A0A8S3ZFR8_9EUPU Amidohydro-rel domain-containing protein OS=Candidula unifasciata OX=100452 GN	4	4	11.2	45.785	115970	103880	98549	97019	78538	83166
A0A8S3ZFH4	A0A8S3ZFH4	tr|A0A8S3ZFH4|A0A8S3ZFH4_9EUPU Myosin motor domain-containing protein (Fragment) OS=Candidula unifasciata OX=100452 GN=CUNI_LOCUS11440 PE=3 SV=1	18	1	12.3	211.52	0	0	0	0	0	0
A0A8S3ZFP5	A0A8S3ZFP5	tr|A0A8S3ZFP5|A0A8S3ZFP5_9EUPU Calponin-homology (CH) domain-containing protein (Fragment) OS=Candidula unifasciata OX=100452 GN=CUNI_LOCUS13801 PE=4 SV=1	1	1	12.6	13.006	0	0	0	0	0	0
A0A8S3ZFY0	A0A8S3ZFY0	tr|A0A8S3ZFY0|A0A8S3ZFY0_9EUPU RNA helicase OS=Candidula unifasciata OX=100452 GN=CUNI_LOCUS13727 PE=3 SV=1	2	1	4	71.125	0	0	0	0	0	0
A0A8S3ZFY2	A0A8S3ZFY2	tr|A0A8S3ZFY2|A0A8S3ZFY2_9EUPU E1 ubiquitin-activating enzyme OS=Candidula unifasciata OX=100452 GN=CUNI_LOCUS13901 PE=3 SV=1	5	3	5.4	117.98	47092	44154	38195	50579	49728	42317
A0A8S3ZG47	A0A8S3ZG47	tr|A0A8S3ZG47|A0A8S3ZG47_9EUPU Cartilage oligomeric matrix protein (Fragment) OS=Candidula unifasciata OX=100452 GN=CUNI_LOCUS14112 PE=3 SV=1	3	1	3.6	112.29	0	0	0	0	0	0
A0A8S3ZGB8;A0A0B6YFS7	A0A8S3ZGB8;A0A0B6YFS7	tr|A0A8S3ZGB8|A0A8S3ZGB8_9EUPU Calponin-homology (CH) domain-containing protein OS=Candidula unifasciata OX=100452 GN=CUNI_LOCUS11674 PE=4 SV=1;tr|A0A0B6YFS7|A0A0B6YFS7_9EUPU Calponin-homology (CH) domain-containing protein OS=Arion vulgaris OX=1028688 GN=	4	2	35.8	18.184	347760	297110	0	0	0	283050
A0A8S3ZGC7;A0A8S3ZXU4;A0A0B6ZQ71;A0A0B6ZNM9	A0A8S3ZGC7;A0A8S3ZXU4;A0A0B6ZQ71	tr|A0A8S3ZGC7|A0A8S3ZGC7_9EUPU 40S ribosomal protein S13 OS=Candidula unifasciata OX=100452 GN=CUNI_LOCUS13897 PE=3 SV=1;tr|A0A8S3ZXU4|A0A8S3ZXU4_9EUPU 40S ribosomal protein S13 OS=Candidula unifasciata OX=100452 GN=CUNI_LOCUS16679 PE=3 SV=1;tr|A0A0B6ZQ71|	4	4	32.5	17.217	60050	32976	36096	148720	82157	139750
A0A8S3ZGG6	A0A8S3ZGG6	tr|A0A8S3ZGG6|A0A8S3ZGG6_9EUPU Glycine--tRNA ligase OS=Candidula unifasciata OX=100452 GN=CUNI_LOCUS12348 PE=3 SV=1	6	1	9.8	85.106	0	0	0	0	0	0
A0A8S3ZGH7	A0A8S3ZGH7	tr|A0A8S3ZGH7|A0A8S3ZGH7_9EUPU tryptophan--tRNA ligase OS=Candidula unifasciata OX=100452 GN=CUNI_LOCUS11790 PE=3 SV=1	2	2	6.9	46.627	0	0	0	0	0	0
A0A8S3ZGQ6	A0A8S3ZGQ6	tr|A0A8S3ZGQ6|A0A8S3ZGQ6_9EUPU Sorting nexin OS=Candidula unifasciata OX=100452 GN=CUNI_LOCUS12418 PE=3 SV=1	1	1	2.5	46.851	0	0	0	0	0	0
A0A8S3ZGV8;A0A0B7B012	A0A8S3ZGV8;A0A0B7B012	tr|A0A8S3ZGV8|A0A8S3ZGV8_9EUPU COP9 signalosome complex subunit 4 OS=Candidula unifasciata OX=100452 GN=CUNI_LOCUS14225 PE=3 SV=1;tr|A0A0B7B012|A0A0B7B012_9EUPU COP9 signalosome complex subunit 4 OS=Arion vulgaris OX=1028688 GN=ORF149306 PE=3 SV=1	3	3	11	46.178	27114	0	0	0	27908	35532
A0A8S3ZH65	A0A8S3ZH65	tr|A0A8S3ZH65|A0A8S3ZH65_9EUPU Catalase (Fragment) OS=Candidula unifasciata OX=100452 GN=CUNI_LOCUS12004 PE=3 SV=1	1	1	3	56.124	0	0	0	0	0	0
A0A8S3ZHC8;A0A0B7AM26;A0A0B7ALF3	A0A8S3ZHC8;A0A0B7AM26;A0A0B7ALF3	tr|A0A8S3ZHC8|A0A8S3ZHC8_9EUPU Isocitrate dehydrogenase [NADP] OS=Candidula unifasciata OX=100452 GN=CUNI_LOCUS14542 PE=3 SV=1;tr|A0A0B7AM26|A0A0B7AM26_9EUPU isocitrate dehydrogenase (NADP(+)) (Fragment) OS=Arion vulgaris OX=1028688 GN=ORF127416 PE=3 SV=1;	4	3	12.4	46.432	283940	176390	251330	144030	294150	212300
A0A8S4A583;A0A8S3ZHH6	A0A8S4A583;A0A8S3ZHH6	tr|A0A8S4A583|A0A8S4A583_9EUPU GH18 domain-containing protein (Fragment) OS=Candidula unifasciata OX=100452 GN=CUNI_LOCUS21016 PE=3 SV=1;tr|A0A8S3ZHH6|A0A8S3ZHH6_9EUPU GH18 domain-containing protein (Fragment) OS=Candidula unifasciata OX=100452 GN=CUNI_LOC	1	1	2.7	45.504	0	0	0	0	0	0
A0A8S3ZHP6	A0A8S3ZHP6	tr|A0A8S3ZHP6|A0A8S3ZHP6_9EUPU 26S proteasome non-ATPase regulatory subunit 13 OS=Candidula unifasciata OX=100452 GN=CUNI_LOCUS12019 PE=3 SV=1	5	5	14.3	43.158	77293	51548	65292	59002	53831	43590
A0A8S3ZHS3	A0A8S3ZHS3	tr|A0A8S3ZHS3|A0A8S3ZHS3_9EUPU WH2 domain-containing protein (Fragment) OS=Candidula unifasciata OX=100452 GN=CUNI_LOCUS12039 PE=4 SV=1	1	1	20.3	5.7675	0	0	0	0	0	0
A0A8S3ZU53;A0A8S3ZHY5	A0A8S3ZU53;A0A8S3ZHY5	tr|A0A8S3ZU53|A0A8S3ZU53_9EUPU Ribosomal protein P1 (Fragment) OS=Candidula unifasciata OX=100452 GN=CUNI_LOCUS16613 PE=3 SV=1;tr|A0A8S3ZHY5|A0A8S3ZHY5_9EUPU 60S acidic ribosomal protein P1 OS=Candidula unifasciata OX=100452 GN=CUNI_LOCUS14742 PE=3 SV=1	1	1	18.8	8.3224	0	0	0	0	0	0
A0A8S3ZI87	A0A8S3ZI87	tr|A0A8S3ZI87|A0A8S3ZI87_9EUPU MR_MLE domain-containing protein OS=Candidula unifasciata OX=100452 GN=CUNI_LOCUS12400 PE=4 SV=1	1	1	3.6	46.947	0	0	0	0	0	0
A0A8S3ZID0;A0A8S4A6Y0	A0A8S3ZID0;A0A8S4A6Y0	tr|A0A8S3ZID0|A0A8S3ZID0_9EUPU 14_3_3 domain-containing protein OS=Candidula unifasciata OX=100452 GN=CUNI_LOCUS14617 PE=3 SV=1;tr|A0A8S4A6Y0|A0A8S4A6Y0_9EUPU 14_3_3 domain-containing protein OS=Candidula unifasciata OX=100452 GN=CUNI_LOCUS21540 PE=3 SV=1	2	1	8.6	29.003	0	0	0	0	0	0
A0A8S3ZIN3	A0A8S3ZIN3	tr|A0A8S3ZIN3|A0A8S3ZIN3_9EUPU C-factor OS=Candidula unifasciata OX=100452 GN=CUNI_LOCUS13546 PE=3 SV=1	2	2	9.7	27.256	88356	130910	0	0	171820	0
A0A8S3ZJ33;A0A0B7AYZ7;A0A0B7AW86;A0A0B7AZ00;A0A0B7AWS2;A0A0B7AVP4;A0A0B7AYG8	A0A8S3ZJ33;A0A0B7AYZ7;A0A0B7AW86;A0A0B7AZ00;A0A0B7AWS2;A0A0B7AVP4;A0A0B7AYG8	tr|A0A8S3ZJ33|A0A8S3ZJ33_9EUPU Far upstream element-binding protein 1 OS=Candidula unifasciata OX=100452 GN=CUNI_LOCUS12700 PE=4 SV=1;tr|A0A0B7AYZ7|A0A0B7AYZ7_9EUPU KH domain-containing protein (Fragment) OS=Arion vulgaris OX=1028688 GN=ORF146335 PE=4 SV=1	6	4	13.7	67.658	111670	0	0	154290	198320	327850
A0A8S3ZJ45	A0A8S3ZJ45	tr|A0A8S3ZJ45|A0A8S3ZJ45_9EUPU Triosephosphate isomerase OS=Candidula unifasciata OX=100452 GN=CUNI_LOCUS13288 PE=3 SV=1	2	2	11.7	27.33	258990	0	0	0	0	23231
A0A8S3ZJ53	A0A8S3ZJ53	tr|A0A8S3ZJ53|A0A8S3ZJ53_9EUPU Protein phosphatase 1 regulatory subunit 7 OS=Candidula unifasciata OX=100452 GN=CUNI_LOCUS13298 PE=4 SV=1	3	3	13.2	37.379	47657	89234	0	0	0	29088
A0A8S3ZJB6	A0A8S3ZJB6	tr|A0A8S3ZJB6|A0A8S3ZJB6_9EUPU Coatomer subunit delta OS=Candidula unifasciata OX=100452 GN=CUNI_LOCUS13766 PE=3 SV=1	8	2	15.3	57.226	32677	35191	43720	75405	40370	67377
A0A8S3ZJI3	A0A8S3ZJI3	tr|A0A8S3ZJI3|A0A8S3ZJI3_9EUPU Heat shock protein 70 OS=Candidula unifasciata OX=100452 GN=CUNI_LOCUS15201 PE=3 SV=1	4	1	25.9	23.627	0	0	0	0	0	0
A0A8S3ZJI8	A0A8S3ZJI8	tr|A0A8S3ZJI8|A0A8S3ZJI8_9EUPU Glucose dehydrogenase [acceptor] OS=Candidula unifasciata OX=100452 GN=CUNI_LOCUS13438 PE=3 SV=1	2	0	4.6	65.466	0	0	0	0	0	0
A0A8S3ZJL8	A0A8S3ZJL8	tr|A0A8S3ZJL8|A0A8S3ZJL8_9EUPU Filamin-A OS=Candidula unifasciata OX=100452 GN=CUNI_LOCUS15322 PE=3 SV=1	4	0	7.3	68.018	285170	0	171110	0	0	0
A0A8S3ZJN9	A0A8S3ZJN9	tr|A0A8S3ZJN9|A0A8S3ZJN9_9EUPU Alpha-galactosidase OS=Candidula unifasciata OX=100452 GN=CUNI_LOCUS13876 PE=3 SV=1	1	1	3.7	45.098	0	0	0	0	0	0
A0A8S3ZJQ5	A0A8S3ZJQ5	tr|A0A8S3ZJQ5|A0A8S3ZJQ5_9EUPU Phosphomannomutase OS=Candidula unifasciata OX=100452 GN=CUNI_LOCUS15305 PE=3 SV=1	2	2	11.5	28.618	0	0	0	68414	55906	154140
A0A8S3ZJR0	A0A8S3ZJR0	tr|A0A8S3ZJR0|A0A8S3ZJR0_9EUPU Rab GDP dissociation inhibitor (Fragment) OS=Candidula unifasciata OX=100452 GN=CUNI_LOCUS13508 PE=3 SV=1	7	1	23	47.57	0	0	0	0	0	0
A0A8S3ZJV4	A0A8S3ZJV4	tr|A0A8S3ZJV4|A0A8S3ZJV4_9EUPU T-complex protein 1 subunit zeta OS=Candidula unifasciata OX=100452 GN=CUNI_LOCUS13916 PE=3 SV=1	3	1	9.4	58.669	0	0	0	0	0	0
A0A8S3ZJV7	A0A8S3ZJV7	tr|A0A8S3ZJV7|A0A8S3ZJV7_9EUPU Glyceraldehyde 3-phosphate dehydrogenase (Fragment) OS=Candidula unifasciata OX=100452 GN=CUNI_LOCUS15321 PE=3 SV=1	1	1	14.3	13.264	0	0	0	0	0	0
A0A8S3ZKA1	A0A8S3ZKA1	tr|A0A8S3ZKA1|A0A8S3ZKA1_9EUPU Heat shock protein (Fragment) OS=Candidula unifasciata OX=100452 GN=CUNI_LOCUS15461 PE=3 SV=1	5	2	7.4	83.886	51184	42395	48080	42981	0	0
A0A8S3ZKA7	A0A8S3ZKA7	tr|A0A8S3ZKA7|A0A8S3ZKA7_9EUPU Cytosolic Fe-S cluster assembly factor NUBP2 homolog OS=Candidula unifasciata OX=100452 GN=CUNI_LOCUS15357 PE=3 SV=1	1	1	3.8	28.573	0	0	0	0	0	0
A0A8S3ZKA8	A0A8S3ZKA8	tr|A0A8S3ZKA8|A0A8S3ZKA8_9EUPU TGc domain-containing protein OS=Candidula unifasciata OX=100452 GN=CUNI_LOCUS13678 PE=4 SV=1	1	1	2.4	50.528	0	0	0	0	0	0
A0A8S3ZKF6	A0A8S3ZKF6	tr|A0A8S3ZKF6|A0A8S3ZKF6_9EUPU Glutamine synthetase OS=Candidula unifasciata OX=100452 GN=CUNI_LOCUS15595 PE=3 SV=1	4	2	11.5	40.986	380870	407420	266580	173770	146660	117950
A0A8S3ZKK0	A0A8S3ZKK0	tr|A0A8S3ZKK0|A0A8S3ZKK0_9EUPU Eukaryotic translation initiation factor 5B (Fragment) OS=Candidula unifasciata OX=100452 GN=CUNI_LOCUS15457 PE=4 SV=1	1	1	2.6	68.792	0	0	0	0	0	0
A0A8S3ZKU9	A0A8S3ZKU9	tr|A0A8S3ZKU9|A0A8S3ZKU9_9EUPU ethanolamine-phosphate cytidylyltransferase (Fragment) OS=Candidula unifasciata OX=100452 GN=CUNI_LOCUS13440 PE=3 SV=1	4	4	15.4	39.544	23674	65189	0	0	48677	50136
A0A8S3ZKW9;A0A0B7B8T9;A0A0B7B7V9;A0A0B7BAV1;A0A8S3ZPG3	A0A8S3ZKW9;A0A0B7B8T9;A0A0B7B7V9;A0A0B7BAV1	tr|A0A8S3ZKW9|A0A8S3ZKW9_9EUPU Actin, cytoplasmic OS=Candidula unifasciata OX=100452 GN=CUNI_LOCUS15515 PE=3 SV=1;tr|A0A0B7B8T9|A0A0B7B8T9_9EUPU Actin, cytoplasmic (Fragment) OS=Arion vulgaris OX=1028688 GN=ORF170877 PE=3 SV=1;tr|A0A0B7B7V9|A0A0B7B7V9_9EUP	19	4	57.7	41.805	1276300	1683600	1648200	1008500	1601300	1280100
A0A8S3ZKY9;A0A0B7AB43	A0A8S3ZKY9;A0A0B7AB43	tr|A0A8S3ZKY9|A0A8S3ZKY9_9EUPU Enoyl reductase (ER) domain-containing protein OS=Candidula unifasciata OX=100452 GN=CUNI_LOCUS13943 PE=3 SV=1;tr|A0A0B7AB43|A0A0B7AB43_9EUPU Enoyl reductase (ER) domain-containing protein OS=Arion vulgaris OX=1028688 GN=ORF1	2	2	8	37.3	120490	0	146130	0	161200	0
A0A8S3ZL38;A0A0B6Z668	A0A8S3ZL38;A0A0B6Z668	tr|A0A8S3ZL38|A0A8S3ZL38_9EUPU Cytosolic purine 5-nucleotidase OS=Candidula unifasciata OX=100452 GN=CUNI_LOCUS15902 PE=3 SV=1;tr|A0A0B6Z668|A0A0B6Z668_9EUPU 5-nucleotidase (Fragment) OS=Arion vulgaris OX=1028688 GN=ORF49785 PE=3 SV=1	2	2	5.5	45.749	65639	0	39332	40139	34148	31384
A0A8S3ZLF2	A0A8S3ZLF2	tr|A0A8S3ZLF2|A0A8S3ZLF2_9EUPU Eukaryotic translation initiation factor 3 subunit J OS=Candidula unifasciata OX=100452 GN=CUNI_LOCUS13119 PE=3 SV=1	1	1	6.2	27.453	0	0	0	0	0	0
A0A8S3ZLJ2;A0A0B6YSC3;A0A0B6YR22	A0A8S3ZLJ2;A0A0B6YSC3;A0A0B6YR22	tr|A0A8S3ZLJ2|A0A8S3ZLJ2_9EUPU Ubiquitin-like modifier-activating enzyme 5 (Fragment) OS=Candidula unifasciata OX=100452 GN=CUNI_LOCUS15951 PE=3 SV=1;tr|A0A0B6YSC3|A0A0B6YSC3_9EUPU ThiF domain-containing protein OS=Arion vulgaris OX=1028688 GN=ORF33869 PE=	2	2	15.2	14.677	0	0	0	0	0	0
A0A8S3ZLN3	A0A8S3ZLN3	tr|A0A8S3ZLN3|A0A8S3ZLN3_9EUPU EF-hand domain-containing protein D2 homolog OS=Candidula unifasciata OX=100452 GN=CUNI_LOCUS13700 PE=4 SV=1	1	1	5.6	23.203	0	0	0	0	0	0
A0A8S3ZLN8	A0A8S3ZLN8	tr|A0A8S3ZLN8|A0A8S3ZLN8_9EUPU serine--tRNA ligase OS=Candidula unifasciata OX=100452 GN=CUNI_LOCUS13794 PE=3 SV=1	4	2	12.8	57.385	146400	239310	126780	192870	280020	241420
A0A8S3ZLW9	A0A8S3ZLW9	tr|A0A8S3ZLW9|A0A8S3ZLW9_9EUPU threonine--tRNA ligase (Fragment) OS=Candidula unifasciata OX=100452 GN=CUNI_LOCUS16202 PE=3 SV=1	5	2	10.2	70.565	89660	117390	73145	89243	93207	0
A0A8S3ZLX5	A0A8S3ZLX5	tr|A0A8S3ZLX5|A0A8S3ZLX5_9EUPU Filamin-A OS=Candidula unifasciata OX=100452 GN=CUNI_LOCUS13800 PE=3 SV=1	9	2	6.3	181.92	150020	135650	102080	110450	101580	121860
A0A8S3ZLZ1	A0A8S3ZLZ1	tr|A0A8S3ZLZ1|A0A8S3ZLZ1_9EUPU Importin subunit alpha OS=Candidula unifasciata OX=100452 GN=CUNI_LOCUS14308 PE=3 SV=1	1	1	2.7	58.449	0	0	0	0	0	0
A0A8S3ZLZ6	A0A8S3ZLZ6	tr|A0A8S3ZLZ6|A0A8S3ZLZ6_9EUPU Aamy domain-containing protein OS=Candidula unifasciata OX=100452 GN=CUNI_LOCUS13259 PE=4 SV=1	1	1	2.8	53.86	0	0	0	0	0	0
A0A8S3ZM91;A0A8S3ZR19	A0A8S3ZM91;A0A8S3ZR19	tr|A0A8S3ZM91|A0A8S3ZM91_9EUPU GH16 domain-containing protein (Fragment) OS=Candidula unifasciata OX=100452 GN=CUNI_LOCUS14428 PE=4 SV=1;tr|A0A8S3ZR19|A0A8S3ZR19_9EUPU GH16 domain-containing protein OS=Candidula unifasciata OX=100452 GN=CUNI_LOCUS14429 PE=	3	3	9.8	37.72	0	0	2989100	888160	0	0
A0A8S3ZMG0	A0A8S3ZMG0	tr|A0A8S3ZMG0|A0A8S3ZMG0_9EUPU Obg-like ATPase 1 OS=Candidula unifasciata OX=100452 GN=CUNI_LOCUS16275 PE=3 SV=1	6	2	12.8	45.091	0	0	0	26693	0	40148
A0A8S3ZMT4	A0A8S3ZMT4	tr|A0A8S3ZMT4|A0A8S3ZMT4_9EUPU Transaldolase OS=Candidula unifasciata OX=100452 GN=CUNI_LOCUS16425 PE=4 SV=1	2	2	4.7	73.934	56090	79337	67882	59560	120760	0
A0A8S3ZMT7	A0A8S3ZMT7	tr|A0A8S3ZMT7|A0A8S3ZMT7_9EUPU Polypyrimidine tract-binding protein 1 OS=Candidula unifasciata OX=100452 GN=CUNI_LOCUS14170 PE=4 SV=1	3	1	7.6	56.905	68463	114820	0	111050	92480	147880
A0A8S3ZMY0;A0A0B7AGS2	A0A8S3ZMY0;A0A0B7AGS2	tr|A0A8S3ZMY0|A0A8S3ZMY0_9EUPU Endo/exonuclease/phosphatase domain-containing protein (Fragment) OS=Candidula unifasciata OX=100452 GN=CUNI_LOCUS16475 PE=4 SV=1;tr|A0A0B7AGS2|A0A0B7AGS2_9EUPU Endo/exonuclease/phosphatase domain-containing protein OS=Arion	2	2	2.1	106.74	0	78646	0	58801	100730	111860
A0A8S3ZN17	A0A8S3ZN17	tr|A0A8S3ZN17|A0A8S3ZN17_9EUPU CDV3-like protein OS=Candidula unifasciata OX=100452 GN=CUNI_LOCUS16572 PE=3 SV=1	1	1	4.7	25.52	0	0	0	0	0	0
A0A8S3ZN70	A0A8S3ZN70	tr|A0A8S3ZN70|A0A8S3ZN70_9EUPU LIM and SH3 domain protein Lasp OS=Candidula unifasciata OX=100452 GN=CUNI_LOCUS14763 PE=4 SV=1	2	1	9	32.809	0	0	0	0	0	0
A0A8S3ZN71	A0A8S3ZN71	tr|A0A8S3ZN71|A0A8S3ZN71_9EUPU 3-oxoacid CoA-transferase (Fragment) OS=Candidula unifasciata OX=100452 GN=CUNI_LOCUS14808 PE=3 SV=1	1	1	2.8	53.251	0	0	0	0	0	0
A0A8S3ZN91	A0A8S3ZN91	tr|A0A8S3ZN91|A0A8S3ZN91_9EUPU Aldedh domain-containing protein OS=Candidula unifasciata OX=100452 GN=CUNI_LOCUS13619 PE=3 SV=1	2	2	6.7	57.319	0	0	0	0	0	15134
A0A8S3ZNL3	A0A8S3ZNL3	tr|A0A8S3ZNL3|A0A8S3ZNL3_9EUPU Alpha-amylase (Fragment) OS=Candidula unifasciata OX=100452 GN=CUNI_LOCUS14514 PE=3 SV=1	4	4	9	53.666	0	0	481280	719820	29889	29338
A0A8S3ZNV7	A0A8S3ZNV7	tr|A0A8S3ZNV7|A0A8S3ZNV7_9EUPU Elongation factor-1 gamma OS=Candidula unifasciata OX=100452 GN=CUNI_LOCUS15076 PE=4 SV=1	5	2	13	42.821	0	0	0	0	0	0
A0A8S3ZNX8;A0A0B7AEB5	A0A8S3ZNX8;A0A0B7AEB5	tr|A0A8S3ZNX8|A0A8S3ZNX8_9EUPU UDP-glucose 4-epimerase OS=Candidula unifasciata OX=100452 GN=CUNI_LOCUS16892 PE=3 SV=1;tr|A0A0B7AEB5|A0A0B7AEB5_9EUPU UDP-N-acetylglucosamine 4-epimerase OS=Arion vulgaris OX=1028688 GN=ORF112645 PE=4 SV=1	3	2	9.6	32.953	0	58212	0	0	0	108830
A0A8S3ZNZ3	A0A8S3ZNZ3	tr|A0A8S3ZNZ3|A0A8S3ZNZ3_9EUPU H(+)-transporting two-sector ATPase OS=Candidula unifasciata OX=100452 GN=CUNI_LOCUS16805 PE=3 SV=1	9	1	20.1	69.422	858050	793630	356410	383660	465600	371840
A0A8S3ZP66	A0A8S3ZP66	tr|A0A8S3ZP66|A0A8S3ZP66_9EUPU Dolichyl-diphosphooligosaccharide--protein glycosyltransferase 48 kDa subunit OS=Candidula unifasciata OX=100452 GN=CUNI_LOCUS14620 PE=3 SV=1	1	1	2.3	48.48	0	0	0	0	0	0
A0A8S3ZPD9	A0A8S3ZPD9	tr|A0A8S3ZPD9|A0A8S3ZPD9_9EUPU Peroxidase (Fragment) OS=Candidula unifasciata OX=100452 GN=CUNI_LOCUS14804 PE=4 SV=1	8	8	8.4	142.51	235670	556090	275720	171860	267920	150650
A0A8S3ZPG2;A0A0B6Y4G6	A0A8S3ZPG2	tr|A0A8S3ZPG2|A0A8S3ZPG2_9EUPU 40S ribosomal protein S19 OS=Candidula unifasciata OX=100452 GN=CUNI_LOCUS16827 PE=3 SV=1	3	3	23.3	16.46	53278	0	0	0	0	0
A0A8S3ZPI4	A0A8S3ZPI4	tr|A0A8S3ZPI4|A0A8S3ZPI4_9EUPU RRM domain-containing protein (Fragment) OS=Candidula unifasciata OX=100452 GN=CUNI_LOCUS13969 PE=4 SV=1	1	1	3.4	39.053	0	0	0	0	0	0
A0A8S3ZPL5;A0A0B7B0Y4	A0A8S3ZPL5;A0A0B7B0Y4	tr|A0A8S3ZPL5|A0A8S3ZPL5_9EUPU EF-hand domain-containing protein OS=Candidula unifasciata OX=100452 GN=CUNI_LOCUS17041 PE=4 SV=1;tr|A0A0B7B0Y4|A0A0B7B0Y4_9EUPU EF-hand domain-containing protein OS=Arion vulgaris OX=1028688 GN=ORF154322 PE=4 SV=1	2	2	18.6	13.466	0	58643	0	0	56341	75683
A0A8S3ZPT7	A0A8S3ZPT7	tr|A0A8S3ZPT7|A0A8S3ZPT7_9EUPU GH18 domain-containing protein OS=Candidula unifasciata OX=100452 GN=CUNI_LOCUS17085 PE=3 SV=1	1	1	3.5	43.601	0	0	0	0	0	0
A0A8S3ZQ63;A0A0B6ZKF2	A0A8S3ZQ63;A0A0B6ZKF2	tr|A0A8S3ZQ63|A0A8S3ZQ63_9EUPU Bifunctional purine biosynthesis protein ATIC OS=Candidula unifasciata OX=100452 GN=CUNI_LOCUS15483 PE=3 SV=1;tr|A0A0B6ZKF2|A0A0B6ZKF2_9EUPU Phosphoribosylaminoimidazolecarboxamide formyltransferase (Fragment) OS=Arion vulgar	2	1	5.9	64.341	0	0	0	0	0	0
A0A8S3ZQ90	A0A8S3ZQ90	tr|A0A8S3ZQ90|A0A8S3ZQ90_9EUPU Kyphoscoliosis peptidase OS=Candidula unifasciata OX=100452 GN=CUNI_LOCUS15576 PE=4 SV=1	1	1	4.5	25.663	0	0	0	0	0	0
A0A8S3ZQB4	A0A8S3ZQB4	tr|A0A8S3ZQB4|A0A8S3ZQB4_9EUPU DUF4808 domain-containing protein (Fragment) OS=Candidula unifasciata OX=100452 GN=CUNI_LOCUS14259 PE=4 SV=1	1	1	8.2	14.254	0	0	0	0	0	0
A0A8S3ZQE8	A0A8S3ZQE8	tr|A0A8S3ZQE8|A0A8S3ZQE8_9EUPU rRNA 2-O-methyltransferase fibrillarin OS=Candidula unifasciata OX=100452 GN=CUNI_LOCUS17257 PE=3 SV=1	1	1	3.4	33.95	0	0	0	0	0	0
A0A8S3ZQF7	A0A8S3ZQF7	tr|A0A8S3ZQF7|A0A8S3ZQF7_9EUPU Aldedh domain-containing protein OS=Candidula unifasciata OX=100452 GN=CUNI_LOCUS17372 PE=3 SV=1	1	1	3	54.616	0	0	0	0	0	0
A0A8S3ZQN1	A0A8S3ZQN1	tr|A0A8S3ZQN1|A0A8S3ZQN1_9EUPU Heterogeneous nuclear ribonucleoprotein H3 OS=Candidula unifasciata OX=100452 GN=CUNI_LOCUS17462 PE=4 SV=1	1	1	3.9	47.896	0	0	0	0	0	0
A0A8S3ZQP3;A0A8S3ZPX4	A0A8S3ZQP3	tr|A0A8S3ZQP3|A0A8S3ZQP3_9EUPU Peptidase_M24 domain-containing protein OS=Candidula unifasciata OX=100452 GN=CUNI_LOCUS17391 PE=3 SV=1	4	3	12	39.903	88455	114270	96486	137860	91291	116220
A0A8S3ZQQ7;A0A0B6ZXC2	A0A8S3ZQQ7;A0A0B6ZXC2	tr|A0A8S3ZQQ7|A0A8S3ZQQ7_9EUPU SGNH_hydro domain-containing protein OS=Candidula unifasciata OX=100452 GN=CUNI_LOCUS17411 PE=4 SV=1;tr|A0A0B6ZXC2|A0A0B6ZXC2_9EUPU SGNH_hydro domain-containing protein (Fragment) OS=Arion vulgaris OX=1028688 GN=ORF84607 PE=4	2	2	9.2	26.674	0	0	0	0	0	37156
A0A8S3ZQR8	A0A8S3ZQR8	tr|A0A8S3ZQR8|A0A8S3ZQR8_9EUPU Nucleoside diphosphate kinase OS=Candidula unifasciata OX=100452 GN=CUNI_LOCUS15284 PE=3 SV=1	1	1	6.6	20.379	0	0	0	0	0	0
A0A8S3ZQX7	A0A8S3ZQX7	tr|A0A8S3ZQX7|A0A8S3ZQX7_9EUPU DJ-1_PfpI domain-containing protein OS=Candidula unifasciata OX=100452 GN=CUNI_LOCUS15320 PE=4 SV=1	2	2	8.3	24.354	83450	106190	0	82681	157750	63597
A0A8S3ZR70	A0A8S3ZR70	tr|A0A8S3ZR70|A0A8S3ZR70_9EUPU RNA-binding protein Luc7-like 2 OS=Candidula unifasciata OX=100452 GN=CUNI_LOCUS17527 PE=3 SV=1	1	1	7.6	19.192	0	0	0	0	0	0
A0A8S3ZRB6	A0A8S3ZRB6	tr|A0A8S3ZRB6|A0A8S3ZRB6_9EUPU Ependymin related protein 1 OS=Candidula unifasciata OX=100452 GN=CUNI_LOCUS17567 PE=4 SV=1	1	1	4.7	24.705	0	0	0	0	0	0
A0A8S3ZRB9;A0A0B6ZYC5;A0A0B6ZYL1	A0A8S3ZRB9;A0A0B6ZYC5	tr|A0A8S3ZRB9|A0A8S3ZRB9_9EUPU Calponin-homology (CH) domain-containing protein OS=Candidula unifasciata OX=100452 GN=CUNI_LOCUS17621 PE=4 SV=1;tr|A0A0B6ZYC5|A0A0B6ZYC5_9EUPU Calponin-homology (CH) domain-containing protein OS=Arion vulgaris OX=1028688 GN=	5	3	38	18.45	1991300	705440	1038400	746180	1063100	1512700
A0A8S3ZRF1;A0A0B6ZG22;A0A8S3ZK92;A0A0B6ZHY4;A0A0B7A0P5;A0A0B6ZGF8	A0A8S3ZRF1;A0A0B6ZG22;A0A8S3ZK92;A0A0B6ZHY4	tr|A0A8S3ZRF1|A0A8S3ZRF1_9EUPU Myosin regulatory light chain OS=Candidula unifasciata OX=100452 GN=CUNI_LOCUS15813 PE=4 SV=1;tr|A0A0B6ZG22|A0A0B6ZG22_9EUPU Myosin regulatory light chain OS=Arion vulgaris OX=1028688 GN=ORF62733 PE=4 SV=1;tr|A0A8S3ZK92|A0A8S	7	7	36.2	19.959	878100	544430	338560	324110	364700	249090
A0A8S3ZRS8	A0A8S3ZRS8	tr|A0A8S3ZRS8|A0A8S3ZRS8_9EUPU Methyltranfer_dom domain-containing protein OS=Candidula unifasciata OX=100452 GN=CUNI_LOCUS15880 PE=4 SV=1	1	1	2.6	38.905	0	0	0	0	0	0
A0A8S3ZRU5	A0A8S3ZRU5	tr|A0A8S3ZRU5|A0A8S3ZRU5_9EUPU Transforming growth factor-beta-induced protein ig-h3 (Fragment) OS=Candidula unifasciata OX=100452 GN=CUNI_LOCUS14679 PE=4 SV=1	2	2	3.6	74.731	322130	191100	305200	208310	142490	137880
A0A8S4A3M9;A0A8S3ZRV3	A0A8S4A3M9;A0A8S3ZRV3	tr|A0A8S4A3M9|A0A8S4A3M9_9EUPU Beta-glucosidase OS=Candidula unifasciata OX=100452 GN=CUNI_LOCUS21877 PE=3 SV=1;tr|A0A8S3ZRV3|A0A8S3ZRV3_9EUPU Beta-glucosidase OS=Candidula unifasciata OX=100452 GN=CUNI_LOCUS14699 PE=4 SV=1	1	1	1.7	82.746	0	0	0	0	0	0
A0A8S3ZRY2	A0A8S3ZRY2	tr|A0A8S3ZRY2|A0A8S3ZRY2_9EUPU Vesicle-fusing ATPase OS=Candidula unifasciata OX=100452 GN=CUNI_LOCUS16276 PE=3 SV=1	4	2	6.4	82.302	0	0	0	33259	34265	50468
A0A8S3ZS08	A0A8S3ZS08	tr|A0A8S3ZS08|A0A8S3ZS08_9EUPU Tyrosinase (Fragment) OS=Candidula unifasciata OX=100452 GN=CUNI_LOCUS17821 PE=4 SV=1	2	1	3.6	63.824	0	0	0	0	0	0
A0A8S3ZS36	A0A8S3ZS36	tr|A0A8S3ZS36|A0A8S3ZS36_9EUPU Hemocyanin fg (Fragment) OS=Candidula unifasciata OX=100452 GN=CUNI_LOCUS17817 PE=4 SV=1	7	2	21.1	33.561	11811000	8508900	12227000	4258400	4866000	5426000
A0A8S3ZS48;A0A0B6ZQQ7;A0A8S3ZZP1;A0A0B7AG88	A0A8S3ZS48	tr|A0A8S3ZS48|A0A8S3ZS48_9EUPU Hemocyanin (Fragment) OS=Candidula unifasciata OX=100452 GN=CUNI_LOCUS17827 PE=4 SV=1	25	6	8.2	355.62	70196000	60833000	82365000	37330000	35121000	33883000
A0A8S3ZTX9;A0A8S3ZS54;A0A8S3ZSW4;A0A0B6ZSC8;A0A0B6ZUM9;A0A0B6ZT60	A0A8S3ZTX9;A0A8S3ZS54;A0A8S3ZSW4	tr|A0A8S3ZTX9|A0A8S3ZTX9_9EUPU ADP-ribosylation factor OS=Candidula unifasciata OX=100452 GN=CUNI_LOCUS16204 PE=3 SV=1;tr|A0A8S3ZS54|A0A8S3ZS54_9EUPU ADP-ribosylation factor OS=Candidula unifasciata OX=100452 GN=CUNI_LOCUS15694 PE=3 SV=1;tr|A0A8S3ZSW4|A0A8	5	2	45.3	20.35	268640	348500	265240	240050	369300	437200
A0A8S3ZS96	A0A8S3ZS96	tr|A0A8S3ZS96|A0A8S3ZS96_9EUPU Vacuolar proton pump subunit B OS=Candidula unifasciata OX=100452 GN=CUNI_LOCUS17897 PE=3 SV=1	8	0	23.4	57.43	0	0	0	0	0	0
A0A8S3ZT30	A0A8S3ZT30	tr|A0A8S3ZT30|A0A8S3ZT30_9EUPU Succinate dehydrogenase (quinone) (Fragment) OS=Candidula unifasciata OX=100452 GN=CUNI_LOCUS18227 PE=4 SV=1	1	1	3.2	44.984	0	0	0	0	0	0
A0A8S3ZT92	A0A8S3ZT92	tr|A0A8S3ZT92|A0A8S3ZT92_9EUPU Hemicentin-1 OS=Candidula unifasciata OX=100452 GN=CUNI_LOCUS15269 PE=4 SV=1	2	2	1.1	231.29	0	0	0	0	0	0
A0A8S3ZTB4	A0A8S3ZTB4	tr|A0A8S3ZTB4|A0A8S3ZTB4_9EUPU Purine nucleoside phosphorylase OS=Candidula unifasciata OX=100452 GN=CUNI_LOCUS18307 PE=3 SV=1	1	1	6	33.107	0	0	0	0	0	0
A0A8S3ZTL2;A0A0B6ZHA2;A0A0B6ZEU0	A0A8S3ZTL2;A0A0B6ZHA2;A0A0B6ZEU0	tr|A0A8S3ZTL2|A0A8S3ZTL2_9EUPU Heterogeneous nuclear ribonucleoprotein Q (Fragment) OS=Candidula unifasciata OX=100452 GN=CUNI_LOCUS16433 PE=4 SV=1;tr|A0A0B6ZHA2|A0A0B6ZHA2_9EUPU Heterogeneous nuclear ribonucleoprotein Q (Fragment) OS=Arion vulgaris OX=102	6	4	14.9	54.75	83308	105890	89975	110240	111890	169200
A0A8S3ZTZ7	A0A8S3ZTZ7	tr|A0A8S3ZTZ7|A0A8S3ZTZ7_9EUPU Phytanoyl-CoA dioxygenase OS=Candidula unifasciata OX=100452 GN=CUNI_LOCUS18557 PE=4 SV=1	1	1	3.5	42.919	0	0	0	0	0	0
A0A8S3ZUD8	A0A8S3ZUD8	tr|A0A8S3ZUD8|A0A8S3ZUD8_9EUPU EF1_GNE domain-containing protein OS=Candidula unifasciata OX=100452 GN=CUNI_LOCUS18725 PE=3 SV=1	1	1	3.8	29.034	0	0	0	0	0	0
A0A8S3ZUE0	A0A8S3ZUE0	tr|A0A8S3ZUE0|A0A8S3ZUE0_9EUPU Inositol polyphosphate 1-phosphatase OS=Candidula unifasciata OX=100452 GN=CUNI_LOCUS16354 PE=3 SV=1	1	1	3.1	42.042	0	0	0	0	0	0
A0A8S3ZUE6	A0A8S3ZUE6	tr|A0A8S3ZUE6|A0A8S3ZUE6_9EUPU GDP-L-fucose synthase OS=Candidula unifasciata OX=100452 GN=CUNI_LOCUS15729 PE=3 SV=1	2	2	4.4	36.059	0	0	0	0	0	131700
A0A8S3ZUG3;A0A0B6ZTS1;A0A8S4A9H2;A0A0B7B4U6;A0A0B6Y627	A0A8S3ZUG3;A0A0B6ZTS1;A0A8S4A9H2;A0A0B7B4U6	tr|A0A8S3ZUG3|A0A8S3ZUG3_9EUPU Tubulin beta chain OS=Candidula unifasciata OX=100452 GN=CUNI_LOCUS17010 PE=3 SV=1;tr|A0A0B6ZTS1|A0A0B6ZTS1_9EUPU Tubulin beta chain (Fragment) OS=Arion vulgaris OX=1028688 GN=ORF77174 PE=3 SV=1;tr|A0A8S4A9H2|A0A8S4A9H2_9EUPU	20	2	64.1	49.93	1188500	1951200	1425800	1808000	2313500	2029600
A0A8S3ZUJ5	A0A8S3ZUJ5	tr|A0A8S3ZUJ5|A0A8S3ZUJ5_9EUPU Protein kinase domain-containing protein (Fragment) OS=Candidula unifasciata OX=100452 GN=CUNI_LOCUS16743 PE=3 SV=1	2	2	5.5	48.989	87808	128930	81789	82282	130440	144080
A0A8S3ZUJ7	A0A8S3ZUJ7	tr|A0A8S3ZUJ7|A0A8S3ZUJ7_9EUPU SASA domain-containing protein OS=Candidula unifasciata OX=100452 GN=CUNI_LOCUS15789 PE=4 SV=1	1	1	1.6	61.146	0	0	0	0	0	0
A0A8S3ZUQ6	A0A8S3ZUQ6	tr|A0A8S3ZUQ6|A0A8S3ZUQ6_9EUPU Dynein heavy chain (Fragment) OS=Candidula unifasciata OX=100452 GN=CUNI_LOCUS18502 PE=3 SV=1	1	1	1.2	222.86	0	0	0	0	0	0
A0A8S3ZVE6	A0A8S3ZVE6	tr|A0A8S3ZVE6|A0A8S3ZVE6_9EUPU ARM repeat superfamily protein OS=Candidula unifasciata OX=100452 GN=CUNI_LOCUS17606 PE=4 SV=1	2	2	3.1	75.04	20589	0	0	21487	0	20080
A0A8S3ZVH9;A0A0B7B1E4;A0A0B7ASS7;Q86GG3;A0A0B7AQ36;A0A0B7AQV8;A0A0B6Y944;A0A0B7AXD4;A0A8S4A2Z5;A0A8S4A326;A0A8S3ZHH4;A0A0B7ASL3;A0A0B7C526;A0A0B7BER6;A0A0B6Z141;A0A0B6Y739;A0A0B6YMV0;A0A8S3Z3Z1	A0A8S3ZVH9;A0A0B7B1E4;A0A0B7ASS7	tr|A0A8S3ZVH9|A0A8S3ZVH9_9EUPU Tubulin alpha chain OS=Candidula unifasciata OX=100452 GN=CUNI_LOCUS19061 PE=3 SV=1;tr|A0A0B7B1E4|A0A0B7B1E4_9EUPU Tubulin_C domain-containing protein (Fragment) OS=Arion vulgaris OX=1028688 GN=ORF157746 PE=3 SV=1;tr|A0A0B7AS	14	2	42	50.089	194080	329790	185200	250240	231850	0
A0A8S3ZVI1;A0A0B6ZUU6	A0A8S3ZVI1	tr|A0A8S3ZVI1|A0A8S3ZVI1_9EUPU T-complex protein 1 subunit epsilon OS=Candidula unifasciata OX=100452 GN=CUNI_LOCUS16574 PE=3 SV=1	3	3	7.9	60.116	120160	0	0	0	0	0
A0A8S3ZVL5;A0A8S4A997;A0A8S4A0I7;A0A8S3ZDA4	A0A8S3ZVL5;A0A8S4A997;A0A8S4A0I7	tr|A0A8S3ZVL5|A0A8S3ZVL5_9EUPU Tubulin alpha chain OS=Candidula unifasciata OX=100452 GN=CUNI_LOCUS17520 PE=3 SV=1;tr|A0A8S4A997|A0A8S4A997_9EUPU Tubulin alpha chain OS=Candidula unifasciata OX=100452 GN=CUNI_LOCUS22396 PE=3 SV=1;tr|A0A8S4A0I7|A0A8S4A0I7_9	14	1	43.4	51.776	0	0	0	0	0	0
A0A8S3ZVR9;A0A0B6ZCF1	A0A8S3ZVR9;A0A0B6ZCF1	tr|A0A8S3ZVR9|A0A8S3ZVR9_9EUPU Arp2/3 complex 34 kDa subunit OS=Candidula unifasciata OX=100452 GN=CUNI_LOCUS16604 PE=3 SV=1;tr|A0A0B6ZCF1|A0A0B6ZCF1_9EUPU Arp2/3 complex 34 kDa subunit (Fragment) OS=Arion vulgaris OX=1028688 GN=ORF57963 PE=3 SV=1	8	8	29.7	34.966	169360	149350	94960	60368	104660	71899
A0A8S3ZVU7;A0A0B6ZCP0	A0A8S3ZVU7	tr|A0A8S3ZVU7|A0A8S3ZVU7_9EUPU Myosin regulatory light chain OS=Candidula unifasciata OX=100452 GN=CUNI_LOCUS17638 PE=4 SV=1	3	2	21.5	19.797	276900	427880	364490	347830	490190	346810
A0A8S3ZW76	A0A8S3ZW76	tr|A0A8S3ZW76|A0A8S3ZW76_9EUPU Hemocyanin (Fragment) OS=Candidula unifasciata OX=100452 GN=CUNI_LOCUS17828 PE=4 SV=1	3	3	3.9	118	356920	252770	386520	97027	126550	134710
A0A8S3ZW91;A0A0B6ZNA9	A0A8S3ZW91	tr|A0A8S3ZW91|A0A8S3ZW91_9EUPU Polyadenylate-binding protein OS=Candidula unifasciata OX=100452 GN=CUNI_LOCUS19475 PE=3 SV=1	7	1	12.6	67.636	9613.8	0	0	62970	28910	84736
A0A8S3ZWK0	A0A8S3ZWK0	tr|A0A8S3ZWK0|A0A8S3ZWK0_9EUPU Caprin-1_dimer domain-containing protein OS=Candidula unifasciata OX=100452 GN=CUNI_LOCUS18812 PE=3 SV=1	1	1	1.5	74.399	0	0	0	0	0	0
A0A8S3ZWQ4	A0A8S3ZWQ4	tr|A0A8S3ZWQ4|A0A8S3ZWQ4_9EUPU Transgelin OS=Candidula unifasciata OX=100452 GN=CUNI_LOCUS18146 PE=3 SV=1	2	1	13.4	19.351	198330	188120	241810	0	153620	245810
A0A8S3ZX52	A0A8S3ZX52	tr|A0A8S3ZX52|A0A8S3ZX52_9EUPU Hemocyanin (Fragment) OS=Candidula unifasciata OX=100452 GN=CUNI_LOCUS16944 PE=4 SV=1	6	3	5.1	110.56	1105700	1491200	1242100	526990	497630	461000
A0A8S3ZXA1	A0A8S3ZXA1	tr|A0A8S3ZXA1|A0A8S3ZXA1_9EUPU C-CAP/cofactor C-like domain-containing protein OS=Candidula unifasciata OX=100452 GN=CUNI_LOCUS18240 PE=3 SV=1	3	3	7.7	28.493	488720	1147400	824210	365250	243090	0
A0A8S3ZXA8	A0A8S3ZXA8	tr|A0A8S3ZXA8|A0A8S3ZXA8_9EUPU Vigilin OS=Candidula unifasciata OX=100452 GN=CUNI_LOCUS18356 PE=4 SV=1	3	3	3.7	105.76	0	0	0	37638	26165	61398
A0A8S3ZXD1	A0A8S3ZXD1	tr|A0A8S3ZXD1|A0A8S3ZXD1_9EUPU Hemocyanin (Fragment) OS=Candidula unifasciata OX=100452 GN=CUNI_LOCUS17823 PE=4 SV=1	11	1	5.8	207.6	2542000	1912500	2601300	1314500	1680100	1591800
A0A8S3ZXH1;A0A0B7B9T0	A0A8S3ZXH1;A0A0B7B9T0	tr|A0A8S3ZXH1|A0A8S3ZXH1_9EUPU T-complex protein 1 subunit beta OS=Candidula unifasciata OX=100452 GN=CUNI_LOCUS19727 PE=3 SV=1;tr|A0A0B7B9T0|A0A0B7B9T0_9EUPU T-complex protein 1 subunit beta OS=Arion vulgaris OX=1028688 GN=ORF168657 PE=4 SV=1	2	2	5.1	57.766	0	0	0	0	0	0
A0A8S3ZXQ8;A0A0B7B4T3	A0A8S3ZXQ8;A0A0B7B4T3	tr|A0A8S3ZXQ8|A0A8S3ZXQ8_9EUPU GBP domain-containing protein (Fragment) OS=Candidula unifasciata OX=100452 GN=CUNI_LOCUS18506 PE=4 SV=1;tr|A0A0B7B4T3|A0A0B7B4T3_9EUPU 39S ribosomal protein L50, mitochondrial (Fragment) OS=Arion vulgaris OX=1028688 GN=ORF16	2	2	2.5	126.01	0	0	0	0	0	0
A0A8S3ZXX9	A0A8S3ZXX9	tr|A0A8S3ZXX9|A0A8S3ZXX9_9EUPU GTP-binding nuclear protein OS=Candidula unifasciata OX=100452 GN=CUNI_LOCUS16719 PE=3 SV=1	1	1	6.5	24.597	0	0	0	0	0	0
A0A8S3ZY02	A0A8S3ZY02	tr|A0A8S3ZY02|A0A8S3ZY02_9EUPU EH domain-containing protein 1 OS=Candidula unifasciata OX=100452 GN=CUNI_LOCUS18480 PE=4 SV=1	3	2	5.9	61.917	37801	40633	0	0	36660	49132
A0A8S3ZY08;A0A8S3ZJK1;A0A0B6ZUX8	A0A8S3ZY08;A0A8S3ZJK1	tr|A0A8S3ZY08|A0A8S3ZY08_9EUPU HATPase_c domain-containing protein OS=Candidula unifasciata OX=100452 GN=CUNI_LOCUS18478 PE=3 SV=1;tr|A0A8S3ZJK1|A0A8S3ZJK1_9EUPU HATPase_c domain-containing protein OS=Candidula unifasciata OX=100452 GN=CUNI_LOCUS12964 PE=3	11	1	17.5	83.874	1042700	2009800	1096900	1778400	1390800	1248500
A0A8S3ZY39;A0A0B6ZP45	A0A8S3ZY39;A0A0B6ZP45	tr|A0A8S3ZY39|A0A8S3ZY39_9EUPU Uso1_p115_head domain-containing protein (Fragment) OS=Candidula unifasciata OX=100452 GN=CUNI_LOCUS20151 PE=4 SV=1;tr|A0A0B6ZP45|A0A0B6ZP45_9EUPU General vesicular transport factor p115 OS=Arion vulgaris OX=1028688 GN=ORF737	2	2	4.2	63.922	0	0	0	0	0	19285
A0A8S3ZY86	A0A8S3ZY86	tr|A0A8S3ZY86|A0A8S3ZY86_9EUPU Twitchin (Fragment) OS=Candidula unifasciata OX=100452 GN=CUNI_LOCUS19382 PE=3 SV=1	9	4	5.1	234.52	140170	62429	164100	41061	25579	0
A0A8S3ZY97	A0A8S3ZY97	tr|A0A8S3ZY97|A0A8S3ZY97_9EUPU BRO1 domain-containing protein (Fragment) OS=Candidula unifasciata OX=100452 GN=CUNI_LOCUS20245 PE=4 SV=1	2	2	3.7	70.467	47430	0	41978	56199	60075	61900
A0A8S3ZYA1;A0A0B7BKY3;A0A8S3YTQ8	A0A8S3ZYA1;A0A0B7BKY3	tr|A0A8S3ZYA1|A0A8S3ZYA1_9EUPU Protein phosphatase 2A regulatory subunit A OS=Candidula unifasciata OX=100452 GN=CUNI_LOCUS19392 PE=4 SV=1;tr|A0A0B7BKY3|A0A0B7BKY3_9EUPU Protein phosphatase 2a regulatory subunit a (Fragment) OS=Arion vulgaris OX=1028688 GN	11	11	27.1	65.468	91199	115370	86268	95739	100360	108760
A0A8S3ZYL1	A0A8S3ZYL1	tr|A0A8S3ZYL1|A0A8S3ZYL1_9EUPU Actin-binding cytoskeleton protein filamin (Fragment) OS=Candidula unifasciata OX=100452 GN=CUNI_LOCUS18648 PE=3 SV=1	11	3	10.4	153.89	84811	0	110630	185680	0	133440
A0A8S3ZYQ7;A0A0B7BRC2	A0A8S3ZYQ7	tr|A0A8S3ZYQ7|A0A8S3ZYQ7_9EUPU PH domain-containing protein (Fragment) OS=Candidula unifasciata OX=100452 GN=CUNI_LOCUS18708 PE=4 SV=1	5	0	4.2	164.35	0	0	0	0	0	0
A0A8S3ZYS2	A0A8S3ZYS2	tr|A0A8S3ZYS2|A0A8S3ZYS2_9EUPU V-type proton ATPase subunit C OS=Candidula unifasciata OX=100452 GN=CUNI_LOCUS18373 PE=3 SV=1	1	1	2.6	44.881	0	0	0	0	0	0
A0A8S3ZYT9;A0A8S3YVS3;A0A0B7ACE4;A0A0B7AET7	A0A8S3ZYT9;A0A8S3YVS3;A0A0B7ACE4	tr|A0A8S3ZYT9|A0A8S3ZYT9_9EUPU Eukaryotic peptide chain release factor subunit 1 OS=Candidula unifasciata OX=100452 GN=CUNI_LOCUS18760 PE=3 SV=1;tr|A0A8S3YVS3|A0A8S3YVS3_9EUPU Eukaryotic peptide chain release factor subunit 1 OS=Candidula unifasciata OX=10	5	5	13.8	49.863	0	0	0	35686	39262	49025
A0A8S3ZYY6	A0A8S3ZYY6	tr|A0A8S3ZYY6|A0A8S3ZYY6_9EUPU Short-chain dehydrogenase/reductase SDR OS=Candidula unifasciata OX=100452 GN=CUNI_LOCUS18443 PE=4 SV=1	1	1	8.1	15.91	0	0	0	0	0	0
A0A8S3ZZ09	A0A8S3ZZ09	tr|A0A8S3ZZ09|A0A8S3ZZ09_9EUPU Peptidyl-prolyl cis-trans isomerase OS=Candidula unifasciata OX=100452 GN=CUNI_LOCUS19652 PE=3 SV=1	1	1	8.3	13.72	0	0	0	0	0	0
A0A8S3ZZ10	A0A8S3ZZ10	tr|A0A8S3ZZ10|A0A8S3ZZ10_9EUPU Vinculin (Fragment) OS=Candidula unifasciata OX=100452 GN=CUNI_LOCUS20485 PE=3 SV=1	5	1	7	104.91	0	0	0	0	0	25623
A0A8S3ZZ98	A0A8S3ZZ98	tr|A0A8S3ZZ98|A0A8S3ZZ98_9EUPU START domain-containing protein OS=Candidula unifasciata OX=100452 GN=CUNI_LOCUS20377 PE=4 SV=1	1	1	5.6	24.679	0	0	0	0	0	0
A0A8S3ZZA2	A0A8S3ZZA2	tr|A0A8S3ZZA2|A0A8S3ZZA2_9EUPU Prolyl endopeptidase (Fragment) OS=Candidula unifasciata OX=100452 GN=CUNI_LOCUS18990 PE=3 SV=1	1	1	3.1	62.339	0	0	0	0	0	0
A0A8S3ZZI8	A0A8S3ZZI8	tr|A0A8S3ZZI8|A0A8S3ZZI8_9EUPU Protein farnesyltransferase/geranylgeranyltransferase type-1 subunit alpha OS=Candidula unifasciata OX=100452 GN=CUNI_LOCUS20497 PE=3 SV=1	1	1	3.4	38.818	0	0	0	0	0	0
A0A8S3ZZJ2;A0A8S3YS56	A0A8S3ZZJ2;A0A8S3YS56	tr|A0A8S3ZZJ2|A0A8S3ZZJ2_9EUPU Coronin (Fragment) OS=Candidula unifasciata OX=100452 GN=CUNI_LOCUS17229 PE=3 SV=1;tr|A0A8S3YS56|A0A8S3YS56_9EUPU Coronin OS=Candidula unifasciata OX=100452 GN=CUNI_LOCUS2614 PE=3 SV=1	5	2	16.1	42.88	103930	167620	128050	208670	212570	170630
A0A8S3ZZJ6;A0A0B6ZDA0	A0A8S3ZZJ6;A0A0B6ZDA0	tr|A0A8S3ZZJ6|A0A8S3ZZJ6_9EUPU Methyltransf_25 domain-containing protein OS=Candidula unifasciata OX=100452 GN=CUNI_LOCUS19100 PE=4 SV=1;tr|A0A0B6ZDA0|A0A0B6ZDA0_9EUPU Methyltransf_25 domain-containing protein (Fragment) OS=Arion vulgaris OX=1028688 GN=ORF	2	2	7	41.891	46340	42778	0	64756	59653	74464
A0A8S3ZZR1;A0A0B7BAV3	A0A8S3ZZR1	tr|A0A8S3ZZR1|A0A8S3ZZR1_9EUPU Adenosylhomocysteinase OS=Candidula unifasciata OX=100452 GN=CUNI_LOCUS19246 PE=4 SV=1	5	0	20.9	33.549	0	0	0	0	0	0
A0A8S3ZZR4	A0A8S3ZZR4	tr|A0A8S3ZZR4|A0A8S3ZZR4_9EUPU Non-POU domain-containing octamer-binding protein (Fragment) OS=Candidula unifasciata OX=100452 GN=CUNI_LOCUS19992 PE=4 SV=1	1	1	2.6	69.411	0	0	0	0	0	0
A0A8S3ZZX2;A0A0B7AVA2;A0A8S4A4B1;A0A0B7B588;A0A8S3ZZ72	A0A8S3ZZX2;A0A0B7AVA2;A0A8S4A4B1;A0A0B7B588	tr|A0A8S3ZZX2|A0A8S3ZZX2_9EUPU Tubulin alpha chain OS=Candidula unifasciata OX=100452 GN=CUNI_LOCUS20661 PE=3 SV=1;tr|A0A0B7AVA2|A0A0B7AVA2_9EUPU Tubulin alpha chain (Fragment) OS=Arion vulgaris OX=1028688 GN=ORF143299 PE=3 SV=1;tr|A0A8S4A4B1|A0A8S4A4B1_9E	15	0	54.1	46.251	1278600	1380700	1392200	1517700	1700500	1540900
A0A8S4A032	A0A8S4A032	tr|A0A8S4A032|A0A8S4A032_9EUPU PCI domain-containing protein OS=Candidula unifasciata OX=100452 GN=CUNI_LOCUS20795 PE=3 SV=1	3	3	7.4	52.796	35910	0	0	32618	38627	24713
A0A8S4A0A9;A0A0B7AP52	A0A8S4A0A9;A0A0B7AP52	tr|A0A8S4A0A9|A0A8S4A0A9_9EUPU S-formylglutathione hydrolase OS=Candidula unifasciata OX=100452 GN=CUNI_LOCUS18913 PE=3 SV=1;tr|A0A0B7AP52|A0A0B7AP52_9EUPU S-formylglutathione hydrolase OS=Arion vulgaris OX=1028688 GN=ORF131089 PE=3 SV=1	2	2	9.4	32.711	0	0	0	0	0	0
A0A8S4A0D3	A0A8S4A0D3	tr|A0A8S4A0D3|A0A8S4A0D3_9EUPU AB hydrolase-1 domain-containing protein (Fragment) OS=Candidula unifasciata OX=100452 GN=CUNI_LOCUS18953 PE=4 SV=1	1	1	6	32.604	0	0	0	0	0	0
A0A8S4A0F8	A0A8S4A0F8	tr|A0A8S4A0F8|A0A8S4A0F8_9EUPU phosphoenolpyruvate carboxykinase (GTP) OS=Candidula unifasciata OX=100452 GN=CUNI_LOCUS20282 PE=3 SV=1	6	2	10.7	70.99	295920	550930	291980	280240	355270	320470
A0A8S4A0H7;A0A0B7AQ67;A0A8S3YWA0	A0A8S4A0H7	tr|A0A8S4A0H7|A0A8S4A0H7_9EUPU Septin OS=Candidula unifasciata OX=100452 GN=CUNI_LOCUS19033 PE=3 SV=1	3	3	10.4	47.818	125920	0	80448	61209	117010	103290
A0A8S4A0Q6;A0A0B7A4Q0;A0A0B7A6H4;A0A0B7A498;A0A0B7A6K9	A0A8S4A0Q6;A0A0B7A4Q0;A0A0B7A6H4;A0A0B7A498;A0A0B7A6K9	tr|A0A8S4A0Q6|A0A8S4A0Q6_9EUPU Endophilin-B1 OS=Candidula unifasciata OX=100452 GN=CUNI_LOCUS19113 PE=4 SV=1;tr|A0A0B7A4Q0|A0A0B7A4Q0_9EUPU BAR domain-containing protein (Fragment) OS=Arion vulgaris OX=1028688 GN=ORF96339 PE=4 SV=1;tr|A0A0B7A6H4|A0A0B7A6H4	6	6	22	39.612	53344	87638	62565	70451	62679	176190
A0A8S4A0Z0;A0A0B6ZDP7;A0A0B6Y1B5	A0A8S4A0Z0;A0A0B6ZDP7	tr|A0A8S4A0Z0|A0A8S4A0Z0_9EUPU Ribos_L4_asso_C domain-containing protein OS=Candidula unifasciata OX=100452 GN=CUNI_LOCUS19540 PE=3 SV=1;tr|A0A0B6ZDP7|A0A0B6ZDP7_9EUPU Ribos_L4_asso_C domain-containing protein (Fragment) OS=Arion vulgaris OX=1028688 GN=ORF	8	8	25.1	44.279	54819	100710	57073	159390	154710	136240
A0A8S4A111	A0A8S4A111	tr|A0A8S4A111|A0A8S4A111_9EUPU Enoyl reductase (ER) domain-containing protein OS=Candidula unifasciata OX=100452 GN=CUNI_LOCUS18224 PE=4 SV=1	1	1	3.5	40.21	0	0	0	0	0	0
A0A8S4A148	A0A8S4A148	tr|A0A8S4A148|A0A8S4A148_9EUPU Succinate dehydrogenase [ubiquinone] iron-sulfur subunit, mitochondrial OS=Candidula unifasciata OX=100452 GN=CUNI_LOCUS21151 PE=3 SV=1	2	1	7.7	32.254	0	0	0	0	0	0
A0A8S4A1A2	A0A8S4A1A2	tr|A0A8S4A1A2|A0A8S4A1A2_9EUPU UBC core domain-containing protein OS=Candidula unifasciata OX=100452 GN=CUNI_LOCUS17809 PE=3 SV=1	1	1	6.6	19.254	0	0	0	0	0	0
A0A8S4A1C0	A0A8S4A1C0	tr|A0A8S4A1C0|A0A8S4A1C0_9EUPU Tyrosinase_Cu-bd domain-containing protein (Fragment) OS=Candidula unifasciata OX=100452 GN=CUNI_LOCUS17829 PE=4 SV=1	2	1	4	50.453	0	0	0	0	0	0
A0A8S4A1C4	A0A8S4A1C4	tr|A0A8S4A1C4|A0A8S4A1C4_9EUPU 26S proteasome regulatory subunit 7 OS=Candidula unifasciata OX=100452 GN=CUNI_LOCUS18354 PE=3 SV=1	5	1	16.4	48.307	66028	30693	33471	22556	56090	19146
A0A8S4A1D2	A0A8S4A1D2	tr|A0A8S4A1D2|A0A8S4A1D2_9EUPU phosphopyruvate hydratase OS=Candidula unifasciata OX=100452 GN=CUNI_LOCUS18364 PE=3 SV=1	4	1	15.3	46.86	0	0	0	0	0	0
A0A8S4A1D6	A0A8S4A1D6	tr|A0A8S4A1D6|A0A8S4A1D6_9EUPU Ras GTPase-activating-like protein IQGAP1 OS=Candidula unifasciata OX=100452 GN=CUNI_LOCUS20672 PE=4 SV=1	8	2	6.9	166.96	0	0	0	0	0	24519
A0A8S4A1L5;A0A0B7AXZ5;A0A0B7AZN9;A0A8S3YXK0;A0A0B7ATD1;A0A0B7AU12	A0A8S4A1L5;A0A0B7AXZ5;A0A0B7AZN9	tr|A0A8S4A1L5|A0A8S4A1L5_9EUPU glutamine--fructose-6-phosphate transaminase (isomerizing) OS=Candidula unifasciata OX=100452 GN=CUNI_LOCUS18454 PE=4 SV=1;tr|A0A0B7AXZ5|A0A0B7AXZ5_9EUPU glutamine--fructose-6-phosphate transaminase (isomerizing) OS=Arion vul	4	4	10.5	67.131	111420	169300	129240	111620	151140	129180
A0A8S4A205	A0A8S4A205	tr|A0A8S4A205|A0A8S4A205_9EUPU Sushi, von Willebrand factor type A, EGF and pentraxin domain containing 1 (Fragment) OS=Candidula unifasciata OX=100452 GN=CUNI_LOCUS19996 PE=4 SV=1	4	4	0.7	471.97	6965300	4202700	4896800	4146200	9747100	5912000
A0A8S4A2L8	A0A8S4A2L8	tr|A0A8S4A2L8|A0A8S4A2L8_9EUPU CAP_N domain-containing protein (Fragment) OS=Candidula unifasciata OX=100452 GN=CUNI_LOCUS18239 PE=4 SV=1	2	2	4.7	45.677	0	0	0	0	0	0
A0A8S4A2Y5	A0A8S4A2Y5	tr|A0A8S4A2Y5|A0A8S4A2Y5_9EUPU PDZ domain-containing protein OS=Candidula unifasciata OX=100452 GN=CUNI_LOCUS18349 PE=4 SV=1	1	1	5.4	22.175	0	0	0	0	0	0
A0A8S4A2Y6	A0A8S4A2Y6	tr|A0A8S4A2Y6|A0A8S4A2Y6_9EUPU Tyrosine--tRNA ligase OS=Candidula unifasciata OX=100452 GN=CUNI_LOCUS19913 PE=3 SV=1	1	1	2.1	59.248	0	0	0	0	0	0
A0A8S4A3C7;A0A0B7AN15	A0A8S4A3C7;A0A0B7AN15	tr|A0A8S4A3C7|A0A8S4A3C7_9EUPU dynamin GTPase (Fragment) OS=Candidula unifasciata OX=100452 GN=CUNI_LOCUS19154 PE=3 SV=1;tr|A0A0B7AN15|A0A0B7AN15_9EUPU Dynamin_M domain-containing protein (Fragment) OS=Arion vulgaris OX=1028688 GN=ORF129046 PE=4 SV=1	2	2	4.4	77.987	0	0	0	0	0	28968
A0A8S4A3J5;A0A0B7B4W9;A0A0B7B1E8	A0A8S4A3J5;A0A0B7B4W9;A0A0B7B1E8	tr|A0A8S4A3J5|A0A8S4A3J5_9EUPU Tubulin alpha chain OS=Candidula unifasciata OX=100452 GN=CUNI_LOCUS20486 PE=3 SV=1;tr|A0A0B7B4W9|A0A0B7B4W9_9EUPU Tubulin alpha chain OS=Arion vulgaris OX=1028688 GN=ORF157752 PE=3 SV=1;tr|A0A0B7B1E8|A0A0B7B1E8_9EUPU Tubulin	14	1	44.7	49.923	0	0	0	0	0	0
A0A8S4A3V7;A0A0B7BQK1	A0A8S4A3V7;A0A0B7BQK1	tr|A0A8S4A3V7|A0A8S4A3V7_9EUPU NADH dehydrogenase [ubiquinone] iron-sulfur protein 3, mitochondrial OS=Candidula unifasciata OX=100452 GN=CUNI_LOCUS20273 PE=3 SV=1;tr|A0A0B7BQK1|A0A0B7BQK1_9EUPU NADH dehydrogenase [ubiquinone] iron-sulfur protein 3, mitoch	3	3	13.9	30.687	0	0	0	0	0	0
A0A8S4A3W6;A0A0B6XWW7	A0A8S4A3W6;A0A0B6XWW7	tr|A0A8S4A3W6|A0A8S4A3W6_9EUPU GH10 domain-containing protein OS=Candidula unifasciata OX=100452 GN=CUNI_LOCUS18659 PE=3 SV=1;tr|A0A0B6XWW7|A0A0B6XWW7_9EUPU GH10 domain-containing protein (Fragment) OS=Arion vulgaris OX=1028688 GN=ORF3781 PE=3 SV=1	2	2	3.1	84.801	56132	0	496820	138720	0	0
A0A8S4A4A1	A0A8S4A4A1	tr|A0A8S4A4A1|A0A8S4A4A1_9EUPU Actin-related protein 2/3 complex subunit 5 OS=Candidula unifasciata OX=100452 GN=CUNI_LOCUS19364 PE=3 SV=1	2	2	22.8	17.947	75083	252100	0	168100	261070	235340
A0A8S4A4I0	A0A8S4A4I0	tr|A0A8S4A4I0|A0A8S4A4I0_9EUPU Elongation factor 1-alpha OS=Candidula unifasciata OX=100452 GN=CUNI_LOCUS22341 PE=3 SV=1	7	2	17.6	50.227	0	780590	754350	0	268710	0
A0A8S4A4J3	A0A8S4A4J3	tr|A0A8S4A4J3|A0A8S4A4J3_9EUPU SH3 domain-binding glutamic acid-rich-like protein 3 OS=Candidula unifasciata OX=100452 GN=CUNI_LOCUS20978 PE=3 SV=1	1	1	15.2	10.76	0	0	0	0	0	0
A0A8S4A4U2	A0A8S4A4U2	tr|A0A8S4A4U2|A0A8S4A4U2_9EUPU Glyoxylate reductase/hydroxypyruvate reductase OS=Candidula unifasciata OX=100452 GN=CUNI_LOCUS21802 PE=3 SV=1	2	1	5.7	34.352	293390	526520	0	194160	0	250700
A0A8S4A4Y5	A0A8S4A4Y5	tr|A0A8S4A4Y5|A0A8S4A4Y5_9EUPU Ufm1-specific protease 2 OS=Candidula unifasciata OX=100452 GN=CUNI_LOCUS20880 PE=4 SV=1	1	1	3.7	56.924	2055900	0	0	0	1024200	0
A0A8S4A5D1	A0A8S4A5D1	tr|A0A8S4A5D1|A0A8S4A5D1_9EUPU Glutathione S-transferase omega OS=Candidula unifasciata OX=100452 GN=CUNI_LOCUS20843 PE=3 SV=1	1	1	5.2	30.698	0	0	0	0	0	0
A0A8S4A5D2	A0A8S4A5D2	tr|A0A8S4A5D2|A0A8S4A5D2_9EUPU Eukaryotic translation initiation factor 4H OS=Candidula unifasciata OX=100452 GN=CUNI_LOCUS19149 PE=4 SV=1	1	1	3.3	38.801	0	0	0	0	0	0
A0A8S4A5K0	A0A8S4A5K0	tr|A0A8S4A5K0|A0A8S4A5K0_9EUPU Transaldolase OS=Candidula unifasciata OX=100452 GN=CUNI_LOCUS21378 PE=3 SV=1	3	2	12.5	28.589	247370	426780	155500	252460	283130	264390
A0A8S4A5L7;A0A0B7AXP4;A0A8S3ZBE5;A0A0B6ZHT9;A0A0B6ZI99	A0A8S4A5L7;A0A0B7AXP4;A0A8S3ZBE5	tr|A0A8S4A5L7|A0A8S4A5L7_9EUPU S-adenosylmethionine synthase OS=Candidula unifasciata OX=100452 GN=CUNI_LOCUS21398 PE=3 SV=1;tr|A0A0B7AXP4|A0A0B7AXP4_9EUPU S-adenosylmethionine synthase OS=Arion vulgaris OX=1028688 GN=ORF143948 PE=3 SV=1;tr|A0A8S3ZBE5|A0A8	4	3	16.1	44.819	109050	145020	74816	85340	88215	53822
A0A8S4A5U8	A0A8S4A5U8	tr|A0A8S4A5U8|A0A8S4A5U8_9EUPU Epimerase domain-containing protein OS=Candidula unifasciata OX=100452 GN=CUNI_LOCUS19934 PE=4 SV=1	2	2	6.1	45.558	0	0	0	0	0	0
A0A8S4A5W6	A0A8S4A5W6	tr|A0A8S4A5W6|A0A8S4A5W6_9EUPU Exportin-2 OS=Candidula unifasciata OX=100452 GN=CUNI_LOCUS19954 PE=3 SV=1	1	1	1.5	118.16	0	0	0	0	0	0
A0A8S4A602;A0A0B7AFB7	A0A8S4A602;A0A0B7AFB7	tr|A0A8S4A602|A0A8S4A602_9EUPU 60S ribosomal protein L14 OS=Candidula unifasciata OX=100452 GN=CUNI_LOCUS19349 PE=3 SV=1;tr|A0A0B7AFB7|A0A0B7AFB7_9EUPU 60S ribosomal protein L14 OS=Arion vulgaris OX=1028688 GN=ORF115386 PE=3 SV=1	2	2	14.2	17.522	96622	76373	0	240890	214180	155940
A0A8S4A611	A0A8S4A611	tr|A0A8S4A611|A0A8S4A611_9EUPU HTH cro/C1-type domain-containing protein OS=Candidula unifasciata OX=100452 GN=CUNI_LOCUS19359 PE=4 SV=1	1	1	7.6	16.083	0	0	0	0	0	0
A0A8S4A6A5;A0A0B6ZSN3;A0A8S3ZZ04	A0A8S4A6A5;A0A0B6ZSN3;A0A8S3ZZ04	tr|A0A8S4A6A5|A0A8S4A6A5_9EUPU Malate dehydrogenase OS=Candidula unifasciata OX=100452 GN=CUNI_LOCUS21346 PE=3 SV=1;tr|A0A0B6ZSN3|A0A0B6ZSN3_9EUPU Malate dehydrogenase OS=Arion vulgaris OX=1028688 GN=ORF75534 PE=3 SV=1;tr|A0A8S3ZZ04|A0A8S3ZZ04_9EUPU Malate	3	3	13.2	33.586	102880	37410	13623	0	85589	52937
A0A8S4A6D6	A0A8S4A6D6	tr|A0A8S4A6D6|A0A8S4A6D6_9EUPU VWFA domain-containing protein (Fragment) OS=Candidula unifasciata OX=100452 GN=CUNI_LOCUS22392 PE=4 SV=1	1	1	18.3	18.781	0	0	0	0	0	0
A0A8S4A6E7	A0A8S4A6E7	tr|A0A8S4A6E7|A0A8S4A6E7_9EUPU Phosphotransferase OS=Candidula unifasciata OX=100452 GN=CUNI_LOCUS21678 PE=3 SV=1	4	2	12.8	52.252	45440	69096	55886	39172	71207	62168
A0A8S4A6F9;A0A0B7BAD9;A0A0B7BAZ6	A0A8S4A6F9;A0A0B7BAD9;A0A0B7BAZ6	tr|A0A8S4A6F9|A0A8S4A6F9_9EUPU RNA-binding protein Nova-1 OS=Candidula unifasciata OX=100452 GN=CUNI_LOCUS19499 PE=4 SV=1;tr|A0A0B7BAD9|A0A0B7BAD9_9EUPU KH domain-containing protein (Fragment) OS=Arion vulgaris OX=1028688 GN=ORF169947 PE=4 SV=1;tr|A0A0B7BA	2	2	3.6	54.418	0	0	0	28225	0	56425
A0A8S4A6Q2	A0A8S4A6Q2	tr|A0A8S4A6Q2|A0A8S4A6Q2_9EUPU Dolichyl-diphosphooligosaccharide--protein glycosyltransferase subunit 1 OS=Candidula unifasciata OX=100452 GN=CUNI_LOCUS21818 PE=3 SV=1	2	1	4.5	68.332	0	0	0	0	36369	34058
A0A8S4A6Y7	A0A8S4A6Y7	tr|A0A8S4A6Y7|A0A8S4A6Y7_9EUPU TM6 OS=Candidula unifasciata OX=100452 GN=CUNI_LOCUS21550 PE=3 SV=1	3	1	16.1	26.839	189340	0	128050	87473	50522	57645
A0A8S4A7D3;A0A8S3ZV83	A0A8S4A7D3;A0A8S3ZV83	tr|A0A8S4A7D3|A0A8S4A7D3_9EUPU IF rod domain-containing protein OS=Candidula unifasciata OX=100452 GN=CUNI_LOCUS22068 PE=3 SV=1;tr|A0A8S3ZV83|A0A8S3ZV83_9EUPU IF rod domain-containing protein (Fragment) OS=Candidula unifasciata OX=100452 GN=CUNI_LOCUS17023	2	2	4	64.605	0	264850	0	0	78809	0
A0A8S4A7J9;A0A0B7BNI1;A0A8S4A319	A0A8S4A7J9	tr|A0A8S4A7J9|A0A8S4A7J9_9EUPU Phosphoglycerate kinase OS=Candidula unifasciata OX=100452 GN=CUNI_LOCUS21796 PE=3 SV=1	4	4	11.4	46.504	491290	681340	359190	607050	516320	462290
A0A8S4A7S0	A0A8S4A7S0	tr|A0A8S4A7S0|A0A8S4A7S0_9EUPU SH3 domain-containing protein OS=Candidula unifasciata OX=100452 GN=CUNI_LOCUS21693 PE=4 SV=1	2	2	5.1	64.675	37787	0	112590	86471	0	91029
A0A8S4A7U6	A0A8S4A7U6	tr|A0A8S4A7U6|A0A8S4A7U6_9EUPU Long-chain specific acyl-CoA dehydrogenase, mitochondrial OS=Candidula unifasciata OX=100452 GN=CUNI_LOCUS21906 PE=3 SV=1	1	1	3.2	48.52	0	0	0	0	0	0
A0A8S4A898	A0A8S4A898	tr|A0A8S4A898|A0A8S4A898_9EUPU Argininosuccinate synthase OS=Candidula unifasciata OX=100452 GN=CUNI_LOCUS20774 PE=4 SV=1	2	1	6.5	39.968	115250	41340	67153	0	0	59016
A0A8S4A8K4;A0A0B7BGZ2	A0A8S4A8K4;A0A0B7BGZ2	tr|A0A8S4A8K4|A0A8S4A8K4_9EUPU fumarate hydratase OS=Candidula unifasciata OX=100452 GN=CUNI_LOCUS22106 PE=3 SV=1;tr|A0A0B7BGZ2|A0A0B7BGZ2_9EUPU Fumarate hydratase OS=Arion vulgaris OX=1028688 GN=ORF186750 PE=3 SV=1	2	2	5.5	63.38	0	0	0	0	0	0
A0A8S4A8S7	A0A8S4A8S7	tr|A0A8S4A8S7|A0A8S4A8S7_9EUPU Glucosylceramidase (Fragment) OS=Candidula unifasciata OX=100452 GN=CUNI_LOCUS20954 PE=3 SV=1	2	2	3.2	54.804	0	0	977480	1325700	33136	0
A0A8S4A8U8;A0A0B7B762;A0A0B7B8S4	A0A8S4A8U8;A0A0B7B762	tr|A0A8S4A8U8|A0A8S4A8U8_9EUPU Adenosylhomocysteinase OS=Candidula unifasciata OX=100452 GN=CUNI_LOCUS20289 PE=3 SV=1;tr|A0A0B7B762|A0A0B7B762_9EUPU AdoHcyase_NAD domain-containing protein OS=Arion vulgaris OX=1028688 GN=ORF166730 PE=3 SV=1	7	7	18.8	47.568	457300	472760	412760	304910	508330	376780
A0A8S4A8V6;A0A0B7ANB7;A0A0B7AQD4;A0A8S3YW31	A0A8S4A8V6;A0A0B7ANB7;A0A0B7AQD4;A0A8S3YW31	tr|A0A8S4A8V6|A0A8S4A8V6_9EUPU Paxillin OS=Candidula unifasciata OX=100452 GN=CUNI_LOCUS22388 PE=4 SV=1;tr|A0A0B7ANB7|A0A0B7ANB7_9EUPU Paxillin OS=Arion vulgaris OX=1028688 GN=ORF129769 PE=4 SV=1;tr|A0A0B7AQD4|A0A0B7AQD4_9EUPU Paxillin OS=Arion vulgaris OX	2	2	5.9	48.114	0	0	0	0	0	0
A0A8S4A8Y9	A0A8S4A8Y9	tr|A0A8S4A8Y9|A0A8S4A8Y9_9EUPU Alpha-actinin (Fragment) OS=Candidula unifasciata OX=100452 GN=CUNI_LOCUS22286 PE=3 SV=1	22	2	30.1	99.627	182980	162170	167770	86014	104700	108270
A0A8S4A933;A0A0B7AMI4;A0A0B7ALV8	A0A8S4A933	tr|A0A8S4A933|A0A8S4A933_9EUPU Kyphoscoliosis peptidase OS=Candidula unifasciata OX=100452 GN=CUNI_LOCUS21034 PE=4 SV=1	8	2	6.3	148.42	93312	78138	66862	79669	77918	63293
A0A8S4A968	A0A8S4A968	tr|A0A8S4A968|A0A8S4A968_9EUPU Matrilin 1 (Fragment) OS=Candidula unifasciata OX=100452 GN=CUNI_LOCUS22393 PE=4 SV=1	1	1	2.1	76.948	0	0	0	0	0	0
A0A8S4A9C6	A0A8S4A9C6	tr|A0A8S4A9C6|A0A8S4A9C6_9EUPU Elongation factor 2 (Fragment) OS=Candidula unifasciata OX=100452 GN=CUNI_LOCUS20439 PE=3 SV=1	8	1	11.5	78.959	0	0	0	0	0	0
A0A8S4A9H1;A0A8S3YKH4;A0A0B7AA80;A0A0B7BXU4;A0A0B6YAX1;A0A0B7A8C1;A0A0B7A7Z4	A0A8S4A9H1;A0A8S3YKH4	tr|A0A8S4A9H1|A0A8S4A9H1_9EUPU Serine/threonine protein phosphatase 2A regulatory subunit OS=Candidula unifasciata OX=100452 GN=CUNI_LOCUS22458 PE=3 SV=1;tr|A0A8S3YKH4|A0A8S3YKH4_9EUPU Serine/threonine protein phosphatase 2A regulatory subunit OS=Candidula	5	5	13.8	53.905	135090	216410	291810	296350	121170	237510
A0A8S4A9P2;A0A0B7BQI1	A0A8S4A9P2	tr|A0A8S4A9P2|A0A8S4A9P2_9EUPU DUF1943 domain-containing protein OS=Candidula unifasciata OX=100452 GN=CUNI_LOCUS20549 PE=4 SV=1	3	3	1	342.25	267410	1113300	268460	431330	328690	694530
A0A8S4AAY1;A0A8S3YPB7;A0A0B7AUL3	A0A8S4AAY1;A0A8S3YPB7;A0A0B7AUL3	tr|A0A8S4AAY1|A0A8S4AAY1_9EUPU SET protein OS=Candidula unifasciata OX=100452 GN=CUNI_LOCUS20769 PE=3 SV=1;tr|A0A8S3YPB7|A0A8S3YPB7_9EUPU SET protein (Fragment) OS=Candidula unifasciata OX=100452 GN=CUNI_LOCUS4512 PE=3 SV=1;tr|A0A0B7AUL3|A0A0B7AUL3_9EUPU P	4	4	23	28.531	331200	541060	459210	446780	388020	507270
A0A8S4ABH4	A0A8S4ABH4	tr|A0A8S4ABH4|A0A8S4ABH4_9EUPU Protein kinase domain-containing protein OS=Candidula unifasciata OX=100452 GN=CUNI_LOCUS20959 PE=4 SV=1	3	1	9.5	41.782	0	0	0	0	0	0
A0A8S4ADM4	A0A8S4ADM4	tr|A0A8S4ADM4|A0A8S4ADM4_9EUPU DUF4140 domain-containing protein (Fragment) OS=Candidula unifasciata OX=100452 GN=CUNI_LOCUS21689 PE=4 SV=1	3	2	7.3	47.664	133620	0	179130	69001	0	58507
G3FPE5;A0A3G2VHT2	G3FPE5;A0A3G2VHT2	tr|G3FPE5|G3FPE5_HELLU Hemocyanin beta-subunit OS=Helix lucorum OX=31229 PE=2 SV=1;tr|A0A3G2VHT2|A0A3G2VHT2_HELPO Hemocyanin beta OS=Helix pomatia OX=6536 PE=2 SV=1	25	3	7.8	391.15	61266000	50424000	70839000	25605000	28827000	26611000
P22488;P16275	P22488;P16275	sp|P22488|IFEA_CORAP Non-neuronal cytoplasmic intermediate filament protein OS=Cornu aspersum OX=6535 PE=3 SV=2;sp|P16275|IFEB_HELPO Non-neuronal cytoplasmic intermediate filament protein B OS=Helix pomatia OX=6536 PE=1 SV=1	2	2	5	64.478	0	0	0	0	0	0
P35903	P35903	sp|P35903|ACHC_LISFU Achacin OS=Lissachatina fulica OX=2315439 PE=1 SV=1	10	10	26.2	59.086	524950	555150	74347	87179	0	123650
Q3V653	Q3V653	tr|Q3V653|Q3V653_9EUPU Thioester-containing protein OS=Tauphaedusa tau OX=2306593 GN=TEP PE=2 SV=1	3	3	3	156.66	84857	0	371010	500660	149120	106010
V5W6Y5	V5W6Y5	tr|V5W6Y5|V5W6Y5_9EUPU Arginine kinase OS=Nesiohelix samarangae OX=488064 GN=AK PE=2 SV=1	11	2	24.8	39.632	1216600	1274000	1132900	3907100	2050100	1956200
