# Supplementary material for: Proteomic profiles of Lissachatina (Heterobranchia) and Pomacea (Caenogastropoda) snails infected with Angiostrongylus cantonensis using 4D label-free quantitative analysis
Source: PLoS Negl Trop Dis. 2025 Dec 8;19(12):e0013812. doi: 10.1371/journal.pntd.0013812 (PMC12685165; doi:10.1371/journal.pntd.0013812)
Supplement: S1 Dataset — (ZIP) [file pntd.0013812.s006.zip › Lissachatina fulica/2. Different_expressed_protein/Preprocessed data .xlsx]

## Sheet: AfAc_AfFr
Accession	Gene Name	Protein IDs	Majority protein IDs	Fasta headers	Peptides	Unique peptides	Sequence coverage [%]	Mol. weight [kDa]	AfAc-2	AfAc-3	AfAc-4	AfFr-1	AfFr-2	AfFr-3	P-value	Q-value	log2(FC)	FC
A0A0B6YRU8	ORF34794	A0A0B6YRU8;M1H3A8;A0A059NTT7;A0A059NTU7;A0A059NTU8;A0A059NTU9;A0A059NTS1;A0A059NTW9;M1HH21;M1HH29;A0A059NTT5;M1H8U0;M1H8U4;M1H3B3;M1H8W7;M1H8X1;M1GRR5;M1H8W4;A0A059NTT6;A0A059NTT4;M1GRQ6;A0A023J597;M1GRR1;M1GRR3;A0A059NTY4;A0A059NTX2;A0A023J5D4;M1H8X5;A0A023J566;A0A023J594;A0A059NTS3;A0A023J593;A0A023J5G6;A0A023J5G8;A0A023J5G9;A0A023J5H0;A0A059NTS0;A0A059NTV0;M1HH24;M1HH55;M1H7N6;M1HH35;M1H7L9;M1…	A0A0B6YRU8;M1H3A8;A0A059NTT7;A0A059NTU7;A0A059NTU8;A0A059NTU9;A0A059NTS1;A0A059NTW9;M1HH21;M1HH29;A0A059NTT5;M1H8U0;M1H8U4;M1H3B3;M1H8W7;M1H8X1;M1GRR5;M1H8W4;A0A059NTT6;A0A059NTT4;M1GRQ6;A0A023J597;M1GRR1;M1GRR3;A0A059NTY4;A0A059NTX2;A0A023J5D4;M1H8X5;A0A023J566;A0A023J594;A0A059NTS3;A0A023J593;A0A023J5G6;A0A023J5G8;A0A023J5G9;A0A023J5H0;A0A059NTS0;A0A059NTV0;M1HH24;M1HH55;M1H7N6;M1HH35;M1H7L9;M1…	tr|A0A0B6YRU8|A0A0B6YRU8_9EUPU Histone H4 (Fragment) OS=Arion vulgaris OX=1028688 GN=ORF34794 PE=3 SV=1;tr|M1H3A8|M1H3A8_9EUPU Histone H4 (Fragment) OS=Megalophaedusa martensi OX=1290011 PE=3 SV=1;tr|A0A059NTT7|A0A059NTT7_9EUPU Histone H4 (Fragment) OS=Lib	7	7	50.9	11.682	1.96253	1.85686	1.05395	0.69849	3.6251	2.86351	0.450102	0.58618	-0.771254	0.585908
A0A8S4A8F4	CUNI_LOCUS22003	A0A8S4A8F4;A0A0B6XYD6	A0A8S4A8F4;A0A0B6XYD6	tr|A0A8S4A8F4|A0A8S4A8F4_9EUPU AAA domain-containing protein OS=Candidula unifasciata OX=100452 GN=CUNI_LOCUS22003 PE=3 SV=1;tr|A0A0B6XYD6|A0A0B6XYD6_9EUPU AAA domain-containing protein (Fragment) OS=Arion vulgaris OX=1028688 GN=ORF5445 PE=3 SV=1	4	4	13.1	47.106	-1.78815	-2.4706	-1.68129	-2.25701	-1.62195	-2.55471	0.679409	0.795381	0.164542	1.12081
A0A0B6XYR0	ORF6190	A0A0B6XYR0;A0A8S3YI67	A0A0B6XYR0;A0A8S3YI67	tr|A0A0B6XYR0|A0A0B6XYR0_9EUPU TRANSKETOLASE_1 domain-containing protein OS=Arion vulgaris OX=1028688 GN=ORF6190 PE=4 SV=1;tr|A0A8S3YI67|A0A8S3YI67_9EUPU TRANSKETOLASE_1 domain-containing protein OS=Candidula unifasciata OX=100452 GN=CUNI_LOCUS773 PE=4 SV=	5	2	9.9	67.538	1.4702	0.720177	0.851041	0.859233	1.0033	1.09518	0.913522	0.956531	0.0278978	1.01953
A0A0B6XZC1	ORF5472	A0A0B6XZC1;A0A8S3YSJ3	A0A0B6XZC1;A0A8S3YSJ3	tr|A0A0B6XZC1|A0A0B6XZC1_9EUPU T-complex protein 1 subunit delta OS=Arion vulgaris OX=1028688 GN=ORF5472 PE=3 SV=1;tr|A0A8S3YSJ3|A0A8S3YSJ3_9EUPU T-complex protein 1 subunit delta (Fragment) OS=Candidula unifasciata OX=100452 GN=CUNI_LOCUS3939 PE=3 SV=1	3	3	12	38.238	-0.630379	-0.922112	-1.07005	-1.03326	-0.989865	-0.75918	0.747919	0.833254	0.0532564	1.0376
A0A0B6XZH1	ORF7133	A0A0B6XZH1;A0A8S3ZAF5	A0A0B6XZH1;A0A8S3ZAF5	tr|A0A0B6XZH1|A0A0B6XZH1_9EUPU Ribosomal_S7 domain-containing protein OS=Arion vulgaris OX=1028688 GN=ORF7133 PE=3 SV=1;tr|A0A8S3ZAF5|A0A8S3ZAF5_9EUPU Ribosomal_S7 domain-containing protein OS=Candidula unifasciata OX=100452 GN=CUNI_LOCUS10736 PE=3 SV=1	2	2	13.1	23.796				-1.21067	-0.572912	-1.11327	0.000202888	0.00274619	0	0
A0A0B6XZM3	ORF5818	A0A0B6XZM3;A0A0B6Y0D6;A0A0B7B6V8;A0A8S3ZET3	A0A0B6XZM3;A0A0B6Y0D6	tr|A0A0B6XZM3|A0A0B6XZM3_9EUPU calcium/calmodulin-dependent protein kinase (Fragment) OS=Arion vulgaris OX=1028688 GN=ORF5818 PE=3 SV=1;tr|A0A0B6Y0D6|A0A0B6Y0D6_9EUPU Protein kinase domain-containing protein (Fragment) OS=Arion vulgaris OX=1028688 GN=ORF58	5	2	17.2	50.005	-2.10119	-3.33122	-1.05671	-1.85984	-2.59101	-2.00743	0.988896	0.991925	-0.0102779	0.992901
A0A0B6ZHC0	ORF64592	A0A0B6ZHC0;A0A0B6Y2R9;A0A0B6ZJE3;A0A0B6ZJS1;A0A0B6ZHZ7;A0A8S4A4I1;A0A8S3ZFS6	A0A0B6ZHC0;A0A0B6Y2R9;A0A0B6ZJE3;A0A0B6ZJS1;A0A0B6ZHZ7;A0A8S4A4I1;A0A8S3ZFS6	tr|A0A0B6ZHC0|A0A0B6ZHC0_9EUPU 60S ribosomal protein L27 OS=Arion vulgaris OX=1028688 GN=ORF64592 PE=3 SV=1;tr|A0A0B6Y2R9|A0A0B6Y2R9_9EUPU 60S ribosomal protein L27 OS=Arion vulgaris OX=1028688 GN=ORF8955 PE=3 SV=1;tr|A0A0B6ZJE3|A0A0B6ZJE3_9EUPU 60S riboso	2	2	14.7	15.998				-0.0672613	0.439702	-0.372541	0.000116581	0.00230418	0	0
A0A0B6YAM5	ORF17020	A0A0B6YAM5;A0A8S3ZYY1;A0A0B6Y7G2	A0A0B6YAM5;A0A8S3ZYY1;A0A0B6Y7G2	tr|A0A0B6YAM5|A0A0B6YAM5_9EUPU NAC-A/B domain-containing protein (Fragment) OS=Arion vulgaris OX=1028688 GN=ORF17020 PE=4 SV=1;tr|A0A8S3ZYY1|A0A8S3ZYY1_9EUPU NAC-A/B domain-containing protein OS=Candidula unifasciata OX=100452 GN=CUNI_LOCUS20247 PE=4 SV=1;	3	3	19.9	22.936	1.01752	1.59737	0.765889	1.68947	1.47766	2.23138	0.11363	0.213293	-0.672578	0.627384
A0A0B6Y7V9	ORF16718	A0A0B6Y7V9;A0A0B6Y9B5;A0A8S3YFH7	A0A0B6Y7V9;A0A0B6Y9B5;A0A8S3YFH7	tr|A0A0B6Y7V9|A0A0B6Y7V9_9EUPU Actin-related protein 2 OS=Arion vulgaris OX=1028688 GN=ORF16718 PE=3 SV=1;tr|A0A0B6Y9B5|A0A0B6Y9B5_9EUPU Actin-related protein 2 OS=Arion vulgaris OX=1028688 GN=ORF16714 PE=3 SV=1;tr|A0A8S3YFH7|A0A8S3YFH7_9EUPU Actin-related	9	9	36.2	40.713	0.295334	-0.0382364	-0.307695	-0.134196	0.566096	0.339413	0.367866	0.508655	-0.27397	0.82704
A0A8S3Z399	CUNI_LOCUS6664	A0A8S3Z399;A0A0B6Y8L4;A0A0B6Y8Q5;A0A8S3YC27	A0A8S3Z399;A0A0B6Y8L4;A0A0B6Y8Q5	tr|A0A8S3Z399|A0A8S3Z399_9EUPU Elongin-C OS=Candidula unifasciata OX=100452 GN=CUNI_LOCUS6664 PE=3 SV=1;tr|A0A0B6Y8L4|A0A0B6Y8L4_9EUPU Elongin-C OS=Arion vulgaris OX=1028688 GN=ORF16930 PE=3 SV=1;tr|A0A0B6Y8Q5|A0A0B6Y8Q5_9EUPU Elongin-C OS=Arion vulgaris O	4	4	42.5	13.601	-0.746075	-0.892544	-0.939671	-0.91672	-0.495892	-0.699846	0.313394	0.453881	-0.155277	0.89796
A0A0B6ZMS1	ORF71272	A0A0B6ZMS1;A0A0B7A347;A0A0B6ZPB7;A0A0B6Y8N5;A0A0B6ZYB7;I3VFQ9;A0A345S6Z9;A0A0B6ZZT5;A0A0B7A3I5;A0A0B6ZHC4;A0A0B6ZJF2;A0A0B6ZJT1;A0A0B6YDW5	A0A0B6ZMS1;A0A0B7A347;A0A0B6ZPB7;A0A0B6Y8N5;A0A0B6ZYB7;I3VFQ9;A0A345S6Z9;A0A0B6ZZT5;A0A0B7A3I5;A0A0B6ZHC4;A0A0B6ZJF2;A0A0B6ZJT1	tr|A0A0B6ZMS1|A0A0B6ZMS1_9EUPU Ubiquitin-like domain-containing protein OS=Arion vulgaris OX=1028688 GN=ORF71272 PE=4 SV=1;tr|A0A0B7A347|A0A0B7A347_9EUPU Polyubiquitin (Fragment) OS=Arion vulgaris OX=1028688 GN=ORF95176 PE=4 SV=1;tr|A0A0B6ZPB7|A0A0B6ZPB7_9	3	3	44.2	8.6788	2.78875	2.35994	2.62564	2.79438	3.08142	2.58224	0.299032	0.440679	-0.227903	0.853875
A0A8S3YSJ0	CUNI_LOCUS2764	A0A8S3YSJ0;A0A0B6Y975;A0A8S3YWK1;A0A8S3ZSD6	A0A8S3YSJ0;A0A0B6Y975;A0A8S3YWK1;A0A8S3ZSD6	tr|A0A8S3YSJ0|A0A8S3YSJ0_9EUPU Histone H2A OS=Candidula unifasciata OX=100452 GN=CUNI_LOCUS2764 PE=3 SV=1;tr|A0A0B6Y975|A0A0B6Y975_9EUPU Histone H2A OS=Arion vulgaris OX=1028688 GN=ORF18329 PE=3 SV=1;tr|A0A8S3YWK1|A0A8S3YWK1_9EUPU Histone H2A OS=Candidula	2	1	25.8	13.185	2.34225	1.67039	0.809824	0.831539	3.68912	2.97909	0.408178	0.550795	-0.892427	0.538707
A0A0B6Y989	ORF16604	A0A0B6Y989;A0A0B6YQ64;A0A8S3YC17;A0A8S4A199	A0A0B6Y989;A0A0B6YQ64;A0A8S3YC17;A0A8S4A199	tr|A0A0B6Y989|A0A0B6Y989_9EUPU 40S ribosomal protein SA OS=Arion vulgaris OX=1028688 GN=ORF16604 PE=3 SV=1;tr|A0A0B6YQ64|A0A0B6YQ64_9EUPU 40S ribosomal protein SA (Fragment) OS=Arion vulgaris OX=1028688 GN=ORF32610 PE=3 SV=1;tr|A0A8S3YC17|A0A8S3YC17_9EUPU	2	2	9.2	33.739	-1.01818	-0.959236	-1.39962	-0.0412982	-0.151682	0.038148	0.0019433	0.0128029	-1.07407	0.474979
A0A8S4A6Z5	CUNI_LOCUS21918	A0A8S4A6Z5;A0A8S3YXH3;A0A0B6Y9A8;A0A0B6YSE0	A0A8S4A6Z5;A0A8S3YXH3;A0A0B6Y9A8;A0A0B6YSE0	tr|A0A8S4A6Z5|A0A8S4A6Z5_9EUPU 60S ribosomal protein L7a OS=Candidula unifasciata OX=100452 GN=CUNI_LOCUS21918 PE=3 SV=1;tr|A0A8S3YXH3|A0A8S3YXH3_9EUPU 60S ribosomal protein L7a OS=Candidula unifasciata OX=100452 GN=CUNI_LOCUS4514 PE=3 SV=1;tr|A0A0B6Y9A8|A	2	2	9	30.073	-0.302521	0.416888	-0.0949301	1.19223	1.00598	0.79776	0.0149038	0.0517943	-0.992178	0.502718
A0A0B6Y9C2	ORF15250	A0A0B6Y9C2	A0A0B6Y9C2	tr|A0A0B6Y9C2|A0A0B6Y9C2_9EUPU Glycine--tRNA ligase OS=Arion vulgaris OX=1028688 GN=ORF15250 PE=3 SV=1	7	2	12.7	84.176	-0.194829	-0.379835	-0.279488	-0.0570341	-0.0244625	0.401607	0.0674066	0.14612	-0.391421	0.762378
A0A0B6Y9C9	ORF16757	A0A0B6Y9C9;A0A8S3Z6B9;A0A8S3ZJ11	A0A0B6Y9C9;A0A8S3Z6B9;A0A8S3ZJ11	tr|A0A0B6Y9C9|A0A0B6Y9C9_9EUPU 60S ribosomal protein L17 OS=Arion vulgaris OX=1028688 GN=ORF16757 PE=3 SV=1;tr|A0A8S3Z6B9|A0A8S3Z6B9_9EUPU 60S ribosomal protein L17 OS=Candidula unifasciata OX=100452 GN=CUNI_LOCUS10562 PE=3 SV=1;tr|A0A8S3ZJ11|A0A8S3ZJ11_9E	2	2	15.4	21.547	-1.73278	-1.68193	-2.75783	0.0859719	-0.5851	-0.599556	0.0154128	0.0528439	-1.69128	0.309651
A0A0B6Y9Y9	ORF16144	A0A0B6Y9Y9;A0A8S3ZND5;A0A8S3YJN9	A0A0B6Y9Y9;A0A8S3ZND5	tr|A0A0B6Y9Y9|A0A0B6Y9Y9_9EUPU Histone H2B (Fragment) OS=Arion vulgaris OX=1028688 GN=ORF16144 PE=3 SV=1;tr|A0A8S3ZND5|A0A8S3ZND5_9EUPU Histone H2B OS=Candidula unifasciata OX=100452 GN=CUNI_LOCUS16437 PE=3 SV=1	4	4	35.2	14.337	1.99505	1.67192	0.913122	0.626961	3.41764	2.58141	0.484804	0.615394	-0.681972	0.623313
A0A0B6YHB7	ORF25537	A0A0B6YHB7	A0A0B6YHB7	tr|A0A0B6YHB7|A0A0B6YHB7_9EUPU Bifunctional purine biosynthesis protein ATIC (Fragment) OS=Arion vulgaris OX=1028688 GN=ORF25537 PE=4 SV=1	3	2	24.8	22.817	-1.19878	-1.70831	-1.95705	-1.56533	-0.685944	-1.90067	0.606586	0.735786	-0.237399	0.848273
A0A0B6YIX1	ORF25204	A0A0B6YIX1;A0A0B6YI40;A0A8S3YU41;A0A8S4A3B8;A0A8S3ZAV5	A0A0B6YIX1;A0A0B6YI40;A0A8S3YU41	tr|A0A0B6YIX1|A0A0B6YIX1_9EUPU 40S ribosomal protein S8 (Fragment) OS=Arion vulgaris OX=1028688 GN=ORF25204 PE=3 SV=1;tr|A0A0B6YI40|A0A0B6YI40_9EUPU 40S ribosomal protein S8 (Fragment) OS=Arion vulgaris OX=1028688 GN=ORF25206 PE=3 SV=1;tr|A0A8S3YU41|A0A8S3	4	4	26.5	24.21	-0.910219	-0.769094	-1.11933	0.516584	0.0860028	0.016606	0.00363936	0.0194099	-1.13928	0.453986
A0A0B6YIX8	ORF26013	A0A0B6YIX8;A0A8S3YHW2;A0A8S4A649;A0A8S3Z1G3	A0A0B6YIX8;A0A8S3YHW2;A0A8S4A649	tr|A0A0B6YIX8|A0A0B6YIX8_9EUPU 60S ribosomal protein L12 (Fragment) OS=Arion vulgaris OX=1028688 GN=ORF26013 PE=3 SV=1;tr|A0A8S3YHW2|A0A8S3YHW2_9EUPU 60S ribosomal protein L12 OS=Candidula unifasciata OX=100452 GN=CUNI_LOCUS599 PE=3 SV=1;tr|A0A8S4A649|A0A8	3	3	22.7	17.665	-1.80297	-1.07478	-1.60935	0.206357	0.0951924	0.174482	0.0016812	0.0117684	-1.65438	0.317675
A0A8S3ZVI4	CUNI_LOCUS19205	A0A8S3ZVI4;A0A0B6YQA8;A0A0B6Y7C4;A0A0B6Y770;A0A8S3YWI3;A0A8S3YE68	A0A8S3ZVI4;A0A0B6YQA8;A0A0B6Y7C4;A0A0B6Y770;A0A8S3YWI3;A0A8S3YE68	tr|A0A8S3ZVI4|A0A8S3ZVI4_9EUPU KOW domain-containing protein OS=Candidula unifasciata OX=100452 GN=CUNI_LOCUS19205 PE=3 SV=1;tr|A0A0B6YQA8|A0A0B6YQA8_9EUPU KOW domain-containing protein OS=Arion vulgaris OX=1028688 GN=ORF33087 PE=3 SV=1;tr|A0A0B6Y7C4|A0A0B	2	2	16.1	16.662				-2.96458	-2.90135	-2.3144	0.0170175	0.0555134	0	0
A0A0B6YS38	ORF34937	A0A0B6YS38;A0A0B6YRY4;A0A8S3YZM6;A0A8S3YQY0;A0A8S3ZQB6;A0A8S4AA39;A0A8S3YX53	A0A0B6YS38;A0A0B6YRY4;A0A8S3YZM6;A0A8S3YQY0;A0A8S3ZQB6;A0A8S4AA39;A0A8S3YX53	tr|A0A0B6YS38|A0A0B6YS38_9EUPU Ribosomal_L23eN domain-containing protein (Fragment) OS=Arion vulgaris OX=1028688 GN=ORF34937 PE=3 SV=1;tr|A0A0B6YRY4|A0A0B6YRY4_9EUPU Ribosomal_L23eN domain-containing protein (Fragment) OS=Arion vulgaris OX=1028688 GN=ORF34	5	5	19.1	22.03	-0.0135551	0.356241	-0.0540486	1.61402	1.11053	1.24874	0.00349929	0.0189639	-1.22822	0.426844
A0A0B6YTQ1	ORF35397	A0A0B6YTQ1;A0A0B6YSR9;A0A8S3ZNR8	A0A0B6YTQ1;A0A0B6YSR9;A0A8S3ZNR8	tr|A0A0B6YTQ1|A0A0B6YTQ1_9EUPU T-complex protein 1 subunit theta OS=Arion vulgaris OX=1028688 GN=ORF35397 PE=3 SV=1;tr|A0A0B6YSR9|A0A0B6YSR9_9EUPU T-complex protein 1 subunit theta OS=Arion vulgaris OX=1028688 GN=ORF35403 PE=3 SV=1;tr|A0A8S3ZNR8|A0A8S3ZNR8	3	3	6.4	59.334				-2.29269	-1.79026	-2.02245	0.00048706	0.00545508	0	0
A0A0B6YU27	ORF36910	A0A0B6YU27;A0A8S3ZXD3;A0A0B7BAA5;A0A0B6YUZ6;A0A8S3YGQ2;A0A0B7B8L1	A0A0B6YU27;A0A8S3ZXD3;A0A0B7BAA5;A0A0B6YUZ6;A0A8S3YGQ2;A0A0B7B8L1	tr|A0A0B6YU27|A0A0B6YU27_9EUPU Transcriptional activator protein Pur-beta (Fragment) OS=Arion vulgaris OX=1028688 GN=ORF36910 PE=3 SV=1;tr|A0A8S3ZXD3|A0A8S3ZXD3_9EUPU Transcriptional activator protein Pur-beta OS=Candidula unifasciata OX=100452 GN=CUNI_LOC	5	5	23.4	29.557	0.104026	0.466821	-0.208295	0.678649	0.424995	0.304065	0.195062	0.316622	-0.348386	0.785462
A0A0B6YUR8	ORF36635	A0A0B6YUR8	A0A0B6YUR8	tr|A0A0B6YUR8|A0A0B6YUR8_9EUPU Elongation factor 1-gamma (Fragment) OS=Arion vulgaris OX=1028688 GN=ORF36635 PE=4 SV=1	6	3	15.4	49.012	1.12779	1.18298	1.42924	2.00097	1.52942	2.21032	0.0396003	0.103145	-0.666896	0.62986
A0A0B6Z276	ORF43988	A0A0B6Z276	A0A0B6Z276	tr|A0A0B6Z276|A0A0B6Z276_9EUPU Vitellogenin domain-containing protein (Fragment) OS=Arion vulgaris OX=1028688 GN=ORF43988 PE=4 SV=1	2	2	13.6	18.612	1.20083	3.37265	2.19617	1.69584	1.35899	1.56275	0.321944	0.462278	0.717356	1.64417
A0A0B6Z4J2	ORF46223	A0A0B6Z4J2	A0A0B6Z4J2	tr|A0A0B6Z4J2|A0A0B6Z4J2_9EUPU Calponin (Fragment) OS=Arion vulgaris OX=1028688 GN=ORF46223 PE=3 SV=1	7	1	25.5	34.835	2.03179	2.14719	2.61221	2.20124	1.99209	2.43927	0.821481	0.879037	0.0528632	1.03732
A0A0B6Z4V5	ORF48156	A0A0B6Z4V5;A0A8S3YX38;A0A8S3ZZC0;A0A8S3Z5Z4	A0A0B6Z4V5;A0A8S3YX38;A0A8S3ZZC0	tr|A0A0B6Z4V5|A0A0B6Z4V5_9EUPU 40S ribosomal protein S18 OS=Arion vulgaris OX=1028688 GN=ORF48156 PE=3 SV=1;tr|A0A8S3YX38|A0A8S3YX38_9EUPU 40S ribosomal protein S18 OS=Candidula unifasciata OX=100452 GN=CUNI_LOCUS6867 PE=3 SV=1;tr|A0A8S3ZZC0|A0A8S3ZZC0_9EU	4	4	24.3	17.705	-1.18818	-0.923187	-1.31579	0.435859	0.155706	0.458096	0.000590076	0.00583134	-1.49227	0.355452
A0A0B6Z5J3	ORF46624	A0A0B6Z5J3	A0A0B6Z5J3	tr|A0A0B6Z5J3|A0A0B6Z5J3_9EUPU Aldedh domain-containing protein OS=Arion vulgaris OX=1028688 GN=ORF46624 PE=3 SV=1	6	5	22.4	53.588	-0.275495	-2.61516	-1.58403	-1.71639	-0.700293	-1.1903	0.715038	0.816453	-0.289236	0.818335
A0A0B6Z667	ORF47591	A0A0B6Z667;A0A8S3ZKC7	A0A0B6Z667;A0A8S3ZKC7	tr|A0A0B6Z667|A0A0B6Z667_9EUPU Ubiquitin thioesterase OS=Arion vulgaris OX=1028688 GN=ORF47591 PE=3 SV=1;tr|A0A8S3ZKC7|A0A8S3ZKC7_9EUPU Ubiquitin thioesterase OS=Candidula unifasciata OX=100452 GN=CUNI_LOCUS15377 PE=3 SV=1	2	2	8.7	30.744	-2.02423	-1.72754	-2.37513	-1.87561	-1.87215	-1.18784	0.25018	0.380365	-0.397101	0.759383
A0A0B6Z6N2	ORF48030	A0A0B6Z6N2	A0A0B6Z6N2	tr|A0A0B6Z6N2|A0A0B6Z6N2_9EUPU SDR family NAD(P)-dependent oxidoreductase (Fragment) OS=Arion vulgaris OX=1028688 GN=ORF48030 PE=4 SV=1	2	2	45.5	8.2421	4.51227	4.07739	5.06246	4.00611	5.21222	2.43113	0.47815	0.610868	0.667555	1.58838
A0A0B6Z7Z3	ORF52413	A0A0B6Z7Z3;A0A8S4AEI0;A0A0B6ZMQ7	A0A0B6Z7Z3;A0A8S4AEI0;A0A0B6ZMQ7	tr|A0A0B6Z7Z3|A0A0B6Z7Z3_9EUPU Small ubiquitin-related modifier (Fragment) OS=Arion vulgaris OX=1028688 GN=ORF52413 PE=3 SV=1;tr|A0A8S4AEI0|A0A8S4AEI0_9EUPU Small ubiquitin-related modifier OS=Candidula unifasciata OX=100452 GN=CUNI_LOCUS22039 PE=3 SV=1;tr	3	3	34.9	9.4054	-0.93748	-2.00896	-1.91908	-2.57756	-1.55066	-1.78425	0.492922	0.622638	0.348978	1.27366
A0A8S4A2D2	CUNI_LOCUS18179	A0A8S4A2D2;A0A8S3Z4D6;A0A0B6Z9P2;A0A0B6ZU04	A0A8S4A2D2;A0A8S3Z4D6;A0A0B6Z9P2;A0A0B6ZU04	tr|A0A8S4A2D2|A0A8S4A2D2_9EUPU Rap1 OS=Candidula unifasciata OX=100452 GN=CUNI_LOCUS18179 PE=4 SV=1;tr|A0A8S3Z4D6|A0A8S3Z4D6_9EUPU Rap1 OS=Candidula unifasciata OX=100452 GN=CUNI_LOCUS8706 PE=4 SV=1;tr|A0A0B6Z9P2|A0A0B6Z9P2_9EUPU Ras-like protein 3 OS=Ario	6	6	34.2	20.799	-0.658246	-0.182232	-0.745405	0.303719	0.348366	0.368917	0.00784305	0.0335759	-0.868962	0.547541
A0A8S3ZRD2	CUNI_LOCUS15958	A0A8S3ZRD2;A0A8S3YJP3;A0A0B6Z9W6;A0A0B6Y7J7;A0A0B7AU04	A0A8S3ZRD2;A0A8S3YJP3;A0A0B6Z9W6;A0A0B6Y7J7	tr|A0A8S3ZRD2|A0A8S3ZRD2_9EUPU Ras-related protein Rab-7a OS=Candidula unifasciata OX=100452 GN=CUNI_LOCUS15958 PE=4 SV=1;tr|A0A8S3YJP3|A0A8S3YJP3_9EUPU Ras-related protein Rab-7a OS=Candidula unifasciata OX=100452 GN=CUNI_LOCUS2542 PE=4 SV=1;tr|A0A0B6Z9W6	6	6	35.1	22.903	0.232657	-0.43974	-0.138555	-1.1603	0.152609	0.422661	0.886797	0.937123	0.0797963	1.05687
A0A0B6ZA86	ORF53138	A0A0B6ZA86;A0A0B6Z1I7	A0A0B6ZA86;A0A0B6Z1I7	tr|A0A0B6ZA86|A0A0B6ZA86_9EUPU CYRIA-B_Rac1-bd domain-containing protein (Fragment) OS=Arion vulgaris OX=1028688 GN=ORF53138 PE=3 SV=1;tr|A0A0B6Z1I7|A0A0B6Z1I7_9EUPU CYRIA-B_Rac1-bd domain-containing protein (Fragment) OS=Arion vulgaris OX=1028688 GN=ORF44	2	1	11.6	24.884				0.364351	-0.38905	0.509338	0.000184833	0.00270016	0	0
A0A0B6ZCG8	ORF58035	A0A0B6ZCG8;A0A0B7B0J9;A0A8S3ZND2	A0A0B6ZCG8	tr|A0A0B6ZCG8|A0A0B6ZCG8_9EUPU Rab GDP dissociation inhibitor OS=Arion vulgaris OX=1028688 GN=ORF58035 PE=3 SV=1	9	3	25.8	49.562	1.67503	2.02012	1.74551	2.11943	1.89834	2.06289	0.161544	0.270044	-0.213334	0.862542
A0A0B6ZCJ0	ORF57821	A0A0B6ZCJ0;A0A8S3Z5S8	A0A0B6ZCJ0	tr|A0A0B6ZCJ0|A0A0B6ZCJ0_9EUPU U6 snRNA-associated Sm-like protein LSm8 OS=Arion vulgaris OX=1028688 GN=ORF57821 PE=3 SV=1	3	3	37.5	10.418	-1.69529	-1.07125	-1.84803	-0.786091	-0.62912	-0.185631	0.0280038	0.0797396	-1.00458	0.498417
A0A0B6ZCM8	ORF55650	A0A0B6ZCM8	A0A0B6ZCM8	tr|A0A0B6ZCM8|A0A0B6ZCM8_9EUPU Alpha_adaptinC2 domain-containing protein (Fragment) OS=Arion vulgaris OX=1028688 GN=ORF55650 PE=4 SV=1	4	1	11.7	55.513				-2.61886	-2.12146	-2.34289	0.00120258	0.00962066	0	0
A0A0B6ZCR7	ORF58457	A0A0B6ZCR7	A0A0B6ZCR7	tr|A0A0B6ZCR7|A0A0B6ZCR7_9EUPU PP28 domain-containing protein OS=Arion vulgaris OX=1028688 GN=ORF58457 PE=4 SV=1	3	1	12.1	21.925	-2.14192	-2.88281	-2.14954	-0.6845	-0.715534	0.764449	0.0162967	0.0545454	-2.17956	0.220743
A0A0B6ZD12	ORF55645	A0A0B6ZD12	A0A0B6ZD12	tr|A0A0B6ZD12|A0A0B6ZD12_9EUPU Adaptin_N domain-containing protein (Fragment) OS=Arion vulgaris OX=1028688 GN=ORF55645 PE=4 SV=1	3	2	7.8	50.41				-1.85617	-1.38734	-1.54831	0.000145372	0.00258158	0	0
A0A8S3ZHD8	CUNI_LOCUS14411	A0A8S3ZHD8;A0A0B6ZD19	A0A8S3ZHD8;A0A0B6ZD19	tr|A0A8S3ZHD8|A0A8S3ZHD8_9EUPU Thioredoxin domain-containing protein OS=Candidula unifasciata OX=100452 GN=CUNI_LOCUS14411 PE=4 SV=1;tr|A0A0B6ZD19|A0A0B6ZD19_9EUPU Thioredoxin domain-containing protein OS=Arion vulgaris OX=1028688 GN=ORF58782 PE=4 SV=1	4	3	20.3	27.439	-1.29837	-2.21016	-2.22258	0	-1.33961	-1.12395	0.10233	0.1999	-1.08918	0.470028
A0A0B6ZDH2	ORF58889	A0A0B6ZDH2;A0A0B7BY80;A0A0B6YVE0	A0A0B6ZDH2	tr|A0A0B6ZDH2|A0A0B6ZDH2_9EUPU ATP synthase subunit alpha (Fragment) OS=Arion vulgaris OX=1028688 GN=ORF58889 PE=3 SV=1	8	1	19.2	62.762	-0.162101	-0.165389	-1.0818	-1.94972	0.601134	-0.159987	0.969578	0.990208	0.0330958	1.02321
A0A0B6ZDX9	ORF59610	A0A0B6ZDX9;A0A8S3YXK2	A0A0B6ZDX9;A0A8S3YXK2	tr|A0A0B6ZDX9|A0A0B6ZDX9_9EUPU Proteasome subunit alpha type OS=Arion vulgaris OX=1028688 GN=ORF59610 PE=3 SV=1;tr|A0A8S3YXK2|A0A8S3YXK2_9EUPU Proteasome subunit alpha type OS=Candidula unifasciata OX=100452 GN=CUNI_LOCUS5619 PE=3 SV=1	3	3	13.9	30.906	0.0829713	0.928154	-0.140955	-0.0988361	0.898006	-1.73159	0.510489	0.642413	0.600863	1.51662
A0A0B6ZFV9	ORF59974	A0A0B6ZFV9;A0A8S3Z3K6	A0A0B6ZFV9;A0A8S3Z3K6	tr|A0A0B6ZFV9|A0A0B6ZFV9_9EUPU Gelsolin (Fragment) OS=Arion vulgaris OX=1028688 GN=ORF59974 PE=4 SV=1;tr|A0A8S3Z3K6|A0A8S3Z3K6_9EUPU Gelsolin (Fragment) OS=Candidula unifasciata OX=100452 GN=CUNI_LOCUS6784 PE=4 SV=1	3	3	8.7	44.331	0.108104	-0.0698396	-0.245535	0.993857	0.47939	0.0180699	0.131914	0.22847	-0.566195	0.675396
A0A0B6ZHN8	ORF62011	A0A0B6ZHN8;A0A8S3ZZI0	A0A0B6ZHN8;A0A8S3ZZI0	tr|A0A0B6ZHN8|A0A0B6ZHN8_9EUPU M20_dimer domain-containing protein OS=Arion vulgaris OX=1028688 GN=ORF62011 PE=4 SV=1;tr|A0A8S3ZZI0|A0A8S3ZZI0_9EUPU Cytosolic non-specific dipeptidase OS=Candidula unifasciata OX=100452 GN=CUNI_LOCUS17754 PE=4 SV=1	3	3	10.2	52.302	0.30006	-0.215848	-1.3577	-1.26216	0.160399	-0.918105	0.721686	0.816453	0.248792	1.18821
A0A0B6ZII9	ORF63598	A0A0B6ZII9	A0A0B6ZII9	tr|A0A0B6ZII9|A0A0B6ZII9_9EUPU Protein kinase domain-containing protein (Fragment) OS=Arion vulgaris OX=1028688 GN=ORF63598 PE=3 SV=1	2	1	8.8	36.271	-1.14443	-0.968085	-1.11037	-0.642889	-0.615479	0.0301239	0.0425524	0.105908	-0.664878	0.630742
A0A0B6ZLT4	ORF67938	A0A0B6ZLT4;A0A8S3Z2L6;A0A8S3YSM0	A0A0B6ZLT4;A0A8S3Z2L6;A0A8S3YSM0	tr|A0A0B6ZLT4|A0A0B6ZLT4_9EUPU Inosine-5-monophosphate dehydrogenase OS=Arion vulgaris OX=1028688 GN=ORF67938 PE=3 SV=1;tr|A0A8S3Z2L6|A0A8S3Z2L6_9EUPU Inosine-5-monophosphate dehydrogenase OS=Candidula unifasciata OX=100452 GN=CUNI_LOCUS9305 PE=3 SV=1;tr	3	3	6.8	55.335				-1.86188	-2.16101	-1.25836	0.00256878	0.0151423	0	0
A0A0B6ZMS2	ORF68524	A0A0B6ZMS2;A0A8S3ZB02;A0A0B7BG08	A0A0B6ZMS2;A0A8S3ZB02	tr|A0A0B6ZMS2|A0A0B6ZMS2_9EUPU Phosphoglycerate mutase OS=Arion vulgaris OX=1028688 GN=ORF68524 PE=3 SV=1;tr|A0A8S3ZB02|A0A8S3ZB02_9EUPU Phosphoglycerate mutase OS=Candidula unifasciata OX=100452 GN=CUNI_LOCUS9740 PE=3 SV=1	4	3	19.1	28.48	2.64671	3.17895	2.37158	3.8668	3.28083	3.04698	0.121818	0.220968	-0.665789	0.630344
A0A0B6ZMZ3	ORF71506	A0A0B6ZMZ3;A0A0B6ZML1;A0A0B6ZM86;A0A8S3ZF35;A0A8S4A5Y6	A0A0B6ZMZ3;A0A0B6ZML1	tr|A0A0B6ZMZ3|A0A0B6ZMZ3_9EUPU 60S ribosomal protein L3 (Fragment) OS=Arion vulgaris OX=1028688 GN=ORF71506 PE=3 SV=1;tr|A0A0B6ZML1|A0A0B6ZML1_9EUPU 60S ribosomal protein L3 OS=Arion vulgaris OX=1028688 GN=ORF71509 PE=3 SV=1	5	5	14.6	46.747	-1.48005	-0.344633	-1.27023	0.705681	0.460484	0.118882	0.0197412	0.0614755	-1.45999	0.363496
A0A0B6ZNV9	ORF70470	A0A0B6ZNV9;A0A8S3Z517;A0A8S3ZTD3	A0A0B6ZNV9;A0A8S3Z517;A0A8S3ZTD3	tr|A0A0B6ZNV9|A0A0B6ZNV9_9EUPU WH1 domain-containing protein OS=Arion vulgaris OX=1028688 GN=ORF70470 PE=3 SV=1;tr|A0A8S3Z517|A0A8S3Z517_9EUPU WH1 domain-containing protein OS=Candidula unifasciata OX=100452 GN=CUNI_LOCUS8248 PE=3 SV=1;tr|A0A8S3ZTD3|A0A8S3	2	2	5.3	46.456				-1.87428	-1.02969	-2.13367	0.00503198	0.0248639	0	0
A0A8S4A0M3	CUNI_LOCUS19428	A0A8S4A0M3;A0A0B6ZRQ2;A0A0B6ZRH6;A0A8S3ZC52	A0A8S4A0M3;A0A0B6ZRQ2;A0A0B6ZRH6;A0A8S3ZC52	tr|A0A8S4A0M3|A0A8S4A0M3_9EUPU EF-hand domain-containing protein OS=Candidula unifasciata OX=100452 GN=CUNI_LOCUS19428 PE=4 SV=1;tr|A0A0B6ZRQ2|A0A0B6ZRQ2_9EUPU EF-hand domain-containing protein OS=Arion vulgaris OX=1028688 GN=ORF77588 PE=4 SV=1;tr|A0A0B6ZR	4	4	29.9	17.966	-1.21167	-1.77194	-0.878509	0.115112	0.19825	-0.912288	0.0696828	0.149634	-1.08773	0.4705
A0A0B6ZRW0	ORF76985	A0A0B6ZRW0;A0A8S3YEQ5;A0A0B6YTR9	A0A0B6ZRW0;A0A8S3YEQ5;A0A0B6YTR9	tr|A0A0B6ZRW0|A0A0B6ZRW0_9EUPU Importin subunit alpha OS=Arion vulgaris OX=1028688 GN=ORF76985 PE=3 SV=1;tr|A0A8S3YEQ5|A0A8S3YEQ5_9EUPU Importin subunit alpha OS=Candidula unifasciata OX=100452 GN=CUNI_LOCUS1135 PE=3 SV=1;tr|A0A0B6YTR9|A0A0B6YTR9_9EUPU IBB	2	2	6	56.73				-2.52532	-2.0926	-2.179	0.000644989	0.00594715	0	0
A0A0B6ZU16	ORF80898	A0A0B6ZU16;A0A8S3Z4T1;A0A0B6ZUL9;A0A8S3ZG02	A0A0B6ZU16;A0A8S3Z4T1;A0A0B6ZUL9	tr|A0A0B6ZU16|A0A0B6ZU16_9EUPU 40S ribosomal protein S3a (Fragment) OS=Arion vulgaris OX=1028688 GN=ORF80898 PE=3 SV=1;tr|A0A8S3Z4T1|A0A8S3Z4T1_9EUPU 40S ribosomal protein S3a OS=Candidula unifasciata OX=100452 GN=CUNI_LOCUS9637 PE=3 SV=1;tr|A0A0B6ZUL9|A0A	3	3	13.7	30.196	-0.853435	-0.913278	-1.39958	-0.205052	-0.290269	-1.0287	0.155732	0.262944	-0.547423	0.684241
A0A0B6ZV11	ORF81429	A0A0B6ZV11;A0A8S3YR62;A0A8S3ZGC2	A0A0B6ZV11	tr|A0A0B6ZV11|A0A0B6ZV11_9EUPU Acidic leucine-rich nuclear phosphoprotein 32 family member A OS=Arion vulgaris OX=1028688 GN=ORF81429 PE=3 SV=1	3	3	12.1	31.695	0.73548	1.34708	1.15799	0.874543	1.02175	1.6207	0.767427	0.83992	-0.0921492	0.938124
A0A0B6ZVP3	ORF83526	A0A0B6ZVP3;A0A0B6ZWE8;A0A0B6ZVR8	A0A0B6ZVP3;A0A0B6ZWE8;A0A0B6ZVR8	tr|A0A0B6ZVP3|A0A0B6ZVP3_9EUPU Ca2+-binding actin-bundling protein (Fragment) OS=Arion vulgaris OX=1028688 GN=ORF83526 PE=4 SV=1;tr|A0A0B6ZWE8|A0A0B6ZWE8_9EUPU PLSL (Fragment) OS=Arion vulgaris OX=1028688 GN=ORF83516 PE=4 SV=1;tr|A0A0B6ZVR8|A0A0B6ZVR8_9EUP	2	2	3.5	70.684	-1.29916	-1.67471	-1.41871	-0.447875	-0.386328	-1.33726	0.0860176	0.173723	-0.740369	0.598586
B2ZGN6		B2ZGN6;A0A0B6ZWP7;A0A8S3Z6J7;A0A0B6Z8P5;A0A0B6Z7F9	B2ZGN6;A0A0B6ZWP7;A0A8S3Z6J7;A0A0B6Z8P5	tr|B2ZGN6|B2ZGN6_HELLU mitogen-activated protein kinase (Fragment) OS=Helix lucorum OX=31229 PE=2 SV=1;tr|A0A0B6ZWP7|A0A0B6ZWP7_9EUPU Mitogen-activated protein kinase (Fragment) OS=Arion vulgaris OX=1028688 GN=ORF81418 PE=3 SV=1;tr|A0A8S3Z6J7|A0A8S3Z6J7_9E	3	3	22.4	19.355	-0.514896	-0.352223	-0.578902	-0.598047	0.0893748	-0.394859	0.447197	0.585964	-0.18083	0.882195
A0A0B6ZWS4	ORF85040	A0A0B6ZWS4;A0A0B7AB49;A0A0B7A937;A0A0B7A931;A0A0B7AB44;A0A0B7AQU9;A0A0B7A879;A0A0B7AAY7;A0A0B6YP30;A0A0B6Y340;A0A089RQN5;A0A0B7A8U1;A0A0B7A883;A0A0B7AQ31	A0A0B6ZWS4;A0A0B7AB49;A0A0B7A937	tr|A0A0B6ZWS4|A0A0B6ZWS4_9EUPU Heat shock cognate 71 kDa protein OS=Arion vulgaris OX=1028688 GN=ORF85040 PE=3 SV=1;tr|A0A0B7AB49|A0A0B7AB49_9EUPU Heat shock protein 70 OS=Arion vulgaris OX=1028688 GN=ORF103426 PE=3 SV=1;tr|A0A0B7A937|A0A0B7A937_9EUPU Heat	17	13	36.7	70.902	2.68995	2.49247	2.64673	2.88716	2.32306	1.78952	0.439651	0.581586	0.276467	1.21123
A0A0B6ZXH5	ORF86291	A0A0B6ZXH5;A0A8S3ZG96	A0A0B6ZXH5;A0A8S3ZG96	tr|A0A0B6ZXH5|A0A0B6ZXH5_9EUPU F-actin-capping protein subunit alpha OS=Arion vulgaris OX=1028688 GN=ORF86291 PE=3 SV=1;tr|A0A8S3ZG96|A0A8S3ZG96_9EUPU F-actin-capping protein subunit alpha OS=Candidula unifasciata OX=100452 GN=CUNI_LOCUS11710 PE=3 SV=1	4	4	19.9	33.605	0.55102	0.215198	0.059985	0.398242	0.418101	0.389422	0.432617	0.576822	-0.12652	0.916038
A0A8S3YM99	CUNI_LOCUS1788	A0A8S3YM99;A0A0B6ZXV2	A0A8S3YM99;A0A0B6ZXV2	tr|A0A8S3YM99|A0A8S3YM99_9EUPU Cysteine and glycine-rich protein OS=Candidula unifasciata OX=100452 GN=CUNI_LOCUS1788 PE=4 SV=1;tr|A0A0B6ZXV2|A0A0B6ZXV2_9EUPU LIM zinc-binding domain-containing protein OS=Arion vulgaris OX=1028688 GN=ORF83068 PE=4 SV=1	1	1	7.2	20.564	-0.112114	-0.510192	0.499308	0.200125	-0.599298	-0.0841666	0.765012	0.83992	0.120114	1.08682
A0A0B6ZZP8	ORF88346	A0A0B6ZZP8	A0A0B6ZZP8	tr|A0A0B6ZZP8|A0A0B6ZZP8_9EUPU T-complex protein 1 subunit zeta (Fragment) OS=Arion vulgaris OX=1028688 GN=ORF88346 PE=3 SV=1	4	2	11	59.771	-0.891584	-0.873079	-1.19743	-1.44943	-1.30045	-1.40988	0.0250028	0.0731376	0.399223	1.3188
A0A0B7A0D2	ORF89356	A0A0B7A0D2;A0A0B7A1Q5	A0A0B7A0D2;A0A0B7A1Q5	tr|A0A0B7A0D2|A0A0B7A0D2_9EUPU Hemocyanin (Fragment) OS=Arion vulgaris OX=1028688 GN=ORF89356 PE=4 SV=1;tr|A0A0B7A1Q5|A0A0B7A1Q5_9EUPU Tyrosinase_Cu-bd domain-containing protein (Fragment) OS=Arion vulgaris OX=1028688 GN=ORF89351 PE=4 SV=1	5	2	6.3	95.084	7.61504	7.07755	7.82124	6.99567	6.37619	6.48268	0.0388623	0.102014	0.886427	1.84859
A0A0B7A146	ORF87763	A0A0B7A146;A0A0B7A0M9	A0A0B7A146;A0A0B7A0M9	tr|A0A0B7A146|A0A0B7A146_9EUPU Filamin-A OS=Arion vulgaris OX=1028688 GN=ORF87763 PE=3 SV=1;tr|A0A0B7A0M9|A0A0B7A0M9_9EUPU Filamin-A OS=Arion vulgaris OX=1028688 GN=ORF87773 PE=3 SV=1	4	2	7.3	89.122	1.03287	-0.0273427	1.47844	2.71074	1.57376	0.729295	0.310779	0.452042	-0.843274	0.557377
A0A0B7A255	ORF89343	A0A0B7A255	A0A0B7A255	tr|A0A0B7A255|A0A0B7A255_9EUPU Tyrosinase_Cu-bd domain-containing protein (Fragment) OS=Arion vulgaris OX=1028688 GN=ORF89343 PE=4 SV=1	5	2	14.7	44.361	7.95639	7.13056	7.72319	6.97114	5.12008	5.9407	0.0539193	0.124921	1.59274	3.01622
A0A0B7A2V3	ORF94173	A0A0B7A2V3	A0A0B7A2V3	tr|A0A0B7A2V3|A0A0B7A2V3_9EUPU Protein kinase domain-containing protein OS=Arion vulgaris OX=1028688 GN=ORF94173 PE=4 SV=1	8	6	19.4	51.456	-0.0446443	0.280407	0.0472685	0.697432	0.758986	0.512929	0.00990554	0.0396222	-0.562105	0.677313
A0A0B7A3W4	ORF92082	A0A0B7A3W4	A0A0B7A3W4	tr|A0A0B7A3W4|A0A0B7A3W4_9EUPU Argininosuccinate lyase OS=Arion vulgaris OX=1028688 GN=ORF92082 PE=3 SV=1	2	1	6.6	52.964	-1.53795	-0.363884	-2.59832				0.0340684	0.0930649	inf	inf
A0A8S3Z631	CUNI_LOCUS10595	A0A8S3Z631;A0A0B7A3Z2;A0A0B7A654	A0A8S3Z631;A0A0B7A3Z2;A0A0B7A654	tr|A0A8S3Z631|A0A8S3Z631_9EUPU Sm protein F OS=Candidula unifasciata OX=100452 GN=CUNI_LOCUS10595 PE=3 SV=1;tr|A0A0B7A3Z2|A0A0B7A3Z2_9EUPU Sm protein F OS=Arion vulgaris OX=1028688 GN=ORF95751 PE=3 SV=1;tr|A0A0B7A654|A0A0B7A654_9EUPU Sm protein F OS=Arion	2	2	25.3	9.7421				-2.37369	-2.08627	-1.89065	0.00052936	0.00555829	0	0
A0A0B7A4L9	ORF96893	A0A0B7A4L9;A0A8S3Z1L0	A0A0B7A4L9;A0A8S3Z1L0	tr|A0A0B7A4L9|A0A0B7A4L9_9EUPU CYTOSOL_AP domain-containing protein OS=Arion vulgaris OX=1028688 GN=ORF96893 PE=3 SV=1;tr|A0A8S3Z1L0|A0A8S3Z1L0_9EUPU CYTOSOL_AP domain-containing protein OS=Candidula unifasciata OX=100452 GN=CUNI_LOCUS7078 PE=3 SV=1	2	2	3.9	54.754	-0.876691	-1.44665	-1.66404	-0.214469	-1.20398	-0.920092	0.217985	0.343863	-0.549611	0.683204
A0A0B7A7V2	ORF98182	A0A0B7A7V2;A0A8S3Z4M2;A0A8S4A428	A0A0B7A7V2;A0A8S3Z4M2;A0A8S4A428	tr|A0A0B7A7V2|A0A0B7A7V2_9EUPU Ubiquitin-like domain-containing protein (Fragment) OS=Arion vulgaris OX=1028688 GN=ORF98182 PE=4 SV=1;tr|A0A8S3Z4M2|A0A8S3Z4M2_9EUPU Ubiquitin-like protein OS=Candidula unifasciata OX=100452 GN=CUNI_LOCUS7679 PE=4 SV=1;tr|A0	2	2	7.4	29.952	-1.51438	-2.56222	-2.21836	-1.03451	-0.881007	-0.387281	0.021852	0.0655559	-1.33072	0.397569
A0A0B7A8Q8	ORF103253	A0A0B7A8Q8;A0A0B7A854;A0A8S3Z888	A0A0B7A8Q8;A0A0B7A854	tr|A0A0B7A8Q8|A0A0B7A8Q8_9EUPU Vinculin (Fragment) OS=Arion vulgaris OX=1028688 GN=ORF103253 PE=3 SV=1;tr|A0A0B7A854|A0A0B7A854_9EUPU Vinculin (Fragment) OS=Arion vulgaris OX=1028688 GN=ORF103260 PE=3 SV=1	7	2	7.4	113.2	1.08437	1.13988	0.804038	1.11129	1.24825	1.35913	0.142433	0.244171	-0.230126	0.85256
A0A0B7A863	ORF103298	A0A0B7A863;A0A8S3ZJS2	A0A0B7A863;A0A8S3ZJS2	tr|A0A0B7A863|A0A0B7A863_9EUPU S-adenosylmethionine synthase OS=Arion vulgaris OX=1028688 GN=ORF103298 PE=3 SV=1;tr|A0A8S3ZJS2|A0A8S3ZJS2_9EUPU S-adenosylmethionine synthase OS=Candidula unifasciata OX=100452 GN=CUNI_LOCUS15325 PE=3 SV=1	5	4	19.5	45.536	0.602351	0.602145	0.0957978	0.602513	0.356032	-0.0791778	0.619609	0.746196	0.140309	1.10214
A0A0B7AAE2	ORF102287	A0A0B7AAE2;A0A0B7A8J5;A0A8S3YWJ9	A0A0B7AAE2;A0A0B7A8J5;A0A8S3YWJ9	tr|A0A0B7AAE2|A0A0B7AAE2_9EUPU Thymidine phosphorylase OS=Arion vulgaris OX=1028688 GN=ORF102287 PE=3 SV=1;tr|A0A0B7A8J5|A0A0B7A8J5_9EUPU Thymidine phosphorylase OS=Arion vulgaris OX=1028688 GN=ORF102292 PE=3 SV=1;tr|A0A8S3YWJ9|A0A8S3YWJ9_9EUPU Thymidine p	2	2	5.4	47.763				0.158664	-0.0382656	-0.545772	8.49119e-05	0.00203789	0	0
A0A0B7AAG8	ORF102511	A0A0B7AAG8;A0A0B7A8M9;A0A0B7A8B5	A0A0B7AAG8;A0A0B7A8M9;A0A0B7A8B5	tr|A0A0B7AAG8|A0A0B7AAG8_9EUPU DUF4139 domain-containing protein OS=Arion vulgaris OX=1028688 GN=ORF102511 PE=4 SV=1;tr|A0A0B7A8M9|A0A0B7A8M9_9EUPU DUF4139 domain-containing protein OS=Arion vulgaris OX=1028688 GN=ORF102517 PE=4 SV=1;tr|A0A0B7A8B5|A0A0B7A8	3	2	6.9	64.992	0.652493	0.307503	0.823429	-0.101612	0.10073	-1.24011	0.0857008	0.173723	1.00814	2.01131
A0A0B7A9F1	ORF100814	A0A0B7A9F1;A0A8S3ZBW9	A0A0B7A9F1;A0A8S3ZBW9	tr|A0A0B7A9F1|A0A0B7A9F1_9EUPU PARVB protein (Fragment) OS=Arion vulgaris OX=1028688 GN=ORF100814 PE=3 SV=1;tr|A0A8S3ZBW9|A0A8S3ZBW9_9EUPU Beta-parvin OS=Candidula unifasciata OX=100452 GN=CUNI_LOCUS12592 PE=3 SV=1	5	5	16.5	42.882	-0.745209	-1.37834	-1.55932	-0.958274	-0.552697	-0.507356	0.123802	0.221263	-0.554849	0.680728
A0A0B7A9Q9	ORF101293	A0A0B7A9Q9;A0A8S3Z231	A0A0B7A9Q9;A0A8S3Z231	tr|A0A0B7A9Q9|A0A0B7A9Q9_9EUPU RRM domain-containing protein (Fragment) OS=Arion vulgaris OX=1028688 GN=ORF101293 PE=4 SV=1;tr|A0A8S3Z231|A0A8S3Z231_9EUPU Polypyrimidine tract-binding protein 1 (Fragment) OS=Candidula unifasciata OX=100452 GN=CUNI_LOCUS727	2	2	8	42.263				-1.97166	-1.7485	-1.43596	0.000301864	0.00375653	0	0
A0A0B7A9X4	ORF105515	A0A0B7A9X4;A0A0B7AA82;A0A8S3ZK10;A0A8S3ZUL8;A0A8S3YJ02	A0A0B7A9X4;A0A0B7AA82	tr|A0A0B7A9X4|A0A0B7A9X4_9EUPU 60S ribosomal protein L23 (Fragment) OS=Arion vulgaris OX=1028688 GN=ORF105515 PE=3 SV=1;tr|A0A0B7AA82|A0A0B7AA82_9EUPU 60S ribosomal protein L23 (Fragment) OS=Arion vulgaris OX=1028688 GN=ORF105513 PE=3 SV=1	3	3	40	12.246				-0.801986	-0.696179	-0.180203	0.000100466	0.0021098	0	0
A0A8S3YRE0	CUNI_LOCUS5232	A0A8S3YRE0;A0A8S3YHE2;A0A0B7AA23;A0A0B7A9Z0;A0A8S3YD75;A0A0B6ZS42	A0A8S3YRE0;A0A8S3YHE2;A0A0B7AA23;A0A0B7A9Z0	tr|A0A8S3YRE0|A0A8S3YRE0_9EUPU Ras-related protein Rab-11A OS=Candidula unifasciata OX=100452 GN=CUNI_LOCUS5232 PE=4 SV=1;tr|A0A8S3YHE2|A0A8S3YHE2_9EUPU Ras-related protein Rab-11A OS=Candidula unifasciata OX=100452 GN=CUNI_LOCUS449 PE=4 SV=1;tr|A0A0B7AA23	6	6	33	24.085	-0.1315	-0.108626	-0.625268	-0.0697967	-0.0881711	-0.0533706	0.266155	0.401023	-0.218018	0.859745
A0A0B7AAS1	ORF103122	A0A0B7AAS1	A0A0B7AAS1	tr|A0A0B7AAS1|A0A0B7AAS1_9EUPU Heat shock protein 70 OS=Arion vulgaris OX=1028688 GN=ORF103122 PE=3 SV=1	8	5	12.9	73.343	0.44063	0.711226	-0.12354	2.89993	1.39523	1.46299	0.0453461	0.112031	-1.57661	0.335269
A0A0B7ABD8	ORF103876	A0A0B7ABD8;A0A8S3ZWL0	A0A0B7ABD8;A0A8S3ZWL0	tr|A0A0B7ABD8|A0A0B7ABD8_9EUPU AAA domain-containing protein OS=Arion vulgaris OX=1028688 GN=ORF103876 PE=3 SV=1;tr|A0A8S3ZWL0|A0A8S3ZWL0_9EUPU AAA domain-containing protein OS=Candidula unifasciata OX=100452 GN=CUNI_LOCUS17563 PE=3 SV=1	8	8	26.7	47.932	-1.2866	-2.19423	-1.21535	-1.24513	-0.75346	-1.6614	0.447011	0.585964	-0.3454	0.787089
A0A0B7ACN5	ORF111884	A0A0B7ACN5;A0A0B7ADD6;A0A0B7ADR3;A0A0B7ACM8;A0A8S3YNN5;A0A0B7ADC4;A0A0B7AFF8	A0A0B7ACN5;A0A0B7ADD6;A0A0B7ADR3;A0A0B7ACM8;A0A8S3YNN5;A0A0B7ADC4;A0A0B7AFF8	tr|A0A0B7ACN5|A0A0B7ACN5_9EUPU PDZ and LIM domain protein Zasp OS=Arion vulgaris OX=1028688 GN=ORF111884 PE=4 SV=1;tr|A0A0B7ADD6|A0A0B7ADD6_9EUPU PDZ and LIM domain protein Zasp OS=Arion vulgaris OX=1028688 GN=ORF111910 PE=4 SV=1;tr|A0A0B7ADR3|A0A0B7ADR3_9	2	2	3.6	58.477	-0.343242	-0.950642	-0.843506	-0.787706	-0.783439	-0.553856	0.984706	0.991925	-0.00412956	0.997142
A0A0B7AFD1	ORF114945	A0A0B7AFD1;A0A0B7AEY5	A0A0B7AFD1;A0A0B7AEY5	tr|A0A0B7AFD1|A0A0B7AFD1_9EUPU Kinesin-like protein OS=Arion vulgaris OX=1028688 GN=ORF114945 PE=3 SV=1;tr|A0A0B7AEY5|A0A0B7AEY5_9EUPU Kinesin-like protein OS=Arion vulgaris OX=1028688 GN=ORF114958 PE=3 SV=1	10	1	13.2	110.08	-2.11443	-1.58724	-2.32764	-1.48702	-1.87781	-1.76567	0.294947	0.436574	-0.299606	0.812474
A0A0B7AF15	ORF110472	A0A0B7AF15	A0A0B7AF15	tr|A0A0B7AF15|A0A0B7AF15_9EUPU D-3-phosphoglycerate dehydrogenase OS=Arion vulgaris OX=1028688 GN=ORF110472 PE=3 SV=1	4	3	9.1	57.644	-0.647994	-0.368135	-0.280313	-1.26108	0.0400944	-0.386207	0.807845	0.872784	0.103582	1.07444
A0A0B7AF40	ORF116611	A0A0B7AF40;A0A0B7AFT1	A0A0B7AF40;A0A0B7AFT1	tr|A0A0B7AF40|A0A0B7AF40_9EUPU TGc domain-containing protein OS=Arion vulgaris OX=1028688 GN=ORF116611 PE=4 SV=1;tr|A0A0B7AFT1|A0A0B7AFT1_9EUPU TGc domain-containing protein OS=Arion vulgaris OX=1028688 GN=ORF116598 PE=4 SV=1	12	2	12.1	140.47	0.787269	0.353436	0.81165	0.416121	0.362907	0.380137	0.152042	0.258011	0.264396	1.20113
A0A0B7AF49	ORF111388	A0A0B7AF49;A0A8S3YQE4;A0A8S3YIZ4;A0A0B7AFI5	A0A0B7AF49;A0A8S3YQE4;A0A8S3YIZ4;A0A0B7AFI5	tr|A0A0B7AF49|A0A0B7AF49_9EUPU Aldedh domain-containing protein OS=Arion vulgaris OX=1028688 GN=ORF111388 PE=3 SV=1;tr|A0A8S3YQE4|A0A8S3YQE4_9EUPU Aldedh domain-containing protein OS=Candidula unifasciata OX=100452 GN=CUNI_LOCUS5015 PE=3 SV=1;tr|A0A8S3YIZ4	4	4	10.5	53.207	0.373951	-0.463532	0.166461	-0.372204	0.537706	-0.779267	0.645565	0.771922	0.230215	1.17301
A0A0B7AFA2	ORF111691	A0A0B7AFA2	A0A0B7AFA2	tr|A0A0B7AFA2|A0A0B7AFA2_9EUPU Reelin (Fragment) OS=Arion vulgaris OX=1028688 GN=ORF111691 PE=3 SV=1	3	3	13.4	30.896	7.12833	7.03344	6.99282	6.89704	8.19272	7.49985	0.272758	0.405516	-0.478339	0.717804
A0A0B7AFN9	ORF116286	A0A0B7AFN9;A0A8S3ZUI5;A0A0B7AF02	A0A0B7AFN9;A0A8S3ZUI5	tr|A0A0B7AFN9|A0A0B7AFN9_9EUPU Tr-type G domain-containing protein OS=Arion vulgaris OX=1028688 GN=ORF116286 PE=3 SV=1;tr|A0A8S3ZUI5|A0A8S3ZUI5_9EUPU Tr-type G domain-containing protein OS=Candidula unifasciata OX=100452 GN=CUNI_LOCUS18611 PE=3 SV=1	8	8	18.8	65.463	-0.824887	-0.745615	-1.05615	0.125302	-0.409718	0.267383	0.018375	0.0593653	-0.869874	0.547195
A0A0B7AIX4	ORF117941	A0A0B7AIX4;A0A0B7AFS7;A0A8S4A503;A0A8S3Z324;A0A8S3ZAT6;A0A8S3YIT1	A0A0B7AIX4;A0A0B7AFS7;A0A8S4A503;A0A8S3Z324	tr|A0A0B7AIX4|A0A0B7AIX4_9EUPU 40S ribosomal protein S2 OS=Arion vulgaris OX=1028688 GN=ORF117941 PE=3 SV=1;tr|A0A0B7AFS7|A0A0B7AFS7_9EUPU 40S ribosomal protein S2 OS=Arion vulgaris OX=1028688 GN=ORF117939 PE=3 SV=1;tr|A0A8S4A503|A0A8S4A503_9EUPU 40S ribos	3	3	15.2	30.673				-0.258611	-0.46218	-0.0857381	7.27294e-06	0.000610927	0	0
A0A0B7AJY6	ORF119835	A0A0B7AJY6;A0A0B7AHY2;A0A0B7AHD5;A0A0B7AHD9;A0A8S3ZKE3;A0A8S3ZCG3	A0A0B7AJY6;A0A0B7AHY2;A0A0B7AHD5;A0A0B7AHD9	tr|A0A0B7AJY6|A0A0B7AJY6_9EUPU Pyruvate kinase (Fragment) OS=Arion vulgaris OX=1028688 GN=ORF119835 PE=3 SV=1;tr|A0A0B7AHY2|A0A0B7AHY2_9EUPU Pyruvate kinase (Fragment) OS=Arion vulgaris OX=1028688 GN=ORF119800 PE=3 SV=1;tr|A0A0B7AHD5|A0A0B7AHD5_9EUPU Pyruv	6	2	13.1	71.063	1.50432	0.833507	0.939552	0.128873	0.313746	-0.0232183	0.0143241	0.0512009	0.952659	1.93544
A0A8S3ZYE0	CUNI_LOCUS18726	A0A8S3ZYE0;A0A0B7AHT5	A0A8S3ZYE0;A0A0B7AHT5	tr|A0A8S3ZYE0|A0A8S3ZYE0_9EUPU MPN domain-containing protein OS=Candidula unifasciata OX=100452 GN=CUNI_LOCUS18726 PE=4 SV=1;tr|A0A0B7AHT5|A0A0B7AHT5_9EUPU MPN domain-containing protein OS=Arion vulgaris OX=1028688 GN=ORF121568 PE=4 SV=1	2	2	9.6	34.565	-0.0931223	-0.381086	-0.0726591	-1.90914	-0.382999	-0.867759	0.131906	0.22847	0.871011	1.82894
A0A0B7AHW9	ORF121698	A0A0B7AHW9;A0A8S3ZQQ4	A0A0B7AHW9	tr|A0A0B7AHW9|A0A0B7AHW9_9EUPU TIP120 domain-containing protein OS=Arion vulgaris OX=1028688 GN=ORF121698 PE=3 SV=1	8	8	10.9	110.55	-1.08919	-0.825924	-1.27804	-0.578837	-0.733387	-0.826449	0.078653	0.163554	-0.351494	0.783772
A0A0B7AI15	ORF119940	A0A0B7AI15	A0A0B7AI15	tr|A0A0B7AI15|A0A0B7AI15_9EUPU Transforming growth factor-beta-induced protein ig-h3 OS=Arion vulgaris OX=1028688 GN=ORF119940 PE=4 SV=1	3	3	4.8	87.455	2.60757	1.45897	2.72104	1.50591	0.478895	0.183406	0.0536022	0.124921	1.53979	2.90752
A0A0B7AID3	ORF117791	A0A0B7AID3;A0A8S3Z9D5	A0A0B7AID3;A0A8S3Z9D5	tr|A0A0B7AID3|A0A0B7AID3_9EUPU Nuclear migration protein nudC OS=Arion vulgaris OX=1028688 GN=ORF117791 PE=3 SV=1;tr|A0A8S3Z9D5|A0A8S3Z9D5_9EUPU CS domain-containing protein OS=Candidula unifasciata OX=100452 GN=CUNI_LOCUS9240 PE=4 SV=1	3	2	8.7	38.655				-1.2285	-0.756926	-0.923639	4.88901e-05	0.00149372	0	0
A0A0B7AIR7	ORF121011	A0A0B7AIR7;A0A0B7AKP1;A0A0B7AKD8	A0A0B7AIR7;A0A0B7AKP1	tr|A0A0B7AIR7|A0A0B7AIR7_9EUPU phosphoenolpyruvate carboxykinase (GTP) OS=Arion vulgaris OX=1028688 GN=ORF121011 PE=3 SV=1;tr|A0A0B7AKP1|A0A0B7AKP1_9EUPU phosphoenolpyruvate carboxykinase (GTP) (Fragment) OS=Arion vulgaris OX=1028688 GN=ORF121004 PE=3 SV=1	6	2	10.7	70.904	1.97785	1.84402	0.996151	1.88379	1.80747	1.54079	0.692485	0.796832	-0.138007	0.908773
A0A0B7AJ70	ORF119236	A0A0B7AJ70	A0A0B7AJ70	tr|A0A0B7AJ70|A0A0B7AJ70_9EUPU Calponin-homology (CH) domain-containing protein OS=Arion vulgaris OX=1028688 GN=ORF119236 PE=3 SV=1	4	2	24.3	29.111	0.282866	0.463802	1.05783	0.254182	0.412831	0.838703	0.750179	0.833254	0.099595	1.07147
A0A0B7AJY5	ORF120391	A0A0B7AJY5;A0A8S3YCU8	A0A0B7AJY5	tr|A0A0B7AJY5|A0A0B7AJY5_9EUPU Fascin (Fragment) OS=Arion vulgaris OX=1028688 GN=ORF120391 PE=3 SV=1	8	4	22.8	50.677	1.99486	2.30129	1.70784	0.979135	1.03566	0.473699	0.00907729	0.0367466	1.17183	2.25298
A0A0B7AKA6	ORF125412	A0A0B7AKA6;A0A0B7AMU4;A0A0B7AN01;A0A0B7AJX7;A0A0B6YJ67;A0A0B7AMU0	A0A0B7AKA6;A0A0B7AMU4;A0A0B7AN01	tr|A0A0B7AKA6|A0A0B7AKA6_9EUPU vesicle-fusing ATPase OS=Arion vulgaris OX=1028688 GN=ORF125412 PE=4 SV=1;tr|A0A0B7AMU4|A0A0B7AMU4_9EUPU vesicle-fusing ATPase (Fragment) OS=Arion vulgaris OX=1028688 GN=ORF125432 PE=4 SV=1;tr|A0A0B7AN01|A0A0B7AN01_9EUPU TERA	18	1	30.1	89.499	2.62559	1.55023	1.84848				6.53055e-05	0.0016879	inf	inf
A0A8S3ZMA1	CUNI_LOCUS16067	A0A8S3ZMA1;A0A0B7AKH2;A0A0B7AHX1;A0A0B6YAL3;A0A8S3ZEI8;A0A8S3YP59	A0A8S3ZMA1;A0A0B7AKH2	tr|A0A8S3ZMA1|A0A8S3ZMA1_9EUPU Rab5 OS=Candidula unifasciata OX=100452 GN=CUNI_LOCUS16067 PE=4 SV=1;tr|A0A0B7AKH2|A0A0B7AKH2_9EUPU Ras-related protein Rab-5B OS=Arion vulgaris OX=1028688 GN=ORF120735 PE=4 SV=1	6	1	36.9	23.55	-1.11262	-1.23643	-1.93039	-1.19949	-0.591192	-0.265644	0.118399	0.217388	-0.741035	0.59831
A0A8S3ZZL3	CUNI_LOCUS19068	A0A8S3ZZL3;A0A0B7ALK9;A0A8S3ZIH3;A0A0B7AKT1;A0A0B7AN94	A0A8S3ZZL3;A0A0B7ALK9;A0A8S3ZIH3;A0A0B7AKT1;A0A0B7AN94	tr|A0A8S3ZZL3|A0A8S3ZZL3_9EUPU Transcription factor BTF3 OS=Candidula unifasciata OX=100452 GN=CUNI_LOCUS19068 PE=3 SV=1;tr|A0A0B7ALK9|A0A0B7ALK9_9EUPU Transcription factor BTF3 OS=Arion vulgaris OX=1028688 GN=ORF126019 PE=3 SV=1;tr|A0A8S3ZIH3|A0A8S3ZIH3_9	4	4	34	17.279	0.963655	1.35239	0.218268	1.82741	1.82341	2.566	0.0414442	0.105908	-1.2275	0.427056
A0A8S3YKG7	CUNI_LOCUS1078	A0A8S3YKG7;A0A0B7ANS5;A0A0B7ALZ4;A0A8S3YVL3;A0A0B7AKS6;A0A0B7ALZ9;A0A0B7ALC2	A0A8S3YKG7;A0A0B7ANS5;A0A0B7ALZ4;A0A8S3YVL3;A0A0B7AKS6	tr|A0A8S3YKG7|A0A8S3YKG7_9EUPU RNA helicase OS=Candidula unifasciata OX=100452 GN=CUNI_LOCUS1078 PE=4 SV=1;tr|A0A0B7ANS5|A0A0B7ANS5_9EUPU RNA helicase OS=Arion vulgaris OX=1028688 GN=ORF127225 PE=4 SV=1;tr|A0A0B7ALZ4|A0A0B7ALZ4_9EUPU RNA helicase OS=Arion	6	6	16	48.314	-1.9061	-1.86208	-2.39762	-1.12459	-1.39243	-0.950224	0.0137627	0.0497231	-0.899518	0.536066
A0A8S4A0V7	CUNI_LOCUS20482	A0A8S4A0V7;A0A0B7AME1	A0A8S4A0V7;A0A0B7AME1	tr|A0A8S4A0V7|A0A8S4A0V7_9EUPU Isocitrate dehydrogenase [NADP] OS=Candidula unifasciata OX=100452 GN=CUNI_LOCUS20482 PE=3 SV=1;tr|A0A0B7AME1|A0A0B7AME1_9EUPU isocitrate dehydrogenase (NADP(+)) (Fragment) OS=Arion vulgaris OX=1028688 GN=ORF124277 PE=3 SV=1	6	5	16.3	50.224	0.400798	-0.0109216	-0.552445	-0.581869	-0.514239	-0.716326	0.123265	0.221263	0.549955	1.46404
A0A0B7AML2	ORF124975	A0A0B7AML2	A0A0B7AML2	tr|A0A0B7AML2|A0A0B7AML2_9EUPU Tyrosinase_Cu-bd domain-containing protein (Fragment) OS=Arion vulgaris OX=1028688 GN=ORF124975 PE=4 SV=1	4	3	11	47.157	7.66666	7.22441	7.87893	6.5138	6.29979	6.03611	0.00529438	0.0254739	1.30677	2.47386
A0A0B7ANC8	ORF129830	A0A0B7ANC8;A0A8S3Z2E9;A0A8S4A7N3	A0A0B7ANC8;A0A8S3Z2E9	tr|A0A0B7ANC8|A0A0B7ANC8_9EUPU Glycogen [starch] synthase (Fragment) OS=Arion vulgaris OX=1028688 GN=ORF129830 PE=3 SV=1;tr|A0A8S3Z2E9|A0A8S3Z2E9_9EUPU Glycogen [starch] synthase OS=Candidula unifasciata OX=100452 GN=CUNI_LOCUS8817 PE=3 SV=1	3	2	5.4	80.847	-1.67709	-1.65452	-0.787228				0.00177613	0.0121792	inf	inf
A0A0B7ANW8	ORF126900	A0A0B7ANW8;A0A8S3YW59	A0A0B7ANW8;A0A8S3YW59	tr|A0A0B7ANW8|A0A0B7ANW8_9EUPU 6-phosphogluconate dehydrogenase, decarboxylating OS=Arion vulgaris OX=1028688 GN=ORF126900 PE=3 SV=1;tr|A0A8S3YW59|A0A8S3YW59_9EUPU 6-phosphogluconate dehydrogenase, decarboxylating OS=Candidula unifasciata OX=100452 GN=CUNI	6	6	15.3	53.063	2.89269	3.11091	2.52872	2.52555	2.85259	1.96793	0.269953	0.40313	0.395417	1.31532
A0A0B7ARY8	ORF132908	A0A0B7ARY8;A0A0B7APA4;A0A0B7ARY3;A0A0B7ARQ8;A0A8S3ZL19	A0A0B7ARY8;A0A0B7APA4;A0A0B7ARY3;A0A0B7ARQ8;A0A8S3ZL19	tr|A0A0B7ARY8|A0A0B7ARY8_9EUPU Nucleosome assembly protein 1-like 1 OS=Arion vulgaris OX=1028688 GN=ORF132908 PE=3 SV=1;tr|A0A0B7APA4|A0A0B7APA4_9EUPU Nucleosome assembly protein 1-like 1 OS=Arion vulgaris OX=1028688 GN=ORF132900 PE=3 SV=1;tr|A0A0B7ARY3|A0	5	4	13.6	44.348	-0.115606	0.299625	-0.0556459	0.448602	0.261012	0.421455	0.0784571	0.163554	-0.334232	0.793206
A0A0B7APU7	ORF129110	A0A0B7APU7	A0A0B7APU7	tr|A0A0B7APU7|A0A0B7APU7_9EUPU Nuclear receptor corepressor 1 (Fragment) OS=Arion vulgaris OX=1028688 GN=ORF129110 PE=4 SV=1	2	1	18.4	13.908	0.655283	0.134617	0.0187142	0.257361	-0.0895195	0.365157	0.720274	0.816453	0.0918722	1.06575
A0A0B7AQI9	ORF135299	A0A0B7AQI9;A0A0B7AR99;A0A0B7AT91;A0A8S4A654;A0A0B7AT23;A0A8S4A2V0;A0A8S3YSG0	A0A0B7AQI9;A0A0B7AR99;A0A0B7AT91;A0A8S4A654;A0A0B7AT23	tr|A0A0B7AQI9|A0A0B7AQI9_9EUPU Aspartate--tRNA ligase, cytoplasmic OS=Arion vulgaris OX=1028688 GN=ORF135299 PE=3 SV=1;tr|A0A0B7AR99|A0A0B7AR99_9EUPU Aspartate--tRNA ligase, cytoplasmic OS=Arion vulgaris OX=1028688 GN=ORF135294 PE=3 SV=1;tr|A0A0B7AT91|A0A0	5	5	15.2	45.635	-1.68351	-0.966229	-1.36066	0.449174	0.171088	0.742638	0.00250051	0.015003	-1.7911	0.288952
A0A0B7AR86	ORF135234	A0A0B7AR86	A0A0B7AR86	tr|A0A0B7AR86|A0A0B7AR86_9EUPU protein disulfide-isomerase OS=Arion vulgaris OX=1028688 GN=ORF135234 PE=3 SV=1	2	2	7.2	42.106	-1.74475	-0.775044	-1.66954				0.00232971	0.0145715	inf	inf
A0A0B7ART5	ORF137792	A0A0B7ART5;A0A0B7AU95;A0A0B7ASI3;A0A0B7ARB9	A0A0B7ART5;A0A0B7AU95;A0A0B7ASI3;A0A0B7ARB9	tr|A0A0B7ART5|A0A0B7ART5_9EUPU Collagen alpha-5(VI) chain OS=Arion vulgaris OX=1028688 GN=ORF137792 PE=4 SV=1;tr|A0A0B7AU95|A0A0B7AU95_9EUPU Collagen, type VI, alpha 3 (Fragment) OS=Arion vulgaris OX=1028688 GN=ORF137822 PE=4 SV=1;tr|A0A0B7ASI3|A0A0B7ASI3_	2	2	1.8	232.79	1.49326	0.0749936	-0.506032				0.00279199	0.0159001	inf	inf
A0A0B7ARC3	ORF137845	A0A0B7ARC3;A0A8S3ZP56	A0A0B7ARC3;A0A8S3ZP56	tr|A0A0B7ARC3|A0A0B7ARC3_9EUPU Proteasome subunit alpha type (Fragment) OS=Arion vulgaris OX=1028688 GN=ORF137845 PE=3 SV=1;tr|A0A8S3ZP56|A0A8S3ZP56_9EUPU Proteasome subunit alpha type OS=Candidula unifasciata OX=100452 GN=CUNI_LOCUS13869 PE=3 SV=1	3	3	22.2	26.551	-0.877925	-1.27395	-1.27596	-1.61663	-1.63465	-2.3308	0.0563002	0.127817	0.718083	1.64499
A0A0B7AS67	ORF133445	A0A0B7AS67	A0A0B7AS67	tr|A0A0B7AS67|A0A0B7AS67_9EUPU ADF-H domain-containing protein OS=Arion vulgaris OX=1028688 GN=ORF133445 PE=3 SV=1	2	2	3.4	63.622	-0.0250695	0.305819	0.295992	0.902349	1.14615	0.790614	0.00753985	0.0333341	-0.754123	0.592907
A0A0B7AUH9	ORF141820	A0A0B7AUH9;A0A0B7ATT1;A0A8S3ZL11;A0A8S4A5V7	A0A0B7AUH9;A0A0B7ATT1;A0A8S3ZL11;A0A8S4A5V7	tr|A0A0B7AUH9|A0A0B7AUH9_9EUPU Alpha-centractin (Fragment) OS=Arion vulgaris OX=1028688 GN=ORF141820 PE=3 SV=1;tr|A0A0B7ATT1|A0A0B7ATT1_9EUPU Alpha-centractin OS=Arion vulgaris OX=1028688 GN=ORF141825 PE=3 SV=1;tr|A0A8S3ZL11|A0A8S3ZL11_9EUPU Alpha-centract	4	2	22	36.335	-1.04993	-2.26102	-1.56318	-1.07557	-0.686077	-1.30279	0.20094	0.321504	-0.603227	0.65828
A0A0B7AVQ5	ORF140650	A0A0B7AVQ5;A0A0B7AVQ2;A0A0B7ATZ0;A0A8S3Z4W3;A0A0B7ADY7	A0A0B7AVQ5;A0A0B7AVQ2;A0A0B7ATZ0;A0A8S3Z4W3;A0A0B7ADY7	tr|A0A0B7AVQ5|A0A0B7AVQ5_9EUPU Septin OS=Arion vulgaris OX=1028688 GN=ORF140650 PE=3 SV=1;tr|A0A0B7AVQ2|A0A0B7AVQ2_9EUPU Septin OS=Arion vulgaris OX=1028688 GN=ORF140625 PE=3 SV=1;tr|A0A0B7ATZ0|A0A0B7ATZ0_9EUPU Septin-type G domain-containing protein OS=Ar	4	2	17.7	43.117	0.698407	0.860916	0.838125	0.759285	0.985873	0.642568	0.97847	0.991925	0.00324043	1.00225
A0A0B7AUC9	ORF141450	A0A0B7AUC9;A0A8S3Z893;A0A0B7ATP2;A0A8S3YV91	A0A0B7AUC9;A0A8S3Z893;A0A0B7ATP2;A0A8S3YV91	tr|A0A0B7AUC9|A0A0B7AUC9_9EUPU Amyloid-beta A4 protein OS=Arion vulgaris OX=1028688 GN=ORF141450 PE=3 SV=1;tr|A0A8S3Z893|A0A8S3Z893_9EUPU E2 domain-containing protein (Fragment) OS=Candidula unifasciata OX=100452 GN=CUNI_LOCUS9996 PE=3 SV=1;tr|A0A0B7ATP2|A	2	2	3.4	67.623	-1.16904	-0.9295	-0.428745	-1.44034	-1.82671	-1.61062	0.0330018	0.0913482	0.783462	1.72126
A0A0B7AUD8	ORF137283	A0A0B7AUD8;A0A8S4A192;A0A0B7AR47;A0A0B7AUE2;A0A0B7AU22;A0A8S3YTZ4;A0A0B7ARK6	A0A0B7AUD8;A0A8S4A192;A0A0B7AR47;A0A0B7AUE2	tr|A0A0B7AUD8|A0A0B7AUD8_9EUPU RRM domain-containing protein OS=Arion vulgaris OX=1028688 GN=ORF137283 PE=3 SV=1;tr|A0A8S4A192|A0A8S4A192_9EUPU RRM domain-containing protein OS=Candidula unifasciata OX=100452 GN=CUNI_LOCUS19648 PE=3 SV=1;tr|A0A0B7AR47|A0A0	5	5	17.4	30.207				-1.83511	-1.19168	-1.74579	0.000634097	0.00594715	0	0
A0A0B7AUG7	ORF141770	A0A0B7AUG7;A0A8S4A1Y2;A0A8S3YPD4	A0A0B7AUG7;A0A8S4A1Y2;A0A8S3YPD4	tr|A0A0B7AUG7|A0A0B7AUG7_9EUPU Serine/threonine-protein phosphatase OS=Arion vulgaris OX=1028688 GN=ORF141770 PE=3 SV=1;tr|A0A8S4A1Y2|A0A8S4A1Y2_9EUPU Serine/threonine-protein phosphatase OS=Candidula unifasciata OX=100452 GN=CUNI_LOCUS21471 PE=3 SV=1;tr|A	4	4	20.5	35.808				-1.34287	-0.394439	-1.84828	0.00530707	0.0254739	0	0
A0A8S3ZBC9	CUNI_LOCUS9944	A0A8S3ZBC9;A0A0B7AVB2;A0A0B7BQC0;A0A8S3YQZ3;A0A8S3Z4G1;A0A8S3YZB2;A0A0B7AY50;A0A0B7AWH6;A0A0B7BPE9;A0A0B6Y3Q3;A0A8S3Z265	A0A8S3ZBC9;A0A0B7AVB2;A0A0B7BQC0;A0A8S3YQZ3;A0A8S3Z4G1;A0A8S3YZB2;A0A0B7AY50;A0A0B7AWH6	tr|A0A8S3ZBC9|A0A8S3ZBC9_9EUPU Ras-like GTP-binding protein Rho1 OS=Candidula unifasciata OX=100452 GN=CUNI_LOCUS9944 PE=4 SV=1;tr|A0A0B7AVB2|A0A0B7AVB2_9EUPU Ras-like GTP-binding protein Rho1 OS=Arion vulgaris OX=1028688 GN=ORF145456 PE=4 SV=1;tr|A0A0B7BQ	4	3	28	18.135				0.375456	0.672825	1.56912	0.00025067	0.00323943	0	0
A0A0B7AVB5	ORF145468	A0A0B7AVB5;A0A8S4A272;A0A8S3ZNV2;A0A0B7AYN3;A0A0B7BTM6	A0A0B7AVB5;A0A8S4A272;A0A8S3ZNV2;A0A0B7AYN3	tr|A0A0B7AVB5|A0A0B7AVB5_9EUPU Small monomeric GTPase OS=Arion vulgaris OX=1028688 GN=ORF145468 PE=4 SV=1;tr|A0A8S4A272|A0A8S4A272_9EUPU Cell division control protein 42 homolog OS=Candidula unifasciata OX=100452 GN=CUNI_LOCUS21531 PE=3 SV=1;tr|A0A8S3ZNV2|	5	4	36.3	21.637	0.400211	0.806627	0.318464	0.83539	1.51902	1.28672	0.0483939	0.117829	-0.705279	0.613324
A0A0B7AVW4	ORF144535	A0A0B7AVW4	A0A0B7AVW4	tr|A0A0B7AVW4|A0A0B7AVW4_9EUPU Aldedh domain-containing protein OS=Arion vulgaris OX=1028688 GN=ORF144535 PE=3 SV=1	4	1	10.5	57.187	0.728328	0.104789	-0.386642	-1.57258	1.11931	0.177701	0.791609	0.858002	0.240683	1.18155
A0A0B7AWJ0	ORF142525	A0A0B7AWJ0;A0A0B7A943;A0A0B7AAZ7;A0A0B7A321;A0A8S3ZVB9;A0A8S3Z6I9;A0A0B7BBZ6	A0A0B7AWJ0	tr|A0A0B7AWJ0|A0A0B7AWJ0_9EUPU Tr-type G domain-containing protein OS=Arion vulgaris OX=1028688 GN=ORF142525 PE=3 SV=1	13	6	14.8	94.091	1.75344	2.16462	1.73577	2.59499	2.39779	2.70612	0.0149525	0.0517943	-0.681693	0.623433
A0A0B7AWQ6	ORF146145	A0A0B7AWQ6;A0A8S3Z7E9	A0A0B7AWQ6;A0A8S3Z7E9	tr|A0A0B7AWQ6|A0A0B7AWQ6_9EUPU V-type proton ATPase subunit E OS=Arion vulgaris OX=1028688 GN=ORF146145 PE=3 SV=1;tr|A0A8S3Z7E9|A0A8S3Z7E9_9EUPU V-type proton ATPase subunit E (Fragment) OS=Candidula unifasciata OX=100452 GN=CUNI_LOCUS8660 PE=3 SV=1	3	3	9.6	26.528	2.18252	1.95282	0.826611	1.37708	1.43863	1.06704	0.454213	0.58925	0.35973	1.28319
A0A0B7AWT8	ORF142911	A0A0B7AWT8;A0A0B7AV68	A0A0B7AWT8	tr|A0A0B7AWT8|A0A0B7AWT8_9EUPU T-complex protein 1 subunit eta (Fragment) OS=Arion vulgaris OX=1028688 GN=ORF142911 PE=3 SV=1	6	4	15.5	60.108	-1.27916	-1.54421	-1.87613	-1.75904	-1.06166	-1.21914	0.465399	0.59692	-0.219884	0.858634
A0A0B7AX99	ORF149155	A0A0B7AX99;A0A8S3YQN1;A0A8S4A0W2;A0A0B7AXT4	A0A0B7AX99;A0A8S3YQN1;A0A8S4A0W2;A0A0B7AXT4	tr|A0A0B7AX99|A0A0B7AX99_9EUPU Citrate synthase OS=Arion vulgaris OX=1028688 GN=ORF149155 PE=3 SV=1;tr|A0A8S3YQN1|A0A8S3YQN1_9EUPU Citrate synthase OS=Candidula unifasciata OX=100452 GN=CUNI_LOCUS4326 PE=3 SV=1;tr|A0A8S4A0W2|A0A8S4A0W2_9EUPU Citrate syntha	6	6	15.1	52.298	-1.39369	-1.14505	-1.77217	-1.09823	-0.478429	-1.06085	0.108777	0.207664	-0.557799	0.679338
A0A0B7AXQ6	ORF148909	A0A0B7AXQ6;A0A8S3YNU2;A0A0B6ZUW1;A0A0B6ZST2;A0A0B6ZTC6;A0A0B7AY69	A0A0B7AXQ6;A0A8S3YNU2	tr|A0A0B7AXQ6|A0A0B7AXQ6_9EUPU Glucose-6-phosphate 1-dehydrogenase OS=Arion vulgaris OX=1028688 GN=ORF148909 PE=3 SV=1;tr|A0A8S3YNU2|A0A8S3YNU2_9EUPU Glucose-6-phosphate 1-dehydrogenase OS=Candidula unifasciata OX=100452 GN=CUNI_LOCUS4425 PE=3 SV=1	6	2	12.9	58.286	-0.419412	-0.29203	-0.738696	0.204328	0.188608	-0.102227	0.0250322	0.0731376	-0.580282	0.668833
A0A0B7AYU4	ORF147082	A0A0B7AYU4	A0A0B7AYU4	tr|A0A0B7AYU4|A0A0B7AYU4_9EUPU Filamin-A OS=Arion vulgaris OX=1028688 GN=ORF147082 PE=3 SV=1	5	3	10.8	89.14	1.64846	-0.138511	1.33568	1.71768	0.814896	0.115405	0.93151	0.96601	0.0658818	1.04672
A0A0B7AZ06	ORF151241	A0A0B7AZ06;A0A8S3YT52	A0A0B7AZ06;A0A8S3YT52	tr|A0A0B7AZ06|A0A0B7AZ06_9EUPU 26S proteasome non-ATPase regulatory subunit 8 (Fragment) OS=Arion vulgaris OX=1028688 GN=ORF151241 PE=3 SV=1;tr|A0A8S3YT52|A0A8S3YT52_9EUPU 26S proteasome non-ATPase regulatory subunit 8 OS=Candidula unifasciata OX=100452 GN	2	2	9.7	31.241	-1.88225	-2.51574	-1.68273	-1.17361	-1.32041	-1.95432	0.19198	0.313132	-0.544128	0.685806
A0A0B7AZ12	ORF153141	A0A0B7AZ12;A0A0B7AZA1;A0A8S4A313;A0A8S3YHQ0	A0A0B7AZ12;A0A0B7AZA1	tr|A0A0B7AZ12|A0A0B7AZ12_9EUPU V-type proton ATPase subunit OS=Arion vulgaris OX=1028688 GN=ORF153141 PE=3 SV=1;tr|A0A0B7AZA1|A0A0B7AZA1_9EUPU V-type proton ATPase subunit OS=Arion vulgaris OX=1028688 GN=ORF153486 PE=3 SV=1	3	3	15.8	40.142	-0.0342947	-0.39273	0.641953	-1.32495	-0.861495	-1.01125	0.0267929	0.0769437	1.13754	2.20006
A0A0B7AZS2	ORF152963	A0A0B7AZS2;A0A8S3ZD99;A0A0B7AYX8;A0A0B7B2C4;A0A8S3ZCF3	A0A0B7AZS2;A0A8S3ZD99	tr|A0A0B7AZS2|A0A0B7AZS2_9EUPU Coatomer subunit beta OS=Arion vulgaris OX=1028688 GN=ORF152963 PE=3 SV=1;tr|A0A8S3ZD99|A0A8S3ZD99_9EUPU Beta-coat protein (Fragment) OS=Candidula unifasciata OX=100452 GN=CUNI_LOCUS11453 PE=3 SV=1	5	5	6.8	110.44	-2.43816	-2.95958	-2.03625	-1.19827	-1.86882	-1.43308	0.0420463	0.105908	-0.97794	0.507704
A0A0B7B0C9	ORF153193	A0A0B7B0C9;A0A0B7AZY0;A0A0B6ZVG3	A0A0B7B0C9;A0A0B7AZY0;A0A0B6ZVG3	tr|A0A0B7B0C9|A0A0B7B0C9_9EUPU V-type proton ATPase subunit C (Fragment) OS=Arion vulgaris OX=1028688 GN=ORF153193 PE=3 SV=1;tr|A0A0B7AZY0|A0A0B7AZY0_9EUPU V-type proton ATPase subunit C OS=Arion vulgaris OX=1028688 GN=ORF153195 PE=3 SV=1;tr|A0A0B6ZVG3|A0A	2	2	6.7	43.096	-0.726418	-0.592052	-1.16892				9.94812e-05	0.0021098	inf	inf
A0A0B7B0H4	ORF154174	A0A0B7B0H4;A0A8S3YR52;A0A0B6YAE4;A0A8S3ZN61;A0A8S3ZMW1;A0A0B6YAN8;A0A0B6Y9Z4;A0A8S3Z4D7;A0A0B6YZD9	A0A0B7B0H4;A0A8S3YR52;A0A0B6YAE4;A0A8S3ZN61	tr|A0A0B7B0H4|A0A0B7B0H4_9EUPU ATP synthase subunit beta (Fragment) OS=Arion vulgaris OX=1028688 GN=ORF154174 PE=3 SV=1;tr|A0A8S3YR52|A0A8S3YR52_9EUPU ATP synthase subunit beta OS=Candidula unifasciata OX=100452 GN=CUNI_LOCUS3473 PE=3 SV=1;tr|A0A0B6YAE4|A0	12	12	37	58.149	0.592453	0.771595	-0.458087	-0.608544	1.15255	0.585007	0.913828	0.956531	-0.0743497	0.94977
A0A0B7B0V2	ORF155009	A0A0B7B0V2	A0A0B7B0V2	tr|A0A0B7B0V2|A0A0B7B0V2_9EUPU Obg-like ATPase 1 OS=Arion vulgaris OX=1028688 GN=ORF155009 PE=3 SV=1	6	2	16.6	44.944	0.193339	0.388962	-0.0916494	1.27571	0.981064	1.16478	0.00397414	0.0208642	-0.976968	0.508046
A0A0B7B1W7	ORF151824	A0A0B7B1W7;A0A0B7B1C8;A0A8S3Z6X9;A0A0B6ZVK6;A0A0B6ZUS1;A0A0B6ZX80;A0A0B6ZUX2;A0A0B7AYG7;A0A8S4A065	A0A0B7B1W7;A0A0B7B1C8;A0A8S3Z6X9;A0A0B6ZVK6;A0A0B6ZUS1;A0A0B6ZX80;A0A0B6ZUX2	tr|A0A0B7B1W7|A0A0B7B1W7_9EUPU Chloride intracellular channel exl-1 OS=Arion vulgaris OX=1028688 GN=ORF151824 PE=4 SV=1;tr|A0A0B7B1C8|A0A0B7B1C8_9EUPU Chloride intracellular channel protein OS=Arion vulgaris OX=1028688 GN=ORF151829 PE=4 SV=1;tr|A0A8S3Z6X9|	5	5	19.4	31.655	1.8703	2.17139	1.97805	2.29564	2.24392	2.02923	0.202043	0.321736	-0.183016	0.88086
A0A0B7B1N2	ORF158229	A0A0B7B1N2;A0A8S3ZF30;A0A0B7B549	A0A0B7B1N2;A0A8S3ZF30	tr|A0A0B7B1N2|A0A0B7B1N2_9EUPU T-complex protein 1 subunit gamma OS=Arion vulgaris OX=1028688 GN=ORF158229 PE=3 SV=1;tr|A0A8S3ZF30|A0A8S3ZF30_9EUPU T-complex protein 1 subunit gamma OS=Candidula unifasciata OX=100452 GN=CUNI_LOCUS13427 PE=3 SV=1	5	5	11.4	61.116	-1.87688	-2.16851	-2.53819	-2.52732	-1.70867	-2.01247	0.733644	0.822622	-0.111705	0.925494
A0A0B7B472	ORF163454	A0A0B7B472;A0A0B7B756;A0A0B7B7P5;A0A8S3YHN0	A0A0B7B472;A0A0B7B756;A0A0B7B7P5;A0A8S3YHN0	tr|A0A0B7B472|A0A0B7B472_9EUPU Myosin motor domain-containing protein OS=Arion vulgaris OX=1028688 GN=ORF163454 PE=3 SV=1;tr|A0A0B7B756|A0A0B7B756_9EUPU Myosin motor domain-containing protein OS=Arion vulgaris OX=1028688 GN=ORF163429 PE=3 SV=1;tr|A0A0B7B7P	36	32	20	224.9	1.99845	1.82775	2.17996	2.03934	2.44196	1.8596	0.606572	0.735786	-0.111584	0.925571
A0A0B7B670	ORF164932	A0A0B7B670;A0A8S3Z3T6;A0A8S4A684;A0A0B7B7T0;A0A0B7B5S3;A0A0B6Z0M5;A0A8S4ADX8;A0A8S3ZNW7;A0A0B6ZJM1;A0A8S3ZJY4;CON__ENSEMBL:ENSBTAP00000025008;A0A0B6Z0Z6;A0A0B6Z2B0;A0A8S3YY44	A0A0B7B670;A0A8S3Z3T6;A0A8S4A684	tr|A0A0B7B670|A0A0B7B670_9EUPU Tubulin beta chain OS=Arion vulgaris OX=1028688 GN=ORF164932 PE=3 SV=1;tr|A0A8S3Z3T6|A0A8S3Z3T6_9EUPU Tubulin beta chain OS=Candidula unifasciata OX=100452 GN=CUNI_LOCUS7389 PE=3 SV=1;tr|A0A8S4A684|A0A8S4A684_9EUPU Tubulin_C	19	2	56.4	50.342	1.24475	1.36665	1.64728	1.38668	1.75552	1.7964	0.268625	0.402938	-0.226641	0.854622
A0A0B7B7T9	ORF168806	A0A0B7B7T9;A0A0B7B6X2;A0A0B6Y267;CON__ENSEMBL:ENSBTAP00000006074	A0A0B7B7T9;A0A0B7B6X2;A0A0B6Y267	tr|A0A0B7B7T9|A0A0B7B7T9_9EUPU TSP C-terminal domain-containing protein (Fragment) OS=Arion vulgaris OX=1028688 GN=ORF168806 PE=4 SV=1;tr|A0A0B7B6X2|A0A0B7B6X2_9EUPU TSP C-terminal domain-containing protein (Fragment) OS=Arion vulgaris OX=1028688 GN=ORF168	4	2	12.2	44.686	4.59687	4.66545	5.12523	3.98224	3.51005	2.47171	0.0362972	0.0983536	1.47452	2.77891
A0A0B7B774	ORF169468	A0A0B7B774;A0A0B7BA60;A0A0B7B846;A0A0B7B836;A0A0B7BAQ7;A0A0B7B8F3;A0A0B7B840;A0A0B7B778;A0A0B7AAF6;A0A0B7ABE1;A0A0B7B8F8	A0A0B7B774;A0A0B7BA60;A0A0B7B846;A0A0B7B836;A0A0B7BAQ7;A0A0B7B8F3	tr|A0A0B7B774|A0A0B7B774_9EUPU Myosin heavy chain, striated muscle OS=Arion vulgaris OX=1028688 GN=ORF169468 PE=3 SV=1;tr|A0A0B7BA60|A0A0B7BA60_9EUPU Myosin heavy chain, striated muscle OS=Arion vulgaris OX=1028688 GN=ORF169491 PE=3 SV=1;tr|A0A0B7B846|A0A0	22	5	14.1	221.77	0.676522	-2.97558	-0.300592	0.299923	0.249464	-1.13399	0.60213	0.735786	-0.67168	0.627775
A0A0B7B784	ORF162188	A0A0B7B784;A0A8S3YNI2;A0A0B7B6L7;A0A0B6Z4R6;A0A0B7AZ26;A0A0B7AZW9;A0A8S3ZEH7	A0A0B7B784;A0A8S3YNI2;A0A0B7B6L7;A0A0B6Z4R6;A0A0B7AZ26	tr|A0A0B7B784|A0A0B7B784_9EUPU Splicing factor, arginine/serine-rich 1 OS=Arion vulgaris OX=1028688 GN=ORF162188 PE=4 SV=1;tr|A0A8S3YNI2|A0A8S3YNI2_9EUPU Splicing factor, arginine/serine-rich 1 OS=Candidula unifasciata OX=100452 GN=CUNI_LOCUS4207 PE=3 SV=1	6	6	33.5	24.995	-0.167166	0.217689	0.0383123	0.341019	0.956702	1.28119	0.0492098	0.118953	-0.830026	0.562519
A0A0B7B7H5	ORF162867	A0A0B7B7H5	A0A0B7B7H5	tr|A0A0B7B7H5|A0A0B7B7H5_9EUPU Alpha-actinin, sarcomeric OS=Arion vulgaris OX=1028688 GN=ORF162867 PE=3 SV=1	23	2	32.1	103.4	1.54833	1.20303	1.25776	0.951735	0.768159	0.147741	0.0549082	0.125504	0.71383	1.64015
A0A0B7B7P1	ORF167787	A0A0B7B7P1;A0A8S4A249	A0A0B7B7P1;A0A8S4A249	tr|A0A0B7B7P1|A0A0B7B7P1_9EUPU Proteasome subunit alpha type OS=Arion vulgaris OX=1028688 GN=ORF167787 PE=3 SV=1;tr|A0A8S4A249|A0A8S4A249_9EUPU Proteasome subunit alpha type OS=Candidula unifasciata OX=100452 GN=CUNI_LOCUS19583 PE=3 SV=1	3	3	16.6	26.572	-0.201969	-0.406942	-0.386357	-1.33031	-1.03174	-2.02629	0.0199808	0.0615921	1.13102	2.19014
A0A0B7B822	ORF169341	A0A0B7B822	A0A0B7B822	tr|A0A0B7B822|A0A0B7B822_9EUPU Calponin-homology (CH) domain-containing protein OS=Arion vulgaris OX=1028688 GN=ORF169341 PE=4 SV=1	9	3	7.4	188.69	-1.17145	-2.20213	-1.83094	-0.493307	-0.997246	-1.17419	0.0805766	0.166097	-0.846592	0.556097
A0A8S3Z3E3	CUNI_LOCUS6714	A0A8S3Z3E3;A0A0B7B9R1;A0A8S3ZI93;A0A0B7AKG5;A0A0B7AK52	A0A8S3Z3E3;A0A0B7B9R1;A0A8S3ZI93	tr|A0A8S3Z3E3|A0A8S3Z3E3_9EUPU Ras-related protein Rab-1A OS=Candidula unifasciata OX=100452 GN=CUNI_LOCUS6714 PE=4 SV=1;tr|A0A0B7B9R1|A0A0B7B9R1_9EUPU Ras-related protein Rab-1A OS=Arion vulgaris OX=1028688 GN=ORF172859 PE=4 SV=1;tr|A0A8S3ZI93|A0A8S3ZI93_	6	5	41.5	22.863	-0.208667	-0.0238082	-0.349662	0.535325	0.862896	1.13663	0.00628204	0.0297291	-1.039	0.486665
A0A0B7BAV8	ORF169732	A0A0B7BAV8;A0A0B7BAA0;A0A0B7B895;A0A0B7B7B6;A0A0B7B8K1;A0A0B7B7C2;A0A0B7B8K6;A0A0B7B889;A0A8S3Z7S3;A0A8S3ZCG7	A0A0B7BAV8;A0A0B7BAA0;A0A0B7B895;A0A0B7B7B6;A0A0B7B8K1;A0A0B7B7C2;A0A0B7B8K6;A0A0B7B889	tr|A0A0B7BAV8|A0A0B7BAV8_9EUPU Adenosylhomocysteinase OS=Arion vulgaris OX=1028688 GN=ORF169732 PE=3 SV=1;tr|A0A0B7BAA0|A0A0B7BAA0_9EUPU Adenosylhomocysteinase OS=Arion vulgaris OX=1028688 GN=ORF169737 PE=3 SV=1;tr|A0A0B7B895|A0A0B7B895_9EUPU Adenosylhomoc	9	5	22.2	58.78	0.938277	2.48006	0.240564	1.61071	1.30071	1.67123	0.67036	0.79032	-0.307918	0.807807
A0A0B7BC90	ORF172710	A0A0B7BC90	A0A0B7BC90	tr|A0A0B7BC90|A0A0B7BC90_9EUPU Cathepsin L (Fragment) OS=Arion vulgaris OX=1028688 GN=ORF172710 PE=3 SV=1	4	4	13.3	31.888	4.00232	2.45798	1.22776	1.13144	-0.424841	-1.77417	0.0658587	0.143991	2.91854	7.56083
A0A0B7BCQ8	ORF181038	A0A0B7BCQ8;A0A8S3Z676;A0A8S3ZNU6	A0A0B7BCQ8;A0A8S3Z676;A0A8S3ZNU6	tr|A0A0B7BCQ8|A0A0B7BCQ8_9EUPU Importin N-terminal domain-containing protein OS=Arion vulgaris OX=1028688 GN=ORF181038 PE=3 SV=1;tr|A0A8S3Z676|A0A8S3Z676_9EUPU Importin N-terminal domain-containing protein OS=Candidula unifasciata OX=100452 GN=CUNI_LOCUS10	4	4	5.2	123.84				-2.32627	-3.24984	-2.87792	0.0542812	0.124921	0	0
A0A0B7BFF0	ORF180516	A0A0B7BFF0;A0A8S3Z3P4;A0A8S4A690	A0A0B7BFF0;A0A8S3Z3P4;A0A8S4A690	tr|A0A0B7BFF0|A0A0B7BFF0_9EUPU Methanethiol oxidase OS=Arion vulgaris OX=1028688 GN=ORF180516 PE=3 SV=1;tr|A0A8S3Z3P4|A0A8S3Z3P4_9EUPU Methanethiol oxidase OS=Candidula unifasciata OX=100452 GN=CUNI_LOCUS6824 PE=3 SV=1;tr|A0A8S4A690|A0A8S4A690_9EUPU Methan	2	2	5.5	55.073	0.585586	-0.198345	0.626432	-1.38145	1.96675	-0.637502	0.752083	0.833254	0.355291	1.27924
A0A0B7BH80	ORF183160	A0A0B7BH80	A0A0B7BH80	tr|A0A0B7BH80|A0A0B7BH80_9EUPU Clathrin heavy chain OS=Arion vulgaris OX=1028688 GN=ORF183160 PE=3 SV=1	24	6	17.7	191.43	-0.367538	-1.49141	-0.254052	-0.143418	0.177318	-0.371617	0.236939	0.366873	-0.591761	0.663532
A0A0B7BHM3	ORF184170	A0A0B7BHM3;A0A0B7BH68;A0A8S3YQ18	A0A0B7BHM3	tr|A0A0B7BHM3|A0A0B7BHM3_9EUPU AB hydrolase-1 domain-containing protein OS=Arion vulgaris OX=1028688 GN=ORF184170 PE=3 SV=1	7	3	20.8	40.17	0.616315	1.4564	-0.888769	0.579837	0.611274	0.980882	0.661616	0.782757	-0.32935	0.795895
A0A0B7BIA3	ORF189130	A0A0B7BIA3;A0A8S3ZVP1	A0A0B7BIA3;A0A8S3ZVP1	tr|A0A0B7BIA3|A0A0B7BIA3_9EUPU Stress-induced-phosphoprotein 1 OS=Arion vulgaris OX=1028688 GN=ORF189130 PE=4 SV=1;tr|A0A8S3ZVP1|A0A8S3ZVP1_9EUPU Stress-induced-phosphoprotein 1 OS=Candidula unifasciata OX=100452 GN=CUNI_LOCUS19117 PE=4 SV=1	2	2	7.1	36.665	-0.0980886	0.137672	-0.242424	0.391123	0.476322	0.113414	0.0645009	0.143991	-0.394566	0.760718
A0A0B7BIZ6	ORF187496	A0A0B7BIZ6	A0A0B7BIZ6	tr|A0A0B7BIZ6|A0A0B7BIZ6_9EUPU J domain-containing protein (Fragment) OS=Arion vulgaris OX=1028688 GN=ORF187496 PE=4 SV=1	3	2	10.8	41.113				-0.879339	-1.96793	-1.8362	0.00446938	0.0231032	0	0
A0A8S3ZBH6	CUNI_LOCUS10718	A0A8S3ZBH6;A0A0B7BJE7	A0A8S3ZBH6;A0A0B7BJE7	tr|A0A8S3ZBH6|A0A8S3ZBH6_9EUPU Proteasome subunit beta OS=Candidula unifasciata OX=100452 GN=CUNI_LOCUS10718 PE=3 SV=1;tr|A0A0B7BJE7|A0A0B7BJE7_9EUPU Proteasome subunit beta (Fragment) OS=Arion vulgaris OX=1028688 GN=ORF191827 PE=3 SV=1	3	3	13.3	30.54	-0.950395	-2.40501	-1.06677	-1.17231	-1.3987	-1.95338	0.951015	0.97719	0.0340702	1.0239
A0A0B7BKD8	ORF190183	A0A0B7BKD8;A0A0B6ZCU5;A0A8S4A6C3;A0A8S3YKW9	A0A0B7BKD8;A0A0B6ZCU5;A0A8S4A6C3;A0A8S3YKW9	tr|A0A0B7BKD8|A0A0B7BKD8_9EUPU WD_REPEATS_REGION domain-containing protein OS=Arion vulgaris OX=1028688 GN=ORF190183 PE=3 SV=1;tr|A0A0B6ZCU5|A0A0B6ZCU5_9EUPU Guanine nucleotide-binding protein G(I)/G(S)/G(T) subunit beta-1 (Fragment) OS=Arion vulgaris OX=1	2	2	6.2	37.22				3.26034	1.5475	1.89152	0.000382896	0.00459475	0	0
A0A8S4A3G9	CUNI_LOCUS18519	A0A8S4A3G9;A0A0B7BL05;A0A0B7BHK7	A0A8S4A3G9;A0A0B7BL05;A0A0B7BHK7	tr|A0A8S4A3G9|A0A8S4A3G9_9EUPU Vacuolar protein sorting-associated protein 35 OS=Candidula unifasciata OX=100452 GN=CUNI_LOCUS18519 PE=3 SV=1;tr|A0A0B7BL05|A0A0B7BL05_9EUPU Vacuolar protein sorting-associated protein 35 (Fragment) OS=Arion vulgaris OX=1028	4	4	6.4	92.727	-1.25326	-1.94745	-1.48344	-1.06604	-1.15108	-1.3419	0.163205	0.27147	-0.375043	0.771082
A0A0B7BM14	ORF192703	A0A0B7BM14;A0A0B7BJS8	A0A0B7BM14	tr|A0A0B7BM14|A0A0B7BM14_9EUPU Filamin-A OS=Arion vulgaris OX=1028688 GN=ORF192703 PE=3 SV=1	24	6	14.2	232.83	2.62211	2.11147	2.42538	2.72951	2.46043	2.29108	0.612968	0.740853	-0.107353	0.92829
A0A0B7BMQ0	ORF201485	A0A0B7BMQ0;A0A0B7BNN7;A0A0B7BMP4;A0A0B7BNU2;A0A0B7BQW6;A0A0B7BNS3	A0A0B7BMQ0;A0A0B7BNN7;A0A0B7BMP4	tr|A0A0B7BMQ0|A0A0B7BMQ0_9EUPU FERM domain-containing protein (Fragment) OS=Arion vulgaris OX=1028688 GN=ORF201485 PE=4 SV=1;tr|A0A0B7BNN7|A0A0B7BNN7_9EUPU FERM domain-containing protein OS=Arion vulgaris OX=1028688 GN=ORF201619 PE=4 SV=1;tr|A0A0B7BMP4|A0A	7	7	17.7	49.183	0.442057	0.79893	0.566262	0.88074	0.762402	0.377651	0.719135	0.816453	-0.0711817	0.951858
A0A0B7BNN1	ORF201522	A0A0B7BNN1;A0A0B7BQZ0;A0A0B7BNT7;A0A0B7BMR2;A0A0B7BQC8;A0A0B7BQX0;A0A0B7BQA8;A0A0B7BNN3	A0A0B7BNN1;A0A0B7BQZ0;A0A0B7BNT7;A0A0B7BMR2;A0A0B7BQC8;A0A0B7BQX0;A0A0B7BQA8	tr|A0A0B7BNN1|A0A0B7BNN1_9EUPU I/LWEQ domain-containing protein OS=Arion vulgaris OX=1028688 GN=ORF201522 PE=4 SV=1;tr|A0A0B7BQZ0|A0A0B7BQZ0_9EUPU I/LWEQ domain-containing protein OS=Arion vulgaris OX=1028688 GN=ORF201648 PE=4 SV=1;tr|A0A0B7BNT7|A0A0B7BNT7	10	1	7.1	212.91				-0.0592102	-0.459203	-0.00783341	1.91318e-05	0.000918328	0	0
A0A0B7BN15	ORF202347	A0A0B7BN15;A0A0B7BP02	A0A0B7BN15;A0A0B7BP02	tr|A0A0B7BN15|A0A0B7BN15_9EUPU Twitchin OS=Arion vulgaris OX=1028688 GN=ORF202347 PE=3 SV=1;tr|A0A0B7BP02|A0A0B7BP02_9EUPU Twitchin OS=Arion vulgaris OX=1028688 GN=ORF202605 PE=3 SV=1	9	4	8	153.21	0.262991	-1.72674	0.836189	-0.300223	-2.83092	-1.28572	0.303331	0.443127	1.2631	2.40011
A0A0B7BN35	ORF202944	A0A0B7BN35;A0A0B7BQR1;A0A0B7BRA8;A0A0B7BP83;A0A0B7BNY8;A0A0B7BR94;A0A0B7BP19;A0A0B7BP56;A0A0B7BP13;A0A0B7BP72;A0A0B7BP24;A0A0B7BP67;A0A0B7BQN9;A0A0B7BR91;A0A0B7BR98;A0A0B7BRA4;A0A0B7BP09;A0A0B7BQQ6;A0A0B7BN45;A0A0B7BQP4;A0A0B7BR86;A0A0B7BQN5;A0A0B7BP88	A0A0B7BN35;A0A0B7BQR1;A0A0B7BRA8;A0A0B7BP83;A0A0B7BNY8;A0A0B7BR94;A0A0B7BP19;A0A0B7BP56	tr|A0A0B7BN35|A0A0B7BN35_9EUPU Twitchin (Fragment) OS=Arion vulgaris OX=1028688 GN=ORF202944 PE=4 SV=1;tr|A0A0B7BQR1|A0A0B7BQR1_9EUPU Twitchin (Fragment) OS=Arion vulgaris OX=1028688 GN=ORF203119 PE=4 SV=1;tr|A0A0B7BRA8|A0A0B7BRA8_9EUPU Twitchin (Fragment)	9	9	5	273.12	0.176644	-1.77465	1.1688	-0.275807	-1.53727	-1.75181	0.346075	0.484505	1.04523	2.0637
A0A0B7BNS9	ORF201458	A0A0B7BNS9	A0A0B7BNS9	tr|A0A0B7BNS9|A0A0B7BNS9_9EUPU I/LWEQ domain-containing protein (Fragment) OS=Arion vulgaris OX=1028688 GN=ORF201458 PE=4 SV=1	12	1	8.1	232.34	-0.0638135	0.158148	0.00230463	0.320555	0.21912	0.0917113	0.128789	0.226555	-0.178249	0.883775
A0A0B7BQ86	ORF201170	A0A0B7BQ86	A0A0B7BQ86	tr|A0A0B7BQ86|A0A0B7BQ86_9EUPU ADP/ATP translocase OS=Arion vulgaris OX=1028688 GN=ORF201170 PE=3 SV=1	4	1	14.7	33.238	0.622422	0.337127	1.67142	1.32176	1.95261	1.42893	0.199603	0.321013	-0.690779	0.619519
A0A0B7BR42	ORF201903	A0A0B7BR42;A0A8S4A3X9	A0A0B7BR42;A0A8S4A3X9	tr|A0A0B7BR42|A0A0B7BR42_9EUPU Vitellogenin domain-containing protein (Fragment) OS=Arion vulgaris OX=1028688 GN=ORF201903 PE=4 SV=1;tr|A0A8S4A3X9|A0A8S4A3X9_9EUPU Vitellogenin domain-containing protein OS=Candidula unifasciata OX=100452 GN=CUNI_LOCUS20550	2	2	4	49.293	0.863471	3.37299	0.473885				0.00490622	0.0246043	inf	inf
A0A0B7BRG2	ORF207676	A0A0B7BRG2;A0A0B7BRF7;A0A0B7BQM1	A0A0B7BRG2;A0A0B7BRF7;A0A0B7BQM1	tr|A0A0B7BRG2|A0A0B7BRG2_9EUPU Tyrosinase_Cu-bd domain-containing protein (Fragment) OS=Arion vulgaris OX=1028688 GN=ORF207676 PE=4 SV=1;tr|A0A0B7BRF7|A0A0B7BRF7_9EUPU Tyrosinase_Cu-bd domain-containing protein (Fragment) OS=Arion vulgaris OX=1028688 GN=OR	4	2	11.2	28.911	7.25798	6.66043	6.69892	6.70714	5.4986	5.40378	0.0957166	0.188075	1.0026	2.00361
A0A0B7BT89	ORF207903	A0A0B7BT89;A0A0B7BRG8;A0A0B7BRS0;A0A0B7BT79;A0A0B7BRR2;A0A0B7BT84;A0A0B7BTV5;A0A0B7BTV0;A0A0B7BQL8;A0A0B7BRR5;A0A0B7BQM9;A0A0B7BT74;A0A0B7BRG5	A0A0B7BT89;A0A0B7BRG8;A0A0B7BRS0;A0A0B7BT79;A0A0B7BRR2;A0A0B7BT84;A0A0B7BTV5;A0A0B7BTV0;A0A0B7BQL8;A0A0B7BRR5	tr|A0A0B7BT89|A0A0B7BT89_9EUPU Hemocyanin (Fragment) OS=Arion vulgaris OX=1028688 GN=ORF207903 PE=4 SV=1;tr|A0A0B7BRG8|A0A0B7BRG8_9EUPU Hemocyanin (Fragment) OS=Arion vulgaris OX=1028688 GN=ORF207870 PE=4 SV=1;tr|A0A0B7BRS0|A0A0B7BRS0_9EUPU Hemocyanin (Fra	21	3	8.9	252.85	7.97108	7.55789	8.0769	7.46501	7.00837	6.979	0.0324099	0.0907479	0.717826	1.6447
A0A8S3ZLB1	CUNI_LOCUS15861	A0A8S3ZLB1;A0A0B7BSH7;A0A0B7BS95;A0A0B7BS81;A0A0B7BRJ7;A0A0B7BUP5;A0A0B7BU07;A0A0B7BUN8;A0A0B7BRH9	A0A8S3ZLB1;A0A0B7BSH7;A0A0B7BS95;A0A0B7BS81;A0A0B7BRJ7;A0A0B7BUP5;A0A0B7BU07;A0A0B7BUN8;A0A0B7BRH9	tr|A0A8S3ZLB1|A0A8S3ZLB1_9EUPU CUGBP Elav-like family member 2 OS=Candidula unifasciata OX=100452 GN=CUNI_LOCUS15861 PE=3 SV=1;tr|A0A0B7BSH7|A0A0B7BSH7_9EUPU CUGBP Elav-like family member 2 (Fragment) OS=Arion vulgaris OX=1028688 GN=ORF209054 PE=3 SV=1;tr|	2	2	5.2	44.598				-0.279494	-0.0406735	0.26839	2.42765e-05	0.00101961	0	0
A0A8S4A374	CUNI_LOCUS20406	A0A8S4A374;A0A8S3ZVZ9;A0A0B7BUI7;A0A8S4A4D2;A0A8S3Z8L8;A0A8S4A434;A0A8S3ZTA2;A0A8S3YSW1;A0A0B7BX21	A0A8S4A374;A0A8S3ZVZ9;A0A0B7BUI7;A0A8S4A4D2;A0A8S3Z8L8;A0A8S4A434;A0A8S3ZTA2;A0A8S3YSW1;A0A0B7BX21	tr|A0A8S4A374|A0A8S4A374_9EUPU 40S ribosomal protein S25 (Fragment) OS=Candidula unifasciata OX=100452 GN=CUNI_LOCUS20406 PE=3 SV=1;tr|A0A8S3ZVZ9|A0A8S3ZVZ9_9EUPU 40S ribosomal protein S25 (Fragment) OS=Candidula unifasciata OX=100452 GN=CUNI_LOCUS17343 PE	2	2	24.4	8.9692	-0.245615	0	-1.34752	0.934943	0.232672	0.961438	0.060375	0.136148	-1.24073	0.423158
A0A8S4A2E5	CUNI_LOCUS19683	A0A8S4A2E5;A0A0B7BW09	A0A8S4A2E5;A0A0B7BW09	tr|A0A8S4A2E5|A0A8S4A2E5_9EUPU Heterogeneous nuclear ribonucleoprotein A1 OS=Candidula unifasciata OX=100452 GN=CUNI_LOCUS19683 PE=4 SV=1;tr|A0A0B7BW09|A0A0B7BW09_9EUPU Heterogeneous nuclear ribonucleoprotein A1 OS=Arion vulgaris OX=1028688 GN=ORF212420 PE	2	2	9.6	32.909	-0.20139	-0.26271	-0.966462	0.917046	0.324462	0.825311	0.0191156	0.0605928	-1.16579	0.445719
A0A0B7BW67	ORF212692	A0A0B7BW67;A0A8S3ZWG7;A0A8S4A3X2	A0A0B7BW67	tr|A0A0B7BW67|A0A0B7BW67_9EUPU Proteasome activator complex subunit 3 (Fragment) OS=Arion vulgaris OX=1028688 GN=ORF212692 PE=3 SV=1	3	3	14.7	31.763	-0.77082	-1.01963	-1.41155	-0.357167	-1.30726	-1.26039	0.810658	0.873016	-0.0923943	0.937965
A0A345S6Z2	EF1A	A0A345S6Z2;A0A1D8DGQ4	A0A345S6Z2;A0A1D8DGQ4	tr|A0A345S6Z2|A0A345S6Z2_CEPNE Elongation factor 1-alpha OS=Cepaea nemoralis OX=28835 GN=EF1A PE=2 SV=1;tr|A0A1D8DGQ4|A0A1D8DGQ4_HELPO Elongation factor 1-alpha OS=Helix pomatia OX=6536 GN=EF1 PE=2 SV=1	10	1	27.2	50.025	3.86242	4.19187	3.9854	4.44673	4.49057	4.89345	0.025375	0.0734999	-0.597019	0.661119
A0A345S6Z4	GAPDH	A0A345S6Z4;A0A8S3Z1W7;A0A0B7ABQ5;A0A0B6ZYX4	A0A345S6Z4;A0A8S3Z1W7;A0A0B7ABQ5	tr|A0A345S6Z4|A0A345S6Z4_CEPNE Glyceraldehyde-3-phosphate dehydrogenase OS=Cepaea nemoralis OX=28835 GN=GAPDH PE=2 SV=1;tr|A0A8S3Z1W7|A0A8S3Z1W7_9EUPU Glyceraldehyde-3-phosphate dehydrogenase OS=Candidula unifasciata OX=100452 GN=CUNI_LOCUS8892 PE=3 SV=1;t	4	2	18.1	36.229	5.44009	5.86925	5.38376	5.81585	5.89074	5.79795	0.1578	0.265105	-0.270484	0.829042
A0A3G2VFP3		A0A3G2VFP3	A0A3G2VFP3	tr|A0A3G2VFP3|A0A3G2VFP3_9EUPU Hemocyanin beta OS=Arion vulgaris OX=1028688 PE=2 SV=1	15	1	8.9	187.76	8.57175	8.37422	8.70884	6.46859	6.36472	6.22116	5.33472e-05	0.00149372	2.20012	4.59516
A0A3G2VFQ5		A0A3G2VFQ5;A0A0B6YS12;A0A8S3ZVV6;P56823;A0A0B6XZM6	A0A3G2VFQ5	tr|A0A3G2VFQ5|A0A3G2VFQ5_CORAP Hemocyanin alphaD OS=Cornu aspersum OX=6535 PE=2 SV=1	26	3	6.2	392.46	6.64959	6.61581	7.12886	6.45527	5.96391	5.72083	0.0508394	0.121149	0.751416	1.68344
A0A3G2VFW4		A0A3G2VFW4;G3FPE7	A0A3G2VFW4;G3FPE7	tr|A0A3G2VFW4|A0A3G2VFW4_HELPO Hemocyanin alphaN OS=Helix pomatia OX=6536 PE=2 SV=1;tr|G3FPE7|G3FPE7_HELLU Hemocyanin alphaN-subunit (Fragment) OS=Helix lucorum OX=31229 PE=2 SV=1	19	2	6.6	392	7.7528	7.34998	8.12648	7.64467	6.90636	6.79924	0.146011	0.249035	0.626332	1.54364
A0A3G2VHF1		A0A3G2VHF1	A0A3G2VHF1	tr|A0A3G2VHF1|A0A3G2VHF1_CORAP Hemocyanin alphaN OS=Cornu aspersum OX=6535 PE=2 SV=1	19	2	6.1	391.72	8.16284	7.64553	8.13097	7.73237	7.2279	7.12172	0.0699183	0.149634	0.619119	1.53594
A0A3G2VHN3		A0A3G2VHN3;A0A0B7BG04	A0A3G2VHN3	tr|A0A3G2VHN3|A0A3G2VHN3_CORAP Hemocyanin beta OS=Cornu aspersum OX=6535 PE=2 SV=1	22	1	5.8	391.36	8.06808	7.8966	8.32282	7.95174	6.71799	6.56425	0.0895206	0.179041	1.01784	2.02488
A0A3G2VHR9		A0A3G2VHR9;G3FPE6;P12031	A0A3G2VHR9;G3FPE6	tr|A0A3G2VHR9|A0A3G2VHR9_HELPO Hemocyanin alphaD OS=Helix pomatia OX=6536 PE=2 SV=1;tr|G3FPE6|G3FPE6_HELLU Hemocyanin alphaD-subunit OS=Helix lucorum OX=31229 PE=2 SV=1	30	2	7.4	392.94	9.8086	9.39964	10.0111	9.38181	8.63473	8.48913	0.0517792	0.12252	0.904542	1.87195
A0A3G2VMG8		A0A3G2VMG8;A0A0B7BDN3	A0A3G2VMG8;A0A0B7BDN3	tr|A0A3G2VMG8|A0A3G2VMG8_9EUPU Hemocyanin alphaN OS=Arion vulgaris OX=1028688 PE=2 SV=1;tr|A0A0B7BDN3|A0A0B7BDN3_9EUPU Hemocyanin (Fragment) OS=Arion vulgaris OX=1028688 GN=ORF180911 PE=4 SV=1	7	2	5.9	147.08	4.87559	4.5756	5.05261	4.04255	3.83067	3.38065	0.0106662	0.0407254	1.08331	2.11889
A0A8S3YAY8	CUNI_LOCUS7	A0A8S3YAY8;A0A0B6YYS8;A0A0B6Z1B8	A0A8S3YAY8;A0A0B6YYS8;A0A0B6Z1B8	tr|A0A8S3YAY8|A0A8S3YAY8_9EUPU Vacuolar protein sorting-associated protein 13C OS=Candidula unifasciata OX=100452 GN=CUNI_LOCUS7 PE=4 SV=1;tr|A0A0B6YYS8|A0A0B6YYS8_9EUPU Chorein_N domain-containing protein (Fragment) OS=Arion vulgaris OX=1028688 GN=ORF4234	2	2	3.7	70.12	-1.07661	-1.06124	-1.58339	-1.38389	-1.27491	-0.585421	0.627682	0.753218	-0.159005	0.895643
A0A8S3YCD5	CUNI_LOCUS507	A0A8S3YCD5	A0A8S3YCD5	tr|A0A8S3YCD5|A0A8S3YCD5_9EUPU Transgelin OS=Candidula unifasciata OX=100452 GN=CUNI_LOCUS507 PE=3 SV=1	7	1	37.5	43.436	0.0318576	-0.310141	-0.22859	0.0393901	-0.566625	0.127292	0.889709	0.937123	-0.0356435	0.975597
A0A8S3YCI9	CUNI_LOCUS557	A0A8S3YCI9	A0A8S3YCI9	tr|A0A8S3YCI9|A0A8S3YCI9_9EUPU EF1_GNE domain-containing protein OS=Candidula unifasciata OX=100452 GN=CUNI_LOCUS557 PE=3 SV=1	4	4	12.4	24.607				-1.30469	-1.91401	-1.22278	0.000698674	0.00617775	0	0
A0A8S3YCT7	CUNI_LOCUS365	A0A8S3YCT7	A0A8S3YCT7	tr|A0A8S3YCT7|A0A8S3YCT7_9EUPU Arginine kinase OS=Candidula unifasciata OX=100452 GN=CUNI_LOCUS365 PE=3 SV=1	4	1	13.1	40.314	2.84551	2.73362	2.98815	4.92696	4.05237	3.95471	0.010176	0.0397575	-1.45559	0.364607
A0A8S3YD83	CUNI_LOCUS6	A0A8S3YD83	A0A8S3YD83	tr|A0A8S3YD83|A0A8S3YD83_9EUPU VP13C protein (Fragment) OS=Candidula unifasciata OX=100452 GN=CUNI_LOCUS6 PE=3 SV=1	7	2	8.7	133.57	-1.86804	-1.13347	-1.7093	-1.46356	-1.43603	-0.712503	0.33194	0.472411	-0.366243	0.7758
A0A8S3YDY6	CUNI_LOCUS1001	A0A8S3YDY6	A0A8S3YDY6	tr|A0A8S3YDY6|A0A8S3YDY6_9EUPU Importin subunit beta-1 (Fragment) OS=Candidula unifasciata OX=100452 GN=CUNI_LOCUS1001 PE=4 SV=1	4	4	6.8	80.887	-0.748524	-0.234384	-0.969763	0.10559	-0.464346	0.00779111	0.129241	0.226555	-0.533902	0.690684
A0A8S3YFS4	CUNI_LOCUS786	A0A8S3YFS4	A0A8S3YFS4	tr|A0A8S3YFS4|A0A8S3YFS4_9EUPU Adenylyl-sulfate kinase OS=Candidula unifasciata OX=100452 GN=CUNI_LOCUS786 PE=3 SV=1	5	5	10.2	68.084				0.380497	1.06705	0.405578	5.021e-05	0.00149372	0	0
A0A8S3YG49	CUNI_LOCUS1052	A0A8S3YG49;A0A0B7AGE0	A0A8S3YG49	tr|A0A8S3YG49|A0A8S3YG49_9EUPU LIM zinc-binding domain-containing protein OS=Candidula unifasciata OX=100452 GN=CUNI_LOCUS1052 PE=4 SV=1	3	2	19.3	20.815	0.639706	0.114337	0.763249	0.597883	0.701499	0.825463	0.388513	0.530652	-0.202518	0.869033
A0A8S3YI15	CUNI_LOCUS560	A0A8S3YI15;A0A0B7A242;A0A0B7A4G7;O97192;A0A0B7A1Q2;A0A0B7A212;A0A0B7A2N2;A0A0B7A1R3;A0A0B7A2P3;A0A0B7A227;A0A0B7A4E2;A0A0B7A4F3;A0A0B7A499;A0A0B7A2N7;A0A0B7A219;A0A0B7A2L7;A0A0B7A4H0;A0A0B7A484;A0A0B7A4G0;A0A8S3ZRL6	A0A8S3YI15;A0A0B7A242;A0A0B7A4G7;O97192;A0A0B7A1Q2;A0A0B7A212;A0A0B7A2N2;A0A0B7A1R3;A0A0B7A2P3;A0A0B7A227;A0A0B7A4E2;A0A0B7A4F3;A0A0B7A499;A0A0B7A2N7;A0A0B7A219;A0A0B7A2L7;A0A0B7A4H0;A0A0B7A484;A0A0B7A4G0	tr|A0A8S3YI15|A0A8S3YI15_9EUPU Tropomyosin OS=Candidula unifasciata OX=100452 GN=CUNI_LOCUS560 PE=3 SV=1;tr|A0A0B7A242|A0A0B7A242_9EUPU Tropomyosin OS=Arion vulgaris OX=1028688 GN=ORF92939 PE=3 SV=1;tr|A0A0B7A4G7|A0A0B7A4G7_9EUPU Tropomyosin OS=Arion vulga	8	5	15.8	47.057	3.92852	2.36994	2.74664	0.955761	1.57098	0.674312	0.0224757	0.0668303	1.94802	3.85844
A0A8S3YJ82	CUNI_LOCUS558	A0A8S3YJ82;A0A0B6YW04;A0A0B7AWY4;A0A0B6YU61	A0A8S3YJ82;A0A0B6YW04	tr|A0A8S3YJ82|A0A8S3YJ82_9EUPU Tubulin alpha chain OS=Candidula unifasciata OX=100452 GN=CUNI_LOCUS558 PE=3 SV=1;tr|A0A0B6YW04|A0A0B6YW04_9EUPU Tubulin alpha chain (Fragment) OS=Arion vulgaris OX=1028688 GN=ORF37009 PE=3 SV=1	14	3	40	51.685	-0.573575	-0.891384	0.287723	-0.200528	-0.323393	-0.300221	0.756377	0.833254	-0.117698	0.921657
A0A8S3YKD9	CUNI_LOCUS2436	A0A8S3YKD9;A0A0B6ZVN1	A0A8S3YKD9;A0A0B6ZVN1	tr|A0A8S3YKD9|A0A8S3YKD9_9EUPU Staphylococcal nuclease domain-containing protein OS=Candidula unifasciata OX=100452 GN=CUNI_LOCUS2436 PE=4 SV=1;tr|A0A0B6ZVN1|A0A0B6ZVN1_9EUPU Staphylococcal nuclease domain-containing protein OS=Arion vulgaris OX=1028688 GN	5	5	7.3	97.872				-0.164925	-1.11912	-0.786916	0.000521421	0.00555829	0	0
A0A8S3YKJ4	CUNI_LOCUS524	A0A8S3YKJ4;A0A0B7BIW0	A0A8S3YKJ4;A0A0B7BIW0	tr|A0A8S3YKJ4|A0A8S3YKJ4_9EUPU alanine transaminase OS=Candidula unifasciata OX=100452 GN=CUNI_LOCUS524 PE=3 SV=1;tr|A0A0B7BIW0|A0A0B7BIW0_9EUPU alanine transaminase OS=Arion vulgaris OX=1028688 GN=ORF190277 PE=3 SV=1	2	2	6.4	53.495	0.00096797	-0.765607	-0.867471	0.23871	0.593299	-0.088743	0.0788563	0.163554	-0.791792	0.577626
A0A8S3YKW7	CUNI_LOCUS2596	A0A8S3YKW7;A0A0B7B4D9	A0A8S3YKW7;A0A0B7B4D9	tr|A0A8S3YKW7|A0A8S3YKW7_9EUPU GRAM domain-containing protein OS=Candidula unifasciata OX=100452 GN=CUNI_LOCUS2596 PE=4 SV=1;tr|A0A0B7B4D9|A0A0B7B4D9_9EUPU GRAM domain-containing protein OS=Arion vulgaris OX=1028688 GN=ORF156489 PE=4 SV=1	2	2	9.8	28.928				-1.8424	-2.17072	-1.28493	0.002355	0.0145715	0	0
A0A8S3YKZ6	CUNI_LOCUS1649	A0A8S3YKZ6;A0A0B7AS39;A0A8S3ZY68;A0A8S3Z7F0;A0A0B6YSF4;A0A0B6Z6S1;A0A8S4ACV5;A0A0B7B428;A0A0B7B0K1	A0A8S3YKZ6;A0A0B7AS39;A0A8S3ZY68;A0A8S3Z7F0;A0A0B6YSF4	tr|A0A8S3YKZ6|A0A8S3YKZ6_9EUPU Serine/threonine-protein phosphatase OS=Candidula unifasciata OX=100452 GN=CUNI_LOCUS1649 PE=3 SV=1;tr|A0A0B7AS39|A0A0B7AS39_9EUPU Serine/threonine-protein phosphatase OS=Arion vulgaris OX=1028688 GN=ORF136826 PE=3 SV=1;tr|A0	5	3	18	37.373	0.425329	0.184767	0.0335629	0.223827	0.426226	0.222027	0.59679	0.735786	-0.0761402	0.948592
A0A8S3YLB0	CUNI_LOCUS1700	A0A8S3YLB0;A0A0B6YT53	A0A8S3YLB0;A0A0B6YT53	tr|A0A8S3YLB0|A0A8S3YLB0_9EUPU Reelin (Fragment) OS=Candidula unifasciata OX=100452 GN=CUNI_LOCUS1700 PE=3 SV=1;tr|A0A0B6YT53|A0A0B6YT53_9EUPU Reelin (Fragment) OS=Arion vulgaris OX=1028688 GN=ORF33895 PE=3 SV=1	4	4	2	213.99	7.25756	6.77139	7.31523	6.31049	7.54238	6.81977	0.602819	0.735786	0.223848	1.16784
A0A8S3YML3	CUNI_LOCUS1114	A0A8S3YML3;A0A8S3YLS9;A0A8S3ZK81;A0A0B6Y3N4	A0A8S3YML3;A0A8S3YLS9;A0A8S3ZK81;A0A0B6Y3N4	tr|A0A8S3YML3|A0A8S3YML3_9EUPU Ribosomal protein L22 OS=Candidula unifasciata OX=100452 GN=CUNI_LOCUS1114 PE=3 SV=1;tr|A0A8S3YLS9|A0A8S3YLS9_9EUPU 60S ribosomal protein L22 OS=Candidula unifasciata OX=100452 GN=CUNI_LOCUS3362 PE=3 SV=1;tr|A0A8S3ZK81|A0A8S3	3	2	33.6	13.764	-1.28578	-0.370348	-1.24758	0.487952	-0.339038	0.146524	0.0497308	0.119354	-1.06638	0.477515
A0A8S3YMR3	CUNI_LOCUS1888	A0A8S3YMR3	A0A8S3YMR3	tr|A0A8S3YMR3|A0A8S3YMR3_9EUPU Actin-related protein 2/3 complex subunit OS=Candidula unifasciata OX=100452 GN=CUNI_LOCUS1888 PE=3 SV=1	4	1	14.4	40.852	0.836685	0.784219	0.294356	0.135278	0.619102	0.165263	0.227575	0.354005	0.331872	1.25865
A0A8S3YN87	CUNI_LOCUS4205	A0A8S3YN87;A0A0B6ZGB6;A0A0B6ZC85;A0A8S3Z132	A0A8S3YN87;A0A0B6ZGB6	tr|A0A8S3YN87|A0A8S3YN87_9EUPU Phosphatidylinositol transfer protein OS=Candidula unifasciata OX=100452 GN=CUNI_LOCUS4205 PE=4 SV=1;tr|A0A0B6ZGB6|A0A0B6ZGB6_9EUPU Phosphatidylinositol transfer protein beta OS=Arion vulgaris OX=1028688 GN=ORF63442 PE=4 SV=1	3	3	8.1	34.316				-0.680753	-0.262263	-0.319825	1.83958e-05	0.000918328	0	0
A0A8S3YNX5	CUNI_LOCUS4372	A0A8S3YNX5;A0A0B7ARV6;A0A0B7A5C2;A0A8S4A4G9;A0A0B7AXX3;A0A8S3YU58	A0A8S3YNX5;A0A0B7ARV6;A0A0B7A5C2;A0A8S4A4G9	tr|A0A8S3YNX5|A0A8S3YNX5_9EUPU RNA helicase OS=Candidula unifasciata OX=100452 GN=CUNI_LOCUS4372 PE=3 SV=1;tr|A0A0B7ARV6|A0A0B7ARV6_9EUPU RNA helicase (Fragment) OS=Arion vulgaris OX=1028688 GN=ORF136423 PE=3 SV=1;tr|A0A0B7A5C2|A0A0B7A5C2_9EUPU ATP-depende	11	11	34.1	42.37	0.145468	0.534312	-0.0244235	1.3354	0.880371	1.58344	0.0165584	0.0545454	-1.04795	0.483654
A0A8S3YP54	CUNI_LOCUS4452	A0A8S3YP54;A0A0B6XSK1	A0A8S3YP54;A0A0B6XSK1	tr|A0A8S3YP54|A0A8S3YP54_9EUPU Microtubule-associated protein RP/EB family member 1 OS=Candidula unifasciata OX=100452 GN=CUNI_LOCUS4452 PE=3 SV=1;tr|A0A0B6XSK1|A0A0B6XSK1_9EUPU Microtubule-associated protein RP/EB family member 1 (Fragment) OS=Arion vulga	4	2	20.8	30.466	2.3622	2.44007	2.34039	2.68555	2.58682	2.76712	0.00770536	0.0335759	-0.298948	0.812845
A0A8S3YPU9	CUNI_LOCUS4381	A0A8S3YPU9	A0A8S3YPU9	tr|A0A8S3YPU9|A0A8S3YPU9_9EUPU Coatomer_WDAD domain-containing protein OS=Candidula unifasciata OX=100452 GN=CUNI_LOCUS4381 PE=4 SV=1	8	8	13.2	94.027	-2.11622	-2.75368	-1.9241	-1.24476	-2.0939	-1.07177	0.120136	0.219378	-0.794526	0.576533
A0A8S3YPV0	CUNI_LOCUS4026	A0A8S3YPV0;A0A8S3YJD8	A0A8S3YPV0;A0A8S3YJD8	tr|A0A8S3YPV0|A0A8S3YPV0_9EUPU Hva1_TUDOR domain-containing protein OS=Candidula unifasciata OX=100452 GN=CUNI_LOCUS4026 PE=4 SV=1;tr|A0A8S3YJD8|A0A8S3YJD8_9EUPU Natural killer-tumor recognition protein OS=Candidula unifasciata OX=100452 GN=CUNI_LOCUS2056	2	2	6.6	22.497				0.0453278	0.443153	-0.43455	0.000149826	0.00258158	0	0
A0A8S3YQG2	CUNI_LOCUS3243	A0A8S3YQG2	A0A8S3YQG2	tr|A0A8S3YQG2|A0A8S3YQG2_9EUPU Cytosol aminopeptidase OS=Candidula unifasciata OX=100452 GN=CUNI_LOCUS3243 PE=3 SV=1	3	2	7.8	57.212	-1.24213	-1.0943	-0.863767	-1.22301	-0.213523	-1.90586	0.929553	0.96601	0.047403	1.0334
A0A8S3YQH6	CUNI_LOCUS2154	A0A8S3YQH6	A0A8S3YQH6	tr|A0A8S3YQH6|A0A8S3YQH6_9EUPU 26S proteasome non-ATPase regulatory subunit 2 OS=Candidula unifasciata OX=100452 GN=CUNI_LOCUS2154 PE=3 SV=1	5	1	8.3	99.171	-0.769741	-2.2716	-1.27361	-1.18551	-0.832171	-1.48292	0.60173	0.735786	-0.271445	0.828489
A0A8S3YQU2	CUNI_LOCUS3450	A0A8S3YQU2;A0A0B7BMU4	A0A8S3YQU2;A0A0B7BMU4	tr|A0A8S3YQU2|A0A8S3YQU2_9EUPU Coatomer subunit gamma OS=Candidula unifasciata OX=100452 GN=CUNI_LOCUS3450 PE=3 SV=1;tr|A0A0B7BMU4|A0A0B7BMU4_9EUPU Adaptin_N domain-containing protein (Fragment) OS=Arion vulgaris OX=1028688 GN=ORF199834 PE=4 SV=1	5	5	7.8	101.27	-1.31266	-2.16872	-0.875849	-1.40869	-1.65499	-0.690533	0.695342	0.797388	-0.201004	0.869945
A0A8S3YRC8	CUNI_LOCUS4546	A0A8S3YRC8	A0A8S3YRC8	tr|A0A8S3YRC8|A0A8S3YRC8_9EUPU Hemocyanin (Fragment) OS=Candidula unifasciata OX=100452 GN=CUNI_LOCUS4546 PE=4 SV=1	20	8	7.7	356.24	7.74788	7.1828	7.74743	6.77415	6.22049	6.19279	0.0120858	0.0451202	1.16356	2.24009
A0A8S3YS27	CUNI_LOCUS3803	A0A8S3YS27;A0A0B7AZ66;A0A8S3YX55;A0A0B6ZM65	A0A8S3YS27;A0A0B7AZ66;A0A8S3YX55	tr|A0A8S3YS27|A0A8S3YS27_9EUPU KH type-2 domain-containing protein OS=Candidula unifasciata OX=100452 GN=CUNI_LOCUS3803 PE=3 SV=1;tr|A0A0B7AZ66|A0A0B7AZ66_9EUPU KH type-2 domain-containing protein (Fragment) OS=Arion vulgaris OX=1028688 GN=ORF151595 PE=3 S	4	4	18.6	24.167	1.3184	0.89206	3.12931	1.60185	1.98674	1.90365	0.945274	0.97427	-0.0508217	0.965386
A0A8S3YSM7	CUNI_LOCUS4976	A0A8S3YSM7;A0A0B7B8X1;A0A0B7B593;A0A8S3YW71;A0A0B7B689;A0A0B7B6L5	A0A8S3YSM7;A0A0B7B8X1	tr|A0A8S3YSM7|A0A8S3YSM7_9EUPU Insulin-like growth factor 2 mRNA-binding protein 1 OS=Candidula unifasciata OX=100452 GN=CUNI_LOCUS4976 PE=3 SV=1;tr|A0A0B7B8X1|A0A0B7B8X1_9EUPU Insulin-like growth factor 2 mRNA-binding protein 2 (Fragment) OS=Arion vulgari	3	3	7.8	56.805				-1.65183	-2.44718	-1.92778	0.00277237	0.0159001	0	0
A0A8S3YT59	CUNI_LOCUS5875	A0A8S3YT59;A0A8S3YU67;A0A0B7B9N1;A0A0B7B9A4;A0A0B7BBF1	A0A8S3YT59;A0A8S3YU67;A0A0B7B9N1;A0A0B7B9A4	tr|A0A8S3YT59|A0A8S3YT59_9EUPU Ribosomal protein S6 kinase OS=Candidula unifasciata OX=100452 GN=CUNI_LOCUS5875 PE=3 SV=1;tr|A0A8S3YU67|A0A8S3YU67_9EUPU Ribosomal protein S6 kinase OS=Candidula unifasciata OX=100452 GN=CUNI_LOCUS4359 PE=3 SV=1;tr|A0A0B7B9N	5	5	8	81.999	-1.51029	-0.797762	-0.763432	-1.03694	-0.42333	-0.764296	0.401786	0.546197	-0.282307	0.822275
A0A8S3YTM7	CUNI_LOCUS5891	A0A8S3YTM7	A0A8S3YTM7	tr|A0A8S3YTM7|A0A8S3YTM7_9EUPU Arginine kinase OS=Candidula unifasciata OX=100452 GN=CUNI_LOCUS5891 PE=3 SV=1	9	1	20.1	48.753	3.4695	3.46789	3.05943	4.59144	3.6329	3.7761	0.111595	0.210651	-0.667873	0.629434
A0A8S3YU13	CUNI_LOCUS6071	A0A8S3YU13	A0A8S3YU13	tr|A0A8S3YU13|A0A8S3YU13_9EUPU AAA domain-containing protein OS=Candidula unifasciata OX=100452 GN=CUNI_LOCUS6071 PE=3 SV=1	4	4	14.4	45.552	-1.17988	-2.05297	-1.4649	-1.51746	-1.21434	-2.05561	0.937088	0.968805	0.0298886	1.02093
A0A8S3YUA8	CUNI_LOCUS3464	A0A8S3YUA8;A0A0B6ZYE6	A0A8S3YUA8;A0A0B6ZYE6	tr|A0A8S3YUA8|A0A8S3YUA8_9EUPU formyltetrahydrofolate dehydrogenase (Fragment) OS=Candidula unifasciata OX=100452 GN=CUNI_LOCUS3464 PE=3 SV=1;tr|A0A0B6ZYE6|A0A0B6ZYE6_9EUPU 10-formyltetrahydrofolate dehydrogenase OS=Arion vulgaris OX=1028688 GN=ORF87344 PE	4	4	10.6	60.515	0.165176	-0.262988	0.726626	-0.578698	0.439397	-1.28907	0.300883	0.44147	0.685728	1.60851
A0A8S3YUD0	CUNI_LOCUS4409	A0A8S3YUD0;A0A0B7BW87	A0A8S3YUD0	tr|A0A8S3YUD0|A0A8S3YUD0_9EUPU 60S ribosomal protein L9 OS=Candidula unifasciata OX=100452 GN=CUNI_LOCUS4409 PE=3 SV=1	3	3	15.5	20.907				-3.26136	-3.25054	-2.57808	0.0863444	0.173723	0	0
A0A8S3YUW4	CUNI_LOCUS4548	A0A8S3YUW4	A0A8S3YUW4	tr|A0A8S3YUW4|A0A8S3YUW4_9EUPU Hemocyanin (Fragment) OS=Candidula unifasciata OX=100452 GN=CUNI_LOCUS4548 PE=4 SV=1	11	4	8.5	159.01	9.02981	8.52904	9.12923	7.36835	7.27208	7.13539	0.00115868	0.00949552	1.63742	3.11109
A0A8S3YV52	CUNI_LOCUS5063	A0A8S3YV52	A0A8S3YV52	tr|A0A8S3YV52|A0A8S3YV52_9EUPU Vitellogenin domain-containing protein (Fragment) OS=Candidula unifasciata OX=100452 GN=CUNI_LOCUS5063 PE=4 SV=1	2	1	0.6	431.17	3.39646	4.04856	3.43169				4.54415e-06	0.000590527	inf	inf
A0A8S3YVN3	CUNI_LOCUS5836	A0A8S3YVN3	A0A8S3YVN3	tr|A0A8S3YVN3|A0A8S3YVN3_9EUPU vesicle-fusing ATPase OS=Candidula unifasciata OX=100452 GN=CUNI_LOCUS5836 PE=4 SV=1	19	1	32.6	90.672	3.02073	1.68061	2.35253	1.31361	1.32038	0.403747	0.0530173	0.124572	1.33871	2.52926
A0A8S3ZR02	CUNI_LOCUS17485	A0A8S3ZR02;A0A8S3YW08;A0A0B6Y0F8;A0A0B7BG60	A0A8S3ZR02;A0A8S3YW08	tr|A0A8S3ZR02|A0A8S3ZR02_9EUPU Thioredoxin domain-containing protein OS=Candidula unifasciata OX=100452 GN=CUNI_LOCUS17485 PE=3 SV=1;tr|A0A8S3YW08|A0A8S3YW08_9EUPU Thioredoxin domain-containing protein OS=Candidula unifasciata OX=100452 GN=CUNI_LOCUS5320 P	3	3	10	24.734	2.1799	2.89658	2.43917	1.82098	3.16466	2.46862	0.965216	0.988757	0.0204589	1.01428
A0A8S3YW51	CUNI_LOCUS4014	A0A8S3YW51	A0A8S3YW51	tr|A0A8S3YW51|A0A8S3YW51_9EUPU Glyceraldehyde-3-phosphate dehydrogenase OS=Candidula unifasciata OX=100452 GN=CUNI_LOCUS4014 PE=3 SV=1	3	1	12.2	36.573				4.12425	3.68805	4.02035	5.71039e-07	0.000191869	0	0
A0A8S3YWM0	CUNI_LOCUS7155	A0A8S3YWM0	A0A8S3YWM0	tr|A0A8S3YWM0|A0A8S3YWM0_9EUPU I/LWEQ domain-containing protein OS=Candidula unifasciata OX=100452 GN=CUNI_LOCUS7155 PE=4 SV=1	14	3	12.7	159.83	1.25067	1.5026	1.23355	1.61886	1.50516	1.11547	0.656349	0.779269	-0.0842201	0.943294
A0A8S3YXK5	CUNI_LOCUS5953	A0A8S3YXK5	A0A8S3YXK5	tr|A0A8S3YXK5|A0A8S3YXK5_9EUPU 60S acidic ribosomal protein P0 OS=Candidula unifasciata OX=100452 GN=CUNI_LOCUS5953 PE=3 SV=1	5	2	17.9	34.852	-0.334506	0.0997209	-0.220969	1.04714	1.06085	0.854954	0.00145466	0.0108022	-1.13957	0.453896
A0A8S3YXT1	CUNI_LOCUS6033	A0A8S3YXT1	A0A8S3YXT1	tr|A0A8S3YXT1|A0A8S3YXT1_9EUPU Endoglucanase (Fragment) OS=Candidula unifasciata OX=100452 GN=CUNI_LOCUS6033 PE=3 SV=1	4	1	8.4	48.511	0.968083	-1.13777	5.2109	5.75675	-1.05753	3.97447	0.684122	0.795381	-1.21083	0.432021
A0A8S3YXY8	CUNI_LOCUS5960	A0A8S3YXY8	A0A8S3YXY8	tr|A0A8S3YXY8|A0A8S3YXY8_9EUPU ATP-dependent 6-phosphofructokinase OS=Candidula unifasciata OX=100452 GN=CUNI_LOCUS5960 PE=3 SV=1	3	1	4	87.027	-0.0279625	-0.472241	-0.916678	0.588162	0.185097	0.0409001	0.0709485	0.150878	-0.74368	0.597214
A0A8S3YY54	CUNI_LOCUS4764	A0A8S3YY54;A0A0B6Y9C1	A0A8S3YY54	tr|A0A8S3YY54|A0A8S3YY54_9EUPU Endoplasmic reticulum resident protein 44 OS=Candidula unifasciata OX=100452 GN=CUNI_LOCUS4764 PE=4 SV=1	3	3	10	38.299				1.07939	-0.23775	-0.5955	0.00206168	0.0133216	0	0
A0A8S3YYC9	CUNI_LOCUS7532	A0A8S3YYC9;A0A0B6XXU8	A0A8S3YYC9;A0A0B6XXU8	tr|A0A8S3YYC9|A0A8S3YYC9_9EUPU AAA domain-containing protein OS=Candidula unifasciata OX=100452 GN=CUNI_LOCUS7532 PE=3 SV=1;tr|A0A0B6XXU8|A0A0B6XXU8_9EUPU AAA domain-containing protein OS=Arion vulgaris OX=1028688 GN=ORF5493 PE=3 SV=1	5	5	16	44.488	-0.908449	-2.26691	-1.25946	-1.13991	-1.13477	-1.75481	0.781848	0.850165	-0.135109	0.910601
A0A8S3YYP4	CUNI_LOCUS5969	A0A8S3YYP4;A0A0B6ZYT4	A0A8S3YYP4	tr|A0A8S3YYP4|A0A8S3YYP4_9EUPU phosphopyruvate hydratase OS=Candidula unifasciata OX=100452 GN=CUNI_LOCUS5969 PE=3 SV=1	7	4	34	35.714	3.91755	4.20924	2.78979	4.23658	3.68237	3.97241	0.520174	0.652158	-0.324928	0.798338
A0A8S3YYU1	CUNI_LOCUS6200	A0A8S3YYU1	A0A8S3YYU1	tr|A0A8S3YYU1|A0A8S3YYU1_9EUPU Transgelin OS=Candidula unifasciata OX=100452 GN=CUNI_LOCUS6200 PE=3 SV=1	2	1	16.7	22.205	1.5211	1.75622	1.60123	2.22913	2.38339	2.86212	0.0129533	0.0473078	-0.865361	0.548909
A0A8S3YYX8	CUNI_LOCUS7915	A0A8S3YYX8	A0A8S3YYX8	tr|A0A8S3YYX8|A0A8S3YYX8_9EUPU ATP-binding cassette sub-family F member 1 OS=Candidula unifasciata OX=100452 GN=CUNI_LOCUS7915 PE=4 SV=1	2	2	3.3	82.663				-1.65168	-2.14583	-1.36701	0.00132439	0.0101135	0	0
A0A8S3YZ26	CUNI_LOCUS7792	A0A8S3YZ26;A0A0B7AR76	A0A8S3YZ26;A0A0B7AR76	tr|A0A8S3YZ26|A0A8S3YZ26_9EUPU Actin-related protein 3 OS=Candidula unifasciata OX=100452 GN=CUNI_LOCUS7792 PE=3 SV=1;tr|A0A0B7AR76|A0A0B7AR76_9EUPU Actin-related protein 3 OS=Arion vulgaris OX=1028688 GN=ORF136702 PE=3 SV=1	6	6	23	47.101	2.12525	0.858045	1.28919	1.29497	1.98239	2.19163	0.434963	0.577659	-0.398834	0.758471
A0A8S3YZM9	CUNI_LOCUS6430	A0A8S3YZM9	A0A8S3YZM9	tr|A0A8S3YZM9|A0A8S3YZM9_9EUPU Fimbrin (Fragment) OS=Candidula unifasciata OX=100452 GN=CUNI_LOCUS6430 PE=4 SV=1	4	4	8	67.53	-0.0841985	-0.363616	-0.689057	-0.327171	-1.32003	-1.29494	0.179797	0.294692	0.601758	1.51757
A0A8S3Z089	CUNI_LOCUS8475	A0A8S3Z089	A0A8S3Z089	tr|A0A8S3Z089|A0A8S3Z089_9EUPU Peptidase_M24 domain-containing protein (Fragment) OS=Candidula unifasciata OX=100452 GN=CUNI_LOCUS8475 PE=4 SV=1	2	2	6.4	29.216				-2.44892	-3.395	-3.05209	0.105601	0.202753	0	0
A0A8S3Z0W5	CUNI_LOCUS6718	A0A8S3Z0W5;A0A0B7ASX7;A0A0B7AR00;A0A0B7AQ85;A0A0B7AR03;A0A0B7ASS2;A0A0B7APN7	A0A8S3Z0W5;A0A0B7ASX7;A0A0B7AR00	tr|A0A8S3Z0W5|A0A8S3Z0W5_9EUPU Serine/threonine protein phosphatase 2A regulatory subunit OS=Candidula unifasciata OX=100452 GN=CUNI_LOCUS6718 PE=3 SV=1;tr|A0A0B7ASX7|A0A0B7ASX7_9EUPU Serine/threonine protein phosphatase 2A regulatory subunit (Fragment) OS	3	3	7.6	62.855	-1.93336	-1.7148	-2.28599	-1.61577	-1.54924	-1.46407	0.0648122	0.143991	-0.435019	0.739684
A0A8S3Z0Y8	CUNI_LOCUS8701	A0A8S3Z0Y8	A0A8S3Z0Y8	tr|A0A8S3Z0Y8|A0A8S3Z0Y8_9EUPU HATPase_c domain-containing protein OS=Candidula unifasciata OX=100452 GN=CUNI_LOCUS8701 PE=3 SV=1	6	1	8.4	91.056	-0.217872	0.502146	-0.0748168	1.73653	0.624297	0.778023	0.0766801	0.162041	-0.976464	0.508224
A0A8S3Z150	CUNI_LOCUS8267	A0A8S3Z150	A0A8S3Z150	tr|A0A8S3Z150|A0A8S3Z150_9EUPU T-complex protein 1 subunit alpha (Fragment) OS=Candidula unifasciata OX=100452 GN=CUNI_LOCUS8267 PE=3 SV=1	4	4	11.1	57.505	-1.15891	-1.2245	-1.75774	-1.67466	-0.997824	-1.29144	0.839075	0.895013	-0.0590797	0.959876
A0A8S3Z1M8	CUNI_LOCUS8915	A0A8S3Z1M8;A0A8S4A1R4;A0A0B7AD66;A0A0B7ANV9;A0A0B6Z6U3;A0A0B6Z6D9;A0A0B6ZVZ8;A0A0B6ZM97	A0A8S3Z1M8;A0A8S4A1R4;A0A0B7AD66	tr|A0A8S3Z1M8|A0A8S3Z1M8_9EUPU 14_3_3 domain-containing protein OS=Candidula unifasciata OX=100452 GN=CUNI_LOCUS8915 PE=3 SV=1;tr|A0A8S4A1R4|A0A8S4A1R4_9EUPU 14_3_3 domain-containing protein OS=Candidula unifasciata OX=100452 GN=CUNI_LOCUS18534 PE=3 SV=1;t	6	5	28.3	27.729	4.16366	4.3296	4.05574	4.4387	4.21934	4.17308	0.456738	0.590247	-0.0940368	0.936898
A0A8S3ZCV2	CUNI_LOCUS10399	A0A8S3ZCV2;A0A8S3Z2U1;A0A0B6Y9Z9;A0A0B6Z536;A0A0B6YA83;A0A8S3Z3D2;A0A8S3ZIA3;A0A8S3YWH4	A0A8S3ZCV2;A0A8S3Z2U1	tr|A0A8S3ZCV2|A0A8S3ZCV2_9EUPU Ribosomal protein L19 OS=Candidula unifasciata OX=100452 GN=CUNI_LOCUS10399 PE=3 SV=1;tr|A0A8S3Z2U1|A0A8S3Z2U1_9EUPU Ribosomal protein L19 OS=Candidula unifasciata OX=100452 GN=CUNI_LOCUS8997 PE=3 SV=1	3	3	18.1	23.133				0.855961	0.501657	0.139327	4.05257e-05	0.00149372	0	0
A0A8S3Z2W6	CUNI_LOCUS7893	A0A8S3Z2W6;A0A8S3YL76;A0A0B7A3V0	A0A8S3Z2W6;A0A8S3YL76;A0A0B7A3V0	tr|A0A8S3Z2W6|A0A8S3Z2W6_9EUPU Heterogeneous nuclear ribonucleoprotein A/B OS=Candidula unifasciata OX=100452 GN=CUNI_LOCUS7893 PE=4 SV=1;tr|A0A8S3YL76|A0A8S3YL76_9EUPU RRM domain-containing protein OS=Candidula unifasciata OX=100452 GN=CUNI_LOCUS1338 PE=4	2	2	7.4	35.631	-2.10243	-1.58651	-1.62262	-0.642086	-0.784958	-0.191064	0.00728384	0.0326316	-1.23115	0.425977
A0A8S3Z312	CUNI_LOCUS8266	A0A8S3Z312	A0A8S3Z312	tr|A0A8S3Z312|A0A8S3Z312_9EUPU V-type proton ATPase subunit H OS=Candidula unifasciata OX=100452 GN=CUNI_LOCUS8266 PE=3 SV=1	9	2	20.6	55.04	0.959345	1.65577	-0.0285999	0.810169	1.12684	0.871908	0.888905	0.937123	-0.0741334	0.949913
A0A8S3Z376	CUNI_LOCUS9521	A0A8S3Z376;A0A0B6YA28;A0A8S3YWV0	A0A8S3Z376	tr|A0A8S3Z376|A0A8S3Z376_9EUPU ADF-H domain-containing protein OS=Candidula unifasciata OX=100452 GN=CUNI_LOCUS9521 PE=4 SV=1	3	3	10.2	35.413	-0.129239	-0.761421	-0.879074	-0.424678	-0.161159	-0.181547	0.248739	0.379893	-0.334117	0.79327
A0A8S3Z3F2	CUNI_LOCUS8406	A0A8S3Z3F2;A0A0B7BCI7	A0A8S3Z3F2;A0A0B7BCI7	tr|A0A8S3Z3F2|A0A8S3Z3F2_9EUPU Serine hydroxymethyltransferase OS=Candidula unifasciata OX=100452 GN=CUNI_LOCUS8406 PE=3 SV=1;tr|A0A0B7BCI7|A0A0B7BCI7_9EUPU Serine hydroxymethyltransferase OS=Arion vulgaris OX=1028688 GN=ORF180561 PE=3 SV=1	8	8	25.4	51.962	0.41297	-0.598189	0.930504	0.270611	1.66637	0.291905	0.485355	0.615394	-0.494534	0.709791
A0A8S3Z498	CUNI_LOCUS9885	A0A8S3Z498	A0A8S3Z498	tr|A0A8S3Z498|A0A8S3Z498_9EUPU Protein disulfide-isomerase OS=Candidula unifasciata OX=100452 GN=CUNI_LOCUS9885 PE=3 SV=1	3	2	4.8	55.163	-1.78646	1.5742	0.525538	4.15592	1.19072	2.58148	0.124964	0.222158	-2.53828	0.172148
A0A8S3Z4F0	CUNI_LOCUS9941	A0A8S3Z4F0;A0A0B6Y7Q5;A0A8S3YSZ5;A0A0B7B5Z0;A0A0B7B6X3	A0A8S3Z4F0;A0A0B6Y7Q5;A0A8S3YSZ5;A0A0B7B5Z0;A0A0B7B6X3	tr|A0A8S3Z4F0|A0A8S3Z4F0_9EUPU PX domain-containing protein OS=Candidula unifasciata OX=100452 GN=CUNI_LOCUS9941 PE=3 SV=1;tr|A0A0B6Y7Q5|A0A0B6Y7Q5_9EUPU Vps5 domain-containing protein (Fragment) OS=Arion vulgaris OX=1028688 GN=ORF13482 PE=4 SV=1;tr|A0A8S3	2	2	4	59.04				-0.180538	-0.278804	-0.936505	0.000204329	0.00274619	0	0
A0A8S3Z4W8	CUNI_LOCUS8198	A0A8S3Z4W8;A0A8S3Z4P7	A0A8S3Z4W8	tr|A0A8S3Z4W8|A0A8S3Z4W8_9EUPU GOLD domain-containing protein OS=Candidula unifasciata OX=100452 GN=CUNI_LOCUS8198 PE=3 SV=1	3	3	18	23.251				-2.20466	-1.67796	-1.9628	0.00047106	0.00545508	0	0
A0A8S3ZA69	CUNI_LOCUS10333	A0A8S3ZA69;A0A8S3Z5M0	A0A8S3ZA69;A0A8S3Z5M0	tr|A0A8S3ZA69|A0A8S3ZA69_9EUPU High mobility group protein B1 OS=Candidula unifasciata OX=100452 GN=CUNI_LOCUS10333 PE=4 SV=1;tr|A0A8S3Z5M0|A0A8S3Z5M0_9EUPU High mobility group protein B1 OS=Candidula unifasciata OX=100452 GN=CUNI_LOCUS9146 PE=4 SV=1	3	1	24.1	18.302	-0.279282	0.552736	-0.297092	0.347899	1.04645	0.929335	0.0915396	0.181996	-0.78244	0.581383
A0A8S3Z6T7	CUNI_LOCUS8928	A0A8S3Z6T7	A0A8S3Z6T7	tr|A0A8S3Z6T7|A0A8S3Z6T7_9EUPU OBSCN (Fragment) OS=Candidula unifasciata OX=100452 GN=CUNI_LOCUS8928 PE=4 SV=1	2	2	2.2	105				0.131296	-0.48291	0.37225	0.000153666	0.00258158	0	0
A0A8S3Z896	CUNI_LOCUS8910	A0A8S3Z896;A0A0B6XXD3	A0A8S3Z896;A0A0B6XXD3	tr|A0A8S3Z896|A0A8S3Z896_9EUPU 60S ribosomal protein L6 OS=Candidula unifasciata OX=100452 GN=CUNI_LOCUS8910 PE=3 SV=1;tr|A0A0B6XXD3|A0A0B6XXD3_9EUPU 60S ribosomal protein L6 (Fragment) OS=Arion vulgaris OX=1028688 GN=ORF4434 PE=3 SV=1	2	2	12	24.093				-0.189493	-0.114562	-0.447741	5.27256e-06	0.000590527	0	0
A0A8S3Z8U5	CUNI_LOCUS11535	A0A8S3Z8U5;A0A0B7BNZ5	A0A8S3Z8U5	tr|A0A8S3Z8U5|A0A8S3Z8U5_9EUPU ATP citrate synthase (Fragment) OS=Candidula unifasciata OX=100452 GN=CUNI_LOCUS11535 PE=3 SV=1	6	6	8.9	103.97	-1.60915	-2.18236	-3.13664	-2.38544	-0.690896	-2.11546	0.448193	0.585964	-0.578787	0.669526
A0A8S3Z917	CUNI_LOCUS11431	A0A8S3Z917;A0A0B7BDF9;A0A8S3YGG3	A0A8S3Z917;A0A0B7BDF9	tr|A0A8S3Z917|A0A8S3Z917_9EUPU FERM domain-containing protein OS=Candidula unifasciata OX=100452 GN=CUNI_LOCUS11431 PE=4 SV=1;tr|A0A0B7BDF9|A0A0B7BDF9_9EUPU FERM domain-containing protein OS=Arion vulgaris OX=1028688 GN=ORF179803 PE=4 SV=1	9	5	18.7	68.401	2.30336	2.56652	1.84349	1.62302	1.80262	0.462306	0.115716	0.214946	0.941808	1.92093
A0A8S3Z974	CUNI_LOCUS9190	A0A8S3Z974	A0A8S3Z974	tr|A0A8S3Z974|A0A8S3Z974_9EUPU Arginine kinase OS=Candidula unifasciata OX=100452 GN=CUNI_LOCUS9190 PE=3 SV=1	4	2	8.8	87.06				-1.85662	-2.70894	-2.25161	0.00672827	0.0313986	0	0
A0A8S3ZA67	CUNI_LOCUS12022	A0A8S3ZA67	A0A8S3ZA67	tr|A0A8S3ZA67|A0A8S3ZA67_9EUPU Coatomer subunit beta (Fragment) OS=Candidula unifasciata OX=100452 GN=CUNI_LOCUS12022 PE=4 SV=1	6	2	9.3	103.18	-3.16773	-3.5415	-2.51642	-1.00044	-2.35821	-0.781118	0.0424775	0.105908	-1.6953	0.308791
A0A8S3ZAA0	CUNI_LOCUS11657	A0A8S3ZAA0;A0A0B7BMQ3	A0A8S3ZAA0	tr|A0A8S3ZAA0|A0A8S3ZAA0_9EUPU AP complex subunit beta OS=Candidula unifasciata OX=100452 GN=CUNI_LOCUS11657 PE=3 SV=1	6	6	10	103.34				-2.30261	-0.964712	-0.793625	0.0101352	0.0397575	0	0
A0A8S3ZAC9	CUNI_LOCUS10706	A0A8S3ZAC9;A0A8S4A8A2	A0A8S3ZAC9	tr|A0A8S3ZAC9|A0A8S3ZAC9_9EUPU Alpha-1,4 glucan phosphorylase OS=Candidula unifasciata OX=100452 GN=CUNI_LOCUS10706 PE=3 SV=1	7	7	11.6	96.571	0.37425	-0.0222792	0.133783	-0.729648	-0.472183	-0.954864	0.00823402	0.0341559	0.880816	1.84142
A0A8S3ZAE8	CUNI_LOCUS10348	A0A8S3ZAE8;A0A0B7ARN5;A0A0B7AQE1	A0A8S3ZAE8;A0A0B7ARN5;A0A0B7AQE1	tr|A0A8S3ZAE8|A0A8S3ZAE8_9EUPU Lysine--tRNA ligase OS=Candidula unifasciata OX=100452 GN=CUNI_LOCUS10348 PE=3 SV=1;tr|A0A0B7ARN5|A0A0B7ARN5_9EUPU Lysine--tRNA ligase (Fragment) OS=Arion vulgaris OX=1028688 GN=ORF136051 PE=3 SV=1;tr|A0A0B7AQE1|A0A0B7AQE1_9E	5	5	9.6	65.368				-2.80516	-2.40147	-2.42934	0.00156655	0.0111991	0	0
A0A8S3ZAL2	CUNI_LOCUS10408	A0A8S3ZAL2	A0A8S3ZAL2	tr|A0A8S3ZAL2|A0A8S3ZAL2_9EUPU Dolichyl-diphosphooligosaccharide--protein glycosyltransferase subunit 2 OS=Candidula unifasciata OX=100452 GN=CUNI_LOCUS10408 PE=3 SV=1	3	3	6.1	71.746				-2.39689	-1.90765	-2.11167	0.000587264	0.00583134	0	0
A0A8S3ZC23	CUNI_LOCUS11316	A0A8S3ZC23	A0A8S3ZC23	tr|A0A8S3ZC23|A0A8S3ZC23_9EUPU Dynein heavy chain (Fragment) OS=Candidula unifasciata OX=100452 GN=CUNI_LOCUS11316 PE=4 SV=1	4	4	7.5	85.119	-3.30697	-3.17639	-2.48251	-1.77268	-1.1574	-1.72699	0.0113315	0.0427797	-1.43627	0.369523
A0A8S3ZC42	CUNI_LOCUS12705	A0A8S3ZC42;A0A8S3ZZ26;A0A8S4A4V6;A0A0B6ZXT2	A0A8S3ZC42;A0A8S3ZZ26;A0A8S4A4V6;A0A0B6ZXT2	tr|A0A8S3ZC42|A0A8S3ZC42_9EUPU Proteasome subunit alpha type OS=Candidula unifasciata OX=100452 GN=CUNI_LOCUS12705 PE=3 SV=1;tr|A0A8S3ZZ26|A0A8S3ZZ26_9EUPU Proteasome subunit alpha type OS=Candidula unifasciata OX=100452 GN=CUNI_LOCUS20297 PE=3 SV=1;tr|A0A	3	2	18.4	27.568	0.264819	0.0715794	0.00817755	-1.06617	-1.43215	-2.23738	0.00878994	0.0360173	1.69342	3.23424
A0A8S3ZC76	CUNI_LOCUS11376	A0A8S3ZC76;A0A0B7ARP3	A0A8S3ZC76;A0A0B7ARP3	tr|A0A8S3ZC76|A0A8S3ZC76_9EUPU DUF1907 domain-containing protein OS=Candidula unifasciata OX=100452 GN=CUNI_LOCUS11376 PE=4 SV=1;tr|A0A0B7ARP3|A0A0B7ARP3_9EUPU DUF1907 domain-containing protein OS=Arion vulgaris OX=1028688 GN=ORF132368 PE=4 SV=1	2	2	10.4	34.045	0.994632	-0.0626895	0.0179551	1.43571	2.55928	0.318611	0.199678	0.321013	-1.12123	0.4597
A0A8S3ZCR5	CUNI_LOCUS12872	A0A8S3ZCR5;A0A0B7AY56;A0A0B7AVC2	A0A8S3ZCR5	tr|A0A8S3ZCR5|A0A8S3ZCR5_9EUPU Adenylyl-sulfate kinase OS=Candidula unifasciata OX=100452 GN=CUNI_LOCUS12872 PE=3 SV=1	3	3	6.8	67.609	-1.86052	-2.11207	-2.50258	-0.751619	-0.146333	-0.0624844	0.00302803	0.016957	-1.83825	0.279661
A0A8S3ZCR6	CUNI_LOCUS12882	A0A8S3ZCR6;A0A8S3ZFR7;A0A0B6ZXI2;A0A0B6ZYZ6	A0A8S3ZCR6;A0A8S3ZFR7;A0A0B6ZXI2;A0A0B6ZYZ6	tr|A0A8S3ZCR6|A0A8S3ZCR6_9EUPU FERM domain-containing protein OS=Candidula unifasciata OX=100452 GN=CUNI_LOCUS12882 PE=4 SV=1;tr|A0A8S3ZFR7|A0A8S3ZFR7_9EUPU FERM domain-containing protein (Fragment) OS=Candidula unifasciata OX=100452 GN=CUNI_LOCUS11419 PE=	2	2	2.5	95.558				-1.23488	-1.99627	-1.4422	0.000949056	0.00817648	0	0
A0A8S3ZDD4	CUNI_LOCUS12971	A0A8S3ZDD4;A0A0B7BQ10;A0A0B7BP32	A0A8S3ZDD4;A0A0B7BQ10;A0A0B7BP32	tr|A0A8S3ZDD4|A0A8S3ZDD4_9EUPU V-type proton ATPase subunit D OS=Candidula unifasciata OX=100452 GN=CUNI_LOCUS12971 PE=3 SV=1;tr|A0A0B7BQ10|A0A0B7BQ10_9EUPU Vacuolar proton pump subunit D OS=Arion vulgaris OX=1028688 GN=ORF205084 PE=3 SV=1;tr|A0A0B7BP32|A0	2	2	9.3	27.957	0.0585089	0.185683	-0.387943	-0.445642	-0.717413	-0.715906	0.0419222	0.105908	0.578403	1.4932
A0A8S3ZDW7	CUNI_LOCUS11508	A0A8S3ZDW7;A0A0B7AH78;A0A8S3Z8P0;A0A0B7AH73;A0A0B7AJ73;A0A0B7AG33;A0A0B7AJ77	A0A8S3ZDW7;A0A0B7AH78;A0A8S3Z8P0;A0A0B7AH73;A0A0B7AJ73;A0A0B7AG33;A0A0B7AJ77	tr|A0A8S3ZDW7|A0A8S3ZDW7_9EUPU cAMP-dependent protein kinase OS=Candidula unifasciata OX=100452 GN=CUNI_LOCUS11508 PE=3 SV=1;tr|A0A0B7AH78|A0A0B7AH78_9EUPU AGC-kinase C-terminal domain-containing protein OS=Arion vulgaris OX=1028688 GN=ORF118302 PE=4 SV=1;	2	2	10.7	31.58				-1.12007	-1.80738	-0.909326	0.00112732	0.00946946	0	0
A0A8S3ZE40	CUNI_LOCUS10904	A0A8S3ZE40;A0A0B6ZNU7	A0A8S3ZE40;A0A0B6ZNU7	tr|A0A8S3ZE40|A0A8S3ZE40_9EUPU Ubiquitin carboxyl-terminal hydrolase OS=Candidula unifasciata OX=100452 GN=CUNI_LOCUS10904 PE=3 SV=1;tr|A0A0B6ZNU7|A0A0B6ZNU7_9EUPU Ubiquitin carboxyl-terminal hydrolase (Fragment) OS=Arion vulgaris OX=1028688 GN=ORF70073 PE	4	4	6.9	90.94				-1.22125	-1.88118	-1.23259	0.000654895	0.00594715	0	0
A0A8S3ZEA4	CUNI_LOCUS11723	A0A8S3ZEA4;A0A0B7AFJ9;A0A8S4A461	A0A8S3ZEA4;A0A0B7AFJ9;A0A8S4A461	tr|A0A8S3ZEA4|A0A8S3ZEA4_9EUPU Septin-7 (Fragment) OS=Candidula unifasciata OX=100452 GN=CUNI_LOCUS11723 PE=3 SV=1;tr|A0A0B7AFJ9|A0A0B7AFJ9_9EUPU Septin-7 OS=Arion vulgaris OX=1028688 GN=ORF115971 PE=3 SV=1;tr|A0A8S4A461|A0A8S4A461_9EUPU Septin OS=Candidul	9	5	24.2	53.91	0.685621	0.64393	0.781031	1.44895	1.05457	0.80672	0.104852	0.202753	-0.399883	0.75792
A0A8S3ZF38	CUNI_LOCUS11139	A0A8S3ZF38;A0A0B7AND9;A0A8S3ZGT5;A0A0B6YWY0	A0A8S3ZF38;A0A0B7AND9;A0A8S3ZGT5	tr|A0A8S3ZF38|A0A8S3ZF38_9EUPU CSD domain-containing protein OS=Candidula unifasciata OX=100452 GN=CUNI_LOCUS11139 PE=4 SV=1;tr|A0A0B7AND9|A0A0B7AND9_9EUPU CSD domain-containing protein (Fragment) OS=Arion vulgaris OX=1028688 GN=ORF126350 PE=4 SV=1;tr|A0A8	4	4	12.5	28.922	-1.82171	-1.55396	-2.01336	-1.05345	-0.269621	-0.115415	0.0145948	0.0516196	-1.31685	0.40141
A0A8S3ZFG9	CUNI_LOCUS13832	A0A8S3ZFG9;A0A8S3ZFR8;A0A0B6ZM00	A0A8S3ZFG9;A0A8S3ZFR8;A0A0B6ZM00	tr|A0A8S3ZFG9|A0A8S3ZFG9_9EUPU Amidohydro-rel domain-containing protein (Fragment) OS=Candidula unifasciata OX=100452 GN=CUNI_LOCUS13832 PE=3 SV=1;tr|A0A8S3ZFR8|A0A8S3ZFR8_9EUPU Amidohydro-rel domain-containing protein OS=Candidula unifasciata OX=100452 GN	4	4	11.2	45.785	0.0535414	-0.262849	-0.192166	0.0690011	-0.414523	-0.365027	0.599778	0.735786	0.103025	1.07402
A0A8S3ZFY2	CUNI_LOCUS13901	A0A8S3ZFY2	A0A8S3ZFY2	tr|A0A8S3ZFY2|A0A8S3ZFY2_9EUPU E1 ubiquitin-activating enzyme OS=Candidula unifasciata OX=100452 GN=CUNI_LOCUS13901 PE=3 SV=1	5	3	5.4	117.98	-1.24666	-1.49715	-1.55962	-0.870728	-1.07386	-1.33978	0.110301	0.209385	-0.339688	0.790212
A0A8S3ZGC7	CUNI_LOCUS13897	A0A8S3ZGC7;A0A8S3ZXU4;A0A0B6ZQ71;A0A0B6ZNM9	A0A8S3ZGC7;A0A8S3ZXU4;A0A0B6ZQ71	tr|A0A8S3ZGC7|A0A8S3ZGC7_9EUPU 40S ribosomal protein S13 OS=Candidula unifasciata OX=100452 GN=CUNI_LOCUS13897 PE=3 SV=1;tr|A0A8S3ZXU4|A0A8S3ZXU4_9EUPU 40S ribosomal protein S13 OS=Candidula unifasciata OX=100452 GN=CUNI_LOCUS16679 PE=3 SV=1;tr|A0A0B6ZQ71|	4	4	32.5	17.217	-0.895974	-1.91828	-1.64117	0.685261	-0.34953	0.383755	0.0163643	0.0545454	-1.72497	0.302505
A0A8S3ZHC8	CUNI_LOCUS14542	A0A8S3ZHC8;A0A0B7AM26;A0A0B7ALF3	A0A8S3ZHC8;A0A0B7AM26;A0A0B7ALF3	tr|A0A8S3ZHC8|A0A8S3ZHC8_9EUPU Isocitrate dehydrogenase [NADP] OS=Candidula unifasciata OX=100452 GN=CUNI_LOCUS14542 PE=3 SV=1;tr|A0A0B7AM26|A0A0B7AM26_9EUPU isocitrate dehydrogenase (NADP(+)) (Fragment) OS=Arion vulgaris OX=1028688 GN=ORF127416 PE=3 SV=1;	4	3	12.4	46.432	1.34538	0.501002	1.1585	0.639031	1.49057	0.987011	0.921697	0.96177	-0.0372423	0.974516
A0A8S3ZHP6	CUNI_LOCUS12019	A0A8S3ZHP6	A0A8S3ZHP6	tr|A0A8S3ZHP6|A0A8S3ZHP6_9EUPU 26S proteasome non-ATPase regulatory subunit 13 OS=Candidula unifasciata OX=100452 GN=CUNI_LOCUS12019 PE=3 SV=1	5	5	14.3	43.158	-0.531801	-1.27378	-0.786101	-0.648502	-0.959477	-1.29702	0.734484	0.822622	0.104441	1.07508
A0A8S3ZJB6	CUNI_LOCUS13766	A0A8S3ZJB6	A0A8S3ZJB6	tr|A0A8S3ZJB6|A0A8S3ZJB6_9EUPU Coatomer subunit delta OS=Candidula unifasciata OX=100452 GN=CUNI_LOCUS13766 PE=3 SV=1	8	2	15.3	57.226	-1.77386	-1.82449	-1.36471	-0.294606	-1.37463	-0.668765	0.065996	0.143991	-0.875021	0.545246
A0A8S3ZJQ5	CUNI_LOCUS15305	A0A8S3ZJQ5	A0A8S3ZJQ5	tr|A0A8S3ZJQ5|A0A8S3ZJQ5_9EUPU Phosphomannomutase OS=Candidula unifasciata OX=100452 GN=CUNI_LOCUS15305 PE=3 SV=1	2	2	11.5	28.618				-0.434975	-0.904911	0.525148	0.00147887	0.0108022	0	0
A0A8S3ZKF6	CUNI_LOCUS15595	A0A8S3ZKF6	A0A8S3ZKF6	tr|A0A8S3ZKF6|A0A8S3ZKF6_9EUPU Glutamine synthetase OS=Candidula unifasciata OX=100452 GN=CUNI_LOCUS15595 PE=3 SV=1	4	2	11.5	40.986	1.76909	1.70875	1.24349	0.909841	0.48649	0.139082	0.0187607	0.0600344	1.06197	2.08778
A0A8S3ZKU9	CUNI_LOCUS13440	A0A8S3ZKU9	A0A8S3ZKU9	tr|A0A8S3ZKU9|A0A8S3ZKU9_9EUPU ethanolamine-phosphate cytidylyltransferase (Fragment) OS=Candidula unifasciata OX=100452 GN=CUNI_LOCUS13440 PE=3 SV=1	4	4	15.4	39.544	-2.23883	-0.935067	-1.92639	-1.48953	-1.10467	-1.09517	0.319315	0.460472	-0.470304	0.721812
A0A8S3ZKW9	CUNI_LOCUS15515	A0A8S3ZKW9;A0A0B7B8T9;A0A0B7B7V9;A0A0B7BAV1;A0A8S3ZPG3	A0A8S3ZKW9;A0A0B7B8T9;A0A0B7B7V9;A0A0B7BAV1	tr|A0A8S3ZKW9|A0A8S3ZKW9_9EUPU Actin, cytoplasmic OS=Candidula unifasciata OX=100452 GN=CUNI_LOCUS15515 PE=3 SV=1;tr|A0A0B7B8T9|A0A0B7B8T9_9EUPU Actin, cytoplasmic (Fragment) OS=Arion vulgaris OX=1028688 GN=ORF170877 PE=3 SV=1;tr|A0A0B7B7V9|A0A0B7B7V9_9EUP	19	4	57.7	41.805	3.51369	3.75571	3.87174	3.4468	3.93519	3.57909	0.755521	0.833254	0.0600193	1.04248
A0A8S3ZL38	CUNI_LOCUS15902	A0A8S3ZL38;A0A0B6Z668	A0A8S3ZL38;A0A0B6Z668	tr|A0A8S3ZL38|A0A8S3ZL38_9EUPU Cytosolic purine 5-nucleotidase OS=Candidula unifasciata OX=100452 GN=CUNI_LOCUS15902 PE=3 SV=1;tr|A0A0B6Z668|A0A0B6Z668_9EUPU 5-nucleotidase (Fragment) OS=Arion vulgaris OX=1028688 GN=ORF49785 PE=3 SV=1	2	2	5.5	45.749	-0.767585	-1.83274	-1.5173	-1.20426	-1.61611	-1.77099	0.682188	0.795381	0.157913	1.11567
A0A8S3ZLN8	CUNI_LOCUS13794	A0A8S3ZLN8	A0A8S3ZLN8	tr|A0A8S3ZLN8|A0A8S3ZLN8_9EUPU serine--tRNA ligase OS=Candidula unifasciata OX=100452 GN=CUNI_LOCUS13794 PE=3 SV=1	4	2	12.8	57.385	0.389705	0.941114	0.171248	1.06029	1.41954	1.17245	0.046909	0.115047	-0.71674	0.608471
A0A8S3ZLW9	CUNI_LOCUS16202	A0A8S3ZLW9	A0A8S3ZLW9	tr|A0A8S3ZLW9|A0A8S3ZLW9_9EUPU threonine--tRNA ligase (Fragment) OS=Candidula unifasciata OX=100452 GN=CUNI_LOCUS16202 PE=3 SV=1	5	2	10.2	70.565	-0.317674	-0.0864576	-0.622248	-0.0515272	-0.167476	-0.816555	0.991925	0.991925	0.00305943	1.00212
A0A8S3ZLX5	CUNI_LOCUS13800	A0A8S3ZLX5	A0A8S3ZLX5	tr|A0A8S3ZLX5|A0A8S3ZLX5_9EUPU Filamin-A OS=Candidula unifasciata OX=100452 GN=CUNI_LOCUS13800 PE=3 SV=1	9	2	6.3	181.92	0.424945	0.122122	-0.141378	0.256055	-0.0433695	0.186131	0.990812	0.991925	0.00229023	1.00159
A0A8S3ZMG0	CUNI_LOCUS16275	A0A8S3ZMG0	A0A8S3ZMG0	tr|A0A8S3ZMG0|A0A8S3ZMG0_9EUPU Obg-like ATPase 1 OS=Candidula unifasciata OX=100452 GN=CUNI_LOCUS16275 PE=3 SV=1	6	2	12.8	45.091				-1.7928	-2.23214	-1.41569	0.00184897	0.0124251	0	0
A0A8S3ZMT4	CUNI_LOCUS16425	A0A8S3ZMT4	A0A8S3ZMT4	tr|A0A8S3ZMT4|A0A8S3ZMT4_9EUPU Transaldolase OS=Candidula unifasciata OX=100452 GN=CUNI_LOCUS16425 PE=4 SV=1	2	2	4.7	73.934	-0.994395	-0.651701	-0.729978	-0.634922	0.206157	-0.833496	0.330016	0.471852	-0.371271	0.773101
A0A8S3ZMT7	CUNI_LOCUS14170	A0A8S3ZMT7	A0A8S3ZMT7	tr|A0A8S3ZMT7|A0A8S3ZMT7_9EUPU Polypyrimidine tract-binding protein 1 OS=Candidula unifasciata OX=100452 GN=CUNI_LOCUS14170 PE=4 SV=1	3	1	7.6	56.905	-0.706814	-0.118393	-0.881968	0.263871	-0.178773	0.465334	0.0656941	0.143991	-0.752536	0.593559
A0A8S3ZNZ3	CUNI_LOCUS16805	A0A8S3ZNZ3	A0A8S3ZNZ3	tr|A0A8S3ZNZ3|A0A8S3ZNZ3_9EUPU H(+)-transporting two-sector ATPase OS=Candidula unifasciata OX=100452 GN=CUNI_LOCUS16805 PE=3 SV=1	9	1	20.1	69.422	2.94085	2.6707	1.66246	2.05249	2.15311	1.79559	0.352152	0.490967	0.424275	1.3419
A0A8S3ZPD9	CUNI_LOCUS14804	A0A8S3ZPD9	A0A8S3ZPD9	tr|A0A8S3ZPD9|A0A8S3ZPD9_9EUPU Peroxidase (Fragment) OS=Candidula unifasciata OX=100452 GN=CUNI_LOCUS14804 PE=4 SV=1	8	8	8.4	142.51	1.07656	2.15755	1.29213	0.893896	1.35582	0.492107	0.224131	0.351907	0.594805	1.51027
A0A8S3ZQP3	CUNI_LOCUS17391	A0A8S3ZQP3;A0A8S3ZPX4	A0A8S3ZQP3	tr|A0A8S3ZQP3|A0A8S3ZQP3_9EUPU Peptidase_M24 domain-containing protein OS=Candidula unifasciata OX=100452 GN=CUNI_LOCUS17391 PE=3 SV=1	4	3	12	39.903	-0.337195	-0.12532	-0.222687	0.575866	-0.197441	0.117765	0.165848	0.274506	-0.393797	0.761124
A0A8S3ZQX7	CUNI_LOCUS15320	A0A8S3ZQX7	A0A8S3ZQX7	tr|A0A8S3ZQX7|A0A8S3ZQX7_9EUPU DJ-1_PfpI domain-containing protein OS=Candidula unifasciata OX=100452 GN=CUNI_LOCUS15320 PE=4 SV=1	2	2	8.3	24.354	-0.421226	-0.231119	-0.832778	-0.16171	0.591654	-0.752063	0.415758	0.558778	-0.387668	0.764364
A0A8S3ZRB9	CUNI_LOCUS17621	A0A8S3ZRB9;A0A0B6ZYC5;A0A0B6ZYL1	A0A8S3ZRB9;A0A0B6ZYC5	tr|A0A8S3ZRB9|A0A8S3ZRB9_9EUPU Calponin-homology (CH) domain-containing protein OS=Candidula unifasciata OX=100452 GN=CUNI_LOCUS17621 PE=4 SV=1;tr|A0A0B6ZYC5|A0A0B6ZYC5_9EUPU Calponin-homology (CH) domain-containing protein OS=Arion vulgaris OX=1028688 GN=	5	3	38	18.45	4.15543	2.50076	3.20521	3.01219	3.34422	3.81996	0.853625	0.907652	-0.10499	0.929811
A0A8S3ZRF1	CUNI_LOCUS15813	A0A8S3ZRF1;A0A0B6ZG22;A0A8S3ZK92;A0A0B6ZHY4;A0A0B7A0P5;A0A0B6ZGF8	A0A8S3ZRF1;A0A0B6ZG22;A0A8S3ZK92;A0A0B6ZHY4	tr|A0A8S3ZRF1|A0A8S3ZRF1_9EUPU Myosin regulatory light chain OS=Candidula unifasciata OX=100452 GN=CUNI_LOCUS15813 PE=4 SV=1;tr|A0A0B6ZG22|A0A0B6ZG22_9EUPU Myosin regulatory light chain OS=Arion vulgaris OX=1028688 GN=ORF62733 PE=4 SV=1;tr|A0A8S3ZK92|A0A8S	7	7	36.2	19.959	2.97417	2.12698	1.58833	1.80915	1.80072	1.21757	0.238478	0.367563	0.620681	1.5376
A0A8S3ZRU5	CUNI_LOCUS14679	A0A8S3ZRU5	A0A8S3ZRU5	tr|A0A8S3ZRU5|A0A8S3ZRU5_9EUPU Transforming growth factor-beta-induced protein ig-h3 (Fragment) OS=Candidula unifasciata OX=100452 GN=CUNI_LOCUS14679 PE=4 SV=1	2	2	3.6	74.731	1.52743	0.616561	1.43868	1.17139	0.444875	0.36432	0.239964	0.368163	0.534027	1.44797
A0A8S3ZRY2	CUNI_LOCUS16276	A0A8S3ZRY2	A0A8S3ZRY2	tr|A0A8S3ZRY2|A0A8S3ZRY2_9EUPU Vesicle-fusing ATPase OS=Candidula unifasciata OX=100452 GN=CUNI_LOCUS16276 PE=3 SV=1	4	2	6.4	82.302				-1.47552	-1.61118	-1.08565	0.000166608	0.00264481	0	0
A0A8S3ZS36	CUNI_LOCUS17817	A0A8S3ZS36	A0A8S3ZS36	tr|A0A8S3ZS36|A0A8S3ZS36_9EUPU Hemocyanin fg (Fragment) OS=Candidula unifasciata OX=100452 GN=CUNI_LOCUS17817 PE=4 SV=1	7	2	21.1	33.561	6.72378	6.09313	6.76285	5.5249	5.53868	5.66272	0.012685	0.0468371	0.951152	1.93342
A0A8S3ZS48	CUNI_LOCUS17827	A0A8S3ZS48;A0A0B6ZQQ7;A0A8S3ZZP1;A0A0B7AG88	A0A8S3ZS48	tr|A0A8S3ZS48|A0A8S3ZS48_9EUPU Hemocyanin (Fragment) OS=Candidula unifasciata OX=100452 GN=CUNI_LOCUS17827 PE=4 SV=1	25	6	8.2	355.62	9.29503	8.93094	9.51481	8.65685	8.3902	8.30532	0.0165298	0.0545454	0.796135	1.73644
A0A8S3ZTX9	CUNI_LOCUS16204	A0A8S3ZTX9;A0A8S3ZS54;A0A8S3ZSW4;A0A0B6ZSC8;A0A0B6ZUM9;A0A0B6ZT60	A0A8S3ZTX9;A0A8S3ZS54;A0A8S3ZSW4	tr|A0A8S3ZTX9|A0A8S3ZTX9_9EUPU ADP-ribosylation factor OS=Candidula unifasciata OX=100452 GN=CUNI_LOCUS16204 PE=3 SV=1;tr|A0A8S3ZS54|A0A8S3ZS54_9EUPU ADP-ribosylation factor OS=Candidula unifasciata OX=100452 GN=CUNI_LOCUS15694 PE=3 SV=1;tr|A0A8S3ZSW4|A0A8	5	2	45.3	20.35	1.26546	1.48339	1.23622	1.376	1.81881	2.0292	0.117667	0.217232	-0.412976	0.751072
A0A8S3ZTL2	CUNI_LOCUS16433	A0A8S3ZTL2;A0A0B6ZHA2;A0A0B6ZEU0	A0A8S3ZTL2;A0A0B6ZHA2;A0A0B6ZEU0	tr|A0A8S3ZTL2|A0A8S3ZTL2_9EUPU Heterogeneous nuclear ribonucleoprotein Q (Fragment) OS=Candidula unifasciata OX=100452 GN=CUNI_LOCUS16433 PE=4 SV=1;tr|A0A0B6ZHA2|A0A0B6ZHA2_9EUPU Heterogeneous nuclear ribonucleoprotein Q (Fragment) OS=Arion vulgaris OX=102	6	4	14.9	54.75	-0.423683	-0.235201	-0.323483	0.25331	0.0960953	0.659636	0.01976	0.0614755	-0.663803	0.631212
A0A8S3ZUG3	CUNI_LOCUS17010	A0A8S3ZUG3;A0A0B6ZTS1;A0A8S4A9H2;A0A0B7B4U6;A0A0B6Y627	A0A8S3ZUG3;A0A0B6ZTS1;A0A8S4A9H2;A0A0B7B4U6	tr|A0A8S3ZUG3|A0A8S3ZUG3_9EUPU Tubulin beta chain OS=Candidula unifasciata OX=100452 GN=CUNI_LOCUS17010 PE=3 SV=1;tr|A0A0B6ZTS1|A0A0B6ZTS1_9EUPU Tubulin beta chain (Fragment) OS=Arion vulgaris OX=1028688 GN=ORF77174 PE=3 SV=1;tr|A0A8S4A9H2|A0A8S4A9H2_9EUPU	20	2	64.1	49.93	3.41086	3.96852	3.66262	4.28898	4.46602	4.24403	0.0202984	0.0620023	-0.652344	0.636246
A0A8S3ZUJ5	CUNI_LOCUS16743	A0A8S3ZUJ5	A0A8S3ZUJ5	tr|A0A8S3ZUJ5|A0A8S3ZUJ5_9EUPU Protein kinase domain-containing protein (Fragment) OS=Candidula unifasciata OX=100452 GN=CUNI_LOCUS16743 PE=3 SV=1	2	2	5.5	48.989	-0.347786	0.0488209	-0.4611	-0.168689	0.317401	0.427777	0.136641	0.235442	-0.445518	0.734321
A0A8S3ZVH9	CUNI_LOCUS19061	A0A8S3ZVH9;A0A0B7B1E4;A0A0B7ASS7;Q86GG3;A0A0B7AQ36;A0A0B7AQV8;A0A0B6Y944;A0A0B7AXD4;A0A8S4A2Z5;A0A8S4A326;A0A8S3ZHH4;A0A0B7ASL3;A0A0B7C526;A0A0B7BER6;A0A0B6Z141;A0A0B6Y739;A0A0B6YMV0;A0A8S3Z3Z1	A0A8S3ZVH9;A0A0B7B1E4;A0A0B7ASS7	tr|A0A8S3ZVH9|A0A8S3ZVH9_9EUPU Tubulin alpha chain OS=Candidula unifasciata OX=100452 GN=CUNI_LOCUS19061 PE=3 SV=1;tr|A0A0B7B1E4|A0A0B7B1E4_9EUPU Tubulin_C domain-containing protein (Fragment) OS=Arion vulgaris OX=1028688 GN=ORF157746 PE=3 SV=1;tr|A0A0B7AS	14	2	42	50.089	0.796441	1.40378	0.718005	1.43597	1.14721	0.585247	0.813307	0.873071	-0.0834	0.943831
A0A8S3ZVR9	CUNI_LOCUS16604	A0A8S3ZVR9;A0A0B6ZCF1	A0A8S3ZVR9;A0A0B6ZCF1	tr|A0A8S3ZVR9|A0A8S3ZVR9_9EUPU Arp2/3 complex 34 kDa subunit OS=Candidula unifasciata OX=100452 GN=CUNI_LOCUS16604 PE=3 SV=1;tr|A0A0B6ZCF1|A0A0B6ZCF1_9EUPU Arp2/3 complex 34 kDa subunit (Fragment) OS=Arion vulgaris OX=1028688 GN=ORF57963 PE=3 SV=1	8	8	29.7	34.966	0.599883	0.26093	-0.245687	-0.615482	-0.000275665	-0.57505	0.12946	0.226555	0.601978	1.5178
A0A8S3ZVU7	CUNI_LOCUS17638	A0A8S3ZVU7;A0A0B6ZCP0	A0A8S3ZVU7	tr|A0A8S3ZVU7|A0A8S3ZVU7_9EUPU Myosin regulatory light chain OS=Candidula unifasciata OX=100452 GN=CUNI_LOCUS17638 PE=4 SV=1	3	2	21.5	19.797	1.30915	1.77944	1.6948	1.91104	2.22736	1.69505	0.173682	0.286065	-0.350019	0.784574
A0A8S3ZW76	CUNI_LOCUS17828	A0A8S3ZW76	A0A8S3ZW76	tr|A0A8S3ZW76|A0A8S3ZW76_9EUPU Hemocyanin (Fragment) OS=Candidula unifasciata OX=100452 GN=CUNI_LOCUS17828 PE=4 SV=1	3	3	3.9	118	1.67539	1.02006	1.77946	0.0691201	0.273722	0.330764	0.00720108	0.0326316	1.2671	2.40678
A0A8S3ZWQ4	CUNI_LOCUS18146	A0A8S3ZWQ4	A0A8S3ZWQ4	tr|A0A8S3ZWQ4|A0A8S3ZWQ4_9EUPU Transgelin OS=Candidula unifasciata OX=100452 GN=CUNI_LOCUS18146 PE=3 SV=1	2	1	13.4	19.351	0.827693	0.593886	1.1028	0.525642	0.55338	1.19845	0.77119	0.841298	0.0823004	1.0587
A0A8S3ZX52	CUNI_LOCUS16944	A0A8S3ZX52	A0A8S3ZX52	tr|A0A8S3ZX52|A0A8S3ZX52_9EUPU Hemocyanin (Fragment) OS=Candidula unifasciata OX=100452 GN=CUNI_LOCUS16944 PE=4 SV=1	6	3	5.1	110.56	3.30668	3.58063	3.46363	2.51044	2.24909	2.10567	0.00123498	0.00965009	1.16191	2.23754
A0A8S3ZXA1	CUNI_LOCUS18240	A0A8S3ZXA1	A0A8S3ZXA1	tr|A0A8S3ZXA1|A0A8S3ZXA1_9EUPU C-CAP/cofactor C-like domain-containing protein OS=Candidula unifasciata OX=100452 GN=CUNI_LOCUS18240 PE=3 SV=1	3	3	7.7	28.493	2.1288	3.20253	2.87193	1.98155	1.2155	0.920822	0.0384216	0.101651	1.3618	2.57005
A0A8S3ZXA8	CUNI_LOCUS18356	A0A8S3ZXA8	A0A8S3ZXA8	tr|A0A8S3ZXA8|A0A8S3ZXA8_9EUPU Vigilin OS=Candidula unifasciata OX=100452 GN=CUNI_LOCUS18356 PE=4 SV=1	3	3	3.7	105.76				-1.29708	-2.00028	-0.80283	0.00332222	0.0182995	0	0
A0A8S3ZXD1	CUNI_LOCUS17823	A0A8S3ZXD1	A0A8S3ZXD1	tr|A0A8S3ZXD1|A0A8S3ZXD1_9EUPU Hemocyanin (Fragment) OS=Candidula unifasciata OX=100452 GN=CUNI_LOCUS17823 PE=4 SV=1	11	1	5.8	207.6	4.50768	3.93962	4.53008	3.8291	4.00449	3.89349	0.105403	0.202753	0.416766	1.33493
A0A8S3ZY02	CUNI_LOCUS18480	A0A8S3ZY02	A0A8S3ZY02	tr|A0A8S3ZY02|A0A8S3ZY02_9EUPU EH domain-containing protein 1 OS=Candidula unifasciata OX=100452 GN=CUNI_LOCUS18480 PE=4 SV=1	3	2	5.9	61.917	-1.56371	-1.61704	-2.10649	-1.69339	-1.51371	-1.12436	0.256555	0.388299	-0.318599	0.801848
A0A8S3ZY08	CUNI_LOCUS18478	A0A8S3ZY08;A0A8S3ZJK1;A0A0B6ZUX8	A0A8S3ZY08;A0A8S3ZJK1	tr|A0A8S3ZY08|A0A8S3ZY08_9EUPU HATPase_c domain-containing protein OS=Candidula unifasciata OX=100452 GN=CUNI_LOCUS18478 PE=3 SV=1;tr|A0A8S3ZJK1|A0A8S3ZJK1_9EUPU HATPase_c domain-containing protein OS=Candidula unifasciata OX=100452 GN=CUNI_LOCUS12964 PE=3	11	1	17.5	83.874	3.22204	4.01121	3.28428	4.26517	3.73186	3.54303	0.363981	0.505363	-0.340841	0.789581
A0A8S3ZY86	CUNI_LOCUS19382	A0A8S3ZY86	A0A8S3ZY86	tr|A0A8S3ZY86|A0A8S3ZY86_9EUPU Twitchin (Fragment) OS=Candidula unifasciata OX=100452 GN=CUNI_LOCUS19382 PE=3 SV=1	9	4	5.1	234.52	0.326967	-0.997479	0.543497	-1.1715	-2.03295	-2.2696	0.0383299	0.101651	1.78234	3.43985
A0A8S3ZY97	CUNI_LOCUS20245	A0A8S3ZY97	A0A8S3ZY97	tr|A0A8S3ZY97|A0A8S3ZY97_9EUPU BRO1 domain-containing protein (Fragment) OS=Candidula unifasciata OX=100452 GN=CUNI_LOCUS20245 PE=4 SV=1	2	2	3.7	70.467	-1.23634	-2.06425	-1.42337	-0.718722	-0.801149	-0.791082	0.0331681	0.0913482	-0.804338	0.572625
A0A8S3ZYA1	CUNI_LOCUS19392	A0A8S3ZYA1;A0A0B7BKY3;A0A8S3YTQ8	A0A8S3ZYA1;A0A0B7BKY3	tr|A0A8S3ZYA1|A0A8S3ZYA1_9EUPU Protein phosphatase 2A regulatory subunit A OS=Candidula unifasciata OX=100452 GN=CUNI_LOCUS19392 PE=4 SV=1;tr|A0A0B7BKY3|A0A0B7BKY3_9EUPU Protein phosphatase 2a regulatory subunit a (Fragment) OS=Arion vulgaris OX=1028688 GN	11	11	27.1	65.468	-0.29312	-0.111499	-0.384181	0.0498405	-0.0608015	0.0220549	0.0371854	0.0999544	-0.266632	0.831258
A0A8S3ZYL1	CUNI_LOCUS18648	A0A8S3ZYL1	A0A8S3ZYL1	tr|A0A8S3ZYL1|A0A8S3ZYL1_9EUPU Actin-binding cytoskeleton protein filamin (Fragment) OS=Candidula unifasciata OX=100452 GN=CUNI_LOCUS18648 PE=3 SV=1	11	3	10.4	153.89	-0.397887	-0.935996	-0.025336	1.00548	0.0231507	0.317098	0.0835704	0.171217	-0.90165	0.535274
A0A8S3ZYT9	CUNI_LOCUS18760	A0A8S3ZYT9;A0A8S3YVS3;A0A0B7ACE4;A0A0B7AET7	A0A8S3ZYT9;A0A8S3YVS3;A0A0B7ACE4	tr|A0A8S3ZYT9|A0A8S3ZYT9_9EUPU Eukaryotic peptide chain release factor subunit 1 OS=Candidula unifasciata OX=100452 GN=CUNI_LOCUS18760 PE=3 SV=1;tr|A0A8S3YVS3|A0A8S3YVS3_9EUPU Eukaryotic peptide chain release factor subunit 1 OS=Candidula unifasciata OX=10	5	5	13.8	49.863				-1.37391	-1.41478	-1.1275	1.5389e-05	0.000918328	0	0
A0A8S3ZZJ2	CUNI_LOCUS17229	A0A8S3ZZJ2;A0A8S3YS56	A0A8S3ZZJ2;A0A8S3YS56	tr|A0A8S3ZZJ2|A0A8S3ZZJ2_9EUPU Coronin (Fragment) OS=Candidula unifasciata OX=100452 GN=CUNI_LOCUS17229 PE=3 SV=1;tr|A0A8S3YS56|A0A8S3YS56_9EUPU Coronin OS=Candidula unifasciata OX=100452 GN=CUNI_LOCUS2614 PE=3 SV=1	5	2	16.1	42.88	-0.104598	0.427427	0.185629	1.17389	1.02195	0.671778	0.0212711	0.0643882	-0.786386	0.579795
A0A8S3ZZJ6	CUNI_LOCUS19100	A0A8S3ZZJ6;A0A0B6ZDA0	A0A8S3ZZJ6;A0A0B6ZDA0	tr|A0A8S3ZZJ6|A0A8S3ZZJ6_9EUPU Methyltransf_25 domain-containing protein OS=Candidula unifasciata OX=100452 GN=CUNI_LOCUS19100 PE=4 SV=1;tr|A0A0B6ZDA0|A0A0B6ZDA0_9EUPU Methyltransf_25 domain-containing protein (Fragment) OS=Arion vulgaris OX=1028688 GN=ORF	2	2	7	41.891	-1.26988	-1.54283	-1.92225	-0.514252	-0.811319	-0.524478	0.0106571	0.0407254	-0.961636	0.513474
A0A8S4A0F8	CUNI_LOCUS20282	A0A8S4A0F8	A0A8S4A0F8	tr|A0A8S4A0F8|A0A8S4A0F8_9EUPU phosphoenolpyruvate carboxykinase (GTP) OS=Candidula unifasciata OX=100452 GN=CUNI_LOCUS20282 PE=3 SV=1	6	2	10.7	70.99	1.405	2.1441	1.37479	1.59932	1.76293	1.5811	0.981153	0.991925	-0.0064871	0.995514
A0A8S4A0H7	CUNI_LOCUS19033	A0A8S4A0H7;A0A0B7AQ67;A0A8S3YWA0	A0A8S4A0H7	tr|A0A8S4A0H7|A0A8S4A0H7_9EUPU Septin OS=Candidula unifasciata OX=100452 GN=CUNI_LOCUS19033 PE=3 SV=1	3	3	10.4	47.818	0.172297	-0.85751	-0.48495	-0.595522	0.160646	-0.0523926	0.577486	0.718649	-0.227631	0.854036
A0A8S4A0Q6	CUNI_LOCUS19113	A0A8S4A0Q6;A0A0B7A4Q0;A0A0B7A6H4;A0A0B7A498;A0A0B7A6K9	A0A8S4A0Q6;A0A0B7A4Q0;A0A0B7A6H4;A0A0B7A498;A0A0B7A6K9	tr|A0A8S4A0Q6|A0A8S4A0Q6_9EUPU Endophilin-B1 OS=Candidula unifasciata OX=100452 GN=CUNI_LOCUS19113 PE=4 SV=1;tr|A0A0B7A4Q0|A0A0B7A4Q0_9EUPU BAR domain-containing protein (Fragment) OS=Arion vulgaris OX=1028688 GN=ORF96339 PE=4 SV=1;tr|A0A0B7A6H4|A0A0B7A6H4	6	6	22	39.612	-1.06681	-0.508139	-0.847651	-0.392646	-0.739932	0.718039	0.226501	0.353974	-0.669354	0.628788
A0A8S4A0Z0	CUNI_LOCUS19540	A0A8S4A0Z0;A0A0B6ZDP7;A0A0B6Y1B5	A0A8S4A0Z0;A0A0B6ZDP7	tr|A0A8S4A0Z0|A0A8S4A0Z0_9EUPU Ribos_L4_asso_C domain-containing protein OS=Candidula unifasciata OX=100452 GN=CUNI_LOCUS19540 PE=3 SV=1;tr|A0A0B6ZDP7|A0A0B6ZDP7_9EUPU Ribos_L4_asso_C domain-containing protein (Fragment) OS=Arion vulgaris OX=1028688 GN=ORF	8	8	25.1	44.279	-1.02746	-0.30756	-0.980198	0.785223	0.563581	0.347057	0.00722287	0.0326316	-1.33703	0.395835
A0A8S4A1C4	CUNI_LOCUS18354	A0A8S4A1C4	A0A8S4A1C4	tr|A0A8S4A1C4|A0A8S4A1C4_9EUPU 26S proteasome regulatory subunit 7 OS=Candidula unifasciata OX=100452 GN=CUNI_LOCUS18354 PE=3 SV=1	5	1	16.4	48.307	-0.75906	-2.02179	-1.7501	-2.03575	-0.90017	-2.48398	0.651391	0.776125	0.296321	1.22801
A0A8S4A1L5	CUNI_LOCUS18454	A0A8S4A1L5;A0A0B7AXZ5;A0A0B7AZN9;A0A8S3YXK0;A0A0B7ATD1;A0A0B7AU12	A0A8S4A1L5;A0A0B7AXZ5;A0A0B7AZN9	tr|A0A8S4A1L5|A0A8S4A1L5_9EUPU glutamine--fructose-6-phosphate transaminase (isomerizing) OS=Candidula unifasciata OX=100452 GN=CUNI_LOCUS18454 PE=4 SV=1;tr|A0A0B7AXZ5|A0A0B7AXZ5_9EUPU glutamine--fructose-6-phosphate transaminase (isomerizing) OS=Arion vul	4	4	10.5	67.131	-0.00420206	0.441815	0.198974	0.271257	0.5299	0.27029	0.403145	0.546197	-0.144953	0.904409
A0A8S4A205	CUNI_LOCUS19996	A0A8S4A205	A0A8S4A205	tr|A0A8S4A205|A0A8S4A205_9EUPU Sushi, von Willebrand factor type A, EGF and pentraxin domain containing 1 (Fragment) OS=Candidula unifasciata OX=100452 GN=CUNI_LOCUS19996 PE=4 SV=1	4	4	0.7	471.97	5.9619	5.07548	5.44269	5.48638	6.54092	5.78648	0.334624	0.472411	-0.444569	0.734804
A0A8S4A4A1	CUNI_LOCUS19364	A0A8S4A4A1	A0A8S4A4A1	tr|A0A8S4A4A1|A0A8S4A4A1_9EUPU Actin-related protein 2/3 complex subunit 5 OS=Candidula unifasciata OX=100452 GN=CUNI_LOCUS19364 PE=3 SV=1	2	2	22.8	17.947	-0.573652	1.01623	-0.0459434	0.861982	1.31845	1.13565	0.115789	0.214946	-0.973151	0.509392
A0A8S4A4U2	CUNI_LOCUS21802	A0A8S4A4U2	A0A8S4A4U2	tr|A0A8S4A4U2|A0A8S4A4U2_9EUPU Glyoxylate reductase/hydroxypyruvate reductase OS=Candidula unifasciata OX=100452 GN=CUNI_LOCUS21802 PE=3 SV=1	2	1	5.7	34.352	1.39261	2.07872	1.27942	1.06991	0.502403	1.22687	0.122322	0.220968	0.650525	1.56974
A0A8S4A5K0	CUNI_LOCUS21378	A0A8S4A5K0	A0A8S4A5K0	tr|A0A8S4A5K0|A0A8S4A5K0_9EUPU Transaldolase OS=Candidula unifasciata OX=100452 GN=CUNI_LOCUS21378 PE=3 SV=1	3	2	12.5	28.589	1.14646	1.77573	0.465836	1.44872	1.43548	1.30357	0.522731	0.652929	-0.266583	0.831286
A0A8S4A5L7	CUNI_LOCUS21398	A0A8S4A5L7;A0A0B7AXP4;A0A8S3ZBE5;A0A0B6ZHT9;A0A0B6ZI99	A0A8S4A5L7;A0A0B7AXP4;A0A8S3ZBE5	tr|A0A8S4A5L7|A0A8S4A5L7_9EUPU S-adenosylmethionine synthase OS=Candidula unifasciata OX=100452 GN=CUNI_LOCUS21398 PE=3 SV=1;tr|A0A0B7AXP4|A0A0B7AXP4_9EUPU S-adenosylmethionine synthase OS=Arion vulgaris OX=1028688 GN=ORF143948 PE=3 SV=1;tr|A0A8S3ZBE5|A0A8	4	3	16.1	44.819	-0.0352205	0.218485	-0.58966	-0.116044	-0.24689	-0.992825	0.432113	0.576822	0.316455	1.24527
A0A8S4A602	CUNI_LOCUS19349	A0A8S4A602;A0A0B7AFB7	A0A8S4A602;A0A0B7AFB7	tr|A0A8S4A602|A0A8S4A602_9EUPU 60S ribosomal protein L14 OS=Candidula unifasciata OX=100452 GN=CUNI_LOCUS19349 PE=3 SV=1;tr|A0A0B7AFB7|A0A0B7AFB7_9EUPU 60S ribosomal protein L14 OS=Arion vulgaris OX=1028688 GN=ORF115386 PE=3 SV=1	2	2	14.2	17.522	-0.209787	-0.706633	-0.965311	1.38104	1.03284	0.541898	0.00805633	0.0338366	-1.6125	0.327031
A0A8S4A6A5	CUNI_LOCUS21346	A0A8S4A6A5;A0A0B6ZSN3;A0A8S3ZZ04	A0A8S4A6A5;A0A0B6ZSN3;A0A8S3ZZ04	tr|A0A8S4A6A5|A0A8S4A6A5_9EUPU Malate dehydrogenase OS=Candidula unifasciata OX=100452 GN=CUNI_LOCUS21346 PE=3 SV=1;tr|A0A0B6ZSN3|A0A0B6ZSN3_9EUPU Malate dehydrogenase OS=Arion vulgaris OX=1028688 GN=ORF75534 PE=3 SV=1;tr|A0A8S3ZZ04|A0A8S3ZZ04_9EUPU Malate	3	3	13.2	33.586	-0.119248	-1.73627	-3.04696	-1.00214	-0.290489	-1.01674	0.381581	0.523312	-0.864368	0.549287
A0A8S4A6E7	CUNI_LOCUS21678	A0A8S4A6E7	A0A8S4A6E7	tr|A0A8S4A6E7|A0A8S4A6E7_9EUPU Phosphotransferase OS=Candidula unifasciata OX=100452 GN=CUNI_LOCUS21678 PE=3 SV=1	4	2	12.8	52.252	-1.29818	-0.851093	-1.01052	-1.23944	-0.555895	-0.784849	0.465456	0.59692	-0.1932	0.874663
A0A8S4A6F9	CUNI_LOCUS19499	A0A8S4A6F9;A0A0B7BAD9;A0A0B7BAZ6	A0A8S4A6F9;A0A0B7BAD9;A0A0B7BAZ6	tr|A0A8S4A6F9|A0A8S4A6F9_9EUPU RNA-binding protein Nova-1 OS=Candidula unifasciata OX=100452 GN=CUNI_LOCUS19499 PE=4 SV=1;tr|A0A0B7BAD9|A0A0B7BAD9_9EUPU KH domain-containing protein (Fragment) OS=Arion vulgaris OX=1028688 GN=ORF169947 PE=4 SV=1;tr|A0A0B7BA	2	2	3.6	54.418				-1.71229	-1.89137	-0.924687	0.00238521	0.0145715	0	0
A0A8S4A6Q2	CUNI_LOCUS21818	A0A8S4A6Q2	A0A8S4A6Q2	tr|A0A8S4A6Q2|A0A8S4A6Q2_9EUPU Dolichyl-diphosphooligosaccharide--protein glycosyltransferase subunit 1 OS=Candidula unifasciata OX=100452 GN=CUNI_LOCUS21818 PE=3 SV=1	2	1	4.5	68.332				-1.9781	-1.5252	-1.65303	0.000173172	0.00264481	0	0
A0A8S4A6Y7	CUNI_LOCUS21550	A0A8S4A6Y7	A0A8S4A6Y7	tr|A0A8S4A6Y7|A0A8S4A6Y7_9EUPU TM6 OS=Candidula unifasciata OX=100452 GN=CUNI_LOCUS21550 PE=3 SV=1	3	1	16.1	26.839	0.760769	-0.236473	0.185629	-0.0804284	-1.051	-0.893826	0.0941352	0.186055	0.911727	1.8813
A0A8S4A7J9	CUNI_LOCUS21796	A0A8S4A7J9;A0A0B7BNI1;A0A8S4A319	A0A8S4A7J9	tr|A0A8S4A7J9|A0A8S4A7J9_9EUPU Phosphoglycerate kinase OS=Candidula unifasciata OX=100452 GN=CUNI_LOCUS21796 PE=3 SV=1	4	4	11.4	46.504	2.13636	2.45061	1.67367	2.71448	2.30228	2.1097	0.372453	0.512886	-0.288607	0.818692
A0A8S4A7S0	CUNI_LOCUS21693	A0A8S4A7S0	A0A8S4A7S0	tr|A0A8S4A7S0|A0A8S4A7S0_9EUPU SH3 domain-containing protein OS=Candidula unifasciata OX=100452 GN=CUNI_LOCUS21693 PE=4 SV=1	2	2	5.1	64.675	-1.56425	-1.31415	0	-0.0970498	-0.823129	-0.234695	0.342389	0.48135	-0.574507	0.671516
A0A8S4A8U8	CUNI_LOCUS20289	A0A8S4A8U8;A0A0B7B762;A0A0B7B8S4	A0A8S4A8U8;A0A0B7B762	tr|A0A8S4A8U8|A0A8S4A8U8_9EUPU Adenosylhomocysteinase OS=Candidula unifasciata OX=100452 GN=CUNI_LOCUS20289 PE=3 SV=1;tr|A0A0B7B762|A0A0B7B762_9EUPU AdoHcyase_NAD domain-containing protein OS=Arion vulgaris OX=1028688 GN=ORF166730 PE=3 SV=1	7	7	18.8	47.568	2.03293	1.92334	1.87422	1.72105	2.27978	1.81463	0.978999	0.991925	0.00501394	1.00348
A0A8S4A8Y9	CUNI_LOCUS22286	A0A8S4A8Y9	A0A8S4A8Y9	tr|A0A8S4A8Y9|A0A8S4A8Y9_9EUPU Alpha-actinin (Fragment) OS=Candidula unifasciata OX=100452 GN=CUNI_LOCUS22286 PE=3 SV=1	22	2	30.1	99.627	0.711476	0.37974	0.575406	-0.104695	0.000275613	0.0155404	0.00481022	0.0244884	0.585167	1.50021
A0A8S4A933	CUNI_LOCUS21034	A0A8S4A933;A0A0B7AMI4;A0A0B7ALV8	A0A8S4A933	tr|A0A8S4A933|A0A8S4A933_9EUPU Kyphoscoliosis peptidase OS=Candidula unifasciata OX=100452 GN=CUNI_LOCUS21034 PE=4 SV=1	8	2	6.3	148.42	-0.260076	-0.673671	-0.75182	-0.215248	-0.425957	-0.758975	0.687526	0.796582	-0.0951289	0.936189
A0A8S4A9H1	CUNI_LOCUS22458	A0A8S4A9H1;A0A8S3YKH4;A0A0B7AA80;A0A0B7BXU4;A0A0B6YAX1;A0A0B7A8C1;A0A0B7A7Z4	A0A8S4A9H1;A0A8S3YKH4	tr|A0A8S4A9H1|A0A8S4A9H1_9EUPU Serine/threonine protein phosphatase 2A regulatory subunit OS=Candidula unifasciata OX=100452 GN=CUNI_LOCUS22458 PE=3 SV=1;tr|A0A8S3YKH4|A0A8S3YKH4_9EUPU Serine/threonine protein phosphatase 2A regulatory subunit OS=Candidula	5	5	13.8	53.905	0.273711	0.796	1.37395	1.67996	0.211047	1.1489	0.728729	0.821654	-0.198748	0.871306
A0A8S4A9P2	CUNI_LOCUS20549	A0A8S4A9P2;A0A0B7BQI1	A0A8S4A9P2	tr|A0A8S4A9P2|A0A8S4A9P2_9EUPU DUF1943 domain-containing protein OS=Candidula unifasciata OX=100452 GN=CUNI_LOCUS20549 PE=4 SV=1	3	3	1	342.25	1.25884	3.159	1.25363	2.22145	1.65074	2.69694	0.692142	0.796832	-0.299222	0.812691
A0A8S4AAY1	CUNI_LOCUS20769	A0A8S4AAY1;A0A8S3YPB7;A0A0B7AUL3	A0A8S4AAY1;A0A8S3YPB7;A0A0B7AUL3	tr|A0A8S4AAY1|A0A8S4AAY1_9EUPU SET protein OS=Candidula unifasciata OX=100452 GN=CUNI_LOCUS20769 PE=3 SV=1;tr|A0A8S3YPB7|A0A8S3YPB7_9EUPU SET protein (Fragment) OS=Candidula unifasciata OX=100452 GN=CUNI_LOCUS4512 PE=3 SV=1;tr|A0A0B7AUL3|A0A0B7AUL3_9EUPU P	4	4	23	28.531	1.56749	2.11802	2.02808	2.27223	1.89015	2.24366	0.333771	0.472411	-0.230814	0.852154
A0A8S4ADM4	CUNI_LOCUS21689	A0A8S4ADM4	A0A8S4ADM4	tr|A0A8S4ADM4|A0A8S4ADM4_9EUPU DUF4140 domain-containing protein (Fragment) OS=Candidula unifasciata OX=100452 GN=CUNI_LOCUS21689 PE=4 SV=1	3	2	7.3	47.664	0.257926	-0.25772	0.669928	-0.422649	-1.30036	-0.872412	0.0419999	0.105908	1.08852	2.12656
G3FPE5		G3FPE5;A0A3G2VHT2	G3FPE5;A0A3G2VHT2	tr|G3FPE5|G3FPE5_HELLU Hemocyanin beta-subunit OS=Helix lucorum OX=31229 PE=2 SV=1;tr|A0A3G2VHT2|A0A3G2VHT2_HELPO Hemocyanin beta OS=Helix pomatia OX=6536 PE=2 SV=1	25	3	7.8	391.15	9.09873	8.6602	9.29732	8.11294	8.10529	7.95679	0.00789433	0.0335759	0.960411	1.94586
P35903		P35903	P35903	sp|P35903|ACHC_LISFU Achacin OS=Lissachatina fulica OX=2315439 PE=1 SV=1	10	10	26.2	59.086	2.23197	2.15511	-0.598732	-0.0852855	-0.574875	0.207169	0.214264	0.339589	1.41378	2.66434
Q3V653	TEP	Q3V653	Q3V653	tr|Q3V653|Q3V653_9EUPU Thioester-containing protein OS=Tauphaedusa tau OX=2306593 GN=TEP PE=2 SV=1	3	3	3	156.66	-0.397105	0.285883	1.72038	2.43649	0.510488	-0.0148928	0.673554	0.791309	-0.440977	0.736636
V5W6Y5	AK	V5W6Y5	V5W6Y5	tr|V5W6Y5|V5W6Y5_9EUPU Arginine kinase OS=Nesiohelix samarangae OX=488064 GN=AK PE=2 SV=1	11	2	24.8	39.632	3.44457	3.35353	3.33087	5.40069	4.29164	4.19089	0.0324037	0.0907479	-1.25141	0.420036
