# Supplementary material for: Proteomic profiles of Lissachatina (Heterobranchia) and Pomacea (Caenogastropoda) snails infected with Angiostrongylus cantonensis using 4D label-free quantitative analysis
Source: PLoS Negl Trop Dis. 2025 Dec 8;19(12):e0013812. doi: 10.1371/journal.pntd.0013812 (PMC12685165; doi:10.1371/journal.pntd.0013812)
Supplement: S1 Dataset — (ZIP) [file pntd.0013812.s006.zip › Lissachatina fulica/3. Enrichment-PPI_network/enrich/GO_enrichment/enrichment-go-AfAc_AfFr-Down.xls]

id	Category	Term	ListHits	ListTotal	PopHits	PopTotal	p-value	padjust	Enrichment_score	proteins
GO:0006412	biological_process	translation	13	51	231	33523	2.12324755476579e-17	1.82599289709858e-15	36.9916815210933	A0A0B6XZH1:ORF7133,A0A0B6Y989:ORF16604,A0A0B6Y9C9:ORF16757,A0A0B6YIX1:ORF25204,A0A0B6YIX8:ORF26013,A0A0B6YS38:ORF34937,A0A0B6Z4V5:ORF48156,A0A0B6ZHC0:ORF64592,A0A0B6ZMZ3:ORF71506,A0A0B7A9X4:ORF105515,A0A0B7AFN9:ORF116286,A0A0B7AIX4:ORF117941,A0A0B7AWJ0:ORF142525
GO:0003735	molecular_function	structural constituent of ribosome	11	51	243	33523	8.5340638536373e-14	3.66964745706404e-12	29.7549423061406	A0A0B6XZH1:ORF7133,A0A0B6Y989:ORF16604,A0A0B6Y9C9:ORF16757,A0A0B6YIX1:ORF25204,A0A0B6YIX8:ORF26013,A0A0B6YS38:ORF34937,A0A0B6Z4V5:ORF48156,A0A0B6ZHC0:ORF64592,A0A0B6ZMZ3:ORF71506,A0A0B7A9X4:ORF105515,A0A0B7AIX4:ORF117941
GO:0005840	cellular_component	ribosome	7	51	188	33523	1.46587911416233e-08	4.20218679393201e-07	24.4744472256988	A0A0B6YIX1:ORF25204,A0A0B6YIX8:ORF26013,A0A0B6YS38:ORF34937,A0A0B6Z4V5:ORF48156,A0A0B6ZHC0:ORF64592,A0A0B6ZMZ3:ORF71506,A0A0B7A9X4:ORF105515
GO:1990904	cellular_component	ribonucleoprotein complex	7	51	221	33523	4.45290668387863e-08	9.57374937033904e-07	20.819891757608	A0A0B6YIX1:ORF25204,A0A0B6YIX8:ORF26013,A0A0B6YS38:ORF34937,A0A0B6Z4V5:ORF48156,A0A0B6ZHC0:ORF64592,A0A0B6ZMZ3:ORF71506,A0A0B7A9X4:ORF105515
GO:0006790	biological_process	sulfur compound metabolic process	2	51	2	33523	2.26917182025398e-06	3.90297553083684e-05	657.313725490196	A0A8S3YFS4:CUNI_LOCUS786,A0A8S3ZCR5:CUNI_LOCUS12872
GO:0003723	molecular_function	RNA binding	8	51	609	33523	3.62729359038353e-06	5.19912081288306e-05	8.63466306062655	A0A0B6XZH1:ORF7133,A0A0B6Z4V5:ORF48156,A0A0B6ZCJ0:ORF57821,A0A0B7A9Q9:ORF101293,A0A0B7AIX4:ORF117941,A0A0B7AUD8:ORF137283,A0A0B7B784:ORF162188,A0A8S3ZLB1:CUNI_LOCUS15861
GO:0005737	cellular_component	cytoplasm	9	51	968	33523	1.37682221699788e-05	0.000169152443802597	6.11138794360719	A0A0B6YTQ1:ORF35397,A0A0B6ZLT4:ORF67938,A0A0B6ZNV9:ORF70470,A0A0B6ZRW0:ORF76985,A0A0B7AID3:ORF117791,A0A0B7AQI9:ORF135299,A0A0B7B0V2:ORF155009,A0A0B7BNN1:ORF201522,A0A8S3YCI9:CUNI_LOCUS557
GO:0030117	cellular_component	membrane coat	2	51	12	33523	0.000148312889227122	0.00159436355919157	109.552287581699	A0A0B6ZD12:ORF55645,A0A0B7AZS2:ORF152963
GO:0003746	molecular_function	translation elongation factor activity	2	51	17	33523	0.000304129986854601	0.00290613098549952	77.3310265282584	A0A0B6YUR8:ORF36635,A0A345S6Z2:EF1A
GO:0005525	molecular_function	GTP binding	5	51	400	33523	0.00035297108653672	0.00303555134421579	8.21642156862745	A0A0B7AFN9:ORF116286,A0A0B7AVB5:ORF145468,A0A0B7AWJ0:ORF142525,A0A0B7B0V2:ORF155009,A0A345S6Z2:EF1A
GO:0015935	cellular_component	small ribosomal subunit	2	51	23	33523	0.000562476917849695	0.00439754681227943	57.157715260017	A0A0B6XZH1:ORF7133,A0A0B7AIX4:ORF117941
GO:0006886	biological_process	intracellular protein transport	3	51	128	33523	0.000990424974867953	0.00675598810326815	15.4057904411765	A0A0B6ZCM8:ORF55650,A0A0B6ZD12:ORF55645,A0A0B7AZS2:ORF152963
GO:0003924	molecular_function	GTPase activity	4	51	292	33523	0.0010212540156103	0.00675598810326815	9.00429760945474	A0A0B7AFN9:ORF116286,A0A0B7AVB5:ORF145468,A0A0B7AWJ0:ORF142525,A0A345S6Z2:EF1A
GO:0016192	biological_process	vesicle-mediated transport	3	51	135	33523	0.00115473273935278	0.00709335825602423	14.6069716775599	A0A0B6ZCM8:ORF55650,A0A0B6ZD12:ORF55645,A0A0B7AZS2:ORF152963
GO:0000028	biological_process	ribosomal small subunit assembly	1	51	1	33523	0.00152134355517142	0.00726864143026344	657.313725490196	A0A0B6Y989:ORF16604
GO:0006177	biological_process	GMP biosynthetic process	1	51	1	33523	0.00152134355517142	0.00726864143026344	657.313725490196	A0A0B6ZLT4:ORF67938
GO:0017124	molecular_function	SH3 domain binding	1	51	1	33523	0.00152134355517142	0.00726864143026344	657.313725490196	A0A0B6ZNV9:ORF70470
GO:0030119	cellular_component	AP-type membrane coat adaptor complex	1	51	1	33523	0.00152134355517142	0.00726864143026344	657.313725490196	A0A8S3ZAA0:CUNI_LOCUS11657
GO:0004645	molecular_function	1,4-alpha-oligoglucan phosphorylase activity	1	51	2	33523	0.00304041793852194	0.0104590377085155	328.656862745098	A0A0B7AAE2:ORF102287
GO:0005688	cellular_component	U6 snRNP	1	51	2	33523	0.00304041793852194	0.0104590377085155	328.656862745098	A0A0B6ZCJ0:ORF57821
GO:0006206	biological_process	pyrimidine nucleobase metabolic process	1	51	2	33523	0.00304041793852194	0.0104590377085155	328.656862745098	A0A0B7AAE2:ORF102287
GO:0006213	biological_process	pyrimidine nucleoside metabolic process	1	51	2	33523	0.00304041793852194	0.0104590377085155	328.656862745098	A0A0B7AAE2:ORF102287
GO:0009032	molecular_function	thymidine phosphorylase activity	1	51	2	33523	0.00304041793852194	0.0104590377085155	328.656862745098	A0A0B7AAE2:ORF102287
GO:0016154	molecular_function	pyrimidine-nucleoside phosphorylase activity	1	51	2	33523	0.00304041793852194	0.0104590377085155	328.656862745098	A0A0B7AAE2:ORF102287
GO:0030118	cellular_component	clathrin coat	1	51	2	33523	0.00304041793852194	0.0104590377085155	328.656862745098	A0A8S3ZAA0:CUNI_LOCUS11657
GO:0051082	molecular_function	unfolded protein binding	2	51	62	33523	0.00404788493049706	0.0133891578470287	21.2036685641999	A0A0B6YTQ1:ORF35397,A0A0B7BIZ6:ORF187496
GO:0004691	molecular_function	cAMP-dependent protein kinase activity	1	51	3	33523	0.00455722646706069	0.0135145336609386	219.104575163399	A0A8S3ZDW7:CUNI_LOCUS11508
GO:0022627	cellular_component	cytosolic small ribosomal subunit	1	51	3	33523	0.00455722646706069	0.0135145336609386	219.104575163399	A0A0B6Y989:ORF16604
GO:0030663	cellular_component	COPI-coated vesicle membrane	1	51	3	33523	0.00455722646706069	0.0135145336609386	219.104575163399	A0A0B7AZS2:ORF152963
GO:0004815	molecular_function	aspartate-tRNA ligase activity	1	51	4	33523	0.00607177245304436	0.0163178884675567	164.328431372549	A0A0B7AQI9:ORF135299
GO:0006422	biological_process	aspartyl-tRNA aminoacylation	1	51	4	33523	0.00607177245304436	0.0163178884675567	164.328431372549	A0A0B7AQI9:ORF135299
GO:0008170	molecular_function	N-methyltransferase activity	1	51	4	33523	0.00607177245304436	0.0163178884675567	164.328431372549	A0A8S3ZZJ6:CUNI_LOCUS19100
GO:0140662	molecular_function	ATP-dependent protein folding chaperone	2	51	83	33523	0.00713788064550643	0.0186017495610168	15.838884951571	A0A0B6YTQ1:ORF35397,A0A0B7AAS1:ORF103122
GO:0019538	biological_process	protein metabolic process	1	51	5	33523	0.00758405920398864	0.0186351169012292	131.462745098039	A0A8S3ZE40:CUNI_LOCUS10904
GO:0043023	molecular_function	ribosomal large subunit binding	1	51	5	33523	0.00758405920398864	0.0186351169012292	131.462745098039	A0A0B7B0V2:ORF155009
GO:0061608	molecular_function	nuclear import signal receptor activity	1	51	6	33523	0.0090940900226707	0.0211376146472886	109.552287581699	A0A0B6ZRW0:ORF76985
GO:0120114	cellular_component	Sm-like protein family complex	1	51	6	33523	0.0090940900226707	0.0211376146472886	109.552287581699	A0A8S3Z631:CUNI_LOCUS10595
GO:0005524	molecular_function	ATP binding	7	51	1600	33523	0.0102592248361828	0.0222380650198545	2.87574754901961	A0A0B6YTQ1:ORF35397,A0A0B6ZII9:ORF63598,A0A0B7A2V3:ORF94173,A0A0B7AAS1:ORF103122,A0A0B7AQI9:ORF135299,A0A0B7B0V2:ORF155009,V5W6Y5:AK
GO:0003938	molecular_function	IMP dehydrogenase activity	1	51	7	33523	0.0106018682071399	0.0222380650198545	93.9019607843137	A0A0B6ZLT4:ORF67938
GO:0030131	cellular_component	clathrin adaptor complex	1	51	7	33523	0.0106018682071399	0.0222380650198545	93.9019607843137	A0A0B6ZCM8:ORF55650
GO:0046540	cellular_component	U4/U6 x U5 tri-snRNP complex	1	51	7	33523	0.0106018682071399	0.0222380650198545	93.9019607843137	A0A0B6ZCJ0:ORF57821
GO:0004111	molecular_function	creatine kinase activity	1	51	8	33523	0.0121073970507199	0.0242147941014399	82.1642156862745	V5W6Y5:AK
GO:0046314	biological_process	phosphocreatine biosynthetic process	1	51	8	33523	0.0121073970507199	0.0242147941014399	82.1642156862745	V5W6Y5:AK
GO:0001726	cellular_component	ruffle	1	51	9	33523	0.0136106798420198	0.0260115214758601	73.0348583877996	A0A0B7BNN1:ORF201522
GO:0004345	molecular_function	glucose-6-phosphate dehydrogenase activity	1	51	9	33523	0.0136106798420198	0.0260115214758601	73.0348583877996	A0A0B7AXQ6:ORF148909
GO:0006006	biological_process	glucose metabolic process	1	51	10	33523	0.0151117198649373	0.0276512320932895	65.7313725490196	A0A0B7AXQ6:ORF148909
GO:0043226	cellular_component	organelle	1	51	10	33523	0.0151117198649373	0.0276512320932895	65.7313725490196	A0A0B7AS67:ORF133445
GO:0006098	biological_process	pentose-phosphate shunt	1	51	11	33523	0.0166105203986673	0.0291531582507222	59.7557932263815	A0A0B7AXQ6:ORF148909
GO:0030833	biological_process	regulation of actin filament polymerization	1	51	11	33523	0.0166105203986673	0.0291531582507222	59.7557932263815	A0A0B6ZA86:ORF53138
GO:0030496	cellular_component	midbody	1	51	12	33523	0.0181070847177071	0.0311441857144561	54.7761437908497	A0A0B7AID3:ORF117791
GO:0005925	cellular_component	focal adhesion	1	51	15	33523	0.022583393061351	0.038081800064239	43.8209150326797	A0A0B7BNN1:ORF201522
GO:0043022	molecular_function	ribosome binding	1	51	16	33523	0.0240710451729028	0.0398098054782624	41.0821078431373	A0A0B7B0V2:ORF155009
GO:0015934	cellular_component	large ribosomal subunit	1	51	19	33523	0.0285206950141835	0.0460617013898731	34.5954592363261	A0A0B6Y9C9:ORF16757
GO:0003779	molecular_function	actin binding	2	51	174	33523	0.0289224636634087	0.0460617013898731	7.55533017804823	A0A0B6ZNV9:ORF70470,A0A0B7AS67:ORF133445
GO:0005819	cellular_component	spindle	1	51	20	33523	0.0299994869361713	0.0469082886638314	32.8656862745098	A0A0B7AID3:ORF117791
GO:0005788	cellular_component	endoplasmic reticulum lumen	1	51	23	33523	0.0344226338821615	0.052863330604748	28.5788576300085	A0A0B7AAS1:ORF103122
GO:0017018	molecular_function	myosin phosphatase activity	1	51	25	33523	0.037360406717305	0.055811203945805	26.2925490196078	A0A0B7AUG7:ORF141770
GO:0016887	molecular_function	ATP hydrolysis activity	2	51	201	33523	0.0376401142890313	0.055811203945805	6.54043507950444	A0A0B6YTQ1:ORF35397,A0A0B7B0V2:ORF155009
GO:0005198	molecular_function	structural molecule activity	1	51	31	33523	0.0461212469336486	0.065989419336009	21.2036685641999	A0A0B7AZS2:ORF152963
GO:0050661	molecular_function	NADP binding	1	51	31	33523	0.0461212469336486	0.065989419336009	21.2036685641999	A0A0B7AXQ6:ORF148909
GO:0006606	biological_process	protein import into nucleus	1	51	32	33523	0.0475737674282856	0.065989419336009	20.5410539215686	A0A0B6ZRW0:ORF76985
GO:0042995	cellular_component	cell projection	1	51	32	33523	0.0475737674282856	0.065989419336009	20.5410539215686	A0A0B6ZNV9:ORF70470
GO:0007049	biological_process	cell cycle	1	51	47	33523	0.0691031205417495	0.0937366210864963	13.985398414685	A0A0B7AID3:ORF117791
GO:0005681	cellular_component	spliceosomal complex	1	51	48	33523	0.0705213228613926	0.0937366210864963	13.6940359477124	A0A0B6ZCJ0:ORF57821
GO:0008380	biological_process	RNA splicing	1	51	49	33523	0.0719374068803343	0.0937366210864963	13.4145658263305	A0A0B7A9Q9:ORF101293
GO:0051301	biological_process	cell division	1	51	49	33523	0.0719374068803343	0.0937366210864963	13.4145658263305	A0A0B7AID3:ORF117791
GO:0000166	molecular_function	nucleotide binding	1	51	52	33523	0.0761729801188892	0.0977742729884249	12.6406485671192	A0A0B6ZLT4:ORF67938
GO:0005200	molecular_function	structural constituent of cytoskeleton	1	51	55	33523	0.0803896000140724	0.100195733350873	11.9511586452763	A0A0B7BNN1:ORF201522
GO:0031267	molecular_function	small GTPase binding	1	51	55	33523	0.0803896000140724	0.100195733350873	11.9511586452763	A0A0B6ZA86:ORF53138
GO:0000398	biological_process	mRNA splicing, via spliceosome	1	51	57	33523	0.083190191372401	0.102205092257521	11.531819745442	A0A0B6ZCJ0:ORF57821
GO:0006457	biological_process	protein folding	1	51	64	33523	0.0929265690913103	0.112558942842996	10.2705269607843	A0A0B7BIZ6:ORF187496
GO:0006397	biological_process	mRNA processing	1	51	84	33523	0.120189620475926	0.143559824457356	7.82516339869281	A0A0B7A9Q9:ORF101293
GO:0051015	molecular_function	actin filament binding	1	51	100	33523	0.141420180508107	0.165875734826083	6.57313725490196	A0A0B7BNN1:ORF201522
GO:0007155	biological_process	cell adhesion	1	51	101	33523	0.142730283455002	0.165875734826083	6.50805668802174	A0A0B7BNN1:ORF201522
GO:0007264	biological_process	small GTPase mediated signal transduction	1	51	104	33523	0.146648844139921	0.168136381607422	6.32032428355958	A0A0B7AVB5:ORF145468
GO:0006468	biological_process	protein phosphorylation	2	51	448	33523	0.148585639560047	0.168136381607422	2.9344362745098	A0A0B6ZII9:ORF63598,A0A0B7A2V3:ORF94173
GO:0005874	cellular_component	microtubule	1	51	118	33523	0.164704494824596	0.183955669544354	5.57045530076437	A0A0B7AID3:ORF117791
GO:0016310	biological_process	phosphorylation	1	51	120	33523	0.167253106607365	0.184407271387607	5.47761437908497	V5W6Y5:AK
GO:0000139	cellular_component	Golgi membrane	1	51	134	33523	0.18488115937396	0.201263034255197	4.90532630962833	A0A0B7AZS2:ORF152963
GO:0004674	molecular_function	protein serine/threonine kinase activity	1	51	183	33523	0.243745652483607	0.262026576419877	3.59187828136719	A0A0B6ZII9:ORF63598
GO:0005856	cellular_component	cytoskeleton	1	51	201	33523	0.264305353092036	0.28062049834463	3.27021753975222	A0A0B6ZNV9:ORF70470
GO:0004672	molecular_function	protein kinase activity	1	51	278	33523	0.34624020614856	0.363129972302149	2.36443786147553	A0A0B7A2V3:ORF94173
GO:0007165	biological_process	signal transduction	1	51	302	33523	0.36989819651542	0.383268010847303	2.1765355148682	A0A0B7BKD8:ORF190183
GO:0005634	cellular_component	nucleus	3	51	1770	33523	0.509341098469693	0.521468267480876	1.11409106015287	A0A0B7A9Q9:ORF101293,A0A0B7AUD8:ORF137283,A0A8S3Z631:CUNI_LOCUS10595
GO:0016020	cellular_component	membrane	1	51	5807	33523	0.999939283484432	0.999999999983302	0.113193340018976	A0A0B6ZA86:ORF53138
GO:0046872	molecular_function	metal ion binding	1	51	12906	33523	0.999999999983302	0.999999999983302	0.0509308635898184	A0A0B6ZLT4:ORF67938
