# Supplementary material for: Proteomic profiles of Lissachatina (Heterobranchia) and Pomacea (Caenogastropoda) snails infected with Angiostrongylus cantonensis using 4D label-free quantitative analysis
Source: PLoS Negl Trop Dis. 2025 Dec 8;19(12):e0013812. doi: 10.1371/journal.pntd.0013812 (PMC12685165; doi:10.1371/journal.pntd.0013812)
Supplement: S1 Dataset — (ZIP) [file pntd.0013812.s006.zip › Lissachatina fulica/3. Enrichment-PPI_network/enrich/GO_enrichment/enrichment-go-AfAc_AfFr-Total.xls]

id	Category	Term	ListHits	ListTotal	PopHits	PopTotal	p-value	padjust	Enrichment_score	proteins
GO:0006412	biological_process	translation	13	71	231	33523	2.29481938486489e-15	2.54724951720002e-13	26.5714895433205	A0A0B6XZH1:ORF7133,A0A0B6Y989:ORF16604,A0A0B6Y9C9:ORF16757,A0A0B6YIX1:ORF25204,A0A0B6YIX8:ORF26013,A0A0B6YS38:ORF34937,A0A0B6Z4V5:ORF48156,A0A0B6ZHC0:ORF64592,A0A0B6ZMZ3:ORF71506,A0A0B7A9X4:ORF105515,A0A0B7AFN9:ORF116286,A0A0B7AIX4:ORF117941,A0A0B7AWJ0:ORF142525
GO:0003735	molecular_function	structural constituent of ribosome	11	71	243	33523	4.04015687747518e-12	2.24228706699873e-10	21.3732684170869	A0A0B6XZH1:ORF7133,A0A0B6Y989:ORF16604,A0A0B6Y9C9:ORF16757,A0A0B6YIX1:ORF25204,A0A0B6YIX8:ORF26013,A0A0B6YS38:ORF34937,A0A0B6Z4V5:ORF48156,A0A0B6ZHC0:ORF64592,A0A0B6ZMZ3:ORF71506,A0A0B7A9X4:ORF105515,A0A0B7AIX4:ORF117941
GO:0005344	molecular_function	oxygen carrier activity	6	71	46	33523	6.37039958135694e-10	2.35704784510207e-08	61.5854255970606	A0A0B7A0D2:ORF89356,A0A0B7AML2:ORF124975,A0A0B7BT89:ORF207903,A0A3G2VFP3:,A0A3G2VMG8:,G3FPE5:
GO:0005840	cellular_component	ribosome	7	71	188	33523	1.53203877871921e-07	4.25140761094582e-06	17.5802367395865	A0A0B6YIX1:ORF25204,A0A0B6YIX8:ORF26013,A0A0B6YS38:ORF34937,A0A0B6Z4V5:ORF48156,A0A0B6ZHC0:ORF64592,A0A0B6ZMZ3:ORF71506,A0A0B7A9X4:ORF105515
GO:1990904	cellular_component	ribonucleoprotein complex	7	71	221	33523	4.57458575776846e-07	1.0155580382246e-05	14.9551335160283	A0A0B6YIX1:ORF25204,A0A0B6YIX8:ORF26013,A0A0B6YS38:ORF34937,A0A0B6Z4V5:ORF48156,A0A0B6ZHC0:ORF64592,A0A0B6ZMZ3:ORF71506,A0A0B7A9X4:ORF105515
GO:0005737	cellular_component	cytoplasm	12	71	968	33523	8.39318843601291e-07	1.55273986066239e-05	5.85316028401816	A0A0B6YTQ1:ORF35397,A0A0B6ZLT4:ORF67938,A0A0B6ZNV9:ORF70470,A0A0B6ZRW0:ORF76985,A0A0B6ZZP8:ORF88346,A0A0B7AID3:ORF117791,A0A0B7AJY5:ORF120391,A0A0B7AQI9:ORF135299,A0A0B7B0V2:ORF155009,A0A0B7B7P1:ORF167787,A0A0B7BNN1:ORF201522,A0A8S3YCI9:CUNI_LOCUS557
GO:0006790	biological_process	sulfur compound metabolic process	2	71	2	33523	4.4226603712401e-06	7.01307573153788e-05	472.154929577465	A0A8S3YFS4:CUNI_LOCUS786,A0A8S3ZCR5:CUNI_LOCUS12872
GO:0016491	molecular_function	oxidoreductase activity	6	71	276	33523	2.69781112686756e-05	0.000374321293852874	10.2642375995101	A0A0B7A0D2:ORF89356,A0A0B7AML2:ORF124975,A0A0B7BT89:ORF207903,A0A3G2VFP3:,A0A3G2VMG8:,G3FPE5:
GO:0003723	molecular_function	RNA binding	8	71	609	33523	4.40913095651547e-05	0.000543792817970241	6.20236360692893	A0A0B6XZH1:ORF7133,A0A0B6Z4V5:ORF48156,A0A0B6ZCJ0:ORF57821,A0A0B7A9Q9:ORF101293,A0A0B7AIX4:ORF117941,A0A0B7AUD8:ORF137283,A0A0B7B784:ORF162188,A0A8S3ZLB1:CUNI_LOCUS15861
GO:0030117	cellular_component	membrane coat	2	71	12	33523	0.000287917285421412	0.00317644539108409	78.6924882629108	A0A0B6ZD12:ORF55645,A0A0B7AZS2:ORF152963
GO:0051082	molecular_function	unfolded protein binding	3	71	62	33523	0.000314782876593918	0.00317644539108409	22.8462062698773	A0A0B6YTQ1:ORF35397,A0A0B6ZZP8:ORF88346,A0A0B7BIZ6:ORF187496
GO:0003746	molecular_function	translation elongation factor activity	2	71	17	33523	0.000589231794371446	0.00545039409793587	55.5476387738194	A0A0B6YUR8:ORF36635,A0A345S6Z2:EF1A
GO:0140662	molecular_function	ATP-dependent protein folding chaperone	3	71	83	33523	0.00074080615123724	0.0063253448297949	17.0658408281011	A0A0B6YTQ1:ORF35397,A0A0B6ZZP8:ORF88346,A0A0B7AAS1:ORF103122
GO:0016887	molecular_function	ATP hydrolysis activity	4	71	201	33523	0.000890474313017451	0.00706018919606693	9.39611800154159	A0A0B6YTQ1:ORF35397,A0A0B6ZZP8:ORF88346,A0A0B7AKA6:ORF125412,A0A0B7B0V2:ORF155009
GO:0015935	cellular_component	small ribosomal subunit	2	71	23	33523	0.00108717360470444	0.00804508467481284	41.0569503980404	A0A0B6XZH1:ORF7133,A0A0B7AIX4:ORF117941
GO:0005525	molecular_function	GTP binding	5	71	400	33523	0.00161081149847108	0.0102214054205483	5.90193661971831	A0A0B7AFN9:ORF116286,A0A0B7AVB5:ORF145468,A0A0B7AWJ0:ORF142525,A0A0B7B0V2:ORF155009,A0A345S6Z2:EF1A
GO:0005524	molecular_function	ATP binding	10	71	1600	33523	0.00193582088994616	0.0102214054205483	2.95096830985915	A0A0B6YTQ1:ORF35397,A0A0B6ZII9:ORF63598,A0A0B6ZZP8:ORF88346,A0A0B7A2V3:ORF94173,A0A0B7AAS1:ORF103122,A0A0B7AJY6:ORF119835,A0A0B7AKA6:ORF125412,A0A0B7AQI9:ORF135299,A0A0B7B0V2:ORF155009,V5W6Y5:AK
GO:0000028	biological_process	ribosomal small subunit assembly	1	71	1	33523	0.00211794887092442	0.0102214054205483	472.154929577465	A0A0B6Y989:ORF16604
GO:0004056	molecular_function	argininosuccinate lyase activity	1	71	1	33523	0.00211794887092442	0.0102214054205483	472.154929577465	A0A0B7A3W4:ORF92082
GO:0006177	biological_process	GMP biosynthetic process	1	71	1	33523	0.00211794887092442	0.0102214054205483	472.154929577465	A0A0B6ZLT4:ORF67938
GO:0017124	molecular_function	SH3 domain binding	1	71	1	33523	0.00211794887092442	0.0102214054205483	472.154929577465	A0A0B6ZNV9:ORF70470
GO:0030119	cellular_component	AP-type membrane coat adaptor complex	1	71	1	33523	0.00211794887092442	0.0102214054205483	472.154929577465	A0A8S3ZAA0:CUNI_LOCUS11657
GO:0042450	biological_process	arginine biosynthetic process via ornithine	1	71	1	33523	0.00211794887092442	0.0102214054205483	472.154929577465	A0A0B7A3W4:ORF92082
GO:0046961	molecular_function	proton-transporting ATPase activity, rotational mechanism	2	71	35	33523	0.00251516970530577	0.0114177555964598	26.9802816901408	A0A0B7AZ12:ORF153141,A0A0B7B0C9:ORF153193
GO:0006886	biological_process	intracellular protein transport	3	71	128	33523	0.00257156657577924	0.0114177555964598	11.0661311619718	A0A0B6ZCM8:ORF55650,A0A0B6ZD12:ORF55645,A0A0B7AZS2:ORF152963
GO:0016192	biological_process	vesicle-mediated transport	3	71	135	33523	0.00298897747080929	0.0127606345869166	10.4923317683881	A0A0B6ZCM8:ORF55650,A0A0B6ZD12:ORF55645,A0A0B7AZS2:ORF152963
GO:0003924	molecular_function	GTPase activity	4	71	292	33523	0.0034665723972133	0.0130470481678889	6.4678757476365	A0A0B7AFN9:ORF116286,A0A0B7AVB5:ORF145468,A0A0B7AWJ0:ORF142525,A0A345S6Z2:EF1A
GO:0004645	molecular_function	1,4-alpha-oligoglucan phosphorylase activity	1	71	2	33523	0.00423147508147748	0.0130470481678889	236.077464788732	A0A0B7AAE2:ORF102287
GO:0005688	cellular_component	U6 snRNP	1	71	2	33523	0.00423147508147748	0.0130470481678889	236.077464788732	A0A0B6ZCJ0:ORF57821
GO:0006206	biological_process	pyrimidine nucleobase metabolic process	1	71	2	33523	0.00423147508147748	0.0130470481678889	236.077464788732	A0A0B7AAE2:ORF102287
GO:0006213	biological_process	pyrimidine nucleoside metabolic process	1	71	2	33523	0.00423147508147748	0.0130470481678889	236.077464788732	A0A0B7AAE2:ORF102287
GO:0009032	molecular_function	thymidine phosphorylase activity	1	71	2	33523	0.00423147508147748	0.0130470481678889	236.077464788732	A0A0B7AAE2:ORF102287
GO:0016154	molecular_function	pyrimidine-nucleoside phosphorylase activity	1	71	2	33523	0.00423147508147748	0.0130470481678889	236.077464788732	A0A0B7AAE2:ORF102287
GO:0030118	cellular_component	clathrin coat	1	71	2	33523	0.00423147508147748	0.0130470481678889	236.077464788732	A0A8S3ZAA0:CUNI_LOCUS11657
GO:0030674	molecular_function	protein-macromolecule adaptor activity	1	71	2	33523	0.00423147508147748	0.0130470481678889	236.077464788732	A0A0B7AJY5:ORF120391
GO:0046914	molecular_function	transition metal ion binding	1	71	2	33523	0.00423147508147748	0.0130470481678889	236.077464788732	A0A0B7AUC9:ORF141450
GO:0004691	molecular_function	cAMP-dependent protein kinase activity	1	71	3	33523	0.00634058773531276	0.0180462881697363	157.384976525822	A0A8S3ZDW7:CUNI_LOCUS11508
GO:0022627	cellular_component	cytosolic small ribosomal subunit	1	71	3	33523	0.00634058773531276	0.0180462881697363	157.384976525822	A0A0B6Y989:ORF16604
GO:0030663	cellular_component	COPI-coated vesicle membrane	1	71	3	33523	0.00634058773531276	0.0180462881697363	157.384976525822	A0A0B7AZS2:ORF152963
GO:0004815	molecular_function	aspartate-tRNA ligase activity	1	71	4	33523	0.008445295917616	0.0218006476012878	118.038732394366	A0A0B7AQI9:ORF135299
GO:0006422	biological_process	aspartyl-tRNA aminoacylation	1	71	4	33523	0.008445295917616	0.0218006476012878	118.038732394366	A0A0B7AQI9:ORF135299
GO:0008170	molecular_function	N-methyltransferase activity	1	71	4	33523	0.008445295917616	0.0218006476012878	118.038732394366	A0A8S3ZZJ6:CUNI_LOCUS19100
GO:0016477	biological_process	cell migration	1	71	4	33523	0.008445295917616	0.0218006476012878	118.038732394366	A0A0B7AJY5:ORF120391
GO:0008201	molecular_function	heparin binding	1	71	5	33523	0.0105456086951401	0.0254470122860989	94.430985915493	A0A0B7AUC9:ORF141450
GO:0019538	biological_process	protein metabolic process	1	71	5	33523	0.0105456086951401	0.0254470122860989	94.430985915493	A0A8S3ZE40:CUNI_LOCUS10904
GO:0043023	molecular_function	ribosomal large subunit binding	1	71	5	33523	0.0105456086951401	0.0254470122860989	94.430985915493	A0A0B7B0V2:ORF155009
GO:0004743	molecular_function	pyruvate kinase activity	1	71	6	33523	0.012641535116247	0.0280642079580683	78.6924882629108	A0A0B7AJY6:ORF119835
GO:0030955	molecular_function	potassium ion binding	1	71	6	33523	0.012641535116247	0.0280642079580683	78.6924882629108	A0A0B7AJY6:ORF119835
GO:0061608	molecular_function	nuclear import signal receptor activity	1	71	6	33523	0.012641535116247	0.0280642079580683	78.6924882629108	A0A0B6ZRW0:ORF76985
GO:0120114	cellular_component	Sm-like protein family complex	1	71	6	33523	0.012641535116247	0.0280642079580683	78.6924882629108	A0A8S3Z631:CUNI_LOCUS10595
GO:0003938	molecular_function	IMP dehydrogenase activity	1	71	7	33523	0.0147330842109373	0.0297340426802553	67.4507042253521	A0A0B6ZLT4:ORF67938
GO:0004373	molecular_function	glycogen (starch) synthase activity	1	71	7	33523	0.0147330842109373	0.0297340426802553	67.4507042253521	A0A0B7ANC8:ORF129830
GO:0030131	cellular_component	clathrin adaptor complex	1	71	7	33523	0.0147330842109373	0.0297340426802553	67.4507042253521	A0A0B6ZCM8:ORF55650
GO:0033180	cellular_component	proton-transporting V-type ATPase, V1 domain	1	71	7	33523	0.0147330842109373	0.0297340426802553	67.4507042253521	A0A0B7B0C9:ORF153193
GO:0046540	cellular_component	U4/U6 x U5 tri-snRNP complex	1	71	7	33523	0.0147330842109373	0.0297340426802553	67.4507042253521	A0A0B6ZCJ0:ORF57821
GO:0004111	molecular_function	creatine kinase activity	1	71	8	33523	0.0168202649908944	0.0321905071377462	59.0193661971831	V5W6Y5:AK
GO:0005319	molecular_function	lipid transporter activity	1	71	8	33523	0.0168202649908944	0.0321905071377462	59.0193661971831	A0A0B7BR42:ORF201903
GO:0046314	biological_process	phosphocreatine biosynthetic process	1	71	8	33523	0.0168202649908944	0.0321905071377462	59.0193661971831	V5W6Y5:AK
GO:0001726	cellular_component	ruffle	1	71	9	33523	0.0189030864495141	0.0342929170412702	52.4616588419405	A0A0B7BNN1:ORF201522
GO:0004345	molecular_function	glucose-6-phosphate dehydrogenase activity	1	71	9	33523	0.0189030864495141	0.0342929170412702	52.4616588419405	A0A0B7AXQ6:ORF148909
GO:0019773	cellular_component	proteasome core complex, alpha-subunit complex	1	71	9	33523	0.0189030864495141	0.0342929170412702	52.4616588419405	A0A0B7B7P1:ORF167787
GO:0051015	molecular_function	actin filament binding	2	71	100	33523	0.0191546023113401	0.0342929170412702	9.4430985915493	A0A0B7AJY5:ORF120391,A0A0B7BNN1:ORF201522
GO:0007155	biological_process	cell adhesion	2	71	101	33523	0.0195151483961834	0.0343838328885136	9.34960256589039	A0A0B7B7T9:ORF168806,A0A0B7BNN1:ORF201522
GO:0006006	biological_process	glucose metabolic process	1	71	10	33523	0.0209815575619471	0.0358300444519404	47.2154929577465	A0A0B7AXQ6:ORF148909
GO:0043226	cellular_component	organelle	1	71	10	33523	0.0209815575619471	0.0358300444519404	47.2154929577465	A0A0B7AS67:ORF133445
GO:0003756	molecular_function	protein disulfide isomerase activity	1	71	11	33523	0.0230556872851326	0.0376350189507312	42.9231754161332	A0A0B7AR86:ORF135234
GO:0006098	biological_process	pentose-phosphate shunt	1	71	11	33523	0.0230556872851326	0.0376350189507312	42.9231754161332	A0A0B7AXQ6:ORF148909
GO:0030833	biological_process	regulation of actin filament polymerization	1	71	11	33523	0.0230556872851326	0.0376350189507312	42.9231754161332	A0A0B6ZA86:ORF53138
GO:0030496	cellular_component	midbody	1	71	12	33523	0.0251254845578329	0.0404192577669486	39.3462441314554	A0A0B7AID3:ORF117791
GO:0033179	cellular_component	proton-transporting V-type ATPase, V0 domain	1	71	14	33523	0.0292521174161827	0.0463855004742326	33.7253521126761	A0A0B7AZ12:ORF153141
GO:0005925	cellular_component	focal adhesion	1	71	15	33523	0.0313089707888129	0.0489478275712427	31.4769953051643	A0A0B7BNN1:ORF201522
GO:0005978	biological_process	glycogen biosynthetic process	1	71	16	33523	0.033361527284993	0.0507278017621126	29.5096830985915	A0A0B7ANC8:ORF129830
GO:0043022	molecular_function	ribosome binding	1	71	16	33523	0.033361527284993	0.0507278017621126	29.5096830985915	A0A0B7B0V2:ORF155009
GO:0043161	biological_process	proteasome-mediated ubiquitin-dependent protein catabolic process	1	71	17	33523	0.0354097957531565	0.0531146936297348	27.7738193869097	A0A0B7B7P1:ORF167787
GO:0007015	biological_process	actin filament organization	1	71	19	33523	0.0394935039094186	0.0576813017624404	24.8502594514455	A0A0B7AJY5:ORF120391
GO:0015934	cellular_component	large ribosomal subunit	1	71	19	33523	0.0394935039094186	0.0576813017624404	24.8502594514455	A0A0B6Y9C9:ORF16757
GO:0005819	cellular_component	spindle	1	71	20	33523	0.0415289612047396	0.0598664245938454	23.6077464788732	A0A0B7AID3:ORF117791
GO:0005788	cellular_component	endoplasmic reticulum lumen	1	71	23	33523	0.0476098512279401	0.0677524805936071	20.5284751990202	A0A0B7AAS1:ORF103122
GO:0017018	molecular_function	myosin phosphatase activity	1	71	25	33523	0.0516426303924491	0.0725611642223019	18.8861971830986	A0A0B7AUG7:ORF141770
GO:0003779	molecular_function	actin binding	2	71	174	33523	0.0527247465938958	0.0731555858990305	5.42706815606281	A0A0B6ZNV9:ORF70470,A0A0B7AS67:ORF133445
GO:0005198	molecular_function	structural molecule activity	1	71	31	33523	0.0636402239705728	0.0861471324479705	15.2308041799182	A0A0B7AZS2:ORF152963
GO:0050661	molecular_function	NADP binding	1	71	31	33523	0.0636402239705728	0.0861471324479705	15.2308041799182	A0A0B7AXQ6:ORF148909
GO:0006606	biological_process	protein import into nucleus	1	71	32	33523	0.0656252217043027	0.0867190429664	14.7548415492958	A0A0B6ZRW0:ORF76985
GO:0042995	cellular_component	cell projection	1	71	32	33523	0.0656252217043027	0.0867190429664	14.7548415492958	A0A0B6ZNV9:ORF70470
GO:0005856	cellular_component	cytoskeleton	2	71	201	33523	0.0679212580176085	0.0886971722347593	4.69805900077079	A0A0B6ZNV9:ORF70470,A0A0B7AJY5:ORF120391
GO:0007049	biological_process	cell cycle	1	71	47	33523	0.0949070786153249	0.122496345654664	10.045849565478	A0A0B7AID3:ORF117791
GO:0005681	cellular_component	spliceosomal complex	1	71	48	33523	0.0968267105133508	0.123150544215175	9.83656103286385	A0A0B6ZCJ0:ORF57821
GO:0008380	biological_process	RNA splicing	1	71	49	33523	0.0987423282445996	0.123150544215175	9.63581488933602	A0A0B7A9Q9:ORF101293
GO:0051301	biological_process	cell division	1	71	49	33523	0.0987423282445996	0.123150544215175	9.63581488933602	A0A0B7AID3:ORF117791
GO:0000166	molecular_function	nucleotide binding	1	71	52	33523	0.104465179097742	0.128840387553882	9.07990249187432	A0A0B6ZLT4:ORF67938
GO:0005200	molecular_function	structural constituent of cytoskeleton	1	71	55	33523	0.110152199321806	0.132901023094788	8.58463508322663	A0A0B7BNN1:ORF201522
GO:0031267	molecular_function	small GTPase binding	1	71	55	33523	0.110152199321806	0.132901023094788	8.58463508322663	A0A0B6ZA86:ORF53138
GO:0016301	molecular_function	kinase activity	1	71	56	33523	0.112039948630045	0.133725099977796	8.43133802816901	A0A0B7AJY6:ORF119835
GO:0000398	biological_process	mRNA splicing, via spliceosome	1	71	57	33523	0.113923749497983	0.134526980790171	8.28341981714851	A0A0B6ZCJ0:ORF57821
GO:0006457	biological_process	protein folding	1	71	64	33523	0.127000480998113	0.148390035692532	7.37742077464789	A0A0B7BIZ6:ORF187496
GO:0000287	molecular_function	magnesium ion binding	1	71	71	33523	0.139886904342696	0.161744233146243	6.65006943066852	A0A0B7AJY6:ORF119835
GO:0006397	biological_process	mRNA processing	1	71	84	33523	0.163323220252423	0.186895643794009	5.62089201877934	A0A0B7A9Q9:ORF101293
GO:0005783	cellular_component	endoplasmic reticulum	1	71	88	33523	0.170406897493861	0.19301189410019	5.36539692701665	A0A0B7AR86:ORF135234
GO:0007264	biological_process	small GTPase mediated signal transduction	1	71	104	33523	0.19815509442601	0.222173893750375	4.53995124593716	A0A0B7AVB5:ORF145468
GO:0005874	cellular_component	microtubule	1	71	118	33523	0.221682758862836	0.246067862337748	4.00131296252089	A0A0B7AID3:ORF117791
GO:0016310	biological_process	phosphorylation	1	71	120	33523	0.224987810401235	0.24726383123304	3.93462441314554	V5W6Y5:AK
GO:0006468	biological_process	protein phosphorylation	2	71	448	33523	0.245271078236806	0.266912643963583	2.10783450704225	A0A0B6ZII9:ORF63598,A0A0B7A2V3:ORF94173
GO:0000139	cellular_component	Golgi membrane	1	71	134	33523	0.247738896236493	0.266980752254862	3.5235442505781	A0A0B7AZS2:ORF152963
GO:0004674	molecular_function	protein serine/threonine kinase activity	1	71	183	33523	0.322302235187786	0.343995654863887	2.58008158239052	A0A0B6ZII9:ORF63598
GO:0005509	molecular_function	calcium ion binding	2	71	629	33523	0.385758678216345	0.407802031257279	1.50128753442755	A0A0B7ART5:ORF137792,A0A0B7B7T9:ORF168806
GO:0005576	cellular_component	extracellular region	1	71	263	33523	0.428678996611347	0.448899703998675	1.79526589192952	A0A0B7B7T9:ORF168806
GO:0004672	molecular_function	protein kinase activity	1	71	278	33523	0.446705835517906	0.463405119088669	1.69839902725707	A0A0B7A2V3:ORF94173
GO:0007165	biological_process	signal transduction	1	71	302	33523	0.474389003884569	0.487566476214696	1.56342691913068	A0A0B7BKD8:ORF190183
GO:0005634	cellular_component	nucleus	4	71	1770	33523	0.520338448336195	0.529885942801079	1.06701679000557	A0A0B7A9Q9:ORF101293,A0A0B7AUD8:ORF137283,A0A0B7B7P1:ORF167787,A0A8S3Z631:CUNI_LOCUS10595
GO:0016020	cellular_component	membrane	2	71	5807	33523	0.99997864333185	0.999999990005091	0.162615784252614	A0A0B6ZA86:ORF53138,A0A0B7AUC9:ORF141450
GO:0046872	molecular_function	metal ion binding	7	71	12906	33523	0.999999990005091	0.999999990005091	0.25608899016289	A0A0B6ZLT4:ORF67938,A0A0B7A0D2:ORF89356,A0A0B7AML2:ORF124975,A0A0B7BT89:ORF207903,A0A3G2VFP3:,A0A3G2VMG8:,G3FPE5:
