# Supplementary material for: Proteomic profiles of Lissachatina (Heterobranchia) and Pomacea (Caenogastropoda) snails infected with Angiostrongylus cantonensis using 4D label-free quantitative analysis
Source: PLoS Negl Trop Dis. 2025 Dec 8;19(12):e0013812. doi: 10.1371/journal.pntd.0013812 (PMC12685165; doi:10.1371/journal.pntd.0013812)
Supplement: S1 Dataset — (ZIP) [file pntd.0013812.s006.zip › Lissachatina fulica/3. Enrichment-PPI_network/enrich/GO_enrichment/enrichment-go-AfAc_AfFr-Up.xls]

id	Category	Term	ListHits	ListTotal	PopHits	PopTotal	p-value	padjust	Enrichment_score	proteins
GO:0005344	molecular_function	oxygen carrier activity	6	20	46	33523	1.81644612755869e-13	6.53920605921129e-12	218.628260869565	A0A0B7A0D2:ORF89356,A0A0B7AML2:ORF124975,A0A0B7BT89:ORF207903,A0A3G2VFP3:,A0A3G2VMG8:,G3FPE5:
GO:0016491	molecular_function	oxidoreductase activity	6	20	276	33523	1.03781316332871e-08	1.86806369399168e-07	36.4380434782609	A0A0B7A0D2:ORF89356,A0A0B7AML2:ORF124975,A0A0B7BT89:ORF207903,A0A3G2VFP3:,A0A3G2VMG8:,G3FPE5:
GO:0046961	molecular_function	proton-transporting ATPase activity, rotational mechanism	2	20	35	33523	0.000198837436897192	0.0023860492427663	95.78	A0A0B7AZ12:ORF153141,A0A0B7B0C9:ORF153193
GO:0004056	molecular_function	argininosuccinate lyase activity	1	20	1	33523	0.00059660531575334	0.00429555827342405	1676.15	A0A0B7A3W4:ORF92082
GO:0042450	biological_process	arginine biosynthetic process via ornithine	1	20	1	33523	0.00059660531575334	0.00429555827342405	1676.15	A0A0B7A3W4:ORF92082
GO:0030674	molecular_function	protein-macromolecule adaptor activity	1	20	2	33523	0.001192872480412	0.00613477275640457	838.075	A0A0B7AJY5:ORF120391
GO:0046914	molecular_function	transition metal ion binding	1	20	2	33523	0.001192872480412	0.00613477275640457	838.075	A0A0B7AUC9:ORF141450
GO:0016477	biological_process	cell migration	1	20	4	33523	0.0023843930826698	0.0107297688720141	419.0375	A0A0B7AJY5:ORF120391
GO:0008201	molecular_function	heparin binding	1	20	5	33523	0.00297964688315189	0.0115453173858547	335.23	A0A0B7AUC9:ORF141450
GO:0004743	molecular_function	pyruvate kinase activity	1	20	6	33523	0.00357456325830341	0.0115453173858547	279.358333333333	A0A0B7AJY6:ORF119835
GO:0030955	molecular_function	potassium ion binding	1	20	6	33523	0.00357456325830341	0.0115453173858547	279.358333333333	A0A0B7AJY6:ORF119835
GO:0004373	molecular_function	glycogen (starch) synthase activity	1	20	7	33523	0.00416914238933641	0.0115453173858547	239.45	A0A0B7ANC8:ORF129830
GO:0033180	cellular_component	proton-transporting V-type ATPase, V1 domain	1	20	7	33523	0.00416914238933641	0.0115453173858547	239.45	A0A0B7B0C9:ORF153193
GO:0005319	molecular_function	lipid transporter activity	1	20	8	33523	0.00476338445736957	0.0122487028903789	209.51875	A0A0B7BR42:ORF201903
GO:0019773	cellular_component	proteasome core complex, alpha-subunit complex	1	20	9	33523	0.00535728964343118	0.0128574951442348	186.238888888889	A0A0B7B7P1:ORF167787
GO:0016887	molecular_function	ATP hydrolysis activity	2	20	201	33523	0.00633042197257048	0.0138580731387295	16.6781094527363	A0A0B6ZZP8:ORF88346,A0A0B7AKA6:ORF125412
GO:0003756	molecular_function	protein disulfide isomerase activity	1	20	11	33523	0.00654409009328893	0.0138580731387295	152.377272727273	A0A0B7AR86:ORF135234
GO:0033179	cellular_component	proton-transporting V-type ATPase, V0 domain	1	20	14	33523	0.00832176867369316	0.0166435373473863	119.725	A0A0B7AZ12:ORF153141
GO:0005978	biological_process	glycogen biosynthetic process	1	20	16	33523	0.00950520843767599	0.0180098686187545	104.759375	A0A0B7ANC8:ORF129830
GO:0043161	biological_process	proteasome-mediated ubiquitin-dependent protein catabolic process	1	20	17	33523	0.0100964250739387	0.0181735651330897	98.5970588235294	A0A0B7B7P1:ORF167787
GO:0007015	biological_process	actin filament organization	1	20	19	33523	0.0112778527560181	0.0193334618674596	88.2184210526316	A0A0B7AJY5:ORF120391
GO:0005737	cellular_component	cytoplasm	3	20	968	33523	0.0189657947166719	0.0310349368090995	5.19467975206612	A0A0B6ZZP8:ORF88346,A0A0B7AJY5:ORF120391,A0A0B7B7P1:ORF167787
GO:0016301	molecular_function	kinase activity	1	20	56	33523	0.0328941447180456	0.0514864873847671	29.93125	A0A0B7AJY6:ORF119835
GO:0051082	molecular_function	unfolded protein binding	1	20	62	33523	0.0363569020970367	0.054535353145555	27.0346774193548	A0A0B6ZZP8:ORF88346
GO:0000287	molecular_function	magnesium ion binding	1	20	71	33523	0.0415289612047397	0.0598017041348252	23.6077464788732	A0A0B7AJY6:ORF119835
GO:0140662	molecular_function	ATP-dependent protein folding chaperone	1	20	83	33523	0.0483840287625816	0.0669932705943438	20.194578313253	A0A0B6ZZP8:ORF88346
GO:0005783	cellular_component	endoplasmic reticulum	1	20	88	33523	0.0512265381498449	0.0683020508664599	19.0471590909091	A0A0B7AR86:ORF135234
GO:0005509	molecular_function	calcium ion binding	2	20	629	33523	0.0534467861419419	0.0687172964682111	5.32957074721781	A0A0B7ART5:ORF137792,A0A0B7B7T9:ORF168806
GO:0051015	molecular_function	actin filament binding	1	20	100	33523	0.0580156872105209	0.0702952338171804	16.7615	A0A0B7AJY5:ORF120391
GO:0007155	biological_process	cell adhesion	1	20	101	33523	0.058579361514317	0.0702952338171804	16.5955445544554	A0A0B7B7T9:ORF168806
GO:0005524	molecular_function	ATP binding	3	20	1600	33523	0.0675137619570577	0.0784030784017444	3.14278125	A0A0B6ZZP8:ORF88346,A0A0B7AJY6:ORF119835,A0A0B7AKA6:ORF125412
GO:0005856	cellular_component	cytoskeleton	1	20	201	33523	0.113356966025039	0.127526586778168	8.33905472636816	A0A0B7AJY5:ORF120391
GO:0005576	cellular_component	extracellular region	1	20	263	33523	0.145783639393973	0.159036697520698	6.37319391634981	A0A0B7B7T9:ORF168806
GO:0005634	cellular_component	nucleus	1	20	1770	33523	0.662168250205638	0.701119323747146	0.946977401129944	A0A0B7B7P1:ORF167787
GO:0046872	molecular_function	metal ion binding	6	20	12906	33523	0.844140941250265	0.868259253857415	0.779242212924221	A0A0B7A0D2:ORF89356,A0A0B7AML2:ORF124975,A0A0B7BT89:ORF207903,A0A3G2VFP3:,A0A3G2VMG8:,G3FPE5:
GO:0016020	cellular_component	membrane	1	20	5807	33523	0.977754735791167	0.977754735791167	0.28864301704839	A0A0B7AUC9:ORF141450
