# Supplementary material for: Proteomic profiles of Lissachatina (Heterobranchia) and Pomacea (Caenogastropoda) snails infected with Angiostrongylus cantonensis using 4D label-free quantitative analysis
Source: PLoS Negl Trop Dis. 2025 Dec 8;19(12):e0013812. doi: 10.1371/journal.pntd.0013812 (PMC12685165; doi:10.1371/journal.pntd.0013812)
Supplement: S1 Dataset — (ZIP) [file pntd.0013812.s006.zip › Lissachatina fulica/3. Enrichment-PPI_network/enrich/GO_enrichment/GO.top.Total.xls]

id	Category	Term	ListHits	ListTotal	PopHits	PopTotal	p-value	padjust	Enrichment_score	proteins
GO:0006412	biological_process	translation	13	71	231	33523	2.29481938486489e-15	2.54724951720002e-13	26.5714895433205	A0A0B6XZH1:ORF7133,A0A0B6Y989:ORF16604,A0A0B6Y9C9:ORF16757,A0A0B6YIX1:ORF25204,A0A0B6YIX8:ORF26013,A0A0B6YS38:ORF34937,A0A0B6Z4V5:ORF48156,A0A0B6ZHC0:ORF64592,A0A0B6ZMZ3:ORF71506,A0A0B7A9X4:ORF105515,A0A0B7AFN9:ORF116286,A0A0B7AIX4:ORF117941,A0A0B7AWJ0:ORF142525
GO:0006886	biological_process	intracellular protein transport	3	71	128	33523	0.00257156657577924	0.0114177555964598	11.0661311619718	A0A0B6ZCM8:ORF55650,A0A0B6ZD12:ORF55645,A0A0B7AZS2:ORF152963
GO:0016192	biological_process	vesicle-mediated transport	3	71	135	33523	0.00298897747080929	0.0127606345869166	10.4923317683881	A0A0B6ZCM8:ORF55650,A0A0B6ZD12:ORF55645,A0A0B7AZS2:ORF152963
GO:0006790	biological_process	sulfur compound metabolic process	2	71	2	33523	4.4226603712401e-06	7.01307573153788e-05	472.154929577465	A0A8S3YFS4:CUNI_LOCUS786,A0A8S3ZCR5:CUNI_LOCUS12872
GO:0007155	biological_process	cell adhesion	2	71	101	33523	0.0195151483961834	0.0343838328885136	9.34960256589039	A0A0B7B7T9:ORF168806,A0A0B7BNN1:ORF201522
GO:0006468	biological_process	protein phosphorylation	2	71	448	33523	0.245271078236806	0.266912643963583	2.10783450704225	A0A0B6ZII9:ORF63598,A0A0B7A2V3:ORF94173
GO:0005737	cellular_component	cytoplasm	12	71	968	33523	8.39318843601291e-07	1.55273986066239e-05	5.85316028401816	A0A0B6YTQ1:ORF35397,A0A0B6ZLT4:ORF67938,A0A0B6ZNV9:ORF70470,A0A0B6ZRW0:ORF76985,A0A0B6ZZP8:ORF88346,A0A0B7AID3:ORF117791,A0A0B7AJY5:ORF120391,A0A0B7AQI9:ORF135299,A0A0B7B0V2:ORF155009,A0A0B7B7P1:ORF167787,A0A0B7BNN1:ORF201522,A0A8S3YCI9:CUNI_LOCUS557
GO:0005840	cellular_component	ribosome	7	71	188	33523	1.53203877871921e-07	4.25140761094582e-06	17.5802367395865	A0A0B6YIX1:ORF25204,A0A0B6YIX8:ORF26013,A0A0B6YS38:ORF34937,A0A0B6Z4V5:ORF48156,A0A0B6ZHC0:ORF64592,A0A0B6ZMZ3:ORF71506,A0A0B7A9X4:ORF105515
GO:1990904	cellular_component	ribonucleoprotein complex	7	71	221	33523	4.57458575776846e-07	1.0155580382246e-05	14.9551335160283	A0A0B6YIX1:ORF25204,A0A0B6YIX8:ORF26013,A0A0B6YS38:ORF34937,A0A0B6Z4V5:ORF48156,A0A0B6ZHC0:ORF64592,A0A0B6ZMZ3:ORF71506,A0A0B7A9X4:ORF105515
GO:0005634	cellular_component	nucleus	4	71	1770	33523	0.520338448336195	0.529885942801079	1.06701679000557	A0A0B7A9Q9:ORF101293,A0A0B7AUD8:ORF137283,A0A0B7B7P1:ORF167787,A0A8S3Z631:CUNI_LOCUS10595
GO:0030117	cellular_component	membrane coat	2	71	12	33523	0.000287917285421412	0.00317644539108409	78.6924882629108	A0A0B6ZD12:ORF55645,A0A0B7AZS2:ORF152963
GO:0015935	cellular_component	small ribosomal subunit	2	71	23	33523	0.00108717360470444	0.00804508467481284	41.0569503980404	A0A0B6XZH1:ORF7133,A0A0B7AIX4:ORF117941
GO:0005856	cellular_component	cytoskeleton	2	71	201	33523	0.0679212580176085	0.0886971722347593	4.69805900077079	A0A0B6ZNV9:ORF70470,A0A0B7AJY5:ORF120391
GO:0016020	cellular_component	membrane	2	71	5807	33523	0.99997864333185	0.999999990005091	0.162615784252614	A0A0B6ZA86:ORF53138,A0A0B7AUC9:ORF141450
GO:0003735	molecular_function	structural constituent of ribosome	11	71	243	33523	4.04015687747518e-12	2.24228706699873e-10	21.3732684170869	A0A0B6XZH1:ORF7133,A0A0B6Y989:ORF16604,A0A0B6Y9C9:ORF16757,A0A0B6YIX1:ORF25204,A0A0B6YIX8:ORF26013,A0A0B6YS38:ORF34937,A0A0B6Z4V5:ORF48156,A0A0B6ZHC0:ORF64592,A0A0B6ZMZ3:ORF71506,A0A0B7A9X4:ORF105515,A0A0B7AIX4:ORF117941
GO:0005524	molecular_function	ATP binding	10	71	1600	33523	0.00193582088994616	0.0102214054205483	2.95096830985915	A0A0B6YTQ1:ORF35397,A0A0B6ZII9:ORF63598,A0A0B6ZZP8:ORF88346,A0A0B7A2V3:ORF94173,A0A0B7AAS1:ORF103122,A0A0B7AJY6:ORF119835,A0A0B7AKA6:ORF125412,A0A0B7AQI9:ORF135299,A0A0B7B0V2:ORF155009,V5W6Y5:AK
GO:0003723	molecular_function	RNA binding	8	71	609	33523	4.40913095651547e-05	0.000543792817970241	6.20236360692893	A0A0B6XZH1:ORF7133,A0A0B6Z4V5:ORF48156,A0A0B6ZCJ0:ORF57821,A0A0B7A9Q9:ORF101293,A0A0B7AIX4:ORF117941,A0A0B7AUD8:ORF137283,A0A0B7B784:ORF162188,A0A8S3ZLB1:CUNI_LOCUS15861
GO:0005344	molecular_function	oxygen carrier activity	6	71	46	33523	6.37039958135694e-10	2.35704784510207e-08	61.5854255970606	A0A0B7A0D2:ORF89356,A0A0B7AML2:ORF124975,A0A0B7BT89:ORF207903,A0A3G2VFP3:,A0A3G2VMG8:,G3FPE5:
GO:0016491	molecular_function	oxidoreductase activity	6	71	276	33523	2.69781112686756e-05	0.000374321293852874	10.2642375995101	A0A0B7A0D2:ORF89356,A0A0B7AML2:ORF124975,A0A0B7BT89:ORF207903,A0A3G2VFP3:,A0A3G2VMG8:,G3FPE5:
GO:0005525	molecular_function	GTP binding	5	71	400	33523	0.00161081149847108	0.0102214054205483	5.90193661971831	A0A0B7AFN9:ORF116286,A0A0B7AVB5:ORF145468,A0A0B7AWJ0:ORF142525,A0A0B7B0V2:ORF155009,A0A345S6Z2:EF1A
GO:0016887	molecular_function	ATP hydrolysis activity	4	71	201	33523	0.000890474313017451	0.00706018919606693	9.39611800154159	A0A0B6YTQ1:ORF35397,A0A0B6ZZP8:ORF88346,A0A0B7AKA6:ORF125412,A0A0B7B0V2:ORF155009
GO:0051082	molecular_function	unfolded protein binding	3	71	62	33523	0.000314782876593918	0.00317644539108409	22.8462062698773	A0A0B6YTQ1:ORF35397,A0A0B6ZZP8:ORF88346,A0A0B7BIZ6:ORF187496
GO:0140662	molecular_function	ATP-dependent protein folding chaperone	3	71	83	33523	0.00074080615123724	0.0063253448297949	17.0658408281011	A0A0B6YTQ1:ORF35397,A0A0B6ZZP8:ORF88346,A0A0B7AAS1:ORF103122
GO:0003746	molecular_function	translation elongation factor activity	2	71	17	33523	0.000589231794371446	0.00545039409793587	55.5476387738194	A0A0B6YUR8:ORF36635,A0A345S6Z2:EF1A
