# Supplementary material for: Proteomic profiles of Lissachatina (Heterobranchia) and Pomacea (Caenogastropoda) snails infected with Angiostrongylus cantonensis using 4D label-free quantitative analysis
Source: PLoS Negl Trop Dis. 2025 Dec 8;19(12):e0013812. doi: 10.1371/journal.pntd.0013812 (PMC12685165; doi:10.1371/journal.pntd.0013812)
Supplement: S1 Dataset — (ZIP) [file pntd.0013812.s006.zip › Lissachatina fulica/3. Enrichment-PPI_network/enrich/GO_enrichment/GO.top.Up.xls]

id	Category	Term	ListHits	ListTotal	PopHits	PopTotal	p-value	padjust	Enrichment_score	proteins
GO:0005737	cellular_component	cytoplasm	3	20	968	33523	0.0189657947166719	0.0310349368090995	5.19467975206612	A0A0B6ZZP8:ORF88346,A0A0B7AJY5:ORF120391,A0A0B7B7P1:ORF167787
GO:0005344	molecular_function	oxygen carrier activity	6	20	46	33523	1.81644612755869e-13	6.53920605921129e-12	218.628260869565	A0A0B7A0D2:ORF89356,A0A0B7AML2:ORF124975,A0A0B7BT89:ORF207903,A0A3G2VFP3:,A0A3G2VMG8:,G3FPE5:
GO:0016491	molecular_function	oxidoreductase activity	6	20	276	33523	1.03781316332871e-08	1.86806369399168e-07	36.4380434782609	A0A0B7A0D2:ORF89356,A0A0B7AML2:ORF124975,A0A0B7BT89:ORF207903,A0A3G2VFP3:,A0A3G2VMG8:,G3FPE5:
GO:0046872	molecular_function	metal ion binding	6	20	12906	33523	0.844140941250265	0.868259253857415	0.779242212924221	A0A0B7A0D2:ORF89356,A0A0B7AML2:ORF124975,A0A0B7BT89:ORF207903,A0A3G2VFP3:,A0A3G2VMG8:,G3FPE5:
GO:0005524	molecular_function	ATP binding	3	20	1600	33523	0.0675137619570577	0.0784030784017444	3.14278125	A0A0B6ZZP8:ORF88346,A0A0B7AJY6:ORF119835,A0A0B7AKA6:ORF125412
GO:0046961	molecular_function	proton-transporting ATPase activity, rotational mechanism	2	20	35	33523	0.000198837436897192	0.0023860492427663	95.78	A0A0B7AZ12:ORF153141,A0A0B7B0C9:ORF153193
GO:0016887	molecular_function	ATP hydrolysis activity	2	20	201	33523	0.00633042197257048	0.0138580731387295	16.6781094527363	A0A0B6ZZP8:ORF88346,A0A0B7AKA6:ORF125412
GO:0005509	molecular_function	calcium ion binding	2	20	629	33523	0.0534467861419419	0.0687172964682111	5.32957074721781	A0A0B7ART5:ORF137792,A0A0B7B7T9:ORF168806
