# Supplementary material for: Proteomic profiles of Lissachatina (Heterobranchia) and Pomacea (Caenogastropoda) snails infected with Angiostrongylus cantonensis using 4D label-free quantitative analysis
Source: PLoS Negl Trop Dis. 2025 Dec 8;19(12):e0013812. doi: 10.1371/journal.pntd.0013812 (PMC12685165; doi:10.1371/journal.pntd.0013812)
Supplement: S1 Dataset — (ZIP) [file pntd.0013812.s006.zip › Lissachatina fulica/3. Enrichment-PPI_network/enrich/GO_enrichment/GOchord.xls]

id	Category	Term	ListHits	ListTotal	PopHits	PopTotal	p.value	padjust	Enrichment_score	proteins
GO:0006412	biological_process	translation	13	71	231	33523	2.29481938486489e-15	2.54724951720002e-13	26.5714895433205	A0A0B6XZH1:ORF7133,A0A0B6Y989:ORF16604,A0A0B6Y9C9:ORF16757,A0A0B6YIX1:ORF25204,A0A0B6YIX8:ORF26013,A0A0B6YS38:ORF34937,A0A0B6Z4V5:ORF48156,A0A0B6ZHC0:ORF64592,A0A0B6ZMZ3:ORF71506,A0A0B7A9X4:ORF105515,A0A0B7AFN9:ORF116286,A0A0B7AIX4:ORF117941,A0A0B7AWJ0:ORF142525
GO:0003735	molecular_function	structural constituent of ribosome	11	71	243	33523	4.04015687747518e-12	2.24228706699873e-10	21.3732684170869	A0A0B6XZH1:ORF7133,A0A0B6Y989:ORF16604,A0A0B6Y9C9:ORF16757,A0A0B6YIX1:ORF25204,A0A0B6YIX8:ORF26013,A0A0B6YS38:ORF34937,A0A0B6Z4V5:ORF48156,A0A0B6ZHC0:ORF64592,A0A0B6ZMZ3:ORF71506,A0A0B7A9X4:ORF105515,A0A0B7AIX4:ORF117941
GO:0005344	molecular_function	oxygen carrier activity	6	71	46	33523	6.37039958135694e-10	2.35704784510207e-08	61.5854255970606	A0A0B7A0D2:ORF89356,A0A0B7AML2:ORF124975,A0A0B7BT89:ORF207903,A0A3G2VFP3:,A0A3G2VMG8:,G3FPE5:
GO:0005840	cellular_component	ribosome	7	71	188	33523	1.53203877871921e-07	4.25140761094582e-06	17.5802367395865	A0A0B6YIX1:ORF25204,A0A0B6YIX8:ORF26013,A0A0B6YS38:ORF34937,A0A0B6Z4V5:ORF48156,A0A0B6ZHC0:ORF64592,A0A0B6ZMZ3:ORF71506,A0A0B7A9X4:ORF105515
GO:1990904	cellular_component	ribonucleoprotein complex	7	71	221	33523	4.57458575776846e-07	1.0155580382246e-05	14.9551335160283	A0A0B6YIX1:ORF25204,A0A0B6YIX8:ORF26013,A0A0B6YS38:ORF34937,A0A0B6Z4V5:ORF48156,A0A0B6ZHC0:ORF64592,A0A0B6ZMZ3:ORF71506,A0A0B7A9X4:ORF105515
GO:0005737	cellular_component	cytoplasm	12	71	968	33523	8.39318843601291e-07	1.55273986066239e-05	5.85316028401816	A0A0B6YTQ1:ORF35397,A0A0B6ZLT4:ORF67938,A0A0B6ZNV9:ORF70470,A0A0B6ZRW0:ORF76985,A0A0B6ZZP8:ORF88346,A0A0B7AID3:ORF117791,A0A0B7AJY5:ORF120391,A0A0B7AQI9:ORF135299,A0A0B7B0V2:ORF155009,A0A0B7B7P1:ORF167787,A0A0B7BNN1:ORF201522,A0A8S3YCI9:CUNI_LOCUS557
