# Supplementary material for: Proteomic profiles of Lissachatina (Heterobranchia) and Pomacea (Caenogastropoda) snails infected with Angiostrongylus cantonensis using 4D label-free quantitative analysis
Source: PLoS Negl Trop Dis. 2025 Dec 8;19(12):e0013812. doi: 10.1371/journal.pntd.0013812 (PMC12685165; doi:10.1371/journal.pntd.0013812)
Supplement: S1 Dataset — (ZIP) [file pntd.0013812.s006.zip › Lissachatina fulica/3. Enrichment-PPI_network/enrich/GO_enrichment/top15-Down.xls]

id	Category	Term	ListHits	ListTotal	PopHits	PopTotal	p-value	padjust	Enrichment_score	proteins
GO:0016192	biological_process	vesicle-mediated transport	3	51	135	33523	0.00115473273935278	0.00709335825602423	14.6069716775599	A0A0B6ZCM8:ORF55650,A0A0B6ZD12:ORF55645,A0A0B7AZS2:ORF152963
GO:0006886	biological_process	intracellular protein transport	3	51	128	33523	0.000990424974867953	0.00675598810326815	15.4057904411765	A0A0B6ZCM8:ORF55650,A0A0B6ZD12:ORF55645,A0A0B7AZS2:ORF152963
GO:0006412	biological_process	translation	13	51	231	33523	2.12324755476579e-17	1.82599289709858e-15	36.9916815210933	A0A0B6XZH1:ORF7133,A0A0B6Y989:ORF16604,A0A0B6Y9C9:ORF16757,A0A0B6YIX1:ORF25204,A0A0B6YIX8:ORF26013,A0A0B6YS38:ORF34937,A0A0B6Z4V5:ORF48156,A0A0B6ZHC0:ORF64592,A0A0B6ZMZ3:ORF71506,A0A0B7A9X4:ORF105515,A0A0B7AFN9:ORF116286,A0A0B7AIX4:ORF117941,A0A0B7AWJ0:ORF142525
GO:0006790	biological_process	sulfur compound metabolic process	2	51	2	33523	2.26917182025398e-06	3.90297553083684e-05	657.313725490196	A0A8S3YFS4:CUNI_LOCUS786,A0A8S3ZCR5:CUNI_LOCUS12872
GO:0000028	biological_process	ribosomal small subunit assembly	1	51	1	33523	0.00152134355517142	0.00726864143026344	657.313725490196	A0A0B6Y989:ORF16604
GO:0005737	cellular_component	cytoplasm	9	51	968	33523	1.37682221699788e-05	0.000169152443802597	6.11138794360719	A0A0B6YTQ1:ORF35397,A0A0B6ZLT4:ORF67938,A0A0B6ZNV9:ORF70470,A0A0B6ZRW0:ORF76985,A0A0B7AID3:ORF117791,A0A0B7AQI9:ORF135299,A0A0B7B0V2:ORF155009,A0A0B7BNN1:ORF201522,A0A8S3YCI9:CUNI_LOCUS557
GO:1990904	cellular_component	ribonucleoprotein complex	7	51	221	33523	4.45290668387863e-08	9.57374937033904e-07	20.819891757608	A0A0B6YIX1:ORF25204,A0A0B6YIX8:ORF26013,A0A0B6YS38:ORF34937,A0A0B6Z4V5:ORF48156,A0A0B6ZHC0:ORF64592,A0A0B6ZMZ3:ORF71506,A0A0B7A9X4:ORF105515
GO:0005840	cellular_component	ribosome	7	51	188	33523	1.46587911416233e-08	4.20218679393201e-07	24.4744472256988	A0A0B6YIX1:ORF25204,A0A0B6YIX8:ORF26013,A0A0B6YS38:ORF34937,A0A0B6Z4V5:ORF48156,A0A0B6ZHC0:ORF64592,A0A0B6ZMZ3:ORF71506,A0A0B7A9X4:ORF105515
GO:0015935	cellular_component	small ribosomal subunit	2	51	23	33523	0.000562476917849695	0.00439754681227943	57.157715260017	A0A0B6XZH1:ORF7133,A0A0B7AIX4:ORF117941
GO:0030117	cellular_component	membrane coat	2	51	12	33523	0.000148312889227122	0.00159436355919157	109.552287581699	A0A0B6ZD12:ORF55645,A0A0B7AZS2:ORF152963
GO:0005525	molecular_function	GTP binding	5	51	400	33523	0.00035297108653672	0.00303555134421579	8.21642156862745	A0A0B7AFN9:ORF116286,A0A0B7AVB5:ORF145468,A0A0B7AWJ0:ORF142525,A0A0B7B0V2:ORF155009,A0A345S6Z2:EF1A
GO:0003723	molecular_function	RNA binding	8	51	609	33523	3.62729359038353e-06	5.19912081288306e-05	8.63466306062655	A0A0B6XZH1:ORF7133,A0A0B6Z4V5:ORF48156,A0A0B6ZCJ0:ORF57821,A0A0B7A9Q9:ORF101293,A0A0B7AIX4:ORF117941,A0A0B7AUD8:ORF137283,A0A0B7B784:ORF162188,A0A8S3ZLB1:CUNI_LOCUS15861
GO:0003924	molecular_function	GTPase activity	4	51	292	33523	0.0010212540156103	0.00675598810326815	9.00429760945474	A0A0B7AFN9:ORF116286,A0A0B7AVB5:ORF145468,A0A0B7AWJ0:ORF142525,A0A345S6Z2:EF1A
GO:0003735	molecular_function	structural constituent of ribosome	11	51	243	33523	8.5340638536373e-14	3.66964745706404e-12	29.7549423061406	A0A0B6XZH1:ORF7133,A0A0B6Y989:ORF16604,A0A0B6Y9C9:ORF16757,A0A0B6YIX1:ORF25204,A0A0B6YIX8:ORF26013,A0A0B6YS38:ORF34937,A0A0B6Z4V5:ORF48156,A0A0B6ZHC0:ORF64592,A0A0B6ZMZ3:ORF71506,A0A0B7A9X4:ORF105515,A0A0B7AIX4:ORF117941
GO:0003746	molecular_function	translation elongation factor activity	2	51	17	33523	0.000304129986854601	0.00290613098549952	77.3310265282584	A0A0B6YUR8:ORF36635,A0A345S6Z2:EF1A
