# Supplementary material for: Proteomic profiles of Lissachatina (Heterobranchia) and Pomacea (Caenogastropoda) snails infected with Angiostrongylus cantonensis using 4D label-free quantitative analysis
Source: PLoS Negl Trop Dis. 2025 Dec 8;19(12):e0013812. doi: 10.1371/journal.pntd.0013812 (PMC12685165; doi:10.1371/journal.pntd.0013812)
Supplement: S1 Dataset — (ZIP) [file pntd.0013812.s006.zip › Lissachatina fulica/3. Enrichment-PPI_network/enrich/GO_enrichment/top15-Up.xls]

id	Category	Term	ListHits	ListTotal	PopHits	PopTotal	p-value	padjust	Enrichment_score	proteins
GO:0007015	biological_process	actin filament organization	1	20	19	33523	0.0112778527560181	0.0193334618674596	88.2184210526316	A0A0B7AJY5:ORF120391
GO:0043161	biological_process	proteasome-mediated ubiquitin-dependent protein catabolic process	1	20	17	33523	0.0100964250739387	0.0181735651330897	98.5970588235294	A0A0B7B7P1:ORF167787
GO:0005978	biological_process	glycogen biosynthetic process	1	20	16	33523	0.00950520843767599	0.0180098686187545	104.759375	A0A0B7ANC8:ORF129830
GO:0016477	biological_process	cell migration	1	20	4	33523	0.0023843930826698	0.0107297688720141	419.0375	A0A0B7AJY5:ORF120391
GO:0042450	biological_process	arginine biosynthetic process via ornithine	1	20	1	33523	0.00059660531575334	0.00429555827342405	1676.15	A0A0B7A3W4:ORF92082
GO:0005737	cellular_component	cytoplasm	3	20	968	33523	0.0189657947166719	0.0310349368090995	5.19467975206612	A0A0B6ZZP8:ORF88346,A0A0B7AJY5:ORF120391,A0A0B7B7P1:ORF167787
GO:0005783	cellular_component	endoplasmic reticulum	1	20	88	33523	0.0512265381498449	0.0683020508664599	19.0471590909091	A0A0B7AR86:ORF135234
GO:0033179	cellular_component	proton-transporting V-type ATPase, V0 domain	1	20	14	33523	0.00832176867369316	0.0166435373473863	119.725	A0A0B7AZ12:ORF153141
GO:0019773	cellular_component	proteasome core complex, alpha-subunit complex	1	20	9	33523	0.00535728964343118	0.0128574951442348	186.238888888889	A0A0B7B7P1:ORF167787
GO:0033180	cellular_component	proton-transporting V-type ATPase, V1 domain	1	20	7	33523	0.00416914238933641	0.0115453173858547	239.45	A0A0B7B0C9:ORF153193
GO:0016491	molecular_function	oxidoreductase activity	6	20	276	33523	1.03781316332871e-08	1.86806369399168e-07	36.4380434782609	A0A0B7A0D2:ORF89356,A0A0B7AML2:ORF124975,A0A0B7BT89:ORF207903,A0A3G2VFP3:,A0A3G2VMG8:,G3FPE5:
GO:0046961	molecular_function	proton-transporting ATPase activity, rotational mechanism	2	20	35	33523	0.000198837436897192	0.0023860492427663	95.78	A0A0B7AZ12:ORF153141,A0A0B7B0C9:ORF153193
GO:0005344	molecular_function	oxygen carrier activity	6	20	46	33523	1.81644612755869e-13	6.53920605921129e-12	218.628260869565	A0A0B7A0D2:ORF89356,A0A0B7AML2:ORF124975,A0A0B7BT89:ORF207903,A0A3G2VFP3:,A0A3G2VMG8:,G3FPE5:
GO:0030674	molecular_function	protein-macromolecule adaptor activity	1	20	2	33523	0.001192872480412	0.00613477275640457	838.075	A0A0B7AJY5:ORF120391
GO:0004056	molecular_function	argininosuccinate lyase activity	1	20	1	33523	0.00059660531575334	0.00429555827342405	1676.15	A0A0B7A3W4:ORF92082
