# Supplementary material for: Proteomic profiles of Lissachatina (Heterobranchia) and Pomacea (Caenogastropoda) snails infected with Angiostrongylus cantonensis using 4D label-free quantitative analysis
Source: PLoS Negl Trop Dis. 2025 Dec 8;19(12):e0013812. doi: 10.1371/journal.pntd.0013812 (PMC12685165; doi:10.1371/journal.pntd.0013812)
Supplement: S1 Dataset — (ZIP) [file pntd.0013812.s006.zip › Lissachatina fulica/3. Enrichment-PPI_network/enrich/GO_enrichment/top20-lollipop/biological_process-Down.xls]

id	Category	Term	ListHits	ListTotal	PopHits	PopTotal	p-value	padjust	Enrichment_score	proteins
GO:0006412	biological_process	translation	13	51	231	33523	2.12324755476579e-17	1.82599289709858e-15	36.9916815210933	A0A0B6XZH1:ORF7133,A0A0B6Y989:ORF16604,A0A0B6Y9C9:ORF16757,A0A0B6YIX1:ORF25204,A0A0B6YIX8:ORF26013,A0A0B6YS38:ORF34937,A0A0B6Z4V5:ORF48156,A0A0B6ZHC0:ORF64592,A0A0B6ZMZ3:ORF71506,A0A0B7A9X4:ORF105515,A0A0B7AFN9:ORF116286,A0A0B7AIX4:ORF117941,A0A0B7AWJ0:ORF142525
GO:0006886	biological_process	intracellular protein transport	3	51	128	33523	0.000990424974867953	0.00675598810326815	15.4057904411765	A0A0B6ZCM8:ORF55650,A0A0B6ZD12:ORF55645,A0A0B7AZS2:ORF152963
GO:0016192	biological_process	vesicle-mediated transport	3	51	135	33523	0.00115473273935278	0.00709335825602423	14.6069716775599	A0A0B6ZCM8:ORF55650,A0A0B6ZD12:ORF55645,A0A0B7AZS2:ORF152963
GO:0006790	biological_process	sulfur compound metabolic process	2	51	2	33523	2.26917182025398e-06	3.90297553083684e-05	657.313725490196	A0A8S3YFS4:CUNI_LOCUS786,A0A8S3ZCR5:CUNI_LOCUS12872
GO:0006468	biological_process	protein phosphorylation	2	51	448	33523	0.148585639560047	0.168136381607422	2.9344362745098	A0A0B6ZII9:ORF63598,A0A0B7A2V3:ORF94173
