# Supplementary material for: Proteomic profiles of Lissachatina (Heterobranchia) and Pomacea (Caenogastropoda) snails infected with Angiostrongylus cantonensis using 4D label-free quantitative analysis
Source: PLoS Negl Trop Dis. 2025 Dec 8;19(12):e0013812. doi: 10.1371/journal.pntd.0013812 (PMC12685165; doi:10.1371/journal.pntd.0013812)
Supplement: S1 Dataset — (ZIP) [file pntd.0013812.s006.zip › Lissachatina fulica/3. Enrichment-PPI_network/enrich/GO_enrichment/top20-lollipop/biological_process-Total.xls]

id	Category	Term	ListHits	ListTotal	PopHits	PopTotal	p-value	padjust	Enrichment_score	proteins
GO:0006412	biological_process	translation	13	71	231	33523	2.29481938486489e-15	2.54724951720002e-13	26.5714895433205	A0A0B6XZH1:ORF7133,A0A0B6Y989:ORF16604,A0A0B6Y9C9:ORF16757,A0A0B6YIX1:ORF25204,A0A0B6YIX8:ORF26013,A0A0B6YS38:ORF34937,A0A0B6Z4V5:ORF48156,A0A0B6ZHC0:ORF64592,A0A0B6ZMZ3:ORF71506,A0A0B7A9X4:ORF105515,A0A0B7AFN9:ORF116286,A0A0B7AIX4:ORF117941,A0A0B7AWJ0:ORF142525
GO:0006886	biological_process	intracellular protein transport	3	71	128	33523	0.00257156657577924	0.0114177555964598	11.0661311619718	A0A0B6ZCM8:ORF55650,A0A0B6ZD12:ORF55645,A0A0B7AZS2:ORF152963
GO:0016192	biological_process	vesicle-mediated transport	3	71	135	33523	0.00298897747080929	0.0127606345869166	10.4923317683881	A0A0B6ZCM8:ORF55650,A0A0B6ZD12:ORF55645,A0A0B7AZS2:ORF152963
GO:0006790	biological_process	sulfur compound metabolic process	2	71	2	33523	4.4226603712401e-06	7.01307573153788e-05	472.154929577465	A0A8S3YFS4:CUNI_LOCUS786,A0A8S3ZCR5:CUNI_LOCUS12872
GO:0007155	biological_process	cell adhesion	2	71	101	33523	0.0195151483961834	0.0343838328885136	9.34960256589039	A0A0B7B7T9:ORF168806,A0A0B7BNN1:ORF201522
GO:0006468	biological_process	protein phosphorylation	2	71	448	33523	0.245271078236806	0.266912643963583	2.10783450704225	A0A0B6ZII9:ORF63598,A0A0B7A2V3:ORF94173
