# Supplementary material for: Proteomic profiles of Lissachatina (Heterobranchia) and Pomacea (Caenogastropoda) snails infected with Angiostrongylus cantonensis using 4D label-free quantitative analysis
Source: PLoS Negl Trop Dis. 2025 Dec 8;19(12):e0013812. doi: 10.1371/journal.pntd.0013812 (PMC12685165; doi:10.1371/journal.pntd.0013812)
Supplement: S1 Dataset — (ZIP) [file pntd.0013812.s006.zip › Lissachatina fulica/3. Enrichment-PPI_network/enrich/GO_enrichment/top20-lollipop/cellular_component-Down.xls]

id	Category	Term	ListHits	ListTotal	PopHits	PopTotal	p-value	padjust	Enrichment_score	proteins
GO:0005737	cellular_component	cytoplasm	9	51	968	33523	1.37682221699788e-05	0.000169152443802597	6.11138794360719	A0A0B6YTQ1:ORF35397,A0A0B6ZLT4:ORF67938,A0A0B6ZNV9:ORF70470,A0A0B6ZRW0:ORF76985,A0A0B7AID3:ORF117791,A0A0B7AQI9:ORF135299,A0A0B7B0V2:ORF155009,A0A0B7BNN1:ORF201522,A0A8S3YCI9:CUNI_LOCUS557
GO:0005840	cellular_component	ribosome	7	51	188	33523	1.46587911416233e-08	4.20218679393201e-07	24.4744472256988	A0A0B6YIX1:ORF25204,A0A0B6YIX8:ORF26013,A0A0B6YS38:ORF34937,A0A0B6Z4V5:ORF48156,A0A0B6ZHC0:ORF64592,A0A0B6ZMZ3:ORF71506,A0A0B7A9X4:ORF105515
GO:1990904	cellular_component	ribonucleoprotein complex	7	51	221	33523	4.45290668387863e-08	9.57374937033904e-07	20.819891757608	A0A0B6YIX1:ORF25204,A0A0B6YIX8:ORF26013,A0A0B6YS38:ORF34937,A0A0B6Z4V5:ORF48156,A0A0B6ZHC0:ORF64592,A0A0B6ZMZ3:ORF71506,A0A0B7A9X4:ORF105515
GO:0005634	cellular_component	nucleus	3	51	1770	33523	0.509341098469693	0.521468267480876	1.11409106015287	A0A0B7A9Q9:ORF101293,A0A0B7AUD8:ORF137283,A0A8S3Z631:CUNI_LOCUS10595
GO:0030117	cellular_component	membrane coat	2	51	12	33523	0.000148312889227122	0.00159436355919157	109.552287581699	A0A0B6ZD12:ORF55645,A0A0B7AZS2:ORF152963
GO:0015935	cellular_component	small ribosomal subunit	2	51	23	33523	0.000562476917849695	0.00439754681227943	57.157715260017	A0A0B6XZH1:ORF7133,A0A0B7AIX4:ORF117941
