# Supplementary material for: Proteomic profiles of Lissachatina (Heterobranchia) and Pomacea (Caenogastropoda) snails infected with Angiostrongylus cantonensis using 4D label-free quantitative analysis
Source: PLoS Negl Trop Dis. 2025 Dec 8;19(12):e0013812. doi: 10.1371/journal.pntd.0013812 (PMC12685165; doi:10.1371/journal.pntd.0013812)
Supplement: S1 Dataset — (ZIP) [file pntd.0013812.s006.zip › Lissachatina fulica/3. Enrichment-PPI_network/enrich/GO_enrichment/top20-lollipop/cellular_component-Total.xls]

id	Category	Term	ListHits	ListTotal	PopHits	PopTotal	p-value	padjust	Enrichment_score	proteins
GO:0005737	cellular_component	cytoplasm	12	71	968	33523	8.39318843601291e-07	1.55273986066239e-05	5.85316028401816	A0A0B6YTQ1:ORF35397,A0A0B6ZLT4:ORF67938,A0A0B6ZNV9:ORF70470,A0A0B6ZRW0:ORF76985,A0A0B6ZZP8:ORF88346,A0A0B7AID3:ORF117791,A0A0B7AJY5:ORF120391,A0A0B7AQI9:ORF135299,A0A0B7B0V2:ORF155009,A0A0B7B7P1:ORF167787,A0A0B7BNN1:ORF201522,A0A8S3YCI9:CUNI_LOCUS557
GO:0005840	cellular_component	ribosome	7	71	188	33523	1.53203877871921e-07	4.25140761094582e-06	17.5802367395865	A0A0B6YIX1:ORF25204,A0A0B6YIX8:ORF26013,A0A0B6YS38:ORF34937,A0A0B6Z4V5:ORF48156,A0A0B6ZHC0:ORF64592,A0A0B6ZMZ3:ORF71506,A0A0B7A9X4:ORF105515
GO:1990904	cellular_component	ribonucleoprotein complex	7	71	221	33523	4.57458575776846e-07	1.0155580382246e-05	14.9551335160283	A0A0B6YIX1:ORF25204,A0A0B6YIX8:ORF26013,A0A0B6YS38:ORF34937,A0A0B6Z4V5:ORF48156,A0A0B6ZHC0:ORF64592,A0A0B6ZMZ3:ORF71506,A0A0B7A9X4:ORF105515
GO:0005634	cellular_component	nucleus	4	71	1770	33523	0.520338448336195	0.529885942801079	1.06701679000557	A0A0B7A9Q9:ORF101293,A0A0B7AUD8:ORF137283,A0A0B7B7P1:ORF167787,A0A8S3Z631:CUNI_LOCUS10595
GO:0030117	cellular_component	membrane coat	2	71	12	33523	0.000287917285421412	0.00317644539108409	78.6924882629108	A0A0B6ZD12:ORF55645,A0A0B7AZS2:ORF152963
GO:0015935	cellular_component	small ribosomal subunit	2	71	23	33523	0.00108717360470444	0.00804508467481284	41.0569503980404	A0A0B6XZH1:ORF7133,A0A0B7AIX4:ORF117941
GO:0005856	cellular_component	cytoskeleton	2	71	201	33523	0.0679212580176085	0.0886971722347593	4.69805900077079	A0A0B6ZNV9:ORF70470,A0A0B7AJY5:ORF120391
GO:0016020	cellular_component	membrane	2	71	5807	33523	0.99997864333185	0.999999990005091	0.162615784252614	A0A0B6ZA86:ORF53138,A0A0B7AUC9:ORF141450
