# Supplementary material for: Proteomic profiles of Lissachatina (Heterobranchia) and Pomacea (Caenogastropoda) snails infected with Angiostrongylus cantonensis using 4D label-free quantitative analysis
Source: PLoS Negl Trop Dis. 2025 Dec 8;19(12):e0013812. doi: 10.1371/journal.pntd.0013812 (PMC12685165; doi:10.1371/journal.pntd.0013812)
Supplement: S1 Dataset — (ZIP) [file pntd.0013812.s006.zip › Lissachatina fulica/3. Enrichment-PPI_network/enrich/GO_enrichment/top20-lollipop/molecular_function-Down.xls]

id	Category	Term	ListHits	ListTotal	PopHits	PopTotal	p-value	padjust	Enrichment_score	proteins
GO:0003735	molecular_function	structural constituent of ribosome	11	51	243	33523	8.5340638536373e-14	3.66964745706404e-12	29.7549423061406	A0A0B6XZH1:ORF7133,A0A0B6Y989:ORF16604,A0A0B6Y9C9:ORF16757,A0A0B6YIX1:ORF25204,A0A0B6YIX8:ORF26013,A0A0B6YS38:ORF34937,A0A0B6Z4V5:ORF48156,A0A0B6ZHC0:ORF64592,A0A0B6ZMZ3:ORF71506,A0A0B7A9X4:ORF105515,A0A0B7AIX4:ORF117941
GO:0003723	molecular_function	RNA binding	8	51	609	33523	3.62729359038353e-06	5.19912081288306e-05	8.63466306062655	A0A0B6XZH1:ORF7133,A0A0B6Z4V5:ORF48156,A0A0B6ZCJ0:ORF57821,A0A0B7A9Q9:ORF101293,A0A0B7AIX4:ORF117941,A0A0B7AUD8:ORF137283,A0A0B7B784:ORF162188,A0A8S3ZLB1:CUNI_LOCUS15861
GO:0005524	molecular_function	ATP binding	7	51	1600	33523	0.0102592248361828	0.0222380650198545	2.87574754901961	A0A0B6YTQ1:ORF35397,A0A0B6ZII9:ORF63598,A0A0B7A2V3:ORF94173,A0A0B7AAS1:ORF103122,A0A0B7AQI9:ORF135299,A0A0B7B0V2:ORF155009,V5W6Y5:AK
GO:0005525	molecular_function	GTP binding	5	51	400	33523	0.00035297108653672	0.00303555134421579	8.21642156862745	A0A0B7AFN9:ORF116286,A0A0B7AVB5:ORF145468,A0A0B7AWJ0:ORF142525,A0A0B7B0V2:ORF155009,A0A345S6Z2:EF1A
GO:0003924	molecular_function	GTPase activity	4	51	292	33523	0.0010212540156103	0.00675598810326815	9.00429760945474	A0A0B7AFN9:ORF116286,A0A0B7AVB5:ORF145468,A0A0B7AWJ0:ORF142525,A0A345S6Z2:EF1A
GO:0003746	molecular_function	translation elongation factor activity	2	51	17	33523	0.000304129986854601	0.00290613098549952	77.3310265282584	A0A0B6YUR8:ORF36635,A0A345S6Z2:EF1A
GO:0051082	molecular_function	unfolded protein binding	2	51	62	33523	0.00404788493049706	0.0133891578470287	21.2036685641999	A0A0B6YTQ1:ORF35397,A0A0B7BIZ6:ORF187496
GO:0140662	molecular_function	ATP-dependent protein folding chaperone	2	51	83	33523	0.00713788064550643	0.0186017495610168	15.838884951571	A0A0B6YTQ1:ORF35397,A0A0B7AAS1:ORF103122
GO:0003779	molecular_function	actin binding	2	51	174	33523	0.0289224636634087	0.0460617013898731	7.55533017804823	A0A0B6ZNV9:ORF70470,A0A0B7AS67:ORF133445
GO:0016887	molecular_function	ATP hydrolysis activity	2	51	201	33523	0.0376401142890313	0.055811203945805	6.54043507950444	A0A0B6YTQ1:ORF35397,A0A0B7B0V2:ORF155009
