# Supplementary material for: Proteomic profiles of Lissachatina (Heterobranchia) and Pomacea (Caenogastropoda) snails infected with Angiostrongylus cantonensis using 4D label-free quantitative analysis
Source: PLoS Negl Trop Dis. 2025 Dec 8;19(12):e0013812. doi: 10.1371/journal.pntd.0013812 (PMC12685165; doi:10.1371/journal.pntd.0013812)
Supplement: S1 Dataset — (ZIP) [file pntd.0013812.s006.zip › Lissachatina fulica/3. Enrichment-PPI_network/enrich/GO_enrichment/top20-lollipop/molecular_function-Total.xls]

id	Category	Term	ListHits	ListTotal	PopHits	PopTotal	p-value	padjust	Enrichment_score	proteins
GO:0003735	molecular_function	structural constituent of ribosome	11	71	243	33523	4.04015687747518e-12	2.24228706699873e-10	21.3732684170869	A0A0B6XZH1:ORF7133,A0A0B6Y989:ORF16604,A0A0B6Y9C9:ORF16757,A0A0B6YIX1:ORF25204,A0A0B6YIX8:ORF26013,A0A0B6YS38:ORF34937,A0A0B6Z4V5:ORF48156,A0A0B6ZHC0:ORF64592,A0A0B6ZMZ3:ORF71506,A0A0B7A9X4:ORF105515,A0A0B7AIX4:ORF117941
GO:0005524	molecular_function	ATP binding	10	71	1600	33523	0.00193582088994616	0.0102214054205483	2.95096830985915	A0A0B6YTQ1:ORF35397,A0A0B6ZII9:ORF63598,A0A0B6ZZP8:ORF88346,A0A0B7A2V3:ORF94173,A0A0B7AAS1:ORF103122,A0A0B7AJY6:ORF119835,A0A0B7AKA6:ORF125412,A0A0B7AQI9:ORF135299,A0A0B7B0V2:ORF155009,V5W6Y5:AK
GO:0003723	molecular_function	RNA binding	8	71	609	33523	4.40913095651547e-05	0.000543792817970241	6.20236360692893	A0A0B6XZH1:ORF7133,A0A0B6Z4V5:ORF48156,A0A0B6ZCJ0:ORF57821,A0A0B7A9Q9:ORF101293,A0A0B7AIX4:ORF117941,A0A0B7AUD8:ORF137283,A0A0B7B784:ORF162188,A0A8S3ZLB1:CUNI_LOCUS15861
GO:0046872	molecular_function	metal ion binding	7	71	12906	33523	0.999999990005091	0.999999990005091	0.25608899016289	A0A0B6ZLT4:ORF67938,A0A0B7A0D2:ORF89356,A0A0B7AML2:ORF124975,A0A0B7BT89:ORF207903,A0A3G2VFP3:,A0A3G2VMG8:,G3FPE5:
GO:0005344	molecular_function	oxygen carrier activity	6	71	46	33523	6.37039958135694e-10	2.35704784510207e-08	61.5854255970606	A0A0B7A0D2:ORF89356,A0A0B7AML2:ORF124975,A0A0B7BT89:ORF207903,A0A3G2VFP3:,A0A3G2VMG8:,G3FPE5:
GO:0016491	molecular_function	oxidoreductase activity	6	71	276	33523	2.69781112686756e-05	0.000374321293852874	10.2642375995101	A0A0B7A0D2:ORF89356,A0A0B7AML2:ORF124975,A0A0B7BT89:ORF207903,A0A3G2VFP3:,A0A3G2VMG8:,G3FPE5:
GO:0005525	molecular_function	GTP binding	5	71	400	33523	0.00161081149847108	0.0102214054205483	5.90193661971831	A0A0B7AFN9:ORF116286,A0A0B7AVB5:ORF145468,A0A0B7AWJ0:ORF142525,A0A0B7B0V2:ORF155009,A0A345S6Z2:EF1A
GO:0016887	molecular_function	ATP hydrolysis activity	4	71	201	33523	0.000890474313017451	0.00706018919606693	9.39611800154159	A0A0B6YTQ1:ORF35397,A0A0B6ZZP8:ORF88346,A0A0B7AKA6:ORF125412,A0A0B7B0V2:ORF155009
GO:0003924	molecular_function	GTPase activity	4	71	292	33523	0.0034665723972133	0.0130470481678889	6.4678757476365	A0A0B7AFN9:ORF116286,A0A0B7AVB5:ORF145468,A0A0B7AWJ0:ORF142525,A0A345S6Z2:EF1A
GO:0051082	molecular_function	unfolded protein binding	3	71	62	33523	0.000314782876593918	0.00317644539108409	22.8462062698773	A0A0B6YTQ1:ORF35397,A0A0B6ZZP8:ORF88346,A0A0B7BIZ6:ORF187496
GO:0140662	molecular_function	ATP-dependent protein folding chaperone	3	71	83	33523	0.00074080615123724	0.0063253448297949	17.0658408281011	A0A0B6YTQ1:ORF35397,A0A0B6ZZP8:ORF88346,A0A0B7AAS1:ORF103122
GO:0003746	molecular_function	translation elongation factor activity	2	71	17	33523	0.000589231794371446	0.00545039409793587	55.5476387738194	A0A0B6YUR8:ORF36635,A0A345S6Z2:EF1A
GO:0046961	molecular_function	proton-transporting ATPase activity, rotational mechanism	2	71	35	33523	0.00251516970530577	0.0114177555964598	26.9802816901408	A0A0B7AZ12:ORF153141,A0A0B7B0C9:ORF153193
GO:0051015	molecular_function	actin filament binding	2	71	100	33523	0.0191546023113401	0.0342929170412702	9.4430985915493	A0A0B7AJY5:ORF120391,A0A0B7BNN1:ORF201522
GO:0003779	molecular_function	actin binding	2	71	174	33523	0.0527247465938958	0.0731555858990305	5.42706815606281	A0A0B6ZNV9:ORF70470,A0A0B7AS67:ORF133445
GO:0005509	molecular_function	calcium ion binding	2	71	629	33523	0.385758678216345	0.407802031257279	1.50128753442755	A0A0B7ART5:ORF137792,A0A0B7B7T9:ORF168806
