# Supplementary material for: Proteomic profiles of Lissachatina (Heterobranchia) and Pomacea (Caenogastropoda) snails infected with Angiostrongylus cantonensis using 4D label-free quantitative analysis
Source: PLoS Negl Trop Dis. 2025 Dec 8;19(12):e0013812. doi: 10.1371/journal.pntd.0013812 (PMC12685165; doi:10.1371/journal.pntd.0013812)
Supplement: S1 Dataset — (ZIP) [file pntd.0013812.s006.zip › Lissachatina fulica/3. Enrichment-PPI_network/enrich/KEGG_enrichment/enrichment-kegg-AfAc_AfFr-Down.xls]

id	Classification_level1	Classification_level2	Term	ListHits	ListTotal	PopHits	PopTotal	p-value	padjust	Enrichment_score	proteins
ko05171	Human Diseases	Infectious disease: viral	Coronavirus disease - COVID-19	18	62	304	7559	1.70903964012104e-11	1.26934514060692e-09	7.21890916808149	A0A8S3Z896:CUNI_LOCUS8910,A0A0B6YIX8:ORF26013,A0A0B6XZH1:ORF7133,A0A0B6ZHC0:ORF64592,A0A0B6ZMZ3:ORF71506,A0A0B6Y989:ORF16604,A0A8S4A6Z5:CUNI_LOCUS21918,A0A0B6Y9C9:ORF16757,A0A0B6YIX1:ORF25204,A0A8S3ZVI4:CUNI_LOCUS19205,A0A0B6YS38:ORF34937,A0A0B6Z4V5:ORF48156,A0A8S4A0Z0:CUNI_LOCUS19540,A0A8S3YXK5:CUNI_LOCUS5953,A0A8S3ZGC7:CUNI_LOCUS13897,A0A8S4A602:CUNI_LOCUS19349,A0A0B7AIX4:ORF117941,A0A8S3ZCV2:C…
ko03010	Genetic Information Processing	Translation	Ribosome	18	62	309	7559	2.24662856744588e-11	1.26934514060692e-09	7.10209834011901	A0A8S3Z896:CUNI_LOCUS8910,A0A0B6YIX8:ORF26013,A0A0B6XZH1:ORF7133,A0A0B6ZHC0:ORF64592,A0A0B6ZMZ3:ORF71506,A0A0B6Y989:ORF16604,A0A8S4A6Z5:CUNI_LOCUS21918,A0A0B6Y9C9:ORF16757,A0A0B6YIX1:ORF25204,A0A8S3ZVI4:CUNI_LOCUS19205,A0A0B6YS38:ORF34937,A0A0B6Z4V5:ORF48156,A0A8S4A0Z0:CUNI_LOCUS19540,A0A8S3YXK5:CUNI_LOCUS5953,A0A8S3ZGC7:CUNI_LOCUS13897,A0A8S4A602:CUNI_LOCUS19349,A0A0B7AIX4:ORF117941,A0A8S3ZCV2:C…
ko00261	Metabolism	Biosynthesis of other secondary metabolites	Monobactam biosynthesis	2	62	3	7559	0.000197545287688335	0.0074408725029273	81.2795698924731	A0A8S3YFS4:CUNI_LOCUS786,A0A8S3ZCR5:CUNI_LOCUS12872
ko03015	Genetic Information Processing	Translation	mRNA surveillance pathway	5	62	124	7559	0.0033606640916162	0.0949387605881576	4.91610301768991	A0A8S3ZYT9:CUNI_LOCUS18760,A0A0B7AFN9:ORF116286,A0A8S3YKG7:CUNI_LOCUS1078,A0A0B7AUG7:ORF141770,A0A8S3ZYA1:CUNI_LOCUS19392
ko00450	Metabolism	Metabolism of other amino acids	Selenocompound metabolism	2	62	15	7559	0.0064890178475886	0.146651803355502	16.2559139784946	A0A8S3YFS4:CUNI_LOCUS786,A0A8S3ZCR5:CUNI_LOCUS12872
ko03040	Genetic Information Processing	Transcription	Spliceosome	6	62	230	7559	0.0110358095720323	0.182283926462749	3.1805049088359	A0A8S4A2E5:CUNI_LOCUS19683,A0A0B6ZCJ0:ORF57821,A0A8S3Z631:CUNI_LOCUS10595,A0A8S3YKG7:CUNI_LOCUS1078,A0A0B7AUD8:ORF137283,A0A0B7B784:ORF162188
ko00920	Metabolism	Energy metabolism	Sulfur metabolism	2	62	21	7559	0.0125748549055447	0.182283926462749	11.6113671274962	A0A8S3YFS4:CUNI_LOCUS786,A0A8S3ZCR5:CUNI_LOCUS12872
ko05134	Human Diseases	Infectious disease: bacterial	Legionellosis	3	62	60	7559	0.0129050567407256	0.182283926462749	6.09596774193548	A0A0B6YUR8:ORF36635,A0A345S6Z2:EF1A,A0A8S3Z3E3:CUNI_LOCUS6714
ko00330	Metabolism	Amino acid metabolism	Arginine and proline metabolism	3	62	96	7559	0.0438302356699629	0.550312958967311	3.80997983870968	A0A8S3YCT7:CUNI_LOCUS365,A0A8S3Z974:CUNI_LOCUS9190,V5W6Y5:AK
ko04730	Organismal Systems	Nervous system	Long-term depression	2	62	47	7559	0.0565307121842369	0.638797047681877	5.18805765271105	A0A0B7AUG7:ORF141770,A0A8S3ZYA1:CUNI_LOCUS19392
ko04727	Organismal Systems	Nervous system	GABAergic synapse	2	62	57	7559	0.0792716527127402	0.661312061127697	4.27787209960385	A0A8S3ZRY2:CUNI_LOCUS16276,A0A0B7BKD8:ORF190183
ko00510	Metabolism	Glycan biosynthesis and metabolism	N-Glycan biosynthesis	2	62	59	7559	0.0841157593678514	0.661312061127697	4.13285948605796	A0A8S4A6Q2:CUNI_LOCUS21818,A0A8S3ZAL2:CUNI_LOCUS10408
ko00513	Metabolism	Glycan biosynthesis and metabolism	Various types of N-glycan biosynthesis	2	62	62	7559	0.0915467958062887	0.661312061127697	3.93288241415192	A0A8S4A6Q2:CUNI_LOCUS21818,A0A8S3ZAL2:CUNI_LOCUS10408
ko05142	Human Diseases	Infectious disease: parasitic	Chagas disease (American trypanosomiasis)	2	62	66	7559	0.101741491010731	0.661312061127697	3.69452590420332	A0A0B7AUG7:ORF141770,A0A8S3ZYA1:CUNI_LOCUS19392
ko00970	Genetic Information Processing	Translation	Aminoacyl-tRNA biosynthesis	2	62	67	7559	0.104338107542123	0.661312061127697	3.63938372652865	A0A8S3ZLN8:CUNI_LOCUS13794,A0A8S3ZAE8:CUNI_LOCUS10348
ko00230	Metabolism	Nucleotide metabolism	Purine metabolism	3	62	139	7559	0.10536414255186	0.661312061127697	2.63135298213042	A0A0B6ZLT4:ORF67938,A0A8S3YFS4:CUNI_LOCUS786,A0A8S3ZCR5:CUNI_LOCUS12872
ko04152	Environmental Information Processing	Signal transduction	AMPK signaling pathway	3	62	141	7559	0.108786026642139	0.661312061127697	2.59402882635553	A0A0B7AUG7:ORF141770,A0A0B7AWJ0:ORF142525,A0A8S3ZYA1:CUNI_LOCUS19392
ko04350	Environmental Information Processing	Signal transduction	TGF-beta signaling pathway	2	62	69	7559	0.109585576648485	0.661312061127697	3.53389434315101	A0A0B7AUG7:ORF141770,A0A8S3ZYA1:CUNI_LOCUS19392
ko03013	Genetic Information Processing	Translation	Nucleocytoplasmic transport	3	62	145	7559	0.115759098750899	0.661312061127697	2.52246941045606	A0A0B6ZRW0:ORF76985,A0A8S3YKG7:CUNI_LOCUS1078,A0A345S6Z2:EF1A
ko04141	Genetic Information Processing	Folding, sorting and degradation	Protein processing in endoplasmic reticulum	4	62	229	7559	0.117864386731771	0.661312061127697	2.12959571770672	A0A8S4A6Q2:CUNI_LOCUS21818,A0A0B7AAS1:ORF103122,A0A0B7BIZ6:ORF187496,A0A8S3ZAL2:CUNI_LOCUS10408
ko04728	Organismal Systems	Nervous system	Dopaminergic synapse	3	62	149	7559	0.122898701625501	0.661312061127697	2.4547521108465	A0A0B7AUG7:ORF141770,A0A0B7BKD8:ORF190183,A0A8S3ZYA1:CUNI_LOCUS19392
ko04113	Cellular Processes	Cell growth and death	Meiosis - yeast	2	62	80	7559	0.139591319788931	0.716991778915871	3.04798387096774	A0A0B7AUG7:ORF141770,A0A8S3ZYA1:CUNI_LOCUS19392
ko00983	Metabolism	Xenobiotics biodegradation and metabolism	Drug metabolism - other enzymes	2	62	89	7559	0.165311342459459	0.719485973267827	2.73976078289235	A0A0B6ZLT4:ORF67938,A0A0B7AAE2:ORF102287
ko05160	Human Diseases	Infectious disease: viral	Hepatitis C	2	62	94	7559	0.179946037226336	0.719485973267827	2.59402882635553	A0A0B7AUG7:ORF141770,A0A8S3ZYA1:CUNI_LOCUS19392
ko04510	Cellular Processes	Cellular community - eukaryotes	Focal adhesion	3	62	180	7559	0.18308576277908	0.719485973267827	2.03198924731183	A0A8S4A2D2:CUNI_LOCUS18179,A0A0B7A2V3:ORF94173,A0A0B7BNN1:ORF201522
ko04530	Cellular Processes	Cellular community - eukaryotes	Tight junction	3	62	180	7559	0.18308576277908	0.719485973267827	2.03198924731183	A0A8S4A2D2:CUNI_LOCUS18179,A0A0B7AUG7:ORF141770,A0A8S3ZYA1:CUNI_LOCUS19392
ko04111	Cellular Processes	Cell growth and death	Cell cycle - yeast	2	62	97	7559	0.188822357529056	0.719485973267827	2.51380113069504	A0A0B7AUG7:ORF141770,A0A8S3ZYA1:CUNI_LOCUS19392
ko04611	Organismal Systems	Immune system	Platelet activation	2	62	97	7559	0.188822357529056	0.719485973267827	2.51380113069504	A0A8S4A2D2:CUNI_LOCUS18179,A0A0B7BNN1:ORF201522
ko05219	Human Diseases	Cancer: specific types	Bladder cancer	1	62	27	7559	0.199689893910771	0.719485973267827	4.51553166069295	A0A0B7AAE2:ORF102287
ko04015	Environmental Information Processing	Signal transduction	Rap1 signaling pathway	3	62	188	7559	0.199762664852141	0.719485973267827	1.94552161976664	A0A8S4A2D2:CUNI_LOCUS18179,A0A0B6ZNV9:ORF70470,A0A0B7BNN1:ORF201522
ko04062	Organismal Systems	Immune system	Chemokine signaling pathway	2	62	101	7559	0.200751262089976	0.719485973267827	2.41424465027148	A0A8S4A2D2:CUNI_LOCUS18179,A0A0B7BKD8:ORF190183
ko04391	Environmental Information Processing	Signal transduction	Hippo signaling pathway - fly	2	62	102	7559	0.203748240217438	0.719485973267827	2.39057558507274	A0A0B7AUG7:ORF141770,A0A8S3ZYA1:CUNI_LOCUS19392
ko05130	Human Diseases	Infectious disease: bacterial	Pathogenic Escherichia coli infection	3	62	196	7559	0.216798409301053	0.727212622408254	1.86611257406188	A0A8S3ZUG3:CUNI_LOCUS17010,A0A8S3YW51:CUNI_LOCUS4014,A0A8S3Z3E3:CUNI_LOCUS6714
ko04071	Environmental Information Processing	Signal transduction	Sphingolipid signaling pathway	2	62	107	7559	0.218807337715758	0.727212622408254	2.27886644558336	A0A0B7AUG7:ORF141770,A0A8S3ZYA1:CUNI_LOCUS19392
ko04138	Cellular Processes	Transport and catabolism	Autophagy - yeast	2	62	110	7559	0.227892344224299	0.735766711352736	2.21671554252199	A0A8S3ZRY2:CUNI_LOCUS16276,A0A0B7AUG7:ORF141770
ko04151	Environmental Information Processing	Signal transduction	PI3K-Akt signaling pathway	3	62	212	7559	0.251730116746638	0.790152866454725	1.72527388922702	A0A0B7AUG7:ORF141770,A0A0B7BKD8:ORF190183,A0A8S3ZYA1:CUNI_LOCUS19392
ko00030	Metabolism	Carbohydrate metabolism	Pentose phosphate pathway	1	62	37	7559	0.263216906275381	0.797273975317292	3.2951176983435	A0A0B7AXQ6:ORF148909
ko00710	Metabolism	Energy metabolism	Carbon fixation in photosynthetic organisms	1	62	38	7559	0.26928983259962	0.797273975317292	3.20840407470289	A0A8S3YW51:CUNI_LOCUS4014
ko03060	Genetic Information Processing	Folding, sorting and degradation	Protein export	1	62	41	7559	0.287214649146753	0.797273975317292	2.97364280094414	A0A0B7AAS1:ORF103122
ko04011	Environmental Information Processing	Signal transduction	MAPK signaling pathway - yeast	1	62	41	7559	0.287214649146753	0.797273975317292	2.97364280094414	A0A0B7BKD8:ORF190183
ko00051	Metabolism	Carbohydrate metabolism	Fructose and mannose metabolism	1	62	43	7559	0.298923449690407	0.797273975317292	2.83533383345836	A0A8S3ZJQ5:CUNI_LOCUS15305
ko04136	Cellular Processes	Transport and catabolism	Autophagy - other	1	62	43	7559	0.298923449690407	0.797273975317292	2.83533383345836	A0A0B7AUG7:ORF141770
ko04612	Organismal Systems	Immune system	Antigen processing and presentation	1	62	44	7559	0.304706678285297	0.797273975317292	2.77089442815249	A0A0B7AAS1:ORF103122
ko04744	Organismal Systems	Sensory system	Phototransduction	1	62	45	7559	0.310442963840361	0.797273975317292	2.70931899641577	A0A0B7BKD8:ORF190183
ko05168	Human Diseases	Infectious disease: viral	Herpes simplex virus 1 infection	2	62	140	7559	0.319305037643096	0.801810427859329	1.74170506912442	A0A0B7AUD8:ORF137283,A0A0B7B784:ORF162188
ko05140	Human Diseases	Infectious disease: parasitic	Leishmaniasis	1	62	49	7559	0.332926128535607	0.811112525173478	2.48815009874918	A0A345S6Z2:EF1A
ko04390	Environmental Information Processing	Signal transduction	Hippo signaling pathway	2	62	148	7559	0.343443995433372	0.811112525173478	1.64755884917175	A0A0B7AUG7:ORF141770,A0A8S3ZYA1:CUNI_LOCUS19392
ko05032	Human Diseases	Substance dependence	Morphine addiction	1	62	52	7559	0.349313676504046	0.811112525173478	2.34460297766749	A0A0B7BKD8:ORF190183
ko04114	Cellular Processes	Cell growth and death	Oocyte meiosis	2	62	154	7559	0.361382290343318	0.811112525173478	1.58336824465857	A0A0B7AUG7:ORF141770,A0A8S3ZYA1:CUNI_LOCUS19392
ko05213	Human Diseases	Cancer: specific types	Endometrial cancer	1	62	55	7559	0.365304978737546	0.811112525173478	2.21671554252199	A0A0B7A2V3:ORF94173
ko04657	Organismal Systems	Immune system	IL-17 signaling pathway	1	62	57	7559	0.375750375201412	0.811112525173478	2.13893604980192	A0A0B7B784:ORF162188
ko04261	Organismal Systems	Circulatory system	Adrenergic signaling in cardiomyocytes	2	62	159	7559	0.37619948399165	0.811112525173478	1.53357679042402	A0A0B7AUG7:ORF141770,A0A8S3ZYA1:CUNI_LOCUS19392
ko04918	Organismal Systems	Endocrine system	Thyroid hormone synthesis	1	62	64	7559	0.410994590534518	0.811112525173478	1.90498991935484	A0A0B7AAS1:ORF103122
ko05230	Human Diseases	Cancer: overview	Central carbon metabolism in cancer	1	62	65	7559	0.415866950159182	0.811112525173478	1.87568238213399	A0A0B7AXQ6:ORF148909
ko04962	Organismal Systems	Excretory system	Vasopressin-regulated water reabsorption	1	62	67	7559	0.425493006227494	0.811112525173478	1.81969186326432	A0A8S3ZRY2:CUNI_LOCUS16276
ko04724	Organismal Systems	Nervous system	Glutamatergic synapse	1	62	68	7559	0.430247335327053	0.811112525173478	1.79293168880455	A0A0B7BKD8:ORF190183
ko04740	Organismal Systems	Sensory system	Olfactory transduction	1	62	69	7559	0.434962949425267	0.811112525173478	1.7669471715755	A0A0B7BKD8:ORF190183
ko04140	Cellular Processes	Transport and catabolism	Autophagy - animal	2	62	181	7559	0.439623214370831	0.811112525173478	1.34717519158795	A0A0B7AUG7:ORF141770,A0A8S3Z3E3:CUNI_LOCUS6714
ko00240	Metabolism	Nucleotide metabolism	Pyrimidine metabolism	1	62	71	7559	0.444279270708449	0.811112525173478	1.71717401181281	A0A0B7AAE2:ORF102287
ko04726	Organismal Systems	Nervous system	Serotonergic synapse	1	62	74	7559	0.457971064450343	0.811112525173478	1.64755884917175	A0A0B7BKD8:ORF190183
ko05132	Human Diseases	Infectious disease: bacterial	Salmonella infection	3	62	310	7559	0.470505231574182	0.811112525173478	1.17986472424558	A0A0B6ZRW0:ORF76985,A0A8S3ZUG3:CUNI_LOCUS17010,A0A8S3YW51:CUNI_LOCUS4014
ko04014	Environmental Information Processing	Signal transduction	Ras signaling pathway	2	62	194	7559	0.475483020954864	0.811112525173478	1.25690056534752	A0A8S4A2D2:CUNI_LOCUS18179,A0A0B7BKD8:ORF190183
ko00010	Metabolism	Carbohydrate metabolism	Glycolysis / Gluconeogenesis	1	62	79	7559	0.480056800130974	0.811112525173478	1.54328297264189	A0A8S3YW51:CUNI_LOCUS4014
ko05211	Human Diseases	Cancer: specific types	Renal cell carcinoma	1	62	80	7559	0.484366489755557	0.811112525173478	1.52399193548387	A0A8S4A2D2:CUNI_LOCUS18179
ko05170	Human Diseases	Infectious disease: viral	Human immunodeficiency virus 1 infection	2	62	204	7559	0.50213748368869	0.811112525173478	1.19528779253637	A0A0B7BKD8:ORF190183,A0A8S3ZAA0:CUNI_LOCUS11657
ko04721	Organismal Systems	Nervous system	Synaptic vesicle cycle	1	62	85	7559	0.50539328677801	0.811112525173478	1.43434535104364	A0A8S3ZRY2:CUNI_LOCUS16276
ko04720	Organismal Systems	Nervous system	Long-term potentiation	1	62	87	7559	0.513565740300571	0.811112525173478	1.40137189469781	A0A8S4A2D2:CUNI_LOCUS18179
ko04725	Organismal Systems	Nervous system	Cholinergic synapse	1	62	87	7559	0.513565740300571	0.811112525173478	1.40137189469781	A0A0B7BKD8:ORF190183
ko05417	Human Diseases	Cardiovascular disease	Lipid and atherosclerosis	2	62	209	7559	0.515145009424902	0.811112525173478	1.16669239080105	A0A8S4A2D2:CUNI_LOCUS18179,A0A0B7AAS1:ORF103122
ko04214	Cellular Processes	Cell growth and death	Apoptosis - fly	1	62	89	7559	0.521605301793311	0.811112525173478	1.36988039144618	A0A8S3ZZL3:CUNI_LOCUS19068
ko04540	Cellular Processes	Cellular community - eukaryotes	Gap junction	1	62	89	7559	0.521605301793311	0.811112525173478	1.36988039144618	A0A8S3ZUG3:CUNI_LOCUS17010
ko04670	Organismal Systems	Immune system	Leukocyte transendothelial migration	1	62	89	7559	0.521605301793311	0.811112525173478	1.36988039144618	A0A8S4A2D2:CUNI_LOCUS18179
ko04066	Environmental Information Processing	Signal transduction	HIF-1 signaling pathway	1	62	90	7559	0.525575913746298	0.811112525173478	1.35465949820789	A0A8S3YW51:CUNI_LOCUS4014
ko03320	Organismal Systems	Endocrine system	PPAR signaling pathway	1	62	93	7559	0.537294219613953	0.811112525173478	1.31096080471731	A0A0B7A2V3:ORF94173
ko05100	Human Diseases	Infectious disease: bacterial	Bacterial invasion of epithelial cells	1	62	95	7559	0.544947728280089	0.811112525173478	1.28336162988115	A0A0B7A2V3:ORF94173
ko04713	Organismal Systems	Environmental adaptation	Circadian entrainment	1	62	98	7559	0.556195016696716	0.811112525173478	1.24407504937459	A0A0B7BKD8:ORF190183
ko04926	Organismal Systems	Endocrine system	Relaxin signaling pathway	1	62	98	7559	0.556195016696716	0.811112525173478	1.24407504937459	A0A0B7BKD8:ORF190183
ko00520	Metabolism	Carbohydrate metabolism	Amino sugar and nucleotide sugar metabolism	1	62	99	7559	0.559882981978153	0.811112525173478	1.23150863473444	A0A8S3ZJQ5:CUNI_LOCUS15305
ko00480	Metabolism	Metabolism of other amino acids	Glutathione metabolism	1	62	101	7559	0.567168686263969	0.811266601871247	1.20712232513574	A0A0B7AXQ6:ORF148909
ko03018	Genetic Information Processing	Folding, sorting and degradation	RNA degradation	1	62	106	7559	0.584867813760823	0.826125786937163	1.15018259281802	A0A0B6ZCJ0:ORF57821
ko04934	Human Diseases	Endocrine and metabolic disease	Cushing syndrome	1	62	116	7559	0.618156676159805	0.854657934417758	1.05102892102336	A0A8S4A2D2:CUNI_LOCUS18179
ko04972	Organismal Systems	Digestive system	Pancreatic secretion	1	62	121	7559	0.633801778995528	0.854657934417758	1.00759797387363	A0A8S4A2D2:CUNI_LOCUS18179
ko04068	Environmental Information Processing	Signal transduction	FoxO signaling pathway	1	62	122	7559	0.636854251394329	0.854657934417758	0.999338974087784	A0A8S3ZZJ6:CUNI_LOCUS19100
ko04361	Organismal Systems	Development and regeneration	Axon regeneration	1	62	123	7559	0.639881686706088	0.854657934417758	0.991214266981379	A0A0B6ZNV9:ORF70470
ko05206	Human Diseases	Cancer: overview	MicroRNAs in cancer	1	62	124	7559	0.642884286951411	0.854657934417758	0.983220603537981	A0A8S3YSM7:CUNI_LOCUS4976
ko04360	Organismal Systems	Development and regeneration	Axon guidance	1	62	127	7559	0.651745073522932	0.856362712884783	0.95999491998984	A0A0B7A2V3:ORF94173
ko04371	Environmental Information Processing	Signal transduction	Apelin signaling pathway	1	62	135	7559	0.674329973187298	0.875853873220283	0.90310633213859	A0A0B7BKD8:ORF190183
ko04013	Environmental Information Processing	Signal transduction	MAPK signaling pathway - fly	1	62	138	7559	0.682422400741308	0.876292400951907	0.883473585787751	A0A0B7AUG7:ORF141770
ko04922	Organismal Systems	Endocrine system	Glucagon signaling pathway	1	62	144	7559	0.698018255347926	0.878529327208688	0.846662186379928	A0A8S3ZZJ6:CUNI_LOCUS19100
ko05165	Human Diseases	Infectious disease: viral	Human papillomavirus infection	2	62	296	7559	0.704907175403228	0.878529327208688	0.823779424585876	A0A0B7AUG7:ORF141770,A0A8S3ZYA1:CUNI_LOCUS19392
ko05131	Human Diseases	Infectious disease: bacterial	Shigellosis	2	62	299	7559	0.710220685707545	0.878529327208688	0.815514079188693	A0A0B7A2V3:ORF94173,A0A0B7BNN1:ORF201522
ko04145	Cellular Processes	Transport and catabolism	Phagosome	1	62	151	7559	0.71526281507256	0.878529327208688	0.80741294595172	A0A8S3ZUG3:CUNI_LOCUS17010
ko04722	Organismal Systems	Nervous system	Neurotrophin signaling pathway	1	62	166	7559	0.749018667585218	0.891626625987661	0.734453944811504	A0A8S4A2D2:CUNI_LOCUS18179
ko05167	Human Diseases	Infectious disease: viral	Kaposi sarcoma-associated herpesvirus infection	1	62	169	7559	0.755281123741751	0.891626625987661	0.721416300820767	A0A0B7BKD8:ORF190183
ko05207	Human Diseases	Cancer: overview	Chemical carcinogenesis - receptor activation	1	62	171	7559	0.759370417824942	0.891626625987661	0.712978683267308	A0A0B6ZRW0:ORF76985
ko04921	Organismal Systems	Endocrine system	Oxytocin signaling pathway	1	62	172	7559	0.761389778151804	0.891626625987661	0.708833458364591	A0A0B7AWJ0:ORF142525
ko05166	Human Diseases	Infectious disease: viral	Human T-cell leukemia virus 1 infection	1	62	174	7559	0.7653786081487	0.891626625987661	0.700685947348906	A0A0B7BNN1:ORF201522
ko04723	Organismal Systems	Nervous system	Retrograde endocannabinoid signaling	1	62	201	7559	0.813218931095037	0.92018745764944	0.606563954421441	A0A0B7BKD8:ORF190183
ko04010	Environmental Information Processing	Signal transduction	MAPK signaling pathway	1	62	202	7559	0.814792786255693	0.92018745764944	0.60356116256787	A0A8S4A2D2:CUNI_LOCUS18179
ko04024	Environmental Information Processing	Signal transduction	cAMP signaling pathway	1	62	206	7559	0.820958772041333	0.92018745764944	0.591841528343251	A0A8S4A2D2:CUNI_LOCUS18179
ko05163	Human Diseases	Infectious disease: viral	Human cytomegalovirus infection	1	62	207	7559	0.822468435598172	0.92018745764944	0.588982390525168	A0A0B7BKD8:ORF190183
ko05014	Human Diseases	Neurodegenerative disease	Amyotrophic lateral sclerosis (ALS)	4	62	717	7559	0.852283537294439	0.944196467786977	0.68016376479057	A0A8S4A2E5:CUNI_LOCUS19683,A0A8S3ZUG3:CUNI_LOCUS17010,A0A0B7AAS1:ORF103122,A0A8S3Z3E3:CUNI_LOCUS6714
ko05415	Human Diseases	Cardiovascular disease	Diabetic cardiomyopathy	2	62	447	7559	0.889153111524933	0.964359670318542	0.545500469077001	A0A8S3YW51:CUNI_LOCUS4014,A0A0B7AXQ6:ORF148909
ko04144	Cellular Processes	Transport and catabolism	Endocytosis	1	62	264	7559	0.890648355385542	0.964359670318542	0.461815738025415	A0A8S3Z4F0:CUNI_LOCUS9941
ko04142	Cellular Processes	Transport and catabolism	Lysosome	1	62	272	7559	0.897869285185032	0.964359670318542	0.448232922201139	A0A8S3ZAA0:CUNI_LOCUS11657
ko05034	Human Diseases	Substance dependence	Alcoholism	1	62	280	7559	0.904620575697039	0.964359670318542	0.435426267281106	A0A0B7BKD8:ORF190183
ko05203	Human Diseases	Cancer: overview	Viral carcinogenesis	1	62	323	7559	0.934045500479529	0.984300956191057	0.377459302906222	A0A8S3YKD9:CUNI_LOCUS2436
ko05020	Human Diseases	Neurodegenerative disease	Prion diseases	2	62	536	7559	0.940747816536586	0.984300956191057	0.454922965816081	A0A8S3ZUG3:CUNI_LOCUS17010,A0A0B7AAS1:ORF103122
ko05012	Human Diseases	Neurodegenerative disease	Parkinson disease	2	62	595	7559	0.961497826500353	0.989525845638949	0.409812957441041	A0A8S3ZUG3:CUNI_LOCUS17010,A0A0B7AAS1:ORF103122
ko05022	Human Diseases	Neurodegenerative disease	Pathways of neurodegeneration - multiple diseases	3	62	814	7559	0.969669249835945	0.989525845638949	0.449334231592296	A0A8S3ZUG3:CUNI_LOCUS17010,A0A0B7AAS1:ORF103122,A0A8S3Z3E3:CUNI_LOCUS6714
ko05200	Human Diseases	Cancer: overview	Pathways in cancer	1	62	430	7559	0.973914769156017	0.989525845638949	0.283533383345836	A0A0B7BKD8:ORF190183
ko05010	Human Diseases	Neurodegenerative disease	Alzheimer disease	2	62	687	7559	0.980768979748339	0.989525845638949	0.354932619617787	A0A8S3ZUG3:CUNI_LOCUS17010,A0A8S3YW51:CUNI_LOCUS4014
ko05016	Human Diseases	Neurodegenerative disease	Huntington disease	1	62	613	7559	0.99483436122733	0.99483436122733	0.198889649002789	A0A8S3ZUG3:CUNI_LOCUS17010
