# Supplementary material for: Proteomic profiles of Lissachatina (Heterobranchia) and Pomacea (Caenogastropoda) snails infected with Angiostrongylus cantonensis using 4D label-free quantitative analysis
Source: PLoS Negl Trop Dis. 2025 Dec 8;19(12):e0013812. doi: 10.1371/journal.pntd.0013812 (PMC12685165; doi:10.1371/journal.pntd.0013812)
Supplement: S1 Dataset — (ZIP) [file pntd.0013812.s006.zip › Lissachatina fulica/3. Enrichment-PPI_network/enrich/KEGG_enrichment/enrichment-kegg-AfAc_AfFr-Total.xls]

id	Classification_level1	Classification_level2	Term	ListHits	ListTotal	PopHits	PopTotal	p-value	padjust	Enrichment_score	proteins
ko05171	Human Diseases	Infectious disease: viral	Coronavirus disease - COVID-19	18	77	304	7559	8.72640190522297e-10	8.12270645847398e-08	5.81262816131237	A0A8S3Z896:CUNI_LOCUS8910,A0A0B6YIX8:ORF26013,A0A0B6XZH1:ORF7133,A0A0B6ZHC0:ORF64592,A0A0B6ZMZ3:ORF71506,A0A0B6Y989:ORF16604,A0A8S4A6Z5:CUNI_LOCUS21918,A0A0B6Y9C9:ORF16757,A0A0B6YIX1:ORF25204,A0A8S3ZVI4:CUNI_LOCUS19205,A0A0B6YS38:ORF34937,A0A0B6Z4V5:ORF48156,A0A8S4A0Z0:CUNI_LOCUS19540,A0A8S3YXK5:CUNI_LOCUS5953,A0A8S3ZGC7:CUNI_LOCUS13897,A0A8S4A602:CUNI_LOCUS19349,A0A0B7AIX4:ORF117941,A0A8S3ZCV2:C…
ko03010	Genetic Information Processing	Translation	Ribosome	18	77	309	7559	1.13604286132503e-09	8.12270645847398e-08	5.71857268944648	A0A8S3Z896:CUNI_LOCUS8910,A0A0B6YIX8:ORF26013,A0A0B6XZH1:ORF7133,A0A0B6ZHC0:ORF64592,A0A0B6ZMZ3:ORF71506,A0A0B6Y989:ORF16604,A0A8S4A6Z5:CUNI_LOCUS21918,A0A0B6Y9C9:ORF16757,A0A0B6YIX1:ORF25204,A0A8S3ZVI4:CUNI_LOCUS19205,A0A0B6YS38:ORF34937,A0A0B6Z4V5:ORF48156,A0A8S4A0Z0:CUNI_LOCUS19540,A0A8S3YXK5:CUNI_LOCUS5953,A0A8S3ZGC7:CUNI_LOCUS13897,A0A8S4A602:CUNI_LOCUS19349,A0A0B7AIX4:ORF117941,A0A8S3ZCV2:C…
ko00261	Metabolism	Biosynthesis of other secondary metabolites	Monobactam biosynthesis	2	77	3	7559	0.000305261007248576	0.0145507746788488	65.4458874458875	A0A8S3YFS4:CUNI_LOCUS786,A0A8S3ZCR5:CUNI_LOCUS12872
ko05134	Human Diseases	Infectious disease: bacterial	Legionellosis	4	77	60	7559	0.00315236772592373	0.112697146201773	6.54458874458874	A0A0B6YUR8:ORF36635,A0A0B7AKA6:ORF125412,A0A345S6Z2:EF1A,A0A8S3Z3E3:CUNI_LOCUS6714
ko03015	Genetic Information Processing	Translation	mRNA surveillance pathway	5	77	124	7559	0.00844912123609403	0.235231146334293	3.95842061164642	A0A8S3ZYT9:CUNI_LOCUS18760,A0A0B7AFN9:ORF116286,A0A8S3YKG7:CUNI_LOCUS1078,A0A0B7AUG7:ORF141770,A0A8S3ZYA1:CUNI_LOCUS19392
ko00450	Metabolism	Metabolism of other amino acids	Selenocompound metabolism	2	77	15	7559	0.00986983830773258	0.235231146334293	13.0891774891775	A0A8S3YFS4:CUNI_LOCUS786,A0A8S3ZCR5:CUNI_LOCUS12872
ko00920	Metabolism	Energy metabolism	Sulfur metabolism	2	77	21	7559	0.018977641578608	0.322077848567619	9.34941249226964	A0A8S3YFS4:CUNI_LOCUS786,A0A8S3ZCR5:CUNI_LOCUS12872
ko04727	Organismal Systems	Nervous system	GABAergic synapse	3	77	57	7559	0.0200628460361242	0.322077848567619	5.16678058783322	A0A8S3ZKF6:CUNI_LOCUS15595,A0A8S3ZRY2:CUNI_LOCUS16276,A0A0B7BKD8:ORF190183
ko02026	Cellular Processes	Cellular community - prokaryotes	Biofilm formation - Escherichia coli	1	77	2	7559	0.0202706338259341	0.322077848567619	49.0844155844156	A0A8S3ZAC9:CUNI_LOCUS10706
ko03040	Genetic Information Processing	Transcription	Spliceosome	6	77	230	7559	0.0293055429986736	0.419069264881032	2.56092603049125	A0A8S4A2E5:CUNI_LOCUS19683,A0A0B6ZCJ0:ORF57821,A0A8S3Z631:CUNI_LOCUS10595,A0A8S3YKG7:CUNI_LOCUS1078,A0A0B7AUD8:ORF137283,A0A0B7B784:ORF162188
ko04510	Cellular Processes	Cellular community - eukaryotes	Focal adhesion	5	77	180	7559	0.0361108764226256	0.469441393494133	2.72691197691198	A0A8S4A2D2:CUNI_LOCUS18179,A0A0B7A2V3:ORF94173,A0A0B7ART5:ORF137792,A0A8S4A8Y9:CUNI_LOCUS22286,A0A0B7BNN1:ORF201522
ko04966	Organismal Systems	Excretory system	Collecting duct acid secretion	2	77	33	7559	0.0441265051932716	0.509927750436147	5.94962613144431	A0A0B7AZ12:ORF153141,A0A8S3ZDD4:CUNI_LOCUS12971
ko00220	Metabolism	Amino acid metabolism	Arginine biosynthesis	2	77	37	7559	0.0542365784176587	0.509927750436147	5.30642330642331	A0A8S3ZKF6:CUNI_LOCUS15595,A0A0B7A3W4:ORF92082
ko04152	Environmental Information Processing	Signal transduction	AMPK signaling pathway	4	77	141	7559	0.0552347423969177	0.509927750436147	2.78493138067606	A0A0B7ANC8:ORF129830,A0A0B7AUG7:ORF141770,A0A0B7AWJ0:ORF142525,A0A8S3ZYA1:CUNI_LOCUS19392
ko04721	Organismal Systems	Nervous system	Synaptic vesicle cycle	3	77	85	7559	0.0554200604999839	0.509927750436147	3.46478227654698	A0A8S3ZRY2:CUNI_LOCUS16276,A0A0B7AZ12:ORF153141,A0A8S3ZDD4:CUNI_LOCUS12971
ko04922	Organismal Systems	Endocrine system	Glucagon signaling pathway	4	77	144	7559	0.0588083791486568	0.509927750436147	2.72691197691198	A0A8S3ZZJ6:CUNI_LOCUS19100,A0A0B7AJY6:ORF119835,A0A0B7ANC8:ORF129830,A0A8S3ZAC9:CUNI_LOCUS10706
ko04151	Environmental Information Processing	Signal transduction	PI3K-Akt signaling pathway	5	77	212	7559	0.0644696327194488	0.509927750436147	2.3153026219064	A0A0B7ANC8:ORF129830,A0A0B7ART5:ORF137792,A0A0B7AUG7:ORF141770,A0A0B7BKD8:ORF190183,A0A8S3ZYA1:CUNI_LOCUS19392
ko00330	Metabolism	Amino acid metabolism	Arginine and proline metabolism	3	77	96	7559	0.0741528203106241	0.509927750436147	3.06777597402597	A0A8S3YCT7:CUNI_LOCUS365,A0A8S3Z974:CUNI_LOCUS9190,V5W6Y5:AK
ko00500	Metabolism	Carbohydrate metabolism	Starch and sucrose metabolism	2	77	45	7559	0.0765714767971232	0.509927750436147	4.36305916305916	A0A0B7ANC8:ORF129830,A0A8S3ZAC9:CUNI_LOCUS10706
ko05165	Human Diseases	Infectious disease: viral	Human papillomavirus infection	6	77	296	7559	0.0803699604182963	0.509927750436147	1.98990873990874	A0A0B7AJY6:ORF119835,A0A0B7ART5:ORF137792,A0A0B7AUG7:ORF141770,A0A0B7AZ12:ORF153141,A0A8S3ZYA1:CUNI_LOCUS19392,A0A8S3ZDD4:CUNI_LOCUS12971
ko04730	Organismal Systems	Nervous system	Long-term depression	2	77	47	7559	0.0825436818116125	0.509927750436147	4.17739707101409	A0A0B7AUG7:ORF141770,A0A8S3ZYA1:CUNI_LOCUS19392
ko05323	Human Diseases	Immune disease	Rheumatoid arthritis	2	77	47	7559	0.0825436818116125	0.509927750436147	4.17739707101409	A0A0B7AZ12:ORF153141,A0A8S3ZDD4:CUNI_LOCUS12971
ko04141	Genetic Information Processing	Folding, sorting and degradation	Protein processing in endoplasmic reticulum	5	77	229	7559	0.0835076155877663	0.509927750436147	2.14342426132819	A0A8S4A6Q2:CUNI_LOCUS21818,A0A0B7AAS1:ORF103122,A0A0B7AKA6:ORF125412,A0A0B7BIZ6:ORF187496,A0A8S3ZAL2:CUNI_LOCUS10408
ko00250	Metabolism	Amino acid metabolism	Alanine, aspartate and glutamate metabolism	2	77	48	7559	0.0855822797934793	0.509927750436147	4.09036796536797	A0A8S3ZKF6:CUNI_LOCUS15595,A0A0B7A3W4:ORF92082
ko04530	Cellular Processes	Cellular community - eukaryotes	Tight junction	4	77	180	7559	0.110836162574068	0.63398284992367	2.18152958152958	A0A8S4A2D2:CUNI_LOCUS18179,A0A0B7AUG7:ORF141770,A0A8S4A8Y9:CUNI_LOCUS22286,A0A8S3ZYA1:CUNI_LOCUS19392
ko00510	Metabolism	Glycan biosynthesis and metabolism	N-Glycan biosynthesis	2	77	59	7559	0.121020950844091	0.65516013866105	3.32775698877394	A0A8S4A6Q2:CUNI_LOCUS21818,A0A8S3ZAL2:CUNI_LOCUS10408
ko00513	Metabolism	Glycan biosynthesis and metabolism	Various types of N-glycan biosynthesis	2	77	62	7559	0.131232916020817	0.65516013866105	3.16673648931713	A0A8S4A6Q2:CUNI_LOCUS21818,A0A8S3ZAL2:CUNI_LOCUS10408
ko05206	Human Diseases	Cancer: overview	MicroRNAs in cancer	3	77	124	7559	0.132221271699122	0.65516013866105	2.37505236698785	A0A0B7AJY5:ORF120391,A0A8S3YI15:CUNI_LOCUS560,A0A8S3YSM7:CUNI_LOCUS4976
ko05230	Human Diseases	Cancer: overview	Central carbon metabolism in cancer	2	77	65	7559	0.141636937609756	0.65516013866105	3.02057942057942	A0A0B7AJY6:ORF119835,A0A0B7AXQ6:ORF148909
ko05142	Human Diseases	Infectious disease: parasitic	Chagas disease (American trypanosomiasis)	2	77	66	7559	0.145144040608122	0.65516013866105	2.97481306572216	A0A0B7AUG7:ORF141770,A0A8S3ZYA1:CUNI_LOCUS19392
ko00970	Genetic Information Processing	Translation	Aminoacyl-tRNA biosynthesis	2	77	67	7559	0.148669455185346	0.65516013866105	2.93041287071138	A0A8S3ZLN8:CUNI_LOCUS13794,A0A8S3ZAE8:CUNI_LOCUS10348
ko03050	Genetic Information Processing	Folding, sorting and degradation	Proteasome	2	77	68	7559	0.152212458620508	0.65516013866105	2.88731856378915	A0A8S3ZC42:CUNI_LOCUS12705,A0A0B7B7P1:ORF167787
ko04724	Organismal Systems	Nervous system	Glutamatergic synapse	2	77	68	7559	0.152212458620508	0.65516013866105	2.88731856378915	A0A8S3ZKF6:CUNI_LOCUS15595,A0A0B7BKD8:ORF190183
ko04350	Environmental Information Processing	Signal transduction	TGF-beta signaling pathway	2	77	69	7559	0.155772340660669	0.65516013866105	2.8454733672125	A0A0B7AUG7:ORF141770,A0A8S3ZYA1:CUNI_LOCUS19392
ko00230	Metabolism	Nucleotide metabolism	Purine metabolism	3	77	139	7559	0.168273215641753	0.687516281050589	2.11875175184528	A0A0B6ZLT4:ORF67938,A0A8S3YFS4:CUNI_LOCUS786,A0A8S3ZCR5:CUNI_LOCUS12872
ko04726	Organismal Systems	Nervous system	Serotonergic synapse	2	77	74	7559	0.173800922168715	0.690375885281284	2.65321165321165	A0A0B7AUC9:ORF141450,A0A0B7BKD8:ORF190183
ko03013	Genetic Information Processing	Translation	Nucleocytoplasmic transport	3	77	145	7559	0.183437706381752	0.693925170514466	2.03107926556202	A0A0B6ZRW0:ORF76985,A0A8S3YKG7:CUNI_LOCUS1078,A0A345S6Z2:EF1A
ko00010	Metabolism	Carbohydrate metabolism	Glycolysis / Gluconeogenesis	2	77	79	7559	0.192151802470802	0.693925170514466	2.4852868650337	A0A8S3YW51:CUNI_LOCUS4014,A0A0B7AJY6:ORF119835
ko04728	Organismal Systems	Nervous system	Dopaminergic synapse	3	77	149	7559	0.193747612934459	0.693925170514466	1.97655364769459	A0A0B7AUG7:ORF141770,A0A0B7BKD8:ORF190183,A0A8S3ZYA1:CUNI_LOCUS19392
ko04113	Cellular Processes	Cell growth and death	Meiosis - yeast	2	77	80	7559	0.19585386895375	0.693925170514466	2.45422077922078	A0A0B7AUG7:ORF141770,A0A8S3ZYA1:CUNI_LOCUS19392
ko04145	Cellular Processes	Transport and catabolism	Phagosome	3	77	151	7559	0.198957566371281	0.693925170514466	1.95037412918208	A0A8S3ZUG3:CUNI_LOCUS17010,A0A0B7AZ12:ORF153141,A0A8S3ZDD4:CUNI_LOCUS12971
ko05110	Human Diseases	Infectious disease: bacterial	Vibrio cholerae infection	2	77	85	7559	0.214492095965224	0.713968849630105	2.30985485103132	A0A0B7AZ12:ORF153141,A0A8S3ZDD4:CUNI_LOCUS12971
ko04261	Organismal Systems	Circulatory system	Adrenergic signaling in cardiomyocytes	3	77	159	7559	0.220125320673182	0.713968849630105	1.85224209752512	A0A8S3YI15:CUNI_LOCUS560,A0A0B7AUG7:ORF141770,A0A8S3ZYA1:CUNI_LOCUS19392
ko00983	Metabolism	Xenobiotics biodegradation and metabolism	Drug metabolism - other enzymes	2	77	89	7559	0.229524013719153	0.713968849630105	2.20604114986137	A0A0B6ZLT4:ORF67938,A0A0B7AAE2:ORF102287
ko04670	Organismal Systems	Immune system	Leukocyte transendothelial migration	2	77	89	7559	0.229524013719153	0.713968849630105	2.20604114986137	A0A8S4A2D2:CUNI_LOCUS18179,A0A8S4A8Y9:CUNI_LOCUS22286
ko05120	Human Diseases	Infectious disease: bacterial	Epithelial cell signaling in Helicobacter pylori infection	2	77	90	7559	0.233294604535498	0.713968849630105	2.18152958152958	A0A0B7AZ12:ORF153141,A0A8S3ZDD4:CUNI_LOCUS12971
ko05219	Human Diseases	Cancer: specific types	Bladder cancer	1	77	27	7559	0.241889255130501	0.713968849630105	3.63588263588264	A0A0B7AAE2:ORF102287
ko05160	Human Diseases	Infectious disease: viral	Hepatitis C	2	77	94	7559	0.248413123241371	0.713968849630105	2.08869853550705	A0A0B7AUG7:ORF141770,A0A8S3ZYA1:CUNI_LOCUS19392
ko00910	Metabolism	Energy metabolism	Nitrogen metabolism	1	77	28	7559	0.249639457912624	0.713968849630105	3.50602968460111	A0A8S3ZKF6:CUNI_LOCUS15595
ko04930	Human Diseases	Endocrine and metabolic disease	Type II diabetes mellitus	1	77	28	7559	0.249639457912624	0.713968849630105	3.50602968460111	A0A0B7AJY6:ORF119835
ko04111	Cellular Processes	Cell growth and death	Cell cycle - yeast	2	77	97	7559	0.259777382071562	0.714387800696795	2.02409961172848	A0A0B7AUG7:ORF141770,A0A8S3ZYA1:CUNI_LOCUS19392
ko04611	Organismal Systems	Immune system	Platelet activation	2	77	97	7559	0.259777382071562	0.714387800696795	2.02409961172848	A0A8S4A2D2:CUNI_LOCUS18179,A0A0B7BNN1:ORF201522
ko04062	Organismal Systems	Immune system	Chemokine signaling pathway	2	77	101	7559	0.274941767533623	0.738124549497117	1.94393725086794	A0A8S4A2D2:CUNI_LOCUS18179,A0A0B7BKD8:ORF190183
ko04391	Environmental Information Processing	Signal transduction	Hippo signaling pathway - fly	2	77	102	7559	0.278732347362548	0.738124549497117	1.9248790425261	A0A0B7AUG7:ORF141770,A0A8S3ZYA1:CUNI_LOCUS19392
ko04071	Environmental Information Processing	Signal transduction	Sphingolipid signaling pathway	2	77	107	7559	0.297663405599301	0.75711669464151	1.83493142371647	A0A0B7AUG7:ORF141770,A0A8S3ZYA1:CUNI_LOCUS19392
ko04015	Environmental Information Processing	Signal transduction	Rap1 signaling pathway	3	77	188	7559	0.29988696159097	0.75711669464151	1.56652390163028	A0A8S4A2D2:CUNI_LOCUS18179,A0A0B6ZNV9:ORF70470,A0A0B7BNN1:ORF201522
ko04138	Cellular Processes	Transport and catabolism	Autophagy - yeast	2	77	110	7559	0.308991937506214	0.75711669464151	1.78488783943329	A0A8S3ZRY2:CUNI_LOCUS16276,A0A0B7AUG7:ORF141770
ko00030	Metabolism	Carbohydrate metabolism	Pentose phosphate pathway	1	77	37	7559	0.315963629227575	0.75711669464151	2.65321165321165	A0A0B7AXQ6:ORF148909
ko04217	Cellular Processes	Cell growth and death	Necroptosis	2	77	113	7559	0.320287011142274	0.75711669464151	1.73750143661648	A0A8S3ZKF6:CUNI_LOCUS15595,A0A8S3ZAC9:CUNI_LOCUS10706
ko05130	Human Diseases	Infectious disease: bacterial	Pathogenic Escherichia coli infection	3	77	196	7559	0.322321068371446	0.75711669464151	1.50258415054333	A0A8S3ZUG3:CUNI_LOCUS17010,A0A8S3YW51:CUNI_LOCUS4014,A0A8S3Z3E3:CUNI_LOCUS6714
ko00710	Metabolism	Energy metabolism	Carbon fixation in photosynthetic organisms	1	77	38	7559	0.322965862749175	0.75711669464151	2.58339029391661	A0A8S3YW51:CUNI_LOCUS4014
ko04931	Human Diseases	Endocrine and metabolic disease	Insulin resistance	2	77	117	7559	0.335280849940173	0.766893071780046	1.67809967809968	A0A0B7ANC8:ORF129830,A0A8S3ZAC9:CUNI_LOCUS10706
ko03060	Genetic Information Processing	Folding, sorting and degradation	Protein export	1	77	41	7559	0.343550832088716	0.766893071780046	2.39436173582515	A0A0B7AAS1:ORF103122
ko04011	Environmental Information Processing	Signal transduction	MAPK signaling pathway - yeast	1	77	41	7559	0.343550832088716	0.766893071780046	2.39436173582515	A0A0B7BKD8:ORF190183
ko00051	Metabolism	Carbohydrate metabolism	Fructose and mannose metabolism	1	77	43	7559	0.356929672847897	0.766893071780046	2.28299607369375	A0A8S3ZJQ5:CUNI_LOCUS15305
ko04136	Cellular Processes	Transport and catabolism	Autophagy - other	1	77	43	7559	0.356929672847897	0.766893071780046	2.28299607369375	A0A0B7AUG7:ORF141770
ko04612	Organismal Systems	Immune system	Antigen processing and presentation	1	77	44	7559	0.363517806854112	0.766893071780046	2.23110979929162	A0A0B7AAS1:ORF103122
ko04512	Environmental Information Processing	Signaling molecules and interaction	ECM-receptor interaction	1	77	45	7559	0.370039314355407	0.766893071780046	2.18152958152958	A0A0B7ART5:ORF137792
ko04744	Organismal Systems	Sensory system	Phototransduction	1	77	45	7559	0.370039314355407	0.766893071780046	2.18152958152958	A0A0B7BKD8:ORF190183
ko05140	Human Diseases	Infectious disease: parasitic	Leishmaniasis	1	77	49	7559	0.395472281912937	0.807893375907856	2.00344553405778	A0A345S6Z2:EF1A
ko05032	Human Diseases	Substance dependence	Morphine addiction	1	77	52	7559	0.413879369357579	0.821238501255946	1.88786213786214	A0A0B7BKD8:ORF190183
ko05203	Human Diseases	Cancer: overview	Viral carcinogenesis	4	77	323	7559	0.419176625191811	0.821238501255946	1.21571307949017	A0A8S3YKD9:CUNI_LOCUS2436,A0A0B7AJY6:ORF119835,A0A0B7AZ12:ORF153141,A0A8S4A8Y9:CUNI_LOCUS22286
ko05168	Human Diseases	Infectious disease: viral	Herpes simplex virus 1 infection	2	77	140	7559	0.419233640501287	0.821238501255946	1.40241187384045	A0A0B7AUD8:ORF137283,A0A0B7B784:ORF162188
ko05146	Human Diseases	Infectious disease: parasitic	Amoebiasis	1	77	55	7559	0.431733044304367	0.82317100447366	1.78488783943329	A0A8S4A8Y9:CUNI_LOCUS22286
ko05213	Human Diseases	Cancer: specific types	Endometrial cancer	1	77	55	7559	0.431733044304367	0.82317100447366	1.78488783943329	A0A0B7A2V3:ORF94173
ko04657	Organismal Systems	Immune system	IL-17 signaling pathway	1	77	57	7559	0.443336174461993	0.83057911970892	1.72226019594441	A0A0B7B784:ORF162188
ko04390	Environmental Information Processing	Signal transduction	Hippo signaling pathway	2	77	148	7559	0.447234910612495	0.83057911970892	1.32660582660583	A0A0B7AUG7:ORF141770,A0A8S3ZYA1:CUNI_LOCUS19392
ko05414	Human Diseases	Cardiovascular disease	Dilated cardiomyopathy (DCM)	1	77	61	7559	0.465845379608371	0.846682792176038	1.60932510112838	A0A8S3YI15:CUNI_LOCUS560
ko04114	Cellular Processes	Cell growth and death	Oocyte meiosis	2	77	154	7559	0.467747836237112	0.846682792176038	1.2749198853095	A0A0B7AUG7:ORF141770,A0A8S3ZYA1:CUNI_LOCUS19392
ko04918	Organismal Systems	Endocrine system	Thyroid hormone synthesis	1	77	64	7559	0.482135462238197	0.846763359747729	1.53388798701299	A0A0B7AAS1:ORF103122
ko00630	Metabolism	Carbohydrate metabolism	Glyoxylate and dicarboxylate metabolism	1	77	66	7559	0.492722085702092	0.846763359747729	1.48740653286108	A0A8S3ZKF6:CUNI_LOCUS15595
ko05017	Human Diseases	Neurodegenerative disease	Spinocerebellar ataxia	2	77	162	7559	0.494401127923991	0.846763359747729	1.21196087862755	A0A8S3ZC42:CUNI_LOCUS12705,A0A0B7B7P1:ORF167787
ko04962	Organismal Systems	Excretory system	Vasopressin-regulated water reabsorption	1	77	67	7559	0.497935004346284	0.846763359747729	1.46520643535569	A0A8S3ZRY2:CUNI_LOCUS16276
ko00620	Metabolism	Carbohydrate metabolism	Pyruvate metabolism	1	77	68	7559	0.503095042342192	0.846763359747729	1.44365928189458	A0A0B7AJY6:ORF119835
ko04740	Organismal Systems	Sensory system	Olfactory transduction	1	77	69	7559	0.508202729131626	0.846763359747729	1.42273668360625	A0A0B7BKD8:ORF190183
ko00240	Metabolism	Nucleotide metabolism	Pyrimidine metabolism	1	77	71	7559	0.518263140755314	0.846763359747729	1.3826595939272	A0A0B7AAE2:ORF102287
ko02020	Environmental Information Processing	Signal transduction	Two-component system	1	77	73	7559	0.528120371050202	0.846763359747729	1.34477850916207	A0A8S3ZKF6:CUNI_LOCUS15595
ko05410	Human Diseases	Cardiovascular disease	Hypertrophic cardiomyopathy (HCM)	1	77	74	7559	0.53297406213077	0.846763359747729	1.32660582660583	A0A8S3YI15:CUNI_LOCUS560
ko04140	Cellular Processes	Transport and catabolism	Autophagy - animal	2	77	181	7559	0.554280914218525	0.846763359747729	1.08473846595394	A0A0B7AUG7:ORF141770,A0A8S3Z3E3:CUNI_LOCUS6714
ko05211	Human Diseases	Cancer: specific types	Renal cell carcinoma	1	77	80	7559	0.561078389136962	0.846763359747729	1.22711038961039	A0A8S4A2D2:CUNI_LOCUS18179
ko04974	Organismal Systems	Digestive system	Protein digestion and absorption	1	77	81	7559	0.565597303970022	0.846763359747729	1.21196087862755	A0A0B7ART5:ORF137792
ko04720	Organismal Systems	Nervous system	Long-term potentiation	1	77	87	7559	0.591762303842542	0.846763359747729	1.12837736975668	A0A8S4A2D2:CUNI_LOCUS18179
ko04725	Organismal Systems	Nervous system	Cholinergic synapse	1	77	87	7559	0.591762303842542	0.846763359747729	1.12837736975668	A0A0B7BKD8:ORF190183
ko04014	Environmental Information Processing	Signal transduction	Ras signaling pathway	2	77	194	7559	0.592336823213663	0.846763359747729	1.01204980586424	A0A8S4A2D2:CUNI_LOCUS18179,A0A0B7BKD8:ORF190183
ko05131	Human Diseases	Infectious disease: bacterial	Shigellosis	3	77	299	7559	0.592806370542252	0.846763359747729	0.984971550188941	A0A0B7A2V3:ORF94173,A0A8S4A8Y9:CUNI_LOCUS22286,A0A0B7BNN1:ORF201522
ko04214	Cellular Processes	Cell growth and death	Apoptosis - fly	1	77	89	7559	0.600133400536212	0.846763359747729	1.10302057493069	A0A8S3ZZL3:CUNI_LOCUS19068
ko04540	Cellular Processes	Cellular community - eukaryotes	Gap junction	1	77	89	7559	0.600133400536212	0.846763359747729	1.10302057493069	A0A8S3ZUG3:CUNI_LOCUS17010
ko04066	Environmental Information Processing	Signal transduction	HIF-1 signaling pathway	1	77	90	7559	0.604255184760939	0.846763359747729	1.09076479076479	A0A8S3YW51:CUNI_LOCUS4014
ko05014	Human Diseases	Neurodegenerative disease	Amyotrophic lateral sclerosis (ALS)	7	77	717	7559	0.604705917369132	0.846763359747729	0.95841257765944	A0A8S4A2E5:CUNI_LOCUS19683,A0A8S3ZUG3:CUNI_LOCUS17010,A0A8S3ZC42:CUNI_LOCUS12705,A0A0B7AAS1:ORF103122,A0A0B7AKA6:ORF125412,A0A0B7B7P1:ORF167787,A0A8S3Z3E3:CUNI_LOCUS6714
ko04910	Organismal Systems	Endocrine system	Insulin signaling pathway	2	77	199	7559	0.606329008827707	0.846763359747729	0.986621418782223	A0A0B7ANC8:ORF129830,A0A8S3ZAC9:CUNI_LOCUS10706
ko03320	Organismal Systems	Endocrine system	PPAR signaling pathway	1	77	93	7559	0.616370573468249	0.846763359747729	1.05557882977238	A0A0B7A2V3:ORF94173
ko05132	Human Diseases	Infectious disease: bacterial	Salmonella infection	3	77	310	7559	0.617605188429426	0.846763359747729	0.95002094679514	A0A0B6ZRW0:ORF76985,A0A8S3ZUG3:CUNI_LOCUS17010,A0A8S3YW51:CUNI_LOCUS4014
ko05170	Human Diseases	Infectious disease: viral	Human immunodeficiency virus 1 infection	2	77	204	7559	0.619961819759864	0.846763359747729	0.962439521263051	A0A0B7BKD8:ORF190183,A0A8S3ZAA0:CUNI_LOCUS11657
ko05100	Human Diseases	Infectious disease: bacterial	Bacterial invasion of epithelial cells	1	77	95	7559	0.62424335608198	0.846763359747729	1.03335611756664	A0A0B7A2V3:ORF94173
ko05417	Human Diseases	Cardiovascular disease	Lipid and atherosclerosis	2	77	209	7559	0.633235800763252	0.846763359747729	0.939414652333313	A0A8S4A2D2:CUNI_LOCUS18179,A0A0B7AAS1:ORF103122
ko04713	Organismal Systems	Environmental adaptation	Circadian entrainment	1	77	98	7559	0.635754451246318	0.846763359747729	1.00172276702889	A0A0B7BKD8:ORF190183
ko04926	Organismal Systems	Endocrine system	Relaxin signaling pathway	1	77	98	7559	0.635754451246318	0.846763359747729	1.00172276702889	A0A0B7BKD8:ORF190183
ko00520	Metabolism	Carbohydrate metabolism	Amino sugar and nucleotide sugar metabolism	1	77	99	7559	0.6395135863829	0.846763359747729	0.991604355240719	A0A8S3ZJQ5:CUNI_LOCUS15305
ko00480	Metabolism	Metabolism of other amino acids	Glutathione metabolism	1	77	101	7559	0.646917351272063	0.848708084696376	0.971968625433972	A0A0B7AXQ6:ORF148909
ko03018	Genetic Information Processing	Folding, sorting and degradation	RNA degradation	1	77	106	7559	0.664776520136509	0.864209476177462	0.926121048762558	A0A0B6ZCJ0:ORF57821
ko04520	Cellular Processes	Cellular community - eukaryotes	Adherens junction	1	77	111	7559	0.681743502747336	0.878282170206027	0.884403884403884	A0A8S4A8Y9:CUNI_LOCUS22286
ko04934	Human Diseases	Endocrine and metabolic disease	Cushing syndrome	1	77	116	7559	0.697862312433875	0.891020631053966	0.84628302731751	A0A8S4A2D2:CUNI_LOCUS18179
ko04972	Organismal Systems	Digestive system	Pancreatic secretion	1	77	121	7559	0.713174818794396	0.894164133450731	0.811312654287861	A0A8S4A2D2:CUNI_LOCUS18179
ko04068	Environmental Information Processing	Signal transduction	FoxO signaling pathway	1	77	122	7559	0.716144103407576	0.894164133450731	0.80466255056419	A0A8S3ZZJ6:CUNI_LOCUS19100
ko04361	Organismal Systems	Development and regeneration	Axon regeneration	1	77	123	7559	0.719083044383455	0.894164133450731	0.798120578608383	A0A0B6ZNV9:ORF70470
ko04360	Organismal Systems	Development and regeneration	Axon guidance	1	77	127	7559	0.73054144736171	0.900581267006246	0.772982922589222	A0A0B7A2V3:ORF94173
ko05022	Human Diseases	Neurodegenerative disease	Pathways of neurodegeneration - multiple diseases	7	77	814	7559	0.737055718604607	0.90084587829452	0.844203707840071	A0A8S3ZUG3:CUNI_LOCUS17010,A0A8S3ZC42:CUNI_LOCUS12705,A0A0B7AAS1:ORF103122,A0A0B7AKA6:ORF125412,A0A0B7AUC9:ORF141450,A0A0B7B7P1:ORF167787,A0A8S3Z3E3:CUNI_LOCUS6714
ko04371	Environmental Information Processing	Signal transduction	Apelin signaling pathway	1	77	135	7559	0.752091943753893	0.911433457261073	0.727176527176527	A0A0B7BKD8:ORF190183
ko04013	Environmental Information Processing	Signal transduction	MAPK signaling pathway - fly	1	77	138	7559	0.759726967081362	0.912949212543149	0.711368341803124	A0A0B7AUG7:ORF141770
ko04142	Cellular Processes	Transport and catabolism	Lysosome	2	77	272	7559	0.771049168669516	0.915406035885364	0.721829640947288	A0A0B7AZ12:ORF153141,A0A8S3ZAA0:CUNI_LOCUS11657
ko05322	Human Diseases	Immune disease	Systemic lupus erythematosus	1	77	158	7559	0.805018694331848	0.915406035885364	0.621321716258425	A0A8S4A8Y9:CUNI_LOCUS22286
ko05020	Human Diseases	Neurodegenerative disease	Prion diseases	4	77	536	7559	0.805508920981781	0.915406035885364	0.732603217677845	A0A8S3ZUG3:CUNI_LOCUS17010,A0A8S3ZC42:CUNI_LOCUS12705,A0A0B7AAS1:ORF103122,A0A0B7B7P1:ORF167787
ko04150	Environmental Information Processing	Signal transduction	mTOR signaling pathway	1	77	161	7559	0.811042159352447	0.915406035885364	0.609744292974107	A0A8S3ZDD4:CUNI_LOCUS12971
ko04722	Organismal Systems	Nervous system	Neurotrophin signaling pathway	1	77	166	7559	0.820675701814782	0.915406035885364	0.591378501017055	A0A8S4A2D2:CUNI_LOCUS18179
ko05167	Human Diseases	Infectious disease: viral	Kaposi sarcoma-associated herpesvirus infection	1	77	169	7559	0.826221415092183	0.915406035885364	0.580880657803735	A0A0B7BKD8:ORF190183
ko05207	Human Diseases	Cancer: overview	Chemical carcinogenesis - receptor activation	1	77	171	7559	0.829824158191802	0.915406035885364	0.574086731981469	A0A0B6ZRW0:ORF76985
ko04921	Organismal Systems	Endocrine system	Oxytocin signaling pathway	1	77	172	7559	0.831597782964302	0.915406035885364	0.570749018423437	A0A0B7AWJ0:ORF142525
ko05152	Human Diseases	Infectious disease: bacterial	Tuberculosis	1	77	173	7559	0.833353160074327	0.915406035885364	0.567449891149313	A0A0B7AZ12:ORF153141
ko05166	Human Diseases	Infectious disease: viral	Human T-cell leukemia virus 1 infection	1	77	174	7559	0.835090474814954	0.915406035885364	0.56418868487834	A0A0B7BNN1:ORF201522
ko05010	Human Diseases	Neurodegenerative disease	Alzheimer disease	5	77	687	7559	0.841065009503356	0.915406035885364	0.714474753776064	A0A8S3ZUG3:CUNI_LOCUS17010,A0A8S3ZC42:CUNI_LOCUS12705,A0A8S3YW51:CUNI_LOCUS4014,A0A0B7AUC9:ORF141450,A0A0B7B7P1:ORF167787
ko05415	Human Diseases	Cardiovascular disease	Diabetic cardiomyopathy	3	77	447	7559	0.842133344073223	0.915406035885364	0.658851215898196	A0A8S3YW51:CUNI_LOCUS4014,A0A0B7ANC8:ORF129830,A0A0B7AXQ6:ORF148909
ko04810	Cellular Processes	Cell motility	Regulation of actin cytoskeleton	1	77	182	7559	0.848360378300324	0.915406035885364	0.539389182246325	A0A8S4A8Y9:CUNI_LOCUS22286
ko05012	Human Diseases	Neurodegenerative disease	Parkinson disease	4	77	595	7559	0.866142339783763	0.915406035885364	0.659958528866092	A0A8S3ZUG3:CUNI_LOCUS17010,A0A8S3ZC42:CUNI_LOCUS12705,A0A0B7AAS1:ORF103122,A0A0B7B7P1:ORF167787
ko04723	Organismal Systems	Nervous system	Retrograde endocannabinoid signaling	1	77	201	7559	0.875799088306388	0.915406035885364	0.488402145118563	A0A0B7BKD8:ORF190183
ko04010	Environmental Information Processing	Signal transduction	MAPK signaling pathway	1	77	202	7559	0.877098826034087	0.915406035885364	0.485984312716986	A0A8S4A2D2:CUNI_LOCUS18179
ko04260	Organismal Systems	Circulatory system	Cardiac muscle contraction	1	77	205	7559	0.880918025354746	0.915406035885364	0.47887234716503	A0A8S3YI15:CUNI_LOCUS560
ko04024	Environmental Information Processing	Signal transduction	cAMP signaling pathway	1	77	206	7559	0.882164872247278	0.915406035885364	0.47654772412054	A0A8S4A2D2:CUNI_LOCUS18179
ko05163	Human Diseases	Infectious disease: viral	Human cytomegalovirus infection	1	77	207	7559	0.883398831833428	0.915406035885364	0.474245561202083	A0A0B7BKD8:ORF190183
ko00190	Metabolism	Energy metabolism	Oxidative phosphorylation	2	77	398	7559	0.919059091805607	0.945506835454689	0.493310709391111	A0A0B7AZ12:ORF153141,A0A8S3ZDD4:CUNI_LOCUS12971
ko04144	Cellular Processes	Transport and catabolism	Endocytosis	1	77	264	7559	0.936163755210722	0.956224407108095	0.37185163321527	A0A8S3Z4F0:CUNI_LOCUS9941
ko05034	Human Diseases	Substance dependence	Alcoholism	1	77	280	7559	0.946141244228823	0.959561687409373	0.350602968460111	A0A0B7BKD8:ORF190183
ko05016	Human Diseases	Neurodegenerative disease	Huntington disease	3	77	613	7559	0.955332203431868	0.962059895005332	0.480434736552192	A0A8S3ZUG3:CUNI_LOCUS17010,A0A8S3ZC42:CUNI_LOCUS12705,A0A0B7B7P1:ORF167787
ko05200	Human Diseases	Cancer: overview	Pathways in cancer	1	77	430	7559	0.989254223619729	0.989254223619729	0.228299607369375	A0A0B7BKD8:ORF190183
