# Supplementary material for: Proteomic profiles of Lissachatina (Heterobranchia) and Pomacea (Caenogastropoda) snails infected with Angiostrongylus cantonensis using 4D label-free quantitative analysis
Source: PLoS Negl Trop Dis. 2025 Dec 8;19(12):e0013812. doi: 10.1371/journal.pntd.0013812 (PMC12685165; doi:10.1371/journal.pntd.0013812)
Supplement: S1 Dataset — (ZIP) [file pntd.0013812.s006.zip › Lissachatina fulica/3. Enrichment-PPI_network/enrich/KEGG_enrichment/enrichment-kegg-AfAc_AfFr-Up.xls]

id	Classification_level1	Classification_level2	Term	ListHits	ListTotal	PopHits	PopTotal	p-value	padjust	Enrichment_score	proteins
ko04966	Organismal Systems	Excretory system	Collecting duct acid secretion	2	15	33	7559	0.00187302481507298	0.0287469979917338	30.5414141414141	A0A0B7AZ12:ORF153141,A0A8S3ZDD4:CUNI_LOCUS12971
ko05165	Human Diseases	Infectious disease: viral	Human papillomavirus infection	4	15	296	7559	0.00223283757069978	0.0287469979917338	6.80990990990991	A0A0B7AJY6:ORF119835,A0A0B7ART5:ORF137792,A0A0B7AZ12:ORF153141,A0A8S3ZDD4:CUNI_LOCUS12971
ko00220	Metabolism	Amino acid metabolism	Arginine biosynthesis	2	15	37	7559	0.00235176209067667	0.0287469979917338	27.2396396396396	A0A8S3ZKF6:CUNI_LOCUS15595,A0A0B7A3W4:ORF92082
ko04922	Organismal Systems	Endocrine system	Glucagon signaling pathway	3	15	144	7559	0.00260418094168163	0.0287469979917338	10.4986111111111	A0A0B7AJY6:ORF119835,A0A0B7ANC8:ORF129830,A0A8S3ZAC9:CUNI_LOCUS10706
ko00500	Metabolism	Carbohydrate metabolism	Starch and sucrose metabolism	2	15	45	7559	0.0034639736139361	0.0287469979917338	22.397037037037	A0A0B7ANC8:ORF129830,A0A8S3ZAC9:CUNI_LOCUS10706
ko05323	Human Diseases	Immune disease	Rheumatoid arthritis	2	15	47	7559	0.00377372603266054	0.0287469979917338	21.4439716312057	A0A0B7AZ12:ORF153141,A0A8S3ZDD4:CUNI_LOCUS12971
ko00250	Metabolism	Amino acid metabolism	Alanine, aspartate and glutamate metabolism	2	15	48	7559	0.00393329441902938	0.0287469979917338	20.9972222222222	A0A8S3ZKF6:CUNI_LOCUS15595,A0A0B7A3W4:ORF92082
ko02026	Cellular Processes	Cellular community - prokaryotes	Biofilm formation - Escherichia coli	1	15	2	7559	0.00396510317127363	0.0287469979917338	251.966666666667	A0A8S3ZAC9:CUNI_LOCUS10706
ko03050	Genetic Information Processing	Folding, sorting and degradation	Proteasome	2	15	68	7559	0.007763540109514	0.0500317029279791	14.821568627451	A0A8S3ZC42:CUNI_LOCUS12705,A0A0B7B7P1:ORF167787
ko04721	Organismal Systems	Nervous system	Synaptic vesicle cycle	2	15	85	7559	0.0119325147705035	0.062916896062655	11.8572549019608	A0A0B7AZ12:ORF153141,A0A8S3ZDD4:CUNI_LOCUS12971
ko05110	Human Diseases	Infectious disease: bacterial	Vibrio cholerae infection	2	15	85	7559	0.0119325147705035	0.062916896062655	11.8572549019608	A0A0B7AZ12:ORF153141,A0A8S3ZDD4:CUNI_LOCUS12971
ko05120	Human Diseases	Infectious disease: bacterial	Epithelial cell signaling in Helicobacter pylori infection	2	15	90	7559	0.0133102018171823	0.064332642116381	11.1985185185185	A0A0B7AZ12:ORF153141,A0A8S3ZDD4:CUNI_LOCUS12971
ko04217	Cellular Processes	Cell growth and death	Necroptosis	2	15	113	7559	0.0204852545268124	0.088374917065921	8.91917404129794	A0A8S3ZKF6:CUNI_LOCUS15595,A0A8S3ZAC9:CUNI_LOCUS10706
ko04931	Human Diseases	Endocrine and metabolic disease	Insulin resistance	2	15	117	7559	0.0218678610668105	0.088374917065921	8.61424501424501	A0A0B7ANC8:ORF129830,A0A8S3ZAC9:CUNI_LOCUS10706
ko05203	Human Diseases	Cancer: overview	Viral carcinogenesis	3	15	323	7559	0.0239963517468307	0.088374917065921	4.68049535603715	A0A0B7AJY6:ORF119835,A0A0B7AZ12:ORF153141,A0A8S4A8Y9:CUNI_LOCUS22286
ko05206	Human Diseases	Cancer: overview	MicroRNAs in cancer	2	15	124	7559	0.024379287466461	0.088374917065921	8.12795698924731	A0A0B7AJY5:ORF120391,A0A8S3YI15:CUNI_LOCUS560
ko04145	Cellular Processes	Transport and catabolism	Phagosome	2	15	151	7559	0.0351073023041969	0.119777854920201	6.67461368653422	A0A0B7AZ12:ORF153141,A0A8S3ZDD4:CUNI_LOCUS12971
ko05017	Human Diseases	Neurodegenerative disease	Spinocerebellar ataxia	2	15	162	7559	0.0399237205357453	0.128643099504068	6.22139917695473	A0A8S3ZC42:CUNI_LOCUS12705,A0A0B7B7P1:ORF167787
ko04510	Cellular Processes	Cellular community - eukaryotes	Focal adhesion	2	15	180	7559	0.0483195360970639	0.147501741769984	5.59925925925926	A0A0B7ART5:ORF137792,A0A8S4A8Y9:CUNI_LOCUS22286
ko00910	Metabolism	Energy metabolism	Nitrogen metabolism	1	15	28	7559	0.0541939758004781	0.149678599829892	17.997619047619	A0A8S3ZKF6:CUNI_LOCUS15595
ko04930	Human Diseases	Endocrine and metabolic disease	Type II diabetes mellitus	1	15	28	7559	0.0541939758004781	0.149678599829892	17.997619047619	A0A0B7AJY6:ORF119835
ko04910	Organismal Systems	Endocrine system	Insulin signaling pathway	2	15	199	7559	0.0578280959072624	0.152455889210055	5.06465661641541	A0A0B7ANC8:ORF129830,A0A8S3ZAC9:CUNI_LOCUS10706
ko04151	Environmental Information Processing	Signal transduction	PI3K-Akt signaling pathway	2	15	212	7559	0.0646888830283404	0.163128487636685	4.75408805031447	A0A0B7ANC8:ORF129830,A0A0B7ART5:ORF137792
ko05022	Human Diseases	Neurodegenerative disease	Pathways of neurodegeneration - multiple diseases	4	15	814	7559	0.0694316236655593	0.167793090525102	2.47633087633088	A0A8S3ZC42:CUNI_LOCUS12705,A0A0B7AKA6:ORF125412,A0A0B7AUC9:ORF141450,A0A0B7B7P1:ORF167787
ko04512	Environmental Information Processing	Signaling molecules and interaction	ECM-receptor interaction	1	15	45	7559	0.0857467647834278	0.198932494297552	11.1985185185185	A0A0B7ART5:ORF137792
ko05146	Human Diseases	Infectious disease: parasitic	Amoebiasis	1	15	55	7559	0.103845422166324	0.221229962426845	9.16242424242424	A0A8S4A8Y9:CUNI_LOCUS22286
ko04727	Organismal Systems	Nervous system	GABAergic synapse	1	15	57	7559	0.107424787176951	0.221229962426845	8.84093567251462	A0A8S3ZKF6:CUNI_LOCUS15595
ko05134	Human Diseases	Infectious disease: bacterial	Legionellosis	1	15	60	7559	0.112768823643033	0.221229962426845	8.39888888888889	A0A0B7AKA6:ORF125412
ko05414	Human Diseases	Cardiovascular disease	Dilated cardiomyopathy (DCM)	1	15	61	7559	0.114543522622277	0.221229962426845	8.26120218579235	A0A8S3YI15:CUNI_LOCUS560
ko05230	Human Diseases	Cancer: overview	Central carbon metabolism in cancer	1	15	65	7559	0.121609239402256	0.221229962426845	7.75282051282051	A0A0B7AJY6:ORF119835
ko00630	Metabolism	Carbohydrate metabolism	Glyoxylate and dicarboxylate metabolism	1	15	66	7559	0.123367427473908	0.221229962426845	7.63535353535354	A0A8S3ZKF6:CUNI_LOCUS15595
ko00620	Metabolism	Carbohydrate metabolism	Pyruvate metabolism	1	15	68	7559	0.126873954266074	0.221229962426845	7.41078431372549	A0A0B7AJY6:ORF119835
ko04724	Organismal Systems	Nervous system	Glutamatergic synapse	1	15	68	7559	0.126873954266074	0.221229962426845	7.41078431372549	A0A8S3ZKF6:CUNI_LOCUS15595
ko02020	Environmental Information Processing	Signal transduction	Two-component system	1	15	73	7559	0.135583082064869	0.221229962426845	6.90319634703196	A0A8S3ZKF6:CUNI_LOCUS15595
ko04726	Organismal Systems	Nervous system	Serotonergic synapse	1	15	74	7559	0.137315149092524	0.221229962426845	6.80990990990991	A0A0B7AUC9:ORF141450
ko05410	Human Diseases	Cardiovascular disease	Hypertrophic cardiomyopathy (HCM)	1	15	74	7559	0.137315149092524	0.221229962426845	6.80990990990991	A0A8S3YI15:CUNI_LOCUS560
ko00010	Metabolism	Carbohydrate metabolism	Glycolysis / Gluconeogenesis	1	15	79	7559	0.14592700157731	0.222925966193995	6.3789029535865	A0A0B7AJY6:ORF119835
ko04974	Organismal Systems	Digestive system	Protein digestion and absorption	1	15	81	7559	0.149349221999955	0.222925966193995	6.22139917695473	A0A0B7ART5:ORF137792
ko05010	Human Diseases	Neurodegenerative disease	Alzheimer disease	3	15	687	7559	0.149898494509755	0.222925966193995	2.20058224163028	A0A8S3ZC42:CUNI_LOCUS12705,A0A0B7AUC9:ORF141450,A0A0B7B7P1:ORF167787
ko04670	Organismal Systems	Immune system	Leukocyte transendothelial migration	1	15	89	7559	0.162910528969262	0.232582123231312	5.66217228464419	A0A8S4A8Y9:CUNI_LOCUS22286
ko05014	Human Diseases	Neurodegenerative disease	Amyotrophic lateral sclerosis (ALS)	3	15	717	7559	0.164411500904893	0.232582123231312	2.10850767085077	A0A8S3ZC42:CUNI_LOCUS12705,A0A0B7AKA6:ORF125412,A0A0B7B7P1:ORF167787
ko00190	Metabolism	Energy metabolism	Oxidative phosphorylation	2	15	398	7559	0.185267703480198	0.255845876234559	2.53232830820771	A0A0B7AZ12:ORF153141,A0A8S3ZDD4:CUNI_LOCUS12971
ko04520	Cellular Processes	Cellular community - eukaryotes	Adherens junction	1	15	111	7559	0.199170953834604	0.26864919354435	4.53993993993994	A0A8S4A8Y9:CUNI_LOCUS22286
ko04152	Environmental Information Processing	Signal transduction	AMPK signaling pathway	1	15	141	7559	0.246258480743195	0.324613451888757	3.57399527186761	A0A0B7ANC8:ORF129830
ko05322	Human Diseases	Immune disease	Systemic lupus erythematosus	1	15	158	7559	0.271781130433433	0.340843192600263	3.18945147679325	A0A8S4A8Y9:CUNI_LOCUS22286
ko04261	Organismal Systems	Circulatory system	Adrenergic signaling in cardiomyocytes	1	15	159	7559	0.273257050315002	0.340843192600263	3.16939203354298	A0A8S3YI15:CUNI_LOCUS560
ko04150	Environmental Information Processing	Signal transduction	mTOR signaling pathway	1	15	161	7559	0.276200518141592	0.340843192600263	3.13002070393375	A0A8S3ZDD4:CUNI_LOCUS12971
ko05020	Human Diseases	Neurodegenerative disease	Prion diseases	2	15	536	7559	0.288351728056645	0.347560810482016	1.88034825870647	A0A8S3ZC42:CUNI_LOCUS12705,A0A0B7B7P1:ORF167787
ko05152	Human Diseases	Infectious disease: bacterial	Tuberculosis	1	15	173	7559	0.293628960579634	0.347560810482016	2.91290944123314	A0A0B7AZ12:ORF153141
ko04530	Cellular Processes	Cellular community - eukaryotes	Tight junction	1	15	180	7559	0.303613848321398	0.348503103147571	2.79962962962963	A0A8S4A8Y9:CUNI_LOCUS22286
ko04810	Cellular Processes	Cell motility	Regulation of actin cytoskeleton	1	15	182	7559	0.306442383802174	0.348503103147571	2.76886446886447	A0A8S4A8Y9:CUNI_LOCUS22286
ko05012	Human Diseases	Neurodegenerative disease	Parkinson disease	2	15	595	7559	0.332995029561653	0.370115573970906	1.69389355742297	A0A8S3ZC42:CUNI_LOCUS12705,A0A0B7B7P1:ORF167787
ko04260	Organismal Systems	Circulatory system	Cardiac muscle contraction	1	15	205	7559	0.338209058973414	0.370115573970906	2.45821138211382	A0A8S3YI15:CUNI_LOCUS560
ko05016	Human Diseases	Neurodegenerative disease	Huntington disease	2	15	613	7559	0.346540872983415	0.372210567278483	1.64415443175639	A0A8S3ZC42:CUNI_LOCUS12705,A0A0B7B7P1:ORF167787
ko04141	Genetic Information Processing	Folding, sorting and degradation	Protein processing in endoplasmic reticulum	1	15	229	7559	0.369905447415232	0.390082108183335	2.20058224163028	A0A0B7AKA6:ORF125412
ko04142	Cellular Processes	Transport and catabolism	Lysosome	1	15	272	7559	0.423179230999042	0.438292774963294	1.85269607843137	A0A0B7AZ12:ORF153141
ko05131	Human Diseases	Infectious disease: bacterial	Shigellosis	1	15	299	7559	0.454449004157007	0.462421793703621	1.68539576365663	A0A8S4A8Y9:CUNI_LOCUS22286
ko05415	Human Diseases	Cardiovascular disease	Diabetic cardiomyopathy	1	15	447	7559	0.599565602744584	0.599565602744584	1.12736763609247	A0A0B7ANC8:ORF129830
