# Supplementary material for: Proteomic profiles of Lissachatina (Heterobranchia) and Pomacea (Caenogastropoda) snails infected with Angiostrongylus cantonensis using 4D label-free quantitative analysis
Source: PLoS Negl Trop Dis. 2025 Dec 8;19(12):e0013812. doi: 10.1371/journal.pntd.0013812 (PMC12685165; doi:10.1371/journal.pntd.0013812)
Supplement: S1 Dataset — (ZIP) [file pntd.0013812.s006.zip › Lissachatina fulica/3. Enrichment-PPI_network/enrich/KEGG_enrichment/KEGG.top.Down.xls]

id	Classification_level1	Classification_level2	Term	ListHits	ListTotal	PopHits	PopTotal	p-value	padjust	Enrichment_score	proteins
ko05171	Human Diseases	Infectious disease: viral	Coronavirus disease - COVID-19	18	62	304	7559	1.70903964012104e-11	1.26934514060692e-09	7.21890916808149	A0A8S3Z896:CUNI_LOCUS8910,A0A0B6YIX8:ORF26013,A0A0B6XZH1:ORF7133,A0A0B6ZHC0:ORF64592,A0A0B6ZMZ3:ORF71506,A0A0B6Y989:ORF16604,A0A8S4A6Z5:CUNI_LOCUS21918,A0A0B6Y9C9:ORF16757,A0A0B6YIX1:ORF25204,A0A8S3ZVI4:CUNI_LOCUS19205,A0A0B6YS38:ORF34937,A0A0B6Z4V5:ORF48156,A0A8S4A0Z0:CUNI_LOCUS19540,A0A8S3YXK5:CUNI_LOCUS5953,A0A8S3ZGC7:CUNI_LOCUS13897,A0A8S4A602:CUNI_LOCUS19349,A0A0B7AIX4:ORF117941,A0A8S3ZCV2:C…
ko03010	Genetic Information Processing	Translation	Ribosome	18	62	309	7559	2.24662856744588e-11	1.26934514060692e-09	7.10209834011901	A0A8S3Z896:CUNI_LOCUS8910,A0A0B6YIX8:ORF26013,A0A0B6XZH1:ORF7133,A0A0B6ZHC0:ORF64592,A0A0B6ZMZ3:ORF71506,A0A0B6Y989:ORF16604,A0A8S4A6Z5:CUNI_LOCUS21918,A0A0B6Y9C9:ORF16757,A0A0B6YIX1:ORF25204,A0A8S3ZVI4:CUNI_LOCUS19205,A0A0B6YS38:ORF34937,A0A0B6Z4V5:ORF48156,A0A8S4A0Z0:CUNI_LOCUS19540,A0A8S3YXK5:CUNI_LOCUS5953,A0A8S3ZGC7:CUNI_LOCUS13897,A0A8S4A602:CUNI_LOCUS19349,A0A0B7AIX4:ORF117941,A0A8S3ZCV2:C…
ko00261	Metabolism	Biosynthesis of other secondary metabolites	Monobactam biosynthesis	2	62	3	7559	0.000197545287688335	0.0074408725029273	81.2795698924731	A0A8S3YFS4:CUNI_LOCUS786,A0A8S3ZCR5:CUNI_LOCUS12872
ko03015	Genetic Information Processing	Translation	mRNA surveillance pathway	5	62	124	7559	0.0033606640916162	0.0949387605881576	4.91610301768991	A0A8S3ZYT9:CUNI_LOCUS18760,A0A0B7AFN9:ORF116286,A0A8S3YKG7:CUNI_LOCUS1078,A0A0B7AUG7:ORF141770,A0A8S3ZYA1:CUNI_LOCUS19392
ko00450	Metabolism	Metabolism of other amino acids	Selenocompound metabolism	2	62	15	7559	0.0064890178475886	0.146651803355502	16.2559139784946	A0A8S3YFS4:CUNI_LOCUS786,A0A8S3ZCR5:CUNI_LOCUS12872
ko03040	Genetic Information Processing	Transcription	Spliceosome	6	62	230	7559	0.0110358095720323	0.182283926462749	3.1805049088359	A0A8S4A2E5:CUNI_LOCUS19683,A0A0B6ZCJ0:ORF57821,A0A8S3Z631:CUNI_LOCUS10595,A0A8S3YKG7:CUNI_LOCUS1078,A0A0B7AUD8:ORF137283,A0A0B7B784:ORF162188
ko00920	Metabolism	Energy metabolism	Sulfur metabolism	2	62	21	7559	0.0125748549055447	0.182283926462749	11.6113671274962	A0A8S3YFS4:CUNI_LOCUS786,A0A8S3ZCR5:CUNI_LOCUS12872
ko05134	Human Diseases	Infectious disease: bacterial	Legionellosis	3	62	60	7559	0.0129050567407256	0.182283926462749	6.09596774193548	A0A0B6YUR8:ORF36635,A0A345S6Z2:EF1A,A0A8S3Z3E3:CUNI_LOCUS6714
ko00330	Metabolism	Amino acid metabolism	Arginine and proline metabolism	3	62	96	7559	0.0438302356699629	0.550312958967311	3.80997983870968	A0A8S3YCT7:CUNI_LOCUS365,A0A8S3Z974:CUNI_LOCUS9190,V5W6Y5:AK
ko04730	Organismal Systems	Nervous system	Long-term depression	2	62	47	7559	0.0565307121842369	0.638797047681877	5.18805765271105	A0A0B7AUG7:ORF141770,A0A8S3ZYA1:CUNI_LOCUS19392
ko04727	Organismal Systems	Nervous system	GABAergic synapse	2	62	57	7559	0.0792716527127402	0.661312061127697	4.27787209960385	A0A8S3ZRY2:CUNI_LOCUS16276,A0A0B7BKD8:ORF190183
ko00510	Metabolism	Glycan biosynthesis and metabolism	N-Glycan biosynthesis	2	62	59	7559	0.0841157593678514	0.661312061127697	4.13285948605796	A0A8S4A6Q2:CUNI_LOCUS21818,A0A8S3ZAL2:CUNI_LOCUS10408
ko00513	Metabolism	Glycan biosynthesis and metabolism	Various types of N-glycan biosynthesis	2	62	62	7559	0.0915467958062887	0.661312061127697	3.93288241415192	A0A8S4A6Q2:CUNI_LOCUS21818,A0A8S3ZAL2:CUNI_LOCUS10408
ko05142	Human Diseases	Infectious disease: parasitic	Chagas disease (American trypanosomiasis)	2	62	66	7559	0.101741491010731	0.661312061127697	3.69452590420332	A0A0B7AUG7:ORF141770,A0A8S3ZYA1:CUNI_LOCUS19392
ko00970	Genetic Information Processing	Translation	Aminoacyl-tRNA biosynthesis	2	62	67	7559	0.104338107542123	0.661312061127697	3.63938372652865	A0A8S3ZLN8:CUNI_LOCUS13794,A0A8S3ZAE8:CUNI_LOCUS10348
ko00230	Metabolism	Nucleotide metabolism	Purine metabolism	3	62	139	7559	0.10536414255186	0.661312061127697	2.63135298213042	A0A0B6ZLT4:ORF67938,A0A8S3YFS4:CUNI_LOCUS786,A0A8S3ZCR5:CUNI_LOCUS12872
ko04152	Environmental Information Processing	Signal transduction	AMPK signaling pathway	3	62	141	7559	0.108786026642139	0.661312061127697	2.59402882635553	A0A0B7AUG7:ORF141770,A0A0B7AWJ0:ORF142525,A0A8S3ZYA1:CUNI_LOCUS19392
ko04350	Environmental Information Processing	Signal transduction	TGF-beta signaling pathway	2	62	69	7559	0.109585576648485	0.661312061127697	3.53389434315101	A0A0B7AUG7:ORF141770,A0A8S3ZYA1:CUNI_LOCUS19392
ko03013	Genetic Information Processing	Translation	Nucleocytoplasmic transport	3	62	145	7559	0.115759098750899	0.661312061127697	2.52246941045606	A0A0B6ZRW0:ORF76985,A0A8S3YKG7:CUNI_LOCUS1078,A0A345S6Z2:EF1A
ko04141	Genetic Information Processing	Folding, sorting and degradation	Protein processing in endoplasmic reticulum	4	62	229	7559	0.117864386731771	0.661312061127697	2.12959571770672	A0A8S4A6Q2:CUNI_LOCUS21818,A0A0B7AAS1:ORF103122,A0A0B7BIZ6:ORF187496,A0A8S3ZAL2:CUNI_LOCUS10408
