# Supplementary material for: Proteomic profiles of Lissachatina (Heterobranchia) and Pomacea (Caenogastropoda) snails infected with Angiostrongylus cantonensis using 4D label-free quantitative analysis
Source: PLoS Negl Trop Dis. 2025 Dec 8;19(12):e0013812. doi: 10.1371/journal.pntd.0013812 (PMC12685165; doi:10.1371/journal.pntd.0013812)
Supplement: S1 Dataset — (ZIP) [file pntd.0013812.s006.zip › Lissachatina fulica/3. Enrichment-PPI_network/enrich/KEGG_enrichment/KEGG.top.Total.xls]

id	Classification_level1	Classification_level2	Term	ListHits	ListTotal	PopHits	PopTotal	p-value	padjust	Enrichment_score	proteins
ko05171	Human Diseases	Infectious disease: viral	Coronavirus disease - COVID-19	18	77	304	7559	8.72640190522297e-10	8.12270645847398e-08	5.81262816131237	A0A8S3Z896:CUNI_LOCUS8910,A0A0B6YIX8:ORF26013,A0A0B6XZH1:ORF7133,A0A0B6ZHC0:ORF64592,A0A0B6ZMZ3:ORF71506,A0A0B6Y989:ORF16604,A0A8S4A6Z5:CUNI_LOCUS21918,A0A0B6Y9C9:ORF16757,A0A0B6YIX1:ORF25204,A0A8S3ZVI4:CUNI_LOCUS19205,A0A0B6YS38:ORF34937,A0A0B6Z4V5:ORF48156,A0A8S4A0Z0:CUNI_LOCUS19540,A0A8S3YXK5:CUNI_LOCUS5953,A0A8S3ZGC7:CUNI_LOCUS13897,A0A8S4A602:CUNI_LOCUS19349,A0A0B7AIX4:ORF117941,A0A8S3ZCV2:C…
ko03010	Genetic Information Processing	Translation	Ribosome	18	77	309	7559	1.13604286132503e-09	8.12270645847398e-08	5.71857268944648	A0A8S3Z896:CUNI_LOCUS8910,A0A0B6YIX8:ORF26013,A0A0B6XZH1:ORF7133,A0A0B6ZHC0:ORF64592,A0A0B6ZMZ3:ORF71506,A0A0B6Y989:ORF16604,A0A8S4A6Z5:CUNI_LOCUS21918,A0A0B6Y9C9:ORF16757,A0A0B6YIX1:ORF25204,A0A8S3ZVI4:CUNI_LOCUS19205,A0A0B6YS38:ORF34937,A0A0B6Z4V5:ORF48156,A0A8S4A0Z0:CUNI_LOCUS19540,A0A8S3YXK5:CUNI_LOCUS5953,A0A8S3ZGC7:CUNI_LOCUS13897,A0A8S4A602:CUNI_LOCUS19349,A0A0B7AIX4:ORF117941,A0A8S3ZCV2:C…
ko00261	Metabolism	Biosynthesis of other secondary metabolites	Monobactam biosynthesis	2	77	3	7559	0.000305261007248576	0.0145507746788488	65.4458874458875	A0A8S3YFS4:CUNI_LOCUS786,A0A8S3ZCR5:CUNI_LOCUS12872
ko05134	Human Diseases	Infectious disease: bacterial	Legionellosis	4	77	60	7559	0.00315236772592373	0.112697146201773	6.54458874458874	A0A0B6YUR8:ORF36635,A0A0B7AKA6:ORF125412,A0A345S6Z2:EF1A,A0A8S3Z3E3:CUNI_LOCUS6714
ko03015	Genetic Information Processing	Translation	mRNA surveillance pathway	5	77	124	7559	0.00844912123609403	0.235231146334293	3.95842061164642	A0A8S3ZYT9:CUNI_LOCUS18760,A0A0B7AFN9:ORF116286,A0A8S3YKG7:CUNI_LOCUS1078,A0A0B7AUG7:ORF141770,A0A8S3ZYA1:CUNI_LOCUS19392
ko00450	Metabolism	Metabolism of other amino acids	Selenocompound metabolism	2	77	15	7559	0.00986983830773258	0.235231146334293	13.0891774891775	A0A8S3YFS4:CUNI_LOCUS786,A0A8S3ZCR5:CUNI_LOCUS12872
ko00920	Metabolism	Energy metabolism	Sulfur metabolism	2	77	21	7559	0.018977641578608	0.322077848567619	9.34941249226964	A0A8S3YFS4:CUNI_LOCUS786,A0A8S3ZCR5:CUNI_LOCUS12872
ko04727	Organismal Systems	Nervous system	GABAergic synapse	3	77	57	7559	0.0200628460361242	0.322077848567619	5.16678058783322	A0A8S3ZKF6:CUNI_LOCUS15595,A0A8S3ZRY2:CUNI_LOCUS16276,A0A0B7BKD8:ORF190183
ko02026	Cellular Processes	Cellular community - prokaryotes	Biofilm formation - Escherichia coli	1	77	2	7559	0.0202706338259341	0.322077848567619	49.0844155844156	A0A8S3ZAC9:CUNI_LOCUS10706
ko03040	Genetic Information Processing	Transcription	Spliceosome	6	77	230	7559	0.0293055429986736	0.419069264881032	2.56092603049125	A0A8S4A2E5:CUNI_LOCUS19683,A0A0B6ZCJ0:ORF57821,A0A8S3Z631:CUNI_LOCUS10595,A0A8S3YKG7:CUNI_LOCUS1078,A0A0B7AUD8:ORF137283,A0A0B7B784:ORF162188
ko04510	Cellular Processes	Cellular community - eukaryotes	Focal adhesion	5	77	180	7559	0.0361108764226256	0.469441393494133	2.72691197691198	A0A8S4A2D2:CUNI_LOCUS18179,A0A0B7A2V3:ORF94173,A0A0B7ART5:ORF137792,A0A8S4A8Y9:CUNI_LOCUS22286,A0A0B7BNN1:ORF201522
ko04966	Organismal Systems	Excretory system	Collecting duct acid secretion	2	77	33	7559	0.0441265051932716	0.509927750436147	5.94962613144431	A0A0B7AZ12:ORF153141,A0A8S3ZDD4:CUNI_LOCUS12971
ko00220	Metabolism	Amino acid metabolism	Arginine biosynthesis	2	77	37	7559	0.0542365784176587	0.509927750436147	5.30642330642331	A0A8S3ZKF6:CUNI_LOCUS15595,A0A0B7A3W4:ORF92082
ko04152	Environmental Information Processing	Signal transduction	AMPK signaling pathway	4	77	141	7559	0.0552347423969177	0.509927750436147	2.78493138067606	A0A0B7ANC8:ORF129830,A0A0B7AUG7:ORF141770,A0A0B7AWJ0:ORF142525,A0A8S3ZYA1:CUNI_LOCUS19392
ko04721	Organismal Systems	Nervous system	Synaptic vesicle cycle	3	77	85	7559	0.0554200604999839	0.509927750436147	3.46478227654698	A0A8S3ZRY2:CUNI_LOCUS16276,A0A0B7AZ12:ORF153141,A0A8S3ZDD4:CUNI_LOCUS12971
ko04922	Organismal Systems	Endocrine system	Glucagon signaling pathway	4	77	144	7559	0.0588083791486568	0.509927750436147	2.72691197691198	A0A8S3ZZJ6:CUNI_LOCUS19100,A0A0B7AJY6:ORF119835,A0A0B7ANC8:ORF129830,A0A8S3ZAC9:CUNI_LOCUS10706
ko04151	Environmental Information Processing	Signal transduction	PI3K-Akt signaling pathway	5	77	212	7559	0.0644696327194488	0.509927750436147	2.3153026219064	A0A0B7ANC8:ORF129830,A0A0B7ART5:ORF137792,A0A0B7AUG7:ORF141770,A0A0B7BKD8:ORF190183,A0A8S3ZYA1:CUNI_LOCUS19392
ko00330	Metabolism	Amino acid metabolism	Arginine and proline metabolism	3	77	96	7559	0.0741528203106241	0.509927750436147	3.06777597402597	A0A8S3YCT7:CUNI_LOCUS365,A0A8S3Z974:CUNI_LOCUS9190,V5W6Y5:AK
ko00500	Metabolism	Carbohydrate metabolism	Starch and sucrose metabolism	2	77	45	7559	0.0765714767971232	0.509927750436147	4.36305916305916	A0A0B7ANC8:ORF129830,A0A8S3ZAC9:CUNI_LOCUS10706
ko05165	Human Diseases	Infectious disease: viral	Human papillomavirus infection	6	77	296	7559	0.0803699604182963	0.509927750436147	1.98990873990874	A0A0B7AJY6:ORF119835,A0A0B7ART5:ORF137792,A0A0B7AUG7:ORF141770,A0A0B7AZ12:ORF153141,A0A8S3ZYA1:CUNI_LOCUS19392,A0A8S3ZDD4:CUNI_LOCUS12971
