# Supplementary material for: Proteomic profiles of Lissachatina (Heterobranchia) and Pomacea (Caenogastropoda) snails infected with Angiostrongylus cantonensis using 4D label-free quantitative analysis
Source: PLoS Negl Trop Dis. 2025 Dec 8;19(12):e0013812. doi: 10.1371/journal.pntd.0013812 (PMC12685165; doi:10.1371/journal.pntd.0013812)
Supplement: S1 Dataset — (ZIP) [file pntd.0013812.s006.zip › Lissachatina fulica/3. Enrichment-PPI_network/enrich/KEGG_enrichment/KEGG.top.Up.xls]

id	Classification_level1	Classification_level2	Term	ListHits	ListTotal	PopHits	PopTotal	p-value	padjust	Enrichment_score	proteins
ko04966	Organismal Systems	Excretory system	Collecting duct acid secretion	2	15	33	7559	0.00187302481507298	0.0287469979917338	30.5414141414141	A0A0B7AZ12:ORF153141,A0A8S3ZDD4:CUNI_LOCUS12971
ko05165	Human Diseases	Infectious disease: viral	Human papillomavirus infection	4	15	296	7559	0.00223283757069978	0.0287469979917338	6.80990990990991	A0A0B7AJY6:ORF119835,A0A0B7ART5:ORF137792,A0A0B7AZ12:ORF153141,A0A8S3ZDD4:CUNI_LOCUS12971
ko00220	Metabolism	Amino acid metabolism	Arginine biosynthesis	2	15	37	7559	0.00235176209067667	0.0287469979917338	27.2396396396396	A0A8S3ZKF6:CUNI_LOCUS15595,A0A0B7A3W4:ORF92082
ko04922	Organismal Systems	Endocrine system	Glucagon signaling pathway	3	15	144	7559	0.00260418094168163	0.0287469979917338	10.4986111111111	A0A0B7AJY6:ORF119835,A0A0B7ANC8:ORF129830,A0A8S3ZAC9:CUNI_LOCUS10706
ko00500	Metabolism	Carbohydrate metabolism	Starch and sucrose metabolism	2	15	45	7559	0.0034639736139361	0.0287469979917338	22.397037037037	A0A0B7ANC8:ORF129830,A0A8S3ZAC9:CUNI_LOCUS10706
ko05323	Human Diseases	Immune disease	Rheumatoid arthritis	2	15	47	7559	0.00377372603266054	0.0287469979917338	21.4439716312057	A0A0B7AZ12:ORF153141,A0A8S3ZDD4:CUNI_LOCUS12971
ko00250	Metabolism	Amino acid metabolism	Alanine, aspartate and glutamate metabolism	2	15	48	7559	0.00393329441902938	0.0287469979917338	20.9972222222222	A0A8S3ZKF6:CUNI_LOCUS15595,A0A0B7A3W4:ORF92082
ko02026	Cellular Processes	Cellular community - prokaryotes	Biofilm formation - Escherichia coli	1	15	2	7559	0.00396510317127363	0.0287469979917338	251.966666666667	A0A8S3ZAC9:CUNI_LOCUS10706
ko03050	Genetic Information Processing	Folding, sorting and degradation	Proteasome	2	15	68	7559	0.007763540109514	0.0500317029279791	14.821568627451	A0A8S3ZC42:CUNI_LOCUS12705,A0A0B7B7P1:ORF167787
ko04721	Organismal Systems	Nervous system	Synaptic vesicle cycle	2	15	85	7559	0.0119325147705035	0.062916896062655	11.8572549019608	A0A0B7AZ12:ORF153141,A0A8S3ZDD4:CUNI_LOCUS12971
ko05110	Human Diseases	Infectious disease: bacterial	Vibrio cholerae infection	2	15	85	7559	0.0119325147705035	0.062916896062655	11.8572549019608	A0A0B7AZ12:ORF153141,A0A8S3ZDD4:CUNI_LOCUS12971
ko05120	Human Diseases	Infectious disease: bacterial	Epithelial cell signaling in Helicobacter pylori infection	2	15	90	7559	0.0133102018171823	0.064332642116381	11.1985185185185	A0A0B7AZ12:ORF153141,A0A8S3ZDD4:CUNI_LOCUS12971
ko04217	Cellular Processes	Cell growth and death	Necroptosis	2	15	113	7559	0.0204852545268124	0.088374917065921	8.91917404129794	A0A8S3ZKF6:CUNI_LOCUS15595,A0A8S3ZAC9:CUNI_LOCUS10706
ko04931	Human Diseases	Endocrine and metabolic disease	Insulin resistance	2	15	117	7559	0.0218678610668105	0.088374917065921	8.61424501424501	A0A0B7ANC8:ORF129830,A0A8S3ZAC9:CUNI_LOCUS10706
ko05203	Human Diseases	Cancer: overview	Viral carcinogenesis	3	15	323	7559	0.0239963517468307	0.088374917065921	4.68049535603715	A0A0B7AJY6:ORF119835,A0A0B7AZ12:ORF153141,A0A8S4A8Y9:CUNI_LOCUS22286
ko05206	Human Diseases	Cancer: overview	MicroRNAs in cancer	2	15	124	7559	0.024379287466461	0.088374917065921	8.12795698924731	A0A0B7AJY5:ORF120391,A0A8S3YI15:CUNI_LOCUS560
ko04145	Cellular Processes	Transport and catabolism	Phagosome	2	15	151	7559	0.0351073023041969	0.119777854920201	6.67461368653422	A0A0B7AZ12:ORF153141,A0A8S3ZDD4:CUNI_LOCUS12971
ko05017	Human Diseases	Neurodegenerative disease	Spinocerebellar ataxia	2	15	162	7559	0.0399237205357453	0.128643099504068	6.22139917695473	A0A8S3ZC42:CUNI_LOCUS12705,A0A0B7B7P1:ORF167787
ko04510	Cellular Processes	Cellular community - eukaryotes	Focal adhesion	2	15	180	7559	0.0483195360970639	0.147501741769984	5.59925925925926	A0A0B7ART5:ORF137792,A0A8S4A8Y9:CUNI_LOCUS22286
ko00910	Metabolism	Energy metabolism	Nitrogen metabolism	1	15	28	7559	0.0541939758004781	0.149678599829892	17.997619047619	A0A8S3ZKF6:CUNI_LOCUS15595
