# Supplementary material for: Proteomic profiles of Lissachatina (Heterobranchia) and Pomacea (Caenogastropoda) snails infected with Angiostrongylus cantonensis using 4D label-free quantitative analysis
Source: PLoS Negl Trop Dis. 2025 Dec 8;19(12):e0013812. doi: 10.1371/journal.pntd.0013812 (PMC12685165; doi:10.1371/journal.pntd.0013812)
Supplement: S1 Dataset — (ZIP) [file pntd.0013812.s006.zip › Lissachatina fulica/3. Enrichment-PPI_network/enrich/KEGG_enrichment/Up_vs_Down.KEGG_Classification.xls]

Classification_level1	Classification_level2	ListTotal	Count	proteins	Type	Percentage
Metabolism	Amino acid metabolism	15	1	A0A8S3ZKF6:CUNI_LOCUS15595,A0A0B7A3W4:ORF92082	Up	6.66666666666667
Metabolism	Amino acid metabolism	62	1	A0A8S3YCT7:CUNI_LOCUS365,A0A8S3Z974:CUNI_LOCUS9190,V5W6Y5:AK	Down	1.61290322580645
Metabolism	Biosynthesis of other secondary metabolites	62	1	A0A8S3YFS4:CUNI_LOCUS786,A0A8S3ZCR5:CUNI_LOCUS12872	Down	1.61290322580645
Human Diseases	Cancer: overview	15	3	A0A0B7AJY6:ORF119835,A0A0B7AZ12:ORF153141,A0A8S4A8Y9:CUNI_LOCUS22286;A0A0B7AJY5:ORF120391,A0A8S3YI15:CUNI_LOCUS560;A0A0B7AJY6:ORF119835	Up	20
Human Diseases	Cancer: overview	62	5	A0A0B7AXQ6:ORF148909;A0A8S3YSM7:CUNI_LOCUS4976;A0A0B6ZRW0:ORF76985;A0A8S3YKD9:CUNI_LOCUS2436;A0A0B7BKD8:ORF190183	Down	8.06451612903226
Human Diseases	Cancer: specific types	62	3	A0A0B7AAE2:ORF102287;A0A0B7A2V3:ORF94173;A0A8S4A2D2:CUNI_LOCUS18179	Down	4.83870967741935
Metabolism	Carbohydrate metabolism	15	3	A0A0B7ANC8:ORF129830,A0A8S3ZAC9:CUNI_LOCUS10706;A0A8S3ZKF6:CUNI_LOCUS15595;A0A0B7AJY6:ORF119835	Up	20
Metabolism	Carbohydrate metabolism	62	3	A0A0B7AXQ6:ORF148909;A0A8S3ZJQ5:CUNI_LOCUS15305;A0A8S3YW51:CUNI_LOCUS4014	Down	4.83870967741935
Human Diseases	Cardiovascular disease	15	2	A0A8S3YI15:CUNI_LOCUS560;A0A0B7ANC8:ORF129830	Up	13.3333333333333
Human Diseases	Cardiovascular disease	62	2	A0A8S4A2D2:CUNI_LOCUS18179,A0A0B7AAS1:ORF103122;A0A8S3YW51:CUNI_LOCUS4014,A0A0B7AXQ6:ORF148909	Down	3.2258064516129
Cellular Processes	Cell growth and death	15	1	A0A8S3ZKF6:CUNI_LOCUS15595,A0A8S3ZAC9:CUNI_LOCUS10706	Up	6.66666666666667
Cellular Processes	Cell growth and death	62	2	A0A0B7AUG7:ORF141770,A0A8S3ZYA1:CUNI_LOCUS19392;A0A8S3ZZL3:CUNI_LOCUS19068	Down	3.2258064516129
Cellular Processes	Cell motility	15	1	A0A8S4A8Y9:CUNI_LOCUS22286	Up	6.66666666666667
Cellular Processes	Cellular community - eukaryotes	15	2	A0A0B7ART5:ORF137792,A0A8S4A8Y9:CUNI_LOCUS22286;A0A8S4A8Y9:CUNI_LOCUS22286	Up	13.3333333333333
Cellular Processes	Cellular community - eukaryotes	62	3	A0A8S4A2D2:CUNI_LOCUS18179,A0A0B7A2V3:ORF94173,A0A0B7BNN1:ORF201522;A0A8S4A2D2:CUNI_LOCUS18179,A0A0B7AUG7:ORF141770,A0A8S3ZYA1:CUNI_LOCUS19392;A0A8S3ZUG3:CUNI_LOCUS17010	Down	4.83870967741935
Cellular Processes	Cellular community - prokaryotes	15	1	A0A8S3ZAC9:CUNI_LOCUS10706	Up	6.66666666666667
Organismal Systems	Circulatory system	15	1	A0A8S3YI15:CUNI_LOCUS560	Up	6.66666666666667
Organismal Systems	Circulatory system	62	1	A0A0B7AUG7:ORF141770,A0A8S3ZYA1:CUNI_LOCUS19392	Down	1.61290322580645
Organismal Systems	Development and regeneration	62	2	A0A0B6ZNV9:ORF70470;A0A0B7A2V3:ORF94173	Down	3.2258064516129
Organismal Systems	Digestive system	15	1	A0A0B7ART5:ORF137792	Up	6.66666666666667
Organismal Systems	Digestive system	62	1	A0A8S4A2D2:CUNI_LOCUS18179	Down	1.61290322580645
Human Diseases	Endocrine and metabolic disease	15	2	A0A0B7ANC8:ORF129830,A0A8S3ZAC9:CUNI_LOCUS10706;A0A0B7AJY6:ORF119835	Up	13.3333333333333
Human Diseases	Endocrine and metabolic disease	62	1	A0A8S4A2D2:CUNI_LOCUS18179	Down	1.61290322580645
Organismal Systems	Endocrine system	15	2	A0A0B7AJY6:ORF119835,A0A0B7ANC8:ORF129830,A0A8S3ZAC9:CUNI_LOCUS10706;A0A0B7ANC8:ORF129830,A0A8S3ZAC9:CUNI_LOCUS10706	Up	13.3333333333333
Organismal Systems	Endocrine system	62	5	A0A0B7AAS1:ORF103122;A0A0B7A2V3:ORF94173;A0A0B7BKD8:ORF190183;A0A8S3ZZJ6:CUNI_LOCUS19100;A0A0B7AWJ0:ORF142525	Down	8.06451612903226
Metabolism	Energy metabolism	15	2	A0A8S3ZKF6:CUNI_LOCUS15595;A0A0B7AZ12:ORF153141,A0A8S3ZDD4:CUNI_LOCUS12971	Up	13.3333333333333
Metabolism	Energy metabolism	62	2	A0A8S3YFS4:CUNI_LOCUS786,A0A8S3ZCR5:CUNI_LOCUS12872;A0A8S3YW51:CUNI_LOCUS4014	Down	3.2258064516129
Organismal Systems	Environmental adaptation	62	1	A0A0B7BKD8:ORF190183	Down	1.61290322580645
Organismal Systems	Excretory system	15	1	A0A0B7AZ12:ORF153141,A0A8S3ZDD4:CUNI_LOCUS12971	Up	6.66666666666667
Organismal Systems	Excretory system	62	1	A0A8S3ZRY2:CUNI_LOCUS16276	Down	1.61290322580645
Genetic Information Processing	Folding, sorting and degradation	15	2	A0A8S3ZC42:CUNI_LOCUS12705,A0A0B7B7P1:ORF167787;A0A0B7AKA6:ORF125412	Up	13.3333333333333
Genetic Information Processing	Folding, sorting and degradation	62	3	A0A8S4A6Q2:CUNI_LOCUS21818,A0A0B7AAS1:ORF103122,A0A0B7BIZ6:ORF187496,A0A8S3ZAL2:CUNI_LOCUS10408;A0A0B7AAS1:ORF103122;A0A0B6ZCJ0:ORF57821	Down	4.83870967741935
Metabolism	Glycan biosynthesis and metabolism	62	1	A0A8S4A6Q2:CUNI_LOCUS21818,A0A8S3ZAL2:CUNI_LOCUS10408	Down	1.61290322580645
Human Diseases	Immune disease	15	2	A0A0B7AZ12:ORF153141,A0A8S3ZDD4:CUNI_LOCUS12971;A0A8S4A8Y9:CUNI_LOCUS22286	Up	13.3333333333333
Organismal Systems	Immune system	15	1	A0A8S4A8Y9:CUNI_LOCUS22286	Up	6.66666666666667
Organismal Systems	Immune system	62	5	A0A8S4A2D2:CUNI_LOCUS18179,A0A0B7BNN1:ORF201522;A0A8S4A2D2:CUNI_LOCUS18179,A0A0B7BKD8:ORF190183;A0A0B7AAS1:ORF103122;A0A0B7B784:ORF162188;A0A8S4A2D2:CUNI_LOCUS18179	Down	8.06451612903226
Human Diseases	Infectious disease: bacterial	15	4	A0A0B7AZ12:ORF153141,A0A8S3ZDD4:CUNI_LOCUS12971;A0A0B7AKA6:ORF125412;A0A0B7AZ12:ORF153141;A0A8S4A8Y9:CUNI_LOCUS22286	Up	26.6666666666667
Human Diseases	Infectious disease: bacterial	62	5	A0A0B6YUR8:ORF36635,A0A345S6Z2:EF1A,A0A8S3Z3E3:CUNI_LOCUS6714;A0A8S3ZUG3:CUNI_LOCUS17010,A0A8S3YW51:CUNI_LOCUS4014,A0A8S3Z3E3:CUNI_LOCUS6714;A0A0B6ZRW0:ORF76985,A0A8S3ZUG3:CUNI_LOCUS17010,A0A8S3YW51:CUNI_LOCUS4014;A0A0B7A2V3:ORF94173;A0A0B7A2V3:ORF94173,A0A0B7BNN1:ORF201522	Down	8.06451612903226
Human Diseases	Infectious disease: parasitic	15	1	A0A8S4A8Y9:CUNI_LOCUS22286	Up	6.66666666666667
Human Diseases	Infectious disease: parasitic	62	2	A0A0B7AUG7:ORF141770,A0A8S3ZYA1:CUNI_LOCUS19392;A0A345S6Z2:EF1A	Down	3.2258064516129
Human Diseases	Infectious disease: viral	15	1	A0A0B7AJY6:ORF119835,A0A0B7ART5:ORF137792,A0A0B7AZ12:ORF153141,A0A8S3ZDD4:CUNI_LOCUS12971	Up	6.66666666666667
Human Diseases	Infectious disease: viral	62	6	A0A8S3Z896:CUNI_LOCUS8910,A0A0B6YIX8:ORF26013,A0A0B6XZH1:ORF7133,A0A0B6ZHC0:ORF64592,A0A0B6ZMZ3:ORF71506,A0A0B6Y989:ORF16604,A0A8S4A6Z5:CUNI_LOCUS21918,A0A0B6Y9C9:ORF16757,A0A0B6YIX1:ORF25204,A0A8S3ZVI4:CUNI_LOCUS19205,A0A0B6YS38:ORF34937,A0A0B6Z4V5:ORF48156,A0A8S4A0Z0:CUNI_LOCUS19540,A0A8S3YXK5:CUNI_LOCUS5953,A0A8S3ZGC7:CUNI_LOCUS13897,A0A8S4A602:CUNI_LOCUS19349,A0A0B7AIX4:ORF117941,A0A8S3ZCV2:C…	Down	9.67741935483871
Metabolism	Metabolism of other amino acids	62	2	A0A8S3YFS4:CUNI_LOCUS786,A0A8S3ZCR5:CUNI_LOCUS12872;A0A0B7AXQ6:ORF148909	Down	3.2258064516129
Organismal Systems	Nervous system	15	3	A0A0B7AZ12:ORF153141,A0A8S3ZDD4:CUNI_LOCUS12971;A0A8S3ZKF6:CUNI_LOCUS15595;A0A0B7AUC9:ORF141450	Up	20
Organismal Systems	Nervous system	62	6	A0A0B7AUG7:ORF141770,A0A8S3ZYA1:CUNI_LOCUS19392;A0A8S3ZRY2:CUNI_LOCUS16276,A0A0B7BKD8:ORF190183;A0A0B7AUG7:ORF141770,A0A0B7BKD8:ORF190183,A0A8S3ZYA1:CUNI_LOCUS19392;A0A0B7BKD8:ORF190183;A0A8S3ZRY2:CUNI_LOCUS16276;A0A8S4A2D2:CUNI_LOCUS18179	Down	9.67741935483871
Human Diseases	Neurodegenerative disease	15	4	A0A8S3ZC42:CUNI_LOCUS12705,A0A0B7B7P1:ORF167787;A0A8S3ZC42:CUNI_LOCUS12705,A0A0B7AKA6:ORF125412,A0A0B7AUC9:ORF141450,A0A0B7B7P1:ORF167787;A0A8S3ZC42:CUNI_LOCUS12705,A0A0B7AUC9:ORF141450,A0A0B7B7P1:ORF167787;A0A8S3ZC42:CUNI_LOCUS12705,A0A0B7AKA6:ORF125412,A0A0B7B7P1:ORF167787	Up	26.6666666666667
Human Diseases	Neurodegenerative disease	62	5	A0A8S4A2E5:CUNI_LOCUS19683,A0A8S3ZUG3:CUNI_LOCUS17010,A0A0B7AAS1:ORF103122,A0A8S3Z3E3:CUNI_LOCUS6714;A0A8S3ZUG3:CUNI_LOCUS17010,A0A0B7AAS1:ORF103122;A0A8S3ZUG3:CUNI_LOCUS17010,A0A0B7AAS1:ORF103122,A0A8S3Z3E3:CUNI_LOCUS6714;A0A8S3ZUG3:CUNI_LOCUS17010,A0A8S3YW51:CUNI_LOCUS4014;A0A8S3ZUG3:CUNI_LOCUS17010	Down	8.06451612903226
Metabolism	Nucleotide metabolism	62	2	A0A0B6ZLT4:ORF67938,A0A8S3YFS4:CUNI_LOCUS786,A0A8S3ZCR5:CUNI_LOCUS12872;A0A0B7AAE2:ORF102287	Down	3.2258064516129
Organismal Systems	Sensory system	62	1	A0A0B7BKD8:ORF190183	Down	1.61290322580645
Environmental Information Processing	Signal transduction	15	4	A0A0B7ANC8:ORF129830,A0A0B7ART5:ORF137792;A0A8S3ZKF6:CUNI_LOCUS15595;A0A0B7ANC8:ORF129830;A0A8S3ZDD4:CUNI_LOCUS12971	Up	26.6666666666667
Environmental Information Processing	Signal transduction	62	10	A0A0B7AUG7:ORF141770,A0A0B7AWJ0:ORF142525,A0A8S3ZYA1:CUNI_LOCUS19392;A0A0B7AUG7:ORF141770,A0A8S3ZYA1:CUNI_LOCUS19392;A0A8S4A2D2:CUNI_LOCUS18179,A0A0B6ZNV9:ORF70470,A0A0B7BNN1:ORF201522;A0A0B7AUG7:ORF141770,A0A0B7BKD8:ORF190183,A0A8S3ZYA1:CUNI_LOCUS19392;A0A0B7BKD8:ORF190183;A0A8S4A2D2:CUNI_LOCUS18179,A0A0B7BKD8:ORF190183;A0A8S3YW51:CUNI_LOCUS4014;A0A8S3ZZJ6:CUNI_LOCUS19100;A0A0B7AUG7:ORF141770;A0…	Down	16.1290322580645
Environmental Information Processing	Signaling molecules and interaction	15	1	A0A0B7ART5:ORF137792	Up	6.66666666666667
Human Diseases	Substance dependence	62	1	A0A0B7BKD8:ORF190183	Down	1.61290322580645
Genetic Information Processing	Transcription	62	1	A0A8S4A2E5:CUNI_LOCUS19683,A0A0B6ZCJ0:ORF57821,A0A8S3Z631:CUNI_LOCUS10595,A0A8S3YKG7:CUNI_LOCUS1078,A0A0B7AUD8:ORF137283,A0A0B7B784:ORF162188	Down	1.61290322580645
Genetic Information Processing	Translation	62	4	A0A8S3Z896:CUNI_LOCUS8910,A0A0B6YIX8:ORF26013,A0A0B6XZH1:ORF7133,A0A0B6ZHC0:ORF64592,A0A0B6ZMZ3:ORF71506,A0A0B6Y989:ORF16604,A0A8S4A6Z5:CUNI_LOCUS21918,A0A0B6Y9C9:ORF16757,A0A0B6YIX1:ORF25204,A0A8S3ZVI4:CUNI_LOCUS19205,A0A0B6YS38:ORF34937,A0A0B6Z4V5:ORF48156,A0A8S4A0Z0:CUNI_LOCUS19540,A0A8S3YXK5:CUNI_LOCUS5953,A0A8S3ZGC7:CUNI_LOCUS13897,A0A8S4A602:CUNI_LOCUS19349,A0A0B7AIX4:ORF117941,A0A8S3ZCV2:C…	Down	6.45161290322581
Cellular Processes	Transport and catabolism	15	2	A0A0B7AZ12:ORF153141,A0A8S3ZDD4:CUNI_LOCUS12971;A0A0B7AZ12:ORF153141	Up	13.3333333333333
Cellular Processes	Transport and catabolism	62	6	A0A8S3ZRY2:CUNI_LOCUS16276,A0A0B7AUG7:ORF141770;A0A0B7AUG7:ORF141770;A0A0B7AUG7:ORF141770,A0A8S3Z3E3:CUNI_LOCUS6714;A0A8S3ZUG3:CUNI_LOCUS17010;A0A8S3Z4F0:CUNI_LOCUS9941;A0A8S3ZAA0:CUNI_LOCUS11657	Down	9.67741935483871
Metabolism	Xenobiotics biodegradation and metabolism	62	1	A0A0B6ZLT4:ORF67938,A0A0B7AAE2:ORF102287	Down	1.61290322580645
