# Supplementary material for: Proteomic profiles of Lissachatina (Heterobranchia) and Pomacea (Caenogastropoda) snails infected with Angiostrongylus cantonensis using 4D label-free quantitative analysis
Source: PLoS Negl Trop Dis. 2025 Dec 8;19(12):e0013812. doi: 10.1371/journal.pntd.0013812 (PMC12685165; doi:10.1371/journal.pntd.0013812)
Supplement: S1 Dataset — (ZIP) [file pntd.0013812.s006.zip › Lissachatina fulica/3. Enrichment-PPI_network/ppi/ppi_nodeFoldchange.xls]

Accession	Gene Name	FC	degree
A0A0B6XZH1	ORF7133	0.0	0
A0A0B6ZHC0	ORF64592	0.0	0
A0A0B6Y989	ORF16604	0.4749787124249092	0
A0A8S4A6Z5	CUNI_LOCUS21918	0.5027183367026319	23
A0A0B6Y9C9	ORF16757	0.3096512248102859	17
A0A0B6YIX1	ORF25204	0.4539864830118731	24
A0A0B6YIX8	ORF26013	0.3176750167912623	0
A0A8S3ZVI4	CUNI_LOCUS19205	0.0	0
A0A0B6YS38	ORF34937	0.4268439778487439	0
A0A0B6YTQ1	ORF35397	0.0	35
A0A0B6YUR8	ORF36635	0.629860305871463	27
A0A0B6Z4V5	ORF48156	0.3554521546937144	0
A0A8S4A2D2	CUNI_LOCUS18179	0.5475407615707335	0
A0A0B6ZA86	ORF53138	0.0	0
A0A0B6ZCJ0	ORF57821	0.4984168967119355	0
A0A0B6ZCM8	ORF55650	0.0	0
A0A0B6ZCR7	ORF58457	0.22074260504218	11
A0A0B6ZD12	ORF55645	0.0	0
A0A0B6ZII9	ORF63598	0.6307419611510658	0
A0A0B6ZLT4	ORF67938	0.0	27
A0A0B6ZMZ3	ORF71506	0.3634963891412183	29
A0A0B6ZNV9	ORF70470	0.0	0
A0A0B6ZRW0	ORF76985	0.0	0
A0A0B7A2V3	ORF94173	0.6773132000790002	5
A0A8S3Z631	CUNI_LOCUS10595	0.0	0
A0A0B7A7V2	ORF98182	0.397569357250791	0
A0A0B7AAE2	ORF102287	0.0	1
A0A0B7A9Q9	ORF101293	0.0	26
A0A0B7A9X4	ORF105515	0.0	0
A0A0B7AAS1	ORF103122	0.335268789910364	26
A0A0B7AFN9	ORF116286	0.5471948156783828	21
A0A0B7AIX4	ORF117941	0.0	0
A0A0B7AID3	ORF117791	0.0	27
A0A8S3ZZL3	CUNI_LOCUS19068	0.4270557552236596	0
A0A8S3YKG7	CUNI_LOCUS1078	0.5360656799221504	29
A0A0B7AQI9	ORF135299	0.2889518260468705	0
A0A0B7AS67	ORF133445	0.5929066087613224	6
A0A0B7AUD8	ORF137283	0.0	21
A0A0B7AUG7	ORF141770	0.0	0
A0A8S3ZBC9	CUNI_LOCUS9944	0.0	4
A0A0B7AVB5	ORF145468	0.6133239090159989	0
A0A0B7AWJ0	ORF142525	0.6234332879203268	37
A0A0B7AXQ6	ORF148909	0.6688328525642893	16
A0A0B7AZS2	ORF152963	0.507704208370429	0
A0A0B7B0V2	ORF155009	0.5080462951212997	21
A0A0B7B784	ORF162188	0.5625189958391689	27
A0A8S3Z3E3	CUNI_LOCUS6714	0.486665448291987	0
A0A0B7BIZ6	ORF187496	0.0	0
A0A0B7BKD8	ORF190183	0.0	0
A0A0B7BNN1	ORF201522	0.0	0
A0A8S3ZLB1	CUNI_LOCUS15861	0.0	14
A0A8S4A2E5	CUNI_LOCUS19683	0.4457190031295237	29
A0A345S6Z2	EF1A	0.6611186884379059	0
A0A8S3YCI9	CUNI_LOCUS557	0.0	24
A0A8S3YCT7	CUNI_LOCUS365	0.3646067161532249	0
A0A8S3YFS4	CUNI_LOCUS786	0.0	0
A0A8S3YKD9	CUNI_LOCUS2436	0.0	0
A0A8S3YKW7	CUNI_LOCUS2596	0.0	0
A0A8S3YML3	CUNI_LOCUS1114	0.4775145188475716	0
A0A8S3YN87	CUNI_LOCUS4205	0.0	0
A0A8S3YNX5	CUNI_LOCUS4372	0.4836544851264523	0
A0A8S3YP54	CUNI_LOCUS4452	0.8128451570695429	21
A0A8S3YPV0	CUNI_LOCUS4026	0.0	0
A0A8S3YSM7	CUNI_LOCUS4976	0.0	17
A0A8S3YW51	CUNI_LOCUS4014	0.0	0
A0A8S3YXK5	CUNI_LOCUS5953	0.453895511245629	0
A0A8S3YY54	CUNI_LOCUS4764	0.0	0
A0A8S3YYU1	CUNI_LOCUS6200	0.5489091604509665	7
A0A8S3YYX8	CUNI_LOCUS7915	0.0	14
A0A8S3ZCV2	CUNI_LOCUS10399	0.0	0
A0A8S3Z2W6	CUNI_LOCUS7893	0.4259774272073887	0
A0A8S3Z4F0	CUNI_LOCUS9941	0.0	12
A0A8S3Z4W8	CUNI_LOCUS8198	0.0	0
A0A8S3Z6T7	CUNI_LOCUS8928	0.0	1
A0A8S3Z896	CUNI_LOCUS8910	0.0	28
A0A8S3Z974	CUNI_LOCUS9190	0.0	0
A0A8S3ZA67	CUNI_LOCUS12022	0.3087913605140193	0
A0A8S3ZAA0	CUNI_LOCUS11657	0.0	15
A0A8S3ZAE8	CUNI_LOCUS10348	0.0	20
A0A8S3ZAL2	CUNI_LOCUS10408	0.0	12
A0A8S3ZC23	CUNI_LOCUS11316	0.369522659847341	4
A0A8S3ZCR5	CUNI_LOCUS12872	0.2796613190458415	0
A0A8S3ZCR6	CUNI_LOCUS12882	0.0	0
A0A8S3ZDW7	CUNI_LOCUS11508	0.0	0
A0A8S3ZE40	CUNI_LOCUS10904	0.0	5
A0A8S3ZF38	CUNI_LOCUS11139	0.4014103965495524	0
A0A8S3ZGC7	CUNI_LOCUS13897	0.3025050902013321	0
A0A8S3ZJQ5	CUNI_LOCUS15305	0.0	14
A0A8S3ZLN8	CUNI_LOCUS13794	0.6084709077961263	0
A0A8S3ZMG0	CUNI_LOCUS16275	0.0	0
A0A8S3ZRY2	CUNI_LOCUS16276	0.0	12
A0A8S3ZTL2	CUNI_LOCUS16433	0.6312123376797414	0
A0A8S3ZUG3	CUNI_LOCUS17010	0.6362458860768098	0
A0A8S3ZXA8	CUNI_LOCUS18356	0.0	22
A0A8S3ZY97	CUNI_LOCUS20245	0.5726249229543652	5
A0A8S3ZYA1	CUNI_LOCUS19392	0.8312581329250771	0
A0A8S3ZYT9	CUNI_LOCUS18760	0.0	27
A0A8S3ZZJ2	CUNI_LOCUS17229	0.579794702650869	0
A0A8S3ZZJ6	CUNI_LOCUS19100	0.5134741598152919	0
A0A8S4A0Z0	CUNI_LOCUS19540	0.3958354558183645	0
A0A8S4A602	CUNI_LOCUS19349	0.3270309871771339	20
A0A8S4A6F9	CUNI_LOCUS19499	0.0	14
A0A8S4A6Q2	CUNI_LOCUS21818	0.0	0
V5W6Y5	AK	0.4200360676517618	0
A0A0B6ZZP8	ORF88346	1.318797555268011	0
A0A0B7A0D2	ORF89356	1.848592186470664	0
A0A0B7A3W4	ORF92082	inf	4
A0A0B7AJY6	ORF119835	1.935436287974276	0
A0A0B7AJY5	ORF120391	2.252976533382923	9
A0A0B7AKA6	ORF125412	inf	0
A0A0B7AML2	ORF124975	2.473863508095009	0
A0A0B7ANC8	ORF129830	inf	0
A0A0B7AR86	ORF135234	inf	0
A0A0B7ART5	ORF137792	inf	0
A0A0B7AUC9	ORF141450	1.721256902204104	19
A0A0B7AZ12	ORF153141	2.200059858790997	0
A0A0B7B0C9	ORF153193	inf	0
A0A0B7B7T9	ORF168806	2.778907352429584	0
A0A0B7B7P1	ORF167787	2.190138735327197	32
A0A0B7BR42	ORF201903	inf	0
A0A0B7BT89	ORF207903	1.644702065852197	0
A0A3G2VFP3		4.595161647558556	0
A0A3G2VMG8		2.11888845545287	0
A0A8S3YI15	CUNI_LOCUS560	3.85844492666287	20
A0A8S3YRC8	CUNI_LOCUS4546	2.240092249027111	0
A0A8S3YUW4	CUNI_LOCUS4548	3.111087664658105	0
A0A8S3YV52	CUNI_LOCUS5063	inf	5
A0A8S3ZAC9	CUNI_LOCUS10706	1.841416394379609	8
A0A8S3ZC42	CUNI_LOCUS12705	3.234235091351615	0
A0A8S3ZDD4	CUNI_LOCUS12971	1.493195931395014	8
A0A8S3ZKF6	CUNI_LOCUS15595	2.087782900987595	0
A0A8S3ZS36	CUNI_LOCUS17817	1.933415245446841	0
A0A8S3ZS48	CUNI_LOCUS17827	1.736442667140529	0
A0A8S3ZW76	CUNI_LOCUS17828	2.406776997951719	0
A0A8S3ZX52	CUNI_LOCUS16944	2.237542148644835	0
A0A8S3ZXA1	CUNI_LOCUS18240	2.570048904490801	0
A0A8S3ZY86	CUNI_LOCUS19382	3.439845941098414	0
A0A8S4A8Y9	CUNI_LOCUS22286	1.500212389859873	0
A0A8S4ADM4	CUNI_LOCUS21689	2.126555598689088	0
G3FPE5		1.945864196194298	0
