# Supplementary material for: Proteomic profiles of Lissachatina (Heterobranchia) and Pomacea (Caenogastropoda) snails infected with Angiostrongylus cantonensis using 4D label-free quantitative analysis
Source: PLoS Negl Trop Dis. 2025 Dec 8;19(12):e0013812. doi: 10.1371/journal.pntd.0013812 (PMC12685165; doi:10.1371/journal.pntd.0013812)
Supplement: S1 Dataset — (ZIP) [file pntd.0013812.s006.zip › Lissachatina fulica/3. Enrichment-PPI_network/ppi/ppi_nodes.xls]

node1	node2	combined_score
A0A0B6ZMZ3	A0A8S3Z896	999
A0A0B7AFN9	A0A8S3ZYT9	999
A0A0B7AUD8	A0A0B7B784	999
A0A0B7B784	A0A8S3YKG7	995
A0A0B6ZMZ3	A0A8S4A6Z5	994
A0A8S3Z896	A0A8S4A6Z5	991
A0A0B6YTQ1	A0A0B7B7P1	989
A0A0B6YIX1	A0A8S3Z896	988
A0A0B7AWJ0	A0A8S3Z896	984
A0A0B6ZMZ3	A0A8S3ZYT9	954
A0A0B6Y9C9	A0A8S3Z896	952
A0A0B6ZMZ3	A0A8S4A602	952
A0A8S3Z896	A0A8S4A602	952
A0A0B7B784	A0A8S4A2E5	948
A0A0B6ZMZ3	A0A0B7AWJ0	947
A0A0B6Y9C9	A0A0B6ZMZ3	942
A0A0B6YTQ1	A0A8S3ZYT9	938
A0A0B6YUR8	A0A8S3Z896	934
A0A8S3YCI9	A0A8S3Z896	933
A0A0B6YUR8	A0A0B6ZMZ3	932
A0A0B6YTQ1	A0A0B6ZLT4	929
A0A0B6YIX1	A0A0B7AFN9	927
A0A8S3Z896	A0A8S3ZYT9	927
A0A8S3YYX8	A0A8S3Z896	920
A0A0B6YUR8	A0A8S3YCI9	916
A0A0B7AWJ0	A0A8S4A6Z5	913
A0A0B6YTQ1	A0A8S3Z896	909
A0A0B7AUD8	A0A8S4A2E5	908
A0A8S3Z896	A0A8S3ZXA8	901
A0A0B6YIX1	A0A0B6ZMZ3	881
A0A0B7A9Q9	A0A8S4A2E5	870
A0A0B6YTQ1	A0A0B7AWJ0	869
A0A0B6Y9C9	A0A8S4A6Z5	868
A0A0B7AAS1	A0A0B7AUC9	864
A0A8S4A602	A0A8S4A6Z5	859
A0A0B7AUC9	A0A8S3YV52	843
A0A0B7AFN9	A0A8S3Z896	840
A0A0B6YTQ1	A0A0B6ZMZ3	836
A0A0B6ZCR7	A0A0B7B7P1	831
A0A0B6YIX1	A0A8S3ZYT9	820
A0A0B6Y9C9	A0A8S4A602	818
A0A8S3ZYT9	A0A8S4A6Z5	810
A0A0B6ZLT4	A0A8S3Z4F0	806
A0A0B7AID3	A0A0B7B784	806
A0A0B7AUD8	A0A8S4A6F9	800
A0A0B7AID3	A0A8S3Z896	794
A0A0B7AID3	A0A8S3ZYT9	792
A0A0B6YTQ1	A0A0B7A2V3	785
A0A0B7AUD8	A0A8S3YKG7	781
A0A8S3YYX8	A0A8S4A6Z5	778
A0A8S3YKG7	A0A8S3ZYT9	776
A0A0B6ZMZ3	A0A0B7AFN9	774
A0A0B7AFN9	A0A0B7AWJ0	765
A0A0B6ZLT4	A0A0B7AWJ0	760
A0A0B6YTQ1	A0A0B7AID3	757
A0A8S3Z4F0	A0A8S3ZAA0	756
A0A0B6YTQ1	A0A8S3ZAC9	752
A0A0B7AAS1	A0A8S3ZXA8	748
A0A0B7AFN9	A0A8S3YSM7	747
A0A0B6ZMZ3	A0A0B7B7P1	744
A0A0B7AFN9	A0A0B7B784	742
A0A0B6YIX1	A0A8S4A602	739
A0A0B6YUR8	A0A0B7AAS1	739
A0A0B6YTQ1	A0A0B6ZCR7	732
A0A0B6YTQ1	A0A0B7AFN9	732
A0A0B7A9Q9	A0A0B7B784	713
A0A0B7AID3	A0A0B7B7P1	707
A0A0B7B7P1	A0A8S3Z896	707
A0A0B6YTQ1	A0A8S3ZAE8	701
A0A0B6ZCR7	A0A0B7AWJ0	701
A0A0B6YUR8	A0A8S3ZYT9	678
A0A0B7B7P1	A0A8S3ZAL2	678
A0A0B6YIX1	A0A0B7B7P1	677
A0A0B6YUR8	A0A0B7AFN9	676
A0A0B7B784	A0A8S4A6F9	675
A0A0B7AWJ0	A0A8S3ZYT9	674
A0A0B6Y9C9	A0A8S3ZYT9	672
A0A0B7AS67	A0A8S3ZAA0	671
A0A0B6Y9C9	A0A0B7B7P1	665
A0A0B6ZMZ3	A0A8S3YYX8	664
A0A0B7AUC9	A0A8S3ZXA8	656
A0A0B7B7P1	A0A8S4A6Z5	653
A0A0B7AID3	A0A8S3ZC23	652
A0A0B7A9Q9	A0A8S4A6F9	638
A0A8S3ZYT9	A0A8S4A602	634
A0A0B6YIX1	A0A8S4A6Z5	630
A0A0B7AUC9	A0A8S3YP54	623
A0A0B6YUR8	A0A8S4A602	620
A0A8S3YKG7	A0A8S3ZAL2	616
A0A0B7B7P1	A0A8S3YCI9	615
A0A0B7A9Q9	A0A0B7AUD8	614
A0A0B6YUR8	A0A0B7AWJ0	604
A0A0B6YIX1	A0A8S3ZXA8	602
A0A0B6YIX1	A0A8S3YCI9	598
A0A0B7AWJ0	A0A0B7B7P1	598
A0A0B6ZMZ3	A0A8S3YKG7	595
A0A0B7AWJ0	A0A8S3YYX8	590
A0A0B7A9Q9	A0A8S3ZXA8	581
A0A0B6ZMZ3	A0A8S3YCI9	578
A0A0B7B7P1	A0A8S3ZYT9	578
A0A0B6YIX1	A0A0B6YTQ1	573
A0A0B7B7P1	A0A8S4A602	571
A0A0B6ZLT4	A0A0B7B7P1	570
A0A0B6Y9C9	A0A0B6YIX1	569
A0A0B7A9Q9	A0A8S3YSM7	565
A0A0B6YTQ1	A0A8S3ZAL2	562
A0A0B7AID3	A0A8S3ZAE8	562
A0A0B7AID3	A0A8S3YYU1	559
A0A0B7AJY5	A0A0B7AXQ6	547
A0A0B6ZCR7	A0A0B6ZLT4	546
A0A8S3YP54	A0A8S3ZC23	546
A0A0B7AWJ0	A0A8S4A602	543
A0A0B7AID3	A0A8S3YCI9	542
A0A0B6YTQ1	A0A8S3YSM7	541
A0A8S3YCI9	A0A8S4A602	538
A0A0B6ZLT4	A0A8S3YKG7	534
A0A0B6Y9C9	A0A0B7AFN9	533
A0A0B7AUC9	A0A8S3ZAA0	528
A0A0B6YUR8	A0A0B7B7P1	527
A0A8S3YP54	A0A8S3YYU1	525
A0A0B6YUR8	A0A8S3ZAE8	519
A0A0B7AFN9	A0A8S3YCI9	518
A0A0B7AS67	A0A8S3YI15	518
A0A8S4A2E5	A0A8S4A6F9	517
A0A0B6YTQ1	A0A0B7B784	515
A0A0B7A9Q9	A0A8S3ZLB1	515
A0A0B6ZLT4	A0A8S3Z896	514
A0A0B7AUC9	A0A0B7B0V2	514
A0A0B6Y9C9	A0A0B7AWJ0	513
A0A0B6YIX1	A0A8S4A2E5	512
A0A8S3YV52	A0A8S3ZXA8	512
A0A8S3YKG7	A0A8S3ZDD4	503
A0A8S3YSM7	A0A8S4A2E5	502
A0A0B7AAS1	A0A8S3ZJQ5	499
A0A0B6ZLT4	A0A8S3ZXA8	495
A0A0B6YTQ1	A0A0B6YUR8	493
A0A0B7AS67	A0A8S3ZDD4	484
A0A0B6YIX1	A0A0B6YUR8	474
A0A0B6YUR8	A0A0B7B0V2	467
A0A0B7B784	A0A8S3Z896	466
A0A0B6Y9C9	A0A8S3YCI9	462
A0A0B7AID3	A0A8S3YYX8	461
A0A0B6YTQ1	A0A8S3YKG7	460
A0A0B7AFN9	A0A8S4A6Z5	456
A0A0B7A2V3	A0A8S3YYU1	454
A0A0B7A2V3	A0A0B7B7P1	450
A0A8S3YSM7	A0A8S3Z896	448
A0A0B7AAS1	A0A8S3Z896	447
A0A0B6YTQ1	A0A8S3ZXA8	446
A0A0B7AJY5	A0A8S3YP54	446
A0A8S3YCI9	A0A8S3ZYT9	445
A0A8S3YI15	A0A8S3ZYT9	445
A0A0B6ZLT4	A0A8S3ZYT9	444
A0A0B6YTQ1	A0A8S3YCI9	441
A0A0B7A9Q9	A0A0B7AUC9	441
A0A0B7AAS1	A0A0B7B784	441
A0A0B6YUR8	A0A8S4A6Z5	439
A0A0B7AFN9	A0A8S3YKG7	438
A0A0B6YTQ1	A0A8S4A6Z5	436
A0A0B7AWJ0	A0A8S3ZRY2	433
A0A0B7B7P1	A0A8S4A2E5	432
A0A8S3YSM7	A0A8S3ZXA8	431
A0A0B6ZLT4	A0A8S4A6Z5	430
A0A0B6ZLT4	A0A8S3ZAC9	429
A0A0B7AFN9	A0A8S3Z4F0	425
A0A8S3YCI9	A0A8S4A6Z5	425
A0A0B7AAS1	A0A8S3ZAL2	420
A0A0B7AXQ6	A0A8S3YP54	419
A0A0B6YUR8	A0A8S3ZXA8	412
A0A0B7AAS1	A0A0B7B7P1	410
A0A8S3ZXA8	A0A8S3ZYT9	407
A0A0B7B784	A0A8S3ZC23	403
A0A8S3ZJQ5	A0A8S4A6Z5	397
A0A0B6YUR8	A0A8S4A2E5	392
A0A0B7B7P1	A0A8S3ZE40	390
A0A0B7AWJ0	A0A8S3YCI9	389
A0A0B6YIX1	A0A0B7AWJ0	386
A0A0B6ZLT4	A0A0B7B784	381
A0A0B7B784	A0A8S3YP54	381
A0A0B7AWJ0	A0A0B7AXQ6	379
A0A8S3YKG7	A0A8S4A2E5	376
A0A0B7AAS1	A0A0B7B0V2	374
A0A0B7AID3	A0A8S4A602	372
A0A0B6YTQ1	A0A8S4A602	367
A0A0B6YUR8	A0A0B7AUD8	367
A0A8S3ZRY2	A0A8S3ZYT9	366
A0A8S3YSM7	A0A8S3ZLB1	364
A0A0B7AAS1	A0A8S3YKG7	363
A0A8S3Z4F0	A0A8S3ZDD4	363
A0A8S3YI15	A0A8S3ZAE8	362
A0A0B7AFN9	A0A0B7B7P1	360
A0A8S3ZYT9	A0A8S4A6F9	360
A0A0B7AUD8	A0A0B7AWJ0	359
A0A0B7AUC9	A0A8S3YI15	358
A0A0B7AFN9	A0A8S3ZXA8	353
A0A0B6YIX1	A0A0B6ZCR7	352
A0A0B6YTQ1	A0A8S3Z4F0	352
A0A0B7AWJ0	A0A0B7B784	351
A0A8S3ZAA0	A0A8S3ZY97	350
A0A0B7A9Q9	A0A8S3ZYT9	349
A0A0B7B0V2	A0A8S3Z896	348
A0A0B7AWJ0	A0A8S4A2E5	347
A0A8S3YSM7	A0A8S3YYX8	347
A0A8S3ZAA0	A0A8S3ZXA8	347
A0A0B7B784	A0A8S3ZLB1	345
A0A0B7B7P1	A0A8S3ZRY2	345
A0A0B7B0V2	A0A8S3YCI9	343
A0A0B6Y9C9	A0A8S3ZRY2	342
A0A0B6YTQ1	A0A0B7A9Q9	342
A0A0B7B0V2	A0A8S3ZAE8	342
A0A0B7AUD8	A0A8S3ZYT9	340
A0A0B6YUR8	A0A0B7AID3	336
A0A0B7B784	A0A8S3YSM7	334
A0A0B6YUR8	A0A0B6ZLT4	333
A0A0B6ZLT4	A0A0B6ZMZ3	332
A0A0B7AAS1	A0A8S4A2E5	331
A0A8S3YCI9	A0A8S3YKG7	331
A0A8S3Z896	A0A8S4A2E5	331
A0A0B7AID3	A0A8S3YKG7	330
A0A0B7AID3	A0A8S4A2E5	330
A0A0B6YTQ1	A0A0B7AAS1	329
A0A0B6ZMZ3	A0A0B7B784	329
A0A0B6ZMZ3	A0A8S4A2E5	329
A0A0B6ZMZ3	A0A0B7A9Q9	328
A0A0B7B0V2	A0A8S4A6Z5	327
A0A0B6ZLT4	A0A0B7AJY5	323
A0A0B6Y9C9	A0A0B6YUR8	322
A0A0B6ZMZ3	A0A8S3YI15	319
A0A0B6ZLT4	A0A8S4A602	318
A0A0B6Y9C9	A0A0B6YTQ1	317
A0A0B7AWJ0	A0A8S3ZDD4	315
A0A0B6ZMZ3	A0A0B7AID3	314
A0A0B7B7P1	A0A8S3ZAE8	310
A0A0B7A9Q9	A0A8S3YKG7	309
A0A0B7AS67	A0A0B7B7P1	308
A0A0B7A9Q9	A0A0B7AWJ0	307
A0A0B7AWJ0	A0A0B7B0V2	305
A0A0B6ZLT4	A0A8S3ZJQ5	304
A0A0B7A9Q9	A0A8S3ZAA0	303
A0A0B7AXQ6	A0A8S4A2E5	302
A0A8S3ZRY2	A0A8S4A6Z5	301
A0A8S3YKG7	A0A8S3YP54	300
A0A8S3ZLB1	A0A8S4A6F9	300
A0A0B7B0V2	A0A8S3ZYT9	299
A0A0B7AXQ6	A0A0B7B7P1	298
A0A8S3YI15	A0A8S3YYU1	298
A0A0B7AJY5	A0A8S3YI15	297
A0A0B7AUC9	A0A0B7B784	297
A0A0B7AUC9	A0A8S3Z4F0	297
A0A8S3YCI9	A0A8S3YYX8	296
A0A8S3YKG7	A0A8S3Z896	293
A0A0B7AID3	A0A0B7B0V2	292
A0A0B6ZLT4	A0A0B7AXQ6	291
A0A0B6ZLT4	A0A0B7B0V2	291
A0A0B6ZLT4	A0A8S4A2E5	286
A0A0B6ZMZ3	A0A8S3ZAE8	286
A0A0B7AAS1	A0A0B7AWJ0	285
A0A0B7AUD8	A0A8S3ZAE8	285
A0A0B7AAS1	A0A8S3ZYT9	282
A0A0B7AAS1	A0A8S3YV52	281
A0A0B6ZMZ3	A0A8S3ZRY2	278
A0A8S3ZAL2	A0A8S3ZJQ5	277
A0A0B7AUC9	A0A8S3ZBC9	275
A0A0B7AAS1	A0A8S3YP54	274
A0A0B7AXQ6	A0A8S3ZDD4	274
A0A8S4A2E5	A0A8S4A6Z5	273
A0A0B7AFN9	A0A8S3ZAE8	272
A0A0B7B0V2	A0A8S3ZJQ5	271
A0A0B6YIX1	A0A8S3ZJQ5	269
A0A8S3YKG7	A0A8S4A6Z5	268
A0A0B6YTQ1	A0A8S3YYX8	265
A0A8S3ZE40	A0A8S4A6F9	265
A0A0B6ZMZ3	A0A8S3ZJQ5	264
A0A0B7AUD8	A0A8S3YSM7	263
A0A0B7AXQ6	A0A8S3ZAC9	263
A0A0B7B7P1	A0A8S3YKG7	262
A0A0B6YTQ1	A0A0B7AXQ6	260
A0A8S3Z896	A0A8S3ZAE8	257
A0A0B6YTQ1	A0A0B7AUD8	256
A0A0B6YIX1	A0A0B7B784	254
A0A0B6YUR8	A0A8S3YYX8	254
A0A0B7AUC9	A0A8S4A6F9	254
A0A8S3YI15	A0A8S3Z6T7	254
A0A8S3YSM7	A0A8S4A6F9	254
A0A8S3ZAC9	A0A8S3ZXA8	253
A0A8S3ZAE8	A0A8S4A602	251
A0A8S3ZAE8	A0A8S4A6Z5	251
A0A0B7B784	A0A8S3ZYT9	249
A0A0B6ZMZ3	A0A0B7AUD8	248
A0A0B7A9Q9	A0A8S3ZJQ5	248
A0A0B7AWJ0	A0A8S3YKG7	247
A0A8S3YCI9	A0A8S3ZAE8	247
A0A8S3YKG7	A0A8S4A6F9	247
A0A0B7B0V2	A0A8S3YP54	246
A0A0B6ZCR7	A0A0B7AID3	245
A0A0B6ZCR7	A0A8S3YYX8	244
A0A8S3YKG7	A0A8S3YYX8	243
A0A0B6YUR8	A0A8S3ZJQ5	242
A0A0B6ZCR7	A0A8S3YKG7	242
A0A0B7AFN9	A0A8S3ZAL2	240
A0A0B7AWJ0	A0A8S3ZAE8	240
A0A0B7B0V2	A0A0B7B7P1	240
A0A0B7A9Q9	A0A0B7AID3	238
A0A0B7A9Q9	A0A8S3Z896	236
A0A0B6YTQ1	A0A0B7B0V2	235
A0A0B6ZCR7	A0A8S3ZAE8	233
A0A0B6ZMZ3	A0A0B7B0V2	232
A0A0B6YUR8	A0A0B7B784	231
A0A0B7A9Q9	A0A0B7AAS1	231
A0A0B7AAS1	A0A0B7AFN9	229
A0A0B6ZCR7	A0A8S3YP54	228
A0A0B6Y9C9	A0A8S3YKG7	225
A0A0B6YUR8	A0A8S3YKG7	225
A0A0B6ZMZ3	A0A0B7AAS1	225
A0A0B6ZLT4	A0A8S3ZAL2	224
A0A8S3YP54	A0A8S3YSM7	224
A0A0B7AUD8	A0A8S3ZAA0	223
A0A0B7AWJ0	A0A8S3ZXA8	222
A0A0B7AJY5	A0A8S3YYU1	221
A0A0B7B784	A0A8S3ZXA8	221
A0A8S3YI15	A0A8S3ZAC9	221
A0A8S3YKG7	A0A8S4A602	221
A0A0B6YIX1	A0A8S3YKG7	220
A0A0B7B7P1	A0A8S3ZDD4	220
A0A8S3ZYT9	A0A8S4A2E5	220
A0A0B6ZLT4	A0A8S3YCI9	219
A0A8S3Z4F0	A0A8S3ZRY2	219
A0A8S3ZAL2	A0A8S4A6Z5	219
A0A0B7A9Q9	A0A0B7B7P1	218
A0A0B6Y9C9	A0A0B7AID3	217
A0A0B7AID3	A0A8S3YP54	217
A0A0B7B0V2	A0A8S3ZAA0	217
A0A8S3ZAA0	A0A8S3ZC23	217
A0A0B7AID3	A0A8S3ZAA0	216
A0A0B6YIX1	A0A0B7B0V2	215
A0A8S3YYU1	A0A8S3Z4F0	215
A0A8S3YI15	A0A8S3YP54	214
A0A0B6ZMZ3	A0A8S4A6F9	213
A0A0B7B784	A0A8S3YI15	213
A0A0B7B784	A0A8S3Z4F0	213
A0A0B6YIX1	A0A0B7A9Q9	212
A0A0B6YTQ1	A0A8S3ZDD4	212
A0A0B7AAS1	A0A8S3ZAA0	212
A0A8S3ZAA0	A0A8S4A6F9	212
A0A0B7AID3	A0A0B7AXQ6	210
A0A0B6YUR8	A0A8S3ZLB1	209
A0A0B7AUD8	A0A8S3Z4F0	209
A0A0B7AUD8	A0A8S3ZXA8	209
A0A8S3YCI9	A0A8S4A2E5	209
A0A8S3ZJQ5	A0A8S3ZLB1	209
A0A0B7A2V3	A0A8S3YP54	208
A0A0B7AJY5	A0A8S3YSM7	208
A0A8S3YCI9	A0A8S3YP54	208
A0A0B7A9Q9	A0A8S3YCI9	207
A0A0B7AWJ0	A0A8S4A6F9	207
A0A8S3ZAA0	A0A8S3ZAC9	207
A0A0B6YTQ1	A0A8S4A2E5	206
A0A0B7AXQ6	A0A8S3ZRY2	206
A0A0B7B784	A0A8S4A602	206
A0A0B7AWJ0	A0A8S3YP54	205
A0A8S3ZAE8	A0A8S4A2E5	205
A0A0B7AID3	A0A8S3YI15	204
A0A8S3YP54	A0A8S4A2E5	204
A0A0B6ZLT4	A0A8S3YP54	203
A0A0B7A2V3	A0A8S3ZBC9	203
A0A0B7AUC9	A0A0B7AUD8	203
A0A8S3YYX8	A0A8S4A2E5	203
A0A0B7AUD8	A0A8S3Z896	202
A0A0B6Y9C9	A0A8S3ZXA8	201
A0A0B6YUR8	A0A0B7A9Q9	201
A0A0B7AUC9	A0A0B7AWJ0	201
A0A0B7AUD8	A0A8S3ZLB1	201
A0A8S3ZXA8	A0A8S4A602	201
A0A0B7AUC9	A0A8S4A2E5	200
A0A0B7B7P1	A0A8S3YI15	200
A0A0B6ZCR7	A0A8S3YCI9	199
A0A0B7AS67	A0A8S3ZRY2	199
A0A0B7AUD8	A0A8S3YI15	199
A0A0B7A9Q9	A0A0B7AFN9	198
A0A0B6YIX1	A0A0B6ZLT4	197
A0A0B7AAS1	A0A8S3Z4F0	196
A0A0B6YTQ1	A0A8S3ZLB1	194
A0A0B6ZLT4	A0A8S3YSM7	194
A0A0B7AWJ0	A0A8S3ZAL2	194
A0A8S3ZAE8	A0A8S3ZAL2	194
A0A0B6Y9C9	A0A0B7B0V2	193
A0A8S3YKG7	A0A8S3ZAE8	192
A0A0B6YIX1	A0A8S3ZAE8	191
A0A8S3YCI9	A0A8S3ZJQ5	191
A0A8S3ZAA0	A0A8S3ZRY2	191
A0A0B7AS67	A0A8S4A2E5	189
A0A0B7AXQ6	A0A8S3YV52	189
A0A8S3YKG7	A0A8S3ZLB1	189
A0A8S3Z896	A0A8S3ZLB1	189
A0A8S3ZY97	A0A8S3ZYT9	188
A0A0B7B7P1	A0A8S3Z4F0	187
A0A0B7AUD8	A0A8S3ZDD4	182
A0A8S3ZJQ5	A0A8S3ZXA8	182
A0A0B7A3W4	A0A8S3YI15	181
A0A8S3ZAA0	A0A8S3ZAL2	181
A0A0B6ZLT4	A0A0B7A3W4	180
A0A0B7AUC9	A0A8S3ZRY2	180
A0A8S3ZLB1	A0A8S3ZYT9	180
A0A0B6YIX1	A0A8S3YSM7	179
A0A0B7AAE2	A0A8S3YKG7	179
A0A0B7AAS1	A0A8S3ZLB1	179
A0A0B7AUC9	A0A8S3YYX8	179
A0A0B7AXQ6	A0A8S3ZJQ5	177
A0A0B6ZMZ3	A0A8S3ZY97	176
A0A0B7AUD8	A0A8S4A6Z5	176
A0A8S3ZLB1	A0A8S4A2E5	176
A0A0B6YIX1	A0A0B7AID3	174
A0A0B7A3W4	A0A8S3Z896	174
A0A0B6YTQ1	A0A8S3YV52	173
A0A0B6ZMZ3	A0A8S3ZAL2	173
A0A0B7AWJ0	A0A8S3ZLB1	172
A0A0B6YUR8	A0A0B7AXQ6	171
A0A0B7B784	A0A8S3ZE40	170
A0A0B6ZLT4	A0A0B7AID3	169
A0A0B7AAS1	A0A8S3YCI9	168
A0A0B7AAS1	A0A0B7AXQ6	166
A0A0B7AJY5	A0A0B7AWJ0	165
A0A0B7AWJ0	A0A8S3YSM7	165
A0A8S3ZXA8	A0A8S4A2E5	165
A0A0B7AJY5	A0A8S3ZBC9	164
A0A0B7AUC9	A0A8S3ZY97	164
A0A0B7AXQ6	A0A8S3ZE40	164
A0A0B6YTQ1	A0A8S3YI15	163
A0A0B7AAS1	A0A0B7AID3	163
A0A0B7AAS1	A0A8S3ZAE8	163
A0A0B7AWJ0	A0A8S3YYU1	163
A0A8S3YI15	A0A8S4A2E5	163
A0A0B7B7P1	A0A8S3ZBC9	162
A0A8S3YP54	A0A8S4A602	161
A0A8S3ZAC9	A0A8S3ZJQ5	161
A0A8S3YI15	A0A8S3YSM7	160
A0A8S3YP54	A0A8S3ZE40	159
A0A8S3ZXA8	A0A8S4A6F9	159
A0A0B7A3W4	A0A0B7A9Q9	158
A0A8S3YI15	A0A8S3Z896	155
A0A0B7AUC9	A0A8S4A602	154
A0A0B7A9Q9	A0A8S4A6Z5	153
A0A8S4A2E5	A0A8S4A602	153
A0A8S3YP54	A0A8S3ZY97	152
A0A0B7A9Q9	A0A0B7AJY5	151
A0A0B7AWJ0	A0A8S3ZAC9	151
A0A0B7B0V2	A0A8S3YI15	151
A0A0B7B0V2	A0A8S3ZRY2	151
A0A0B7AFN9	A0A8S3YYX8	150
A0A0B7AID3	A0A0B7AWJ0	150
A0A0B7B784	A0A0B7B7P1	150
