# Supplementary material for: Proteomic profiles of Lissachatina (Heterobranchia) and Pomacea (Caenogastropoda) snails infected with Angiostrongylus cantonensis using 4D label-free quantitative analysis
Source: PLoS Negl Trop Dis. 2025 Dec 8;19(12):e0013812. doi: 10.1371/journal.pntd.0013812 (PMC12685165; doi:10.1371/journal.pntd.0013812)
Supplement: S1 Dataset — (ZIP) [file pntd.0013812.s006.zip › Pomacea canaliculata/1. Statistics/boxplotdata.xlsx]

## Sheet: raw
Accession	PcAc-1	PcAc-2	PcAc-3	PcFr-1	PcFr-2	PcFr-3
A0A0A7HF06	13927	14115	20846	25208	10370	16169
A0A0A7HG21	545970	639070	791190	1050000	1030800	891910
A0A0A7HI80	566560	671390	723910	806260	1139100	905830
A0A2T7NAN2	55882	32683	59486	12695.3	21803	16283
A0A2T7NAT1	63117	37808	32679	57739	72387	43119
A0A2T7NAX7	229360	303510	235800	99716	102850	55660
A0A2T7NAY2				25035	17415.7	27212
A0A2T7NAY4	695010	386460	386870	1276300	749690	623380
A0A2T7NAZ1	468140	478320	587770	1567400	855690	789620
A0A2T7NB12	50583	48027	48477	42919	25872	52112
A0A2T7NB36	48700	46662	70235	92851	95775	78901
A0A2T7NB47				33012	29564	14495
A0A2T7NB65	5889500	9098100	3682100	17663000	18884000	21241000
A0A2T7NB66	80323	102110	119430	160960	166510	151110
A0A2T7NB67				65191	84176	73321
A0A2T7NB68	671480	80929	391520			213370
A0A2T7NB69	4392900	5385700	1785800	5531400	6193300	9162400
A0A2T7NB71		4400100		7015800	12474000	8573400
A0A2T7NB89				3124400	1091100	2064000
A0A2T7NBA8	28476	20961.3	34408
A0A2T7NBD6	65485			67575	120170	99656
A0A2T7NBD8	41649	60646	63999	73313	68330	76759
A0A2T7NBG3	2780500	3228200	1926800	1009700	968130	1338500
A0A2T7NBH0	883230	782590	396840	170090	675820	346310
A0A2T7NBH6	132370	285430	184930	142190	232810	211110
A0A2T7NBQ0	66317	118370	44467	66497	181600	69212
A0A2T7NBT4	14416	24096	29486	53029	48312	43904
A0A2T7NBT5	1035200	672860	1389100	545720	941520	851510
A0A2T7NBT8				592560	21367	204642
A0A2T7NC68	18611.7	28420	27415	26169	56543	32895
A0A2T7NC87	173590	105860	143990	129410	267980	92865
A0A2T7NC98	1080400	1282900	1027900	255570	341120	468700
A0A2T7NCE0				108133	128230	196170
A0A2T7NCF3	19076	13431	13652			26587
A0A2T7NCJ0	33461	58444	41939		22237
A0A2T7NCJ1			16993	12464.3	15436	21957
A0A2T7NCJ9				10923	24975	12508
A0A2T7NCK2	13116	16264	23084	17419	27700	24557
A0A2T7NCX2	117160	112470	126130	160630	241190	193330
A0A2T7NCX8	1669700	739660	843760	606360	1340400	1365900
A0A2T7NCZ5	61276	101330	163650	45733.7	74435	62766
A0A2T7NCZ9	1512100	454870	385140	413180	842210	445650
A0A2T7ND06	35832	46036	61460
A0A2T7ND59	24539.7	32304	41315	55445	50023	48957
A0A2T7ND66	13106	20329	18989	14144	25522	25151
A0A2T7NDA4	38097	35113	40937		31609
A0A2T7NDE6			20486	17354	20339	17951
A0A2T7NDH0	235790	224680	161980	348050	322810	463670
A0A2T7NDH9	857160	328637	128750		84311
A0A2T7NDL3	748200	288380	490800	50373	197260	139040
A0A2T7NDS5	354780	473550	603740	71673.3	79880	135140
A0A2T7NDX3	8368500	7004700	14836000	8222200	9358900	8903800
A0A2T7NDZ2	38278	49475	62031	45089	95916	95931
A0A2T7NE13	61048	88072	92561	154750	122070	102260
A0A2T7NE41	51229	39346.3	66810	222260	138620	110840
A0A2T7NEA9	14865	26327	18268	38854	46468	62373
A0A2T7NEB4	235980	248960	291880	389280	354190	305480
A0A2T7NEC1	67712.3	87987	115150	178020	147500	122210
A0A2T7NEF5				38317	37324	25213.7
A0A2T7NEG3	45006	67946	100490	104400	103890	114810
A0A2T7NEK4	135940	273140	287550	431170	388120	299590
A0A2T7NEN7	103304	222940	86971	192830	137480	168290
A0A2T7NEV5	40409	101840	114450	61055	119320	124090
A0A2T7NEW2	38824	241110	177910	44083	108470	23779
A0A2T7NEX8				226880	16728	81202.7
A0A2T7NF09	367270	21410	1080400	146740	134100	367970
A0A2T7NF12	19475	86710	262800	81499	19530	100780
A0A2T7NF13				15579	32919	24097
A0A2T7NF14	41523	41245	34727	77742	88732	45999
A0A2T7NF27	47874	96248	272230	114300	24409	131650
A0A2T7NF31	170230	171960	237130	21756	38630	96666
A0A2T7NF33	755300	872970	983350	663080	728420	801760
A0A2T7NF35	26337	112220	334670	111690	20922	157370
A0A2T7NF53	32883	19444	35788			17975
A0A2T7NF79	12477.7	17788	19645			19414
A0A2T7NF97	129610	82442	189300	293120	275500	236220
A0A2T7NFE5	363540	406230	451400	876870	748340	593550
A0A2T7NFF9	18760.7	23404	32878	43929	41882	29206
A0A2T7NFN0	55146	76797	77200			18248
A0A2T7NFN3	55433	73132	80764	116710	99471	109120
A0A2T7NFQ7	11173	13028	20491	8731	13143	13050
A0A2T7NFS7	8311.7	8847.9	9625.9		22373
A0A2T7NFT0	66944	73261	132480	73996.7	104920	117070
A0A2T7NFU4	394810	451230	426110	292800	684610	608480
A0A2T7NFV4				74385	72871	47560
A0A2T7NFV7	380630	546210	596790	539940	851360	712180
A0A2T7NFV8			28331	53042	33185	27627
A0A2T7NFX2	22082	15806	38683	125730	94434	65653
A0A2T7NFX5	208890	172700	237260	370750	424860	338650
A0A2T7NG09	6183.3	42155	38149	81573	47897	53519
A0A2T7NG51	32163	27358	48868	67459	51588	61938
A0A2T7NG67	61373	42802	67257	145250	165590	122100
A0A2T7NG99			68593	54743	72182	111270
A0A2T7NGH1	62761	17975	73908	38450	59543	66255
A0A2T7NGJ8	21530	19756	36026	31533	35200	40262
A0A2T7NGK1	122940	120490	96798	114690	139150	124330
A0A2T7NGP1	48134	69426	39252	68051	82364	41456
A0A2T7NGT0	543870	483490	621580	998140	769770	816450
A0A2T7NGT7	62599	54024	67347	18055	39352	40817
A0A2T7NGU2	13852.3	12408	29149	35896	27403	24447
A0A2T7NGU8				17050	31320	24988
A0A2T7NGX0				15832	31311	26938
A0A2T7NGZ1				42147	57485	13121
A0A2T7NGZ3	118210	243630	150030
A0A2T7NGZ7	68500	122680	209080			23441
A0A2T7NH12	25928	13334.7	14076	15047.7	23454	21689
A0A2T7NH15	31835.7	69275	26232	18328	42782.7	110020
A0A2T7NH69	15718	19215	27939	20713	20437	31137
A0A2T7NH78	181530	125090	205480	154760	172680	184470
A0A2T7NHC9	140830	40278	60369.3
A0A2T7NHD8	129657	179670	209300	163440
A0A2T7NHF3				101770	70846	57538.7
A0A2T7NHJ6	221700	198050	274970	330560	282970	327790
A0A2T7NHK7	29087	21270	16512
A0A2T7NHM1	63173	68390	99580	63240	83553	87034
A0A2T7NHN8	50389.3	86411	64757	133760	166090	159190
A0A2T7NHP2			70903	60832	41643	65829
A0A2T7NHP7				111590	47770	53120
A0A2T7NHS3	205040	372760	270840	192480	191870	221550
A0A2T7NHT8				306150	236353	402910
A0A2T7NI07			156970	476240	203053	132920
A0A2T7NI40		4657.5		370340	100800	6619.6
A0A2T7NI48	229120	1103900	2232500	887100	493470	640450
A0A2T7NI49				184880	12919	65933
A0A2T7NI52	3566600	2833300	3281100	8136300	5767500	5657100
A0A2T7NIB2	836533	1131200	1378400	3224900	2307700	1483700
A0A2T7NIH5	179260	81623	447010	265960	286670	321270
A0A2T7NIH7	100520	80434	142210	50728	87584	178710
A0A2T7NII5	221370	295760	265840	79943	93976	163380
A0A2T7NIJ8	30287	21257.7	33486	20263	28144	30363
A0A2T7NIK1	423130	349190	651060	205430	453600	486690
A0A2T7NIK4		26693		49555.3	90314	58352
A0A2T7NIL2	229180	303820	287780	96133	121630	223360
A0A2T7NIM5	41791.7	95933	29442	22633	15559	33891
A0A2T7NIR4				30466	19165	16543.7
A0A2T7NIR6	31362	42755	49391	95165	70025	68736
A0A2T7NIS9				91483	119160	97655
A0A2T7NIU7	45612	150100	77844	233810	179680	93565
A0A2T7NIX0	62783	40508.3	58742	156450	133730	131630
A0A2T7NIZ5	237160	122050	208550	190100	341340	271380
A0A2T7NJ17	302860	401960	485180	676100	526910	578410
A0A2T7NJ21	76682	304160	136360	1955700	1234200	80665
A0A2T7NJ50	42113	58599	101700	131610	95453	81235
A0A2T7NJ83	502400	243600	425300	280380	453960	366680
A0A2T7NJC4				23690	27703	17131
A0A2T7NJB1	58418	54403	37607	125170	175100	135250
A0A2T7NJF1	123310	155140	376590	71184	109670	85897
A0A2T7NJG9				8207.1	7377.8	10331
A0A2T7NJQ6	72136	101800	102370	19965.3	28523	31373
A0A2T7NJR7		50360		74407	55814	44043
A0A2T7NJU7	27294	12581	41166	103810	117630	76461
A0A2T7NJV6	55862	59277	85022	72156	46002	58713
A0A2T7NJV7	88973	68609	116440	150130	83671	125400
A0A2T7NK17	283470	290840	525000	404560	346220	499890
A0A2T7NK18	163170	76042	67045	171840	175440	186820
A0A2T7NK23	21406	130065	368790	22373	84791	232000
A0A2T7NK28	174650	185090	138450	302840	522210	364840
A0A2T7NK44	33146	19518.7	25410	68598	27620	29893
A0A2T7NK56	1154700	1158200	1181100	2289100	1794600	1191500
A0A2T7NK64	3305700	3100600	3290700	5666600	5042000	4723800
A0A2T7NK72	126640			70697	55272.7	95121
A0A2T7NK87	22467.7	29122	38281		11380
A0A2T7NKA5	439460	558180	84109	432880	217880	227190
A0A2T7NKB5	595290	493510	426630	127950	363780	242620
A0A2T7NKB9				67064.7	103310	97884
A0A2T7NKD8	64421	77808	141700			17032
A0A2T7NKF8	3940600	4802700	1924700	716510	1230300	1267600
A0A2T7NKG0	1005900	2475000	1187000	690480	785210	1820800
A0A2T7NKG1				307854	81122	842440
A0A2T7NKG3	4034400	5173200	1741500	645550	1099000	1022100
A0A2T7NKG8	7659100	17679000	6239700	5034200	4564300	13546000
A0A2T7NKH2	6904900	9100400	3910000	3299400	3336700	5522500
A0A2T7NKH4	3185600	3824500	1716400	994550	1395400	1488600
A0A2T7NKN6	126840	127270	171530	198910	282450	194930
A0A2T7NKP5	1545300	1390500	2022500	2821400	2106400	2370500
A0A2T7NKR3	183080	338860	569160	22334	66741	70596
A0A2T7NL00	93896	89335	138810	96224	162230	135650
A0A2T7NL49			9131.2	10431	31159	44426
A0A2T7NL57	27260000	28260000	35346000	35760000	33586000	39048000
A0A2T7NL61				22274.7	37722	29102
A0A2T7NL75	27058	32911	43742	78013	41275	52017
A0A2T7NL78	34070	35385	36075	60111	42861	42521
A0A2T7NL95	339350	159620	248310	898010	578270	445640
A0A2T7NL97			62974	122070	127980	112970
A0A2T7NL99	121450	60069	83738	58608.7	87994	87832
A0A2T7NLD7	109420	28170	57691			29786
A0A2T7NLG3	46328	35733.7	60873	76331	133650	113250
A0A2T7NLP8	564970	527840	812720	553210	959020	793740
A0A2T7NLR4	174380	123040	119710	137340	188280	187660
A0A2T7NLS4	29035	34539	52566			34835
A0A2T7NLS5	984250	467450	853060	633460	512060	1366200
A0A2T7NLS9	254200	251160	275990	324870	257250	731920
A0A2T7NLT0	300280	224010	308100	518180	389700	929740
A0A2T7NLT4			11474	9288.33	16981	10884
A0A2T7NLT6	968180	570650	512943	177040	78951	59813
A0A2T7NLT9				7497.9	9234.7	13259
A0A2T7NLU2	535750	404350	129480	382500	39007	334110
A0A2T7NLZ0	52629	34148	62600	75385	123740	87589
A0A2T7NLZ4	11019	12367	7795.33	1403000	114230	505743
A0A2T7NM03	254860	292540	185590			52427
A0A2T7NM24				6808.53	13584	6841.6
A0A2T7NM32				48509	15081	21196.7
A0A2T7NM46	30089	36275	45396
A0A2T7NM50		1047600		428260	189760	206007
A0A2T7NM54		475090		385730	70775	152168
A0A2T7NM55	1137900	992410	50620	1436800	1076400	1014000
A0A2T7NM56				14178	14888	30486
A0A2T7NM64	315380	216680	159350	216170	236190	260960
A0A2T7NM65		259760		131290	18927	50072.3
A0A2T7NM71	185650	195580	225480	174860	131990	194670
A0A2T7NM74	30344	46509	48483
A0A2T7NM76	421750	298330	561010	458460	477810	538040
A0A2T7NMB4	78311	57755	62454	45470	85777	58456
A0A2T7NMC6	97035	74328	140390	80455	118950	120020
A0A2T7NME6	119130	100870	157820	223430	251130	218190
A0A2T7NMQ0				59121	58610.3	116710
A0A2T7NMR2	64934	91075	139160	68609	61943	137730
A0A2T7NMR3	152360	109310	83991	151080	165090	162340
A0A2T7NMR6			39189	68756	106540	59632
A0A2T7NMS4	119110	95096.7	166180	31664	114300	250680
A0A2T7NMT4	71932	93490	123410	115950	95174	94179
A0A2T7NMV7	17671	20806	32207	58514	56539	43251
A0A2T7NMW4		22015		14232.7	22204	20494
A0A2T7NMW6	274130	134830	152710	370030	447960	247330
A0A2T7NMX4	34612	42210	60873	17419	45890	75084
A0A2T7NN00		4036.5		9143	7915.5	5686.17
A0A2T7NN41	93668	130360	230990	294550	164820	360210
A0A2T7NND3	60074	55898	76959	33046	83429	73527
A0A2T7NNE1	1126700	923010	821790	803760	277470	1118100
A0A2T7NNG1	274930	401540	337810	173180	138530	215760
A0A2T7NNG5	269810	298220	339450	488660	393260	351590
A0A2T7NNH3	235610	281070	427490	363440	461140	552280
A0A2T7NNH5		713150		223670	147170	511260
A0A2T7NNM0	56729	79204	32075			27905
A0A2T7NNM2	24512	23738	16083.3	69651	54780	51637
A0A2T7NNQ2	63331	44273	51354			43217
A0A2T7NNV2	22644	13073.7	16577		23680
A0A2T7NNX7				28131	15895.7	19556
A0A2T7NNY6	101030	123750	59368	237650	194070	217830
A0A2T7NNY7	194590	238960	109630	291930	292400	306640
A0A2T7NNZ5	216460	244360	117970	285470	281160	301220
A0A2T7NNZ6	87223	111510	141170	96754	80974	98327
A0A2T7NNZ9	64853	53259	111560	170730	220750	182690
A0A2T7NP26	75241	65751	66010	81520	72392	95874
A0A2T7NP58				70294	87240	80527
A0A2T7NP82				14592.3	29075	14702
A0A2T7NP91				68052	16380	28144
A0A2T7NPA0	53582	106060	95626	15997	45149	72207
A0A2T7NPA3	170290	441460	251710	286610	521250	386580
A0A2T7NPA8	194400	446740	282500	378460	671090	517420
A0A2T7NPC4	347020	821890	472690	517090	993180	764670
A0A2T7NPF2	68541	58692	56204	146060	135400	105370
A0A2T7NPH0	20368	11399	29075	37833	26824	31019
A0A2T7NPJ2				24941.3	25383	49441
A0A2T7NPM3	51416	81699	44371.7	214040	120310	17571
A0A2T7NPM8		4989.5		57120	1297.1	1775.6
A0A2T7NPQ7	1976600	3364200	826710	4585800	4127300	7238700
A0A2T7NPR4	20841			13175	22219	14380
A0A2T7NPR6	23462	24543	46341
A0A2T7NPS2	1163900	2287000	540520	5052500	3421200	5936000
A0A2T7NPS7	1292200	2316600	501450	3767000	2945800	4626000
A0A2T7NPT5	42099	92645	62557	262110	180920	136970
A0A2T7NPU4	15462	23906	56256	14466.7	20864	22536
A0A2T7NQ24	191030	107807	132390			63059
A0A2T7NQ26	283900	182060	165600	250690	461670	344190
A0A2T7NQ31	126540	75894	111700	101040	144960	145570
A0A2T7NQ34	53334	72544	52432	72361	80018	59913
A0A2T7NQ47				29528	64945	44659
A0A2T7NQ49				20942	25413	19313
A0A2T7NQ52	74251	44948	74569	18757.3	24217	32055
A0A2T7NQ63	344620	203830	185640	319410	363710	315800
A0A2T7NQ80	4796.3	259830	9484.8	3382700	386040	39058
A0A2T7NQ84	245658	732740	4234.9	2749100	210390	6608.5
A0A2T7NQ87			13067	1235400	172930	40910
A0A2T7NQ89	52262	163730	120100	120140	254580	207160
A0A2T7NQA7	486970	909900	1299000	700020	406680	607390
A0A2T7NQB1				1954700	470860	27124
A0A2T7NQC1			12852	26508	29445	18651
A0A2T7NQF0	149970	57264	116860	113120	101890	131100
A0A2T7NQJ3	227070	172890	297060	178600	224670	209490
A0A2T7NQK2	249030	175200	136580	178230	203640	227090
A0A2T7NQK8	9151	13230.3	30540	15746	28684	35296
A0A2T7NQN3	515850	627540	345550	720340	945030	1224100
A0A2T7NQN5	74121	68134	107760	36397	38262	67155
A0A2T7NQP4	50251	91482	59412	63987	83533	56556
A0A2T7NQQ8	32541	31870	52917	61305	55720	51362
A0A2T7NQS1	77764	131920	176170	72217	114790	126920
A0A2T7NQS2	98954	95965	90651	103210	86844	114850
A0A2T7NQV9	49688	123920	123120	109250	132420	164500
A0A2T7NQX0	2221800	1685600	677960	8473900	4832600	16306000
A0A2T7NQX3	2006600	528350	924950	3765400	6495400	11693000
A0A2T7NR35	50934	44975	50760	79709	129640	75305
A0A2T7NR40				235760	7192.6	80984.2
A0A2T7NR41	51364	58245	95847
A0A2T7NR45	78554	64248	82009	110060	67241	93202
A0A2T7NR58	20947	27617	35224	61814	54496	54179
A0A2T7NR70	41341	40034	96879	96143	133990	88063
A0A2T7NRB8				120660	73243	64634.3
A0A2T7NRC1	16020	27155	33040	27746	23770	26545
A0A2T7NRE0	109260	107660	150370	79853	97171	134150
A0A2T7NRE9	12905	18287	20428	8271.67	12983	11832
A0A2T7NRF5	104570	102030	154990	64042	65012	115000
A0A2T7NRG4	21650.3	35277	29674	38564	27083	32901
A0A2T7NRH6	30991	42972	64783	41690	59330	64906
A0A2T7NRL3	131930	30352	26791	24751	57049	23714
A0A2T7NRN6	48355	41941	39476	39669	85073	82645
A0A2T7NRT2		29586		28417	103880	45418
A0A2T7NRU9	439860	533270	304000	326300	600550	309160
A0A2T7NRX0	66342	75908	90856	66731	78906	76652
A0A2T7NRY6	48478	34963	57210	45655	71070	69931
A0A2T7NRZ8	15146000	12892000	25215000	11393000	14811000	15865000
A0A2T7NS02	5857800	4665900	9651100	10016000	9579400	10337000
A0A2T7NS09	12787	10290.3	18084	29465	15872	13379
A0A2T7NS23	2688900	4458200	6511600	3333700	3338300	4017500
A0A2T7NS27	42263	101120	127430	227090	173250	112150
A0A2T7NS94	33532000	50006000	7089900	81603000	66270000	51993000
A0A2T7NSA0	89207	202560	100540	69252.7	57388	150370
A0A2T7NSG4	45578	33654	60343	50555	49407	37469
A0A2T7NSH0	161840	198430	280830	183000	200480	314460
A0A2T7NSK6	469490	440730	435610	763430	860410	601110
A0A2T7NSL3	303260	183260	249900	473890	209330	170820
A0A2T7NSL7			27917	43551	67923	39754
A0A2T7NSM6	38864	69035	51386	53362	45090	47126
A0A2T7NSP3	18448	19892	29014	14062	15655	26531
A0A2T7NSR2	19463.3	22008	36382	119080	57091	47380
A0A2T7NSR9				41974	51134	42010
A0A2T7NST7			49068	68032	77826	126270
A0A2T7NSU2	254330	250240	351250	277450	340460	390170
A0A2T7NT31	31285	24027	36315	78347	51956	55715
A0A2T7NT58	39884	54669	42671	57154	36979	52067
A0A2T7NT95	1294800	469290	932010	155640	373500	415970
A0A2T7NTB3	15726.7	23751	23429	29430	21786	25733
A0A2T7NTC9	1376900	1361400	1644200	794080	1535300	1970600
A0A2T7NTD6	221650	211220	186420	133560	224720	483500
A0A2T7NTE8	161090	147750	110230	221620	158470	252600
A0A2T7NTJ7	147780	118520	96298	374650	193710	133800
A0A2T7NTP8	1694900	1591500	180650	2163300	1304700	1726200
A0A2T7NTQ5	219540	124010	99779
A0A2T7NTR5	166390	154020	207980	112970	149170	165330
A0A2T7NTS6	249490	92850	140710	324200	505630	425130
A0A2T7NTU0				31677	24661.7	42308
A0A2T7NTU5	32638	40593	57321	28270	40167	34408
A0A2T7NU45	43053	50540	78619	30015	84971	121000
A0A2T7NU51	81525	37785	49479	78053	106650	65732
A0A2T7NU57	46433.3	77188	62112	70894	74292	66134
A0A2T7NU84			20955	33002	27677.7	50031
A0A2T7NU96				18937	76126	40023
A0A2T7NUA9	56405.7	45907	123310	51806.7	60503	94917
A0A2T7NUB4	133757	120020	281250
A0A2T7NUC7	50686	97572	114310			15414
A0A2T7NUD4				16061	14445	10168.7
A0A2T7NUD7	11472	17215	16298	46905	20993	31844
A0A2T7NUF8	13308			198140	84643	93317
A0A2T7NUF9	17370.3	23501	28610
A0A2T7NUI4	167850	123620	170850	356040	194770	253730
A0A2T7NUJ0	2369200	1603700	775670	801510	621090	666500
A0A2T7NUJ2	616780	732060	813480	794200	636290	786930
A0A2T7NUK8	40630	36189	51340
A0A2T7NUL5	85800	115720	177390	65689	118740	134860
A0A2T7NUL8	643880	550370	708150	454740	459870	670620
A0A2T7NUP0	67852	69699	81099	46482	63097	58158
A0A2T7NUR5	15500.7	22286	24216	14667	22096	21905
A0A2T7NUR7	10432	25549	11993.7
A0A2T7NUT6	57892	68817	114730	89007	84427	88482
A0A2T7NUW5				18736	16820	16507
A0A2T7NUY3	266370	193560	138720	196390	208590	227140
A0A2T7NV21	59221	77790.3	174150	57239	35705.7	49878
A0A2T7NV30	868763	872490	1733800	2783900	2652400	1663600
A0A2T7NV37	26014000	15317000	5870300	7674300	10394000	12491000
A0A2T7NV41	29403.7	45989	42222	36164	34242	33349
A0A2T7NV43	39314	55941.3	128510	79979	48872	63439
A0A2T7NV93	144440	94366	44577		30602
A0A2T7NVA1				59253	60640	50625
A0A2T7NVA4	82276	63112	76263	33139	39105	59224
A0A2T7NVB4	11513000	7117200	2090200	3946300	5774800	10167000
A0A2T7NVB7	340420	232910	265960	956860	629160	661530
A0A2T7NVC2	285700			735030	604410	681470
A0A2T7NVC6	1033000	196530	332090	97913	251030	280950
A0A2T7NVD6	25784	43852	51002	12130	36806	33986
A0A2T7NVD9				19982	23816	14599.3
A0A2T7NVG2				120960	73230	98730
A0A2T7NVH0	678810	742680	859000	528970	592590	775600
A0A2T7NVH4	88732	113970	138840	60680	83044	75621
A0A2T7NVH7	880960	604260	243250	747410	434390	530180
A0A2T7NVI1	162940	159630	107523	128410	112890	209020
A0A2T7NVI3	117120	126260	146350	178720	135490	94084
A0A2T7NVJ3	490510	456580	775330	407500	459230	578290
A0A2T7NVJ5	7893300	2314100	3229400	1766400	4089500	3192200
A0A2T7NVL7	4399900	3078300	3023700	3027500	4821500	4439800
A0A2T7NVM2	1873100	1031600	1340400	1395300	2330200	1858200
A0A2T7NVM6				20214	19410	17263
A0A2T7NVN2	4399000	2957900	2643000	2624200	3978800	3554800
A0A2T7NVP0	154750	96425	121390	262290	132920	125810
A0A2T7NVR9	24552			58954	77577	13584
A0A2T7NVS4	75268	210160	425270	57887	56140	79793
A0A2T7NVT0	33295.3	56116	43770	83057	49600	45133
A0A2T7NVV1				35621	30296	32878
A0A2T7NVV2	17178	10383	33419	58147	41193	36115
A0A2T7NVZ0	67938	67330	91841	137430	193760	126070
A0A2T7NW05	92157	68093	114650	97870	103900	123240
A0A2T7NW16			95344	194800	173850	111180
A0A2T7NW45	10940	14684	17388	34701	30857	42569
A0A2T7NW55	103250	99511	89007	143820	123230	122130
A0A2T7NW83		23638		396310	208780	201697
A0A2T7NW90	31386.6	91403	2756.9	4149400	230330	33938
A0A2T7NW95	66569	77857	153210	37057	51009	60162
A0A2T7NWA2			21748	47412	34627	29064
A0A2T7NWA4	32920	21091	93109	43054	28843	67688
A0A2T7NWA8				46468	55343	33937
A0A2T7NWA9	24650	551870	25473	11685000	1365700	195600
A0A2T7NWB7	15665.7	10453	36544	11058.7	17203	15973
A0A2T7NWB9				38810	58436	57994
A0A2T7NWD7	27263	42151	31390	137230	114250	95188
A0A2T7NWD8			10724	27206	23636	10442
A0A2T7NWD9				23629	11506.7	10891
A0A2T7NWF5	631760	5289600	2066900	6046000	4166200	4423000
A0A2T7NWF9	14710	58043	23103	132100	132460	76562
A0A2T7NWJ8	21635	257820	63047	31393	60810	33369
A0A2T7NWK6	29019.7	43317	43742	81854	79060	78844
A0A2T7NWL0	16822	9145.67	10615	28442	61545	29561
A0A2T7NWR9		28588		124050	17070	47040
A0A2T7NWS0	1125100	905700	1195100	961000	1000300	1216400
A0A2T7NWS2				790990	70547	287179
A0A2T7NWS4				1042500	207100	89042
A0A2T7NWT6				227030	174880	133970
A0A2T7NWV8	17786			24951	21164	27083
A0A2T7NWV9	21998.7	14249	51747		37184
A0A2T7NWY0	383890	519290	853070	219480	337140	441550
A0A2T7NX18	10762	15138	8633.33	42217	38642	29136
A0A2T7NX32	53580	37505.3	58936	87032	82687	50040
A0A2T7NX35	69744	105560	79242	258300	255080	157620
A0A2T7NX70	191460	246740	231050	30465	42984	111740
A0A2T7NX97	1152800	525840	514280	436660	560060	151340
A0A2T7NXA0	47501	53507	88996
A0A2T7NXA5	94941	98687	138080	46276	85078	121550
A0A2T7NXB3	48739.3	54902	91316
A0A2T7NXD8	26887	43323	29719	12412.3	18112	19125
A0A2T7NXI1				29021	19847	26932
A0A2T7NXI4				48999	51420	33322
A0A2T7NXJ2	8005.5	7522.8	12862	3146.8	35956	61008
A0A2T7NXK1				21152	13231	9279.2
A0A2T7NXK4	9626.73	19715	9165.2	50126	42380	29822
A0A2T7NXK5	1403500	923040	2059900	615280	777470	915040
A0A2T7NXK8	38940	18426.3	16339	31392	54603	63142
A0A2T7NXL0			11185	22909	16581	13163.3
A0A2T7NXQ8				19530	22381	13970.3
A0A2T7NXR2	64204.7	28954	163660	28034	42011	42091
A0A2T7NXR3	74651	84144	119350	89555	113140	125950
A0A2T7NXW7				37788	18619.7	18071
A0A2T7NXY3	116080	84930	139830	45549	58341	77080
A0A2T7NY27	135080	131280	165890	174330	134720	157060
A0A2T7NY51	30997	37778	55213	26978	57002	37335
A0A2T7NY56	188710	133450	107080	160060	160760	166420
A0A2T7NY81	606540	265120	193900	385400	164600	130670
A0A2T7NY89	67265	97518	123910			56604
A0A2T7NY98				12077	19334	16897
A0A2T7NYF0	347300	504380	275920	475330	336280	347820
A0A2T7NYH7	19751	25831.7	57744	36083	23740	35137
A0A2T7NYK7	6764100	11986000	4431700	10864000	14403000	18493000
A0A2T7NYM0		79715		69928	40697	37035
A0A2T7NYM7	47969	83149	43706
A0A2T7NZF9				33201	22246	12437
A0A2T7NYU0	169380	111540	101920	133980	196630	191500
A0A2T7NYX2		103500		364840	45612	39035
A0A2T7NYX9		25994		76659	30525	6158.1
A0A2T7NYY1				12286	8445	6910.33
A0A2T7NYY3	1145400	371840	507630	220900	324040	195910
A0A2T7NYY7	138880	172440	403000	29862
A0A2T7NYY9	4320.77	5721.5	7240.8		23455
A0A2T7NYZ0	1313300	584960	1002500	655710	698110	450010
A0A2T7NYZ1				3039000	66682	1.03523e+06
A0A2T7NYZ6	479540	114370	237700	44414	80111	40954
A0A2T7NZ12		170780		1968900	595360	75086
A0A2T7NZ15	2061500	1879300	1978700	1137100	2309000	2082500
A0A2T7NZ41	186600	118160	181320	108070	137840	119430
A0A2T7NZ69	59705	65404	80227	52646	55093	53178
A0A2T7NZ80	108310	84845	195090	104240	152500	174370
A0A2T7NZ83	77824	92301	151460	237900	214730	166650
A0A2T7NZA8	382470	216930	431820	425310	488880	401550
A0A2T7NZE0	29682.3	45155	43892	42287	78985	64608
A0A2T7NZE1	210710	206650	228770	72028	150050	149520
A0A2T7NZG2				110330	41958	50762.7
A0A2T7NZK0			18913	19863	28977	26547
A0A2T7NZK2	83996	25375	139100	161270	234740	174680
A0A2T7NZL5	30612	50388	52342	81337	71283	55614
A0A2T7NZM9	124320	134960	157960	132640	136410	158700
A0A2T7NZN4	8077.4	29950	12675.8	1310700	235910	5035.2
A0A2T7NZN5	16765	45517	65637	83592	39205	56285
A0A2T7NZR0	3898.2	114690	2720.9	2114000	356110	272990
A0A2T7NZW0	26273	19456.7	32097	19351	34475	29743
A0A2T7NZX6	126310	108480	73320	142280	126120	104430
A0A2T7NZZ8				45457	48140	31199
A0A2T7P011				10935.3	19566	13240
A0A2T7P038	679200	503160	869760	450500	394930	547960
A0A2T7P0A9	87861			47745	58229	35324.7
A0A2T7P0E4	271470	242720	294780	38136	128690	119130
A0A2T7P0F2	125100	153760	168930	23078	42818	42662
A0A2T7P0I9			55063	27948.7	45703	38143
A0A2T7P0J5		468120		5101300	222330	155160
A0A2T7P0J6	21481	1378500	39237	5666800	505780	173710
A0A2T7P0L9	280590	232410	276390	299330	284040	316750
A0A2T7P0T9	58181	64800.3	136220	225080	228230	198110
A0A2T7P122				77081	181440	152170
A0A2T7P134	250670	240960	157740	98513	202730	175590
A0A2T7P1C7	5127.9	7351.2	19073	71980	55789	25104
A0A2T7P1G4	250640	185550	349380	490580	465910	316930
A0A2T7P1M7	2714800	3786800	2688200	4870400	3039600	3496500
A0A2T7P1Y6	1004700	495080	413420	141930	411140	216570
A0A2T7P1Z6	89196	106960	65385.3			43836
A0A2T7P215	131370	204820	112063	29395	43580	44605
A0A2T7P260	852700	468490	1147900	975910	1424800	472350
A0A2T7P280	1226500	1631600	409340	716930	1550100	1393200
A0A2T7P282	475060	1782200	396700	395890	837240	369140
A0A2T7P283	962220	3278700	951600	836490	1163600	1204700
A0A2T7P290	2493300	1485200	1034700	2187000	1783900	2640800
A0A2T7P296		84679		86897	184860	90585.7
A0A2T7P297	653260	47732	68750	212760	682920	744510
A0A2T7P2A5	429260	951340	489040	5961.6	48484	51527
A0A2T7P2A7	118290	269530	229080
A0A2T7P2C7	1884500	1172500	1021800	809400	2314100	2159400
A0A2T7P2E7	8244.8	10441	17835	48892	19499	24908
A0A2T7P2K5	132090	167290	197440	204340	198640	164680
A0A2T7P312	90309	29567	241360
A0A2T7P323	277370			118620	67817	84831
A0A2T7P333	620890	2432000	2924100	30375	34471.7	73040
A0A2T7P335	284360	627630	325250	507990	260040	561230
A0A2T7P336	1.12387e+06	1633000	1738600
A0A2T7P337	585580	1825100	788400
A0A2T7P3A2	15483	21878	24571	93609	36011	52790
A0A2T7P3H8		326400		682370	56989	246453
A0A2T7P3I2	248240	238270	300280	187150	104230	244940
A0A2T7P3Q2	33371	31859	62069	125680	128110	92101
A0A2T7P3Q5			14390	22487	34581	31612
A0A2T7P3T9	902760	437130	727930	143707	294670	136450
A0A2T7P3U6			84607	25531.3	47115	29479
A0A2T7P3W0	98649	71625	117790	53738	64589	104030
A0A2T7P3W3	17523	28967	66705	68085	53867	62620
A0A2T7P3Z5	17265.7	30091	21706	8789.67	12813	13556
A0A2T7P3Z9				28940	65205	50640
A0A2T7P404	12772.7	13137	25181	11034	11090	13948
A0A2T7P407				240270	170260	187960
A0A2T7P415	14428	27533	46689	58617	31319	36649
A0A2T7P473	20592	44629	25383	42825	38003	21059
A0A2T7P492	98163.3	132160	162330	20128	27173	33211
A0A2T7P497	276530	253080	252920	347840	430140	370900
A0A2T7P4D1			101420	45827	36362	63259
A0A2T7P4G0	22202	26469	40137	27635	21731.7	37560
A0A2T7P4G3	36741.7	38853	71372	50402	35442	55924
A0A2T7P4H1	35814.3	46029	61414	92444	75927	57326
A0A2T7P4H2	332040	342110	462930	628660	579390	487950
A0A2T7P4I6	17684.3	28349	24704	16732	12578	24485
A0A2T7P4L5		20962		30100	20221	11489
A0A2T7P4L6	37102	31152.7	56356	100460	118370	87251
A0A2T7P4R3	202840	279480	275390	152600	235200	185270
A0A2T7P4S1	70488	76422	131480	18038	30582	74050
A0A2T7P4U8	56157	85000	84678	134260	93147	81524
A0A2T7P4V7	379290	332700	154330	98353	64441	96555
A0A2T7P4Y9	43411	60353	91553	60057	64858	91177
A0A2T7P4Z7	35313.7	44822	61119	109700	65907	51120
A0A2T7P4Z9	118520	96489	123670	136630	202170	216720
A0A2T7P568	71663	228630	187070	146820	113380	147500
A0A2T7P5E9				172240	335590	181130
A0A2T7P5H0				21859	32893	18250.7
A0A2T7P5H2				23340	26417	22736
A0A2T7P5H5	29220	18265	36076	18221	28982	25681
A0A2T7P5K4			61312	61967	90000	95901
A0A2T7P5M1	147740	73985	163230	94788	412350	333220
A0A2T7P5P1	336410	203030	495600	91849	236600	222470
A0A2T7P5R5	18545000	9570000	10496000	14773000	18536000	18686000
A0A2T7P5S4	60149	42885	64182	38281	68958	76146
A0A2T7P5U1	15335000	10835000	11211000	13521000	13089000	13947000
A0A2T7P5U5	194130	531270	1293300	20138	91120	96898
A0A2T7P5U8	198380	35890	448910	225470	254640	161260
A0A2T7P5W8	472880	981550	500720	324710	362750	611380
A0A2T7P5X5	82215	756030	710340	390490	429370	699720
A0A2T7P5X8	226910	226490	287750	506720	327490	365880
A0A2T7P5Z3	13279			13740.3	23781	17440
A0A2T7P5Z6			14075	11792	21213	14176
A0A2T7P5Z8				49313	45883	28963
A0A2T7P658	807150	450430	620140	2278200	836520	826650
A0A2T7P680	36450	46587	49841	93969	87550	73767
A0A2T7P681	28315	46083	44983	93304	81155	62448
A0A2T7P6B7	171340	91833.3	104160	217430	140230	160270
A0A2T7P6D6	104709	310190	3935.7	160490	54845	6831.7
A0A2T7P6H0	801230	1059900	840270	887060	1002000	2093700
A0A2T7P6I8	62183	55074	65456	94673	72230	70648
A0A2T7P6J3	11239.7	13546	20173
A0A2T7P6K1	152850	164060	240990	168640	118100	214810
A0A2T7P6R8	47210.3	54719	86912	96687	68284	65637
A0A2T7P6U0		13624		13490.3	20143	20328
A0A2T7P6V1	56061	62395	144650	92695	95656	101160
A0A2T7P6V2	678930	234970	466710	627780	1110900	648340
A0A2T7P6W3	55960	37806	39199	32353	53421	65248
A0A2T7P6Y1	104870	282300	329690	135760	162600	461630
A0A2T7P710	94226	9143.6	25483	173990	91716	107630
A0A2T7P746	66569	74623	84393	201790	117690	116410
A0A2T7P748	111590	66539	116420	74035	269900	195330
A0A2T7P772				23091.3	51383	17891
A0A2T7P7C9	130580	112320	146810	257560	313520	243130
A0A2T7P7G0				28549	20764	26414
A0A2T7P7G4	137570	85309	131830	163130	139620	144680
A0A2T7P7K4		271380		197460	221930	527540
A0A2T7P7L3	38206.7	36193	78427	86521	86411	180970
A0A2T7P7M1	464780	234010	232930	509670
A0A2T7P7T3	693540	497890	635930	284930	511940	567270
A0A2T7P7T7	168610	110700	109930	185450	257620	112000
A0A2T7P7W1	12471	11076	20757	12956	12493	24312
A0A2T7P7Y5	37739	20568	44586	19272	41292	63262
A0A2T7P804	65096	88813	106190	103430	96364	80056
A0A2T7P810		399530		3943700	3311800	2418500
A0A2T7P817				14840	11649	20107
A0A2T7P849	235680	432650	28294	486420	306980	1423600
A0A2T7P853	2080900	3988600	506710	1885600	1473500	5474300
A0A2T7P854	13765	1263700	8059.4	253860	23957	6105.4
A0A2T7P866	379910	365010	312530	986560	54090	304340
A0A2T7P879			27300	49441	39280	40984
A0A2T7P880	44443	24314	75753	32568	31660	50063
A0A2T7P8A3	43889	61669	75794	53682	58360	81355
A0A2T7P8A9	34717	34535	38747	28140	41067	51493
A0A2T7P8B5				36539	34504	30178
A0A2T7P8B9	33197	81126	115960	53225.3	65416	94260
A0A2T7P8G4	92178	102570	67342	93720	174500	108560
A0A2T7P8H0	169340	72746	77422	16430	14248	36573
A0A2T7P8H7	221390	74628	91786	34464	44013	67417
A0A2T7P8J9	29329	31150	43215	58086	49418	50925
A0A2T7P8M7	25655	16657.3	24317	18105.3	34467	19849
A0A2T7P8S0	1026100	3635000	1417800	662440	773100	281700
A0A2T7P8V5	51504	51755	129690	125060	136790	154950
A0A2T7P923	186320	647580	493590	312760	222930	371440
A0A2T7P928	65163	61424	103590	132860	150310	74073
A0A2T7P935	95123	137970	145020
A0A2T7P962				49037	24353	24463.3
A0A2T7P9D7	438090	1167700	767050	35193	61291	58833
A0A2T7P9F4	96266	68315	94412	53241	24356	65417
A0A2T7P9G0	408330	399760	399400	516450	467300	454890
A0A2T7P9I8	35887	48321	41490	61598	63271	64894
A0A2T7P9J1	875390	283250	597350	336160	380030	513810
A0A2T7P9L6	124700	160850	177280	101530	94981	113440
A0A2T7P9L9	237430	2206200	830130	57435	120370	274490
A0A2T7P9M0			38763	27758.7	59070	24206
A0A2T7P9M2				588420	6896.3	198439
A0A2T7P9V0	24495	29944	45308			15457
A0A2T7P9X5	128370	268090	17755	147370	122550	496280
A0A2T7P9X7	58686	90138	77490	134690	166220	89548
A0A2T7PA22	15410	14986	31244	39426	18307	19238
A0A2T7PA24				358900	227280	501960
A0A2T7PA36	11987.3	9175.8	26786	40365	56858	53543
A0A2T7PA37	36364	41149	65714	150180	107120	79788
A0A2T7PA48	95079	155780	248930	58910	42099	33669.7
A0A2T7PA89				12686	17981	16515
A0A2T7PAB5	60539	117910	655980	47703	57610	163660
A0A2T7PAE1	4441800	1183600	1526800	4112400	5195500	2975100
A0A2T7PAE4	469250	431500	618740	658980	917970	1124200
A0A2T7PAH4	77496	50533	88596	154760	182030	142790
A0A2T7PAL8	810680	811220	578760	85407	170430	235470
A0A2T7PAN4	592300	177650	160420	197660	145120	301550
A0A2T7PAP1	47583	82190	66574	60954	95830	58211
A0A2T7PAV3	23863	45996	59684	155970	93304	86209
A0A2T7PAX3				21855	24679	8035.4
A0A2T7PAY9	78435	132010	190930	51375	107090	150220
A0A2T7PAZ5	87376			53629	67628	77181
A0A2T7PB03	105820	80844	66013	146970	198260	185880
A0A2T7PB67	53299	101910	109110	78281	79263	76731
A0A2T7PB68	14257	16815	36188	41133	53635	31602
A0A2T7PB80	23077	24118.3	49278	16381	166440	62540
A0A2T7PBA5	64248	77511	83543	73064	93615	89152
A0A2T7PBB5	38846	51535	38228	109810	85833	69130
A0A2T7PBG5	35790	55640	64528	155980	94400	96326
A0A2T7PBH1	52661	65589	75437	68137	82797	109600
A0A2T7PBP7	148540	117600	148540	189130	188330	168130
A0A2T7PBQ0	136540	141190	178910	227170	165060	206210
A0A2T7PBS1				30769	25710	20277
A0A2T7PBT1	33697	31474	40041	40185	42460	41079
A0A2T7PBX1	24932	26834	42804	30221.7	42940	47725
A0A2T7PC41	493730	309800	262130	522560	371300	381660
A0A2T7PC45	43133	34200	50087	48834	49589	43005
A0A2T7PC59				30362	17312.7	21576
A0A2T7PC72	86601	16861	40226	79447	53866	44215
A0A2T7PC92			42324	22726.3	29738	38441
A0A2T7PCC4	7194000	5229600	7139400	4778300	7981600	9772300
A0A2T7PCD2	3149800	3160000	2578500	1754100	2147400	2379100
A0A2T7PCD6	1069500	849360	751920	2123600	1247300	1156600
A0A2T7PCE4	780730	1953300	1876200	557090	983940	1099700
A0A2T7PCE5	50295	67775	109020	32855	82749	94911
A0A2T7PCI0	143730	142830	332340	102340	71963.3	113550
A0A2T7PCL9	59496	1250600	52387	2813100	278840	103720
A0A2T7PCM3	35367	1462100	54664	3723100	464480	144030
A0A2T7PCP4	137730	116570	123780	51912	260310	149060
A0A2T7PCQ6	36260	72828	49261	103170	115020	79624
A0A2T7PCR3	30098	40146	53351	86160	78184	58951
A0A2T7PCR5	57877	38419.7	57382	110480	100040	108810
A0A2T7PCS1	136450	193120	93175	250900	146010	197620
A0A2T7PCS3	23091.7	20056	49219	93195	28159	40541
A0A2T7PCU5				53192	41950	26507
A0A2T7PCV5	8427.7	8125.57	15949			13009
A0A2T7PCV6		257790		1025800	180650	27038
A0A2T7PCX3	127300	177210	301070	16528	96147	119960
A0A2T7PD09	1364100	3500300	6199500	55836	2379900	811912
A0A2T7PD12	442610	202320	791020	613370	2056900	97478
A0A2T7PD26	47461	24381	49726	114440	116840	99832
A0A2T7PD31	3658500	2758000	3375800	1390400	2412400	2383200
A0A2T7PD49				35382	32394	27525
A0A2T7PD55		17967		8898.2	16291	8396.4
A0A2T7PDA4	178550	414660	335130	766900	653680	659860
A0A2T7PDD6	39849	44205	63760			17005
A0A2T7PDE5	43283	76789	86863	31293	38332	43673
A0A2T7PDF1	138240	198640	170670	88410	133320	131910
A0A2T7PDJ0	68855	99575	58471	130880	116250	74861
A0A2T7PDK7	66337	68394	86296	117660	177660	149230
A0A2T7PDL1	147900	11299	53066.3			90876
A0A2T7PDN0		8943.1		26571	30786	14493
A0A2T7PDR5	60374	74837	77364	130340	96863	104590
A0A2T7PDS6	216680	36502	41996	152560	250240	195770
A0A2T7PDU2				27139	34014	22774
A0A2T7PDV5	1274100	1432900	809570	2926400	2444600	2879800
A0A2T7PDW8				60194	78988	92246
A0A2T7PDX6	419060	451850	527040	1102400	906360	692300
A0A2T7PDX8	134140	96236	175080	164190	197050	215850
A0A2T7PDY8	328720	197990	84474	116373	63888	285230
A0A2T7PE16		43494		130180	16051	6290.6
A0A2T7PE19	126720	213360	137530	95069	202860	59170
A0A2T7PE30	159420	102590	88453	354600	360710	210560
A0A2T7PE42	468170	270930	483720	33554	69370	132250
A0A2T7PE63	1230500	11503000	1523200	423300	507350	824530
A0A2T7PE82	148660	203430	148780	40515.7	65106	56441
A0A2T7PE87	1881800	1361600	1648900	188750	486490	805860
A0A2T7PEF5	2076300	2121700	666470		34964
A0A2T7PEF9	2147000	971780	1162500	308550	365610	560040
A0A2T7PEG0	171600	315330	292900	155450	211810	193820
A0A2T7PEK8	223040	293970	204310	155870	194020	69252
A0A2T7PEK0	646880	467620	140000
A0A2T7PEK2	329960	125450	47764			24945
A0A2T7PEK3	1146400	920180	846370	254360	1051100	2487400
A0A2T7PEK6	23487	16421.7	25778
A0A2T7PEK9	208880	112410	294820	10197	15460	27437
A0A2T7PEL0				64041	94720	52920.3
A0A2T7PEL4	134250	135720	125790	237520	259920	203360
A0A2T7PEM0	126240000	139870000	97377000	23544000	48740000	38167000
A0A2T7PEM5	45510	77275	87460	55691	54274	61618
A0A2T7PEN0	34477	39703	35292
A0A2T7PER1				19497	16474	11990.3
A0A2T7PER2	682590	447390	774070	420850	708990	758480
A0A2T7PES2	52792	63713	69239	92613	60673	60275
A0A2T7PES6		85922		1319100	146290	488463
A0A2T7PET4	520180	558000	128860	173830	317990	557760
A0A2T7PET8	28170	128850	138680	157170	201260	48388
A0A2T7PEU3	608100	216050	78667			26694
A0A2T7PEU7	312870	2088400	1082300	637790	504800	194750
A0A2T7PEV1	5338400	6407500	3251500	6483700	9474500	9217500
A0A2T7PEV3	106210	73881	147690	154460	111150	87511
A0A2T7PEX0			16682	51687	25428	35954
A0A2T7PEX4				98025	188880	128560
A0A2T7PEY5				12085.7	18047	18210
A0A2T7PF21	172270	131560	235730	113240	197550	283030
A0A2T7PF24	121840	86412	71652	41222.3	53307	70360
A0A2T7PF33	89201	68594	59676	33284	33982	48929
A0A2T7PF37	4300400	4609100	2515200	989180	1425800	1355300
A0A2T7PF40	24404.3	32513	40700	21922	27079	29945
A0A2T7PF41	9456200	9748400	5587100	1773400	2781800	2862000
A0A2T7PF42	2994400	1812900	1771600	1474700	1333600	1670500
A0A2T7PF55	14943000	16261000	9457400	3063400	4962900	4739800
A0A2T7PF63	1124000	1332300	1319200	2248700	2500600	1498400
A0A2T7PF69			22391	29781	14224	29048
A0A2T7PFE0	5834.2	66279	45246		10695
A0A2T7PFE8	30833.7	76735	15766
A0A2T7PFE9			25351	34821	37097	45229
A0A2T7PFF1	571140	474740	699580	528920	721870	817350
A0A2T7PFF3	20275000	7461500	2460100	2913800	9267900	1973400
A0A2T7PFF9	95535000	60471000	57594000	33635000	79705000	34193000
A0A2T7PFG6	80874000	87932000	73034000	15686000	32877000	24384000
A0A2T7PFG7	119670000	127470000	107870000	27005000	48429000	42116000
A0A2T7PFH2	85326	100210	107240	205210	177740	141030
A0A2T7PFJ2	1539100	932260	1514100	1095100	1542400	1446800
A0A2T7PFK2	107510	530900	92224	278780	294910	486840
A0A2T7PFM1	96794	88705	128560	204840	239020	218450
A0A2T7PFM4	199030	199940	152030	344410	334330	211240
A0A2T7PFN0	105440	88197	188750	506710	358070	380050
A0A2T7PFN3	31437	39659	40285	140730	101790	84863
A0A2T7PFP4				82743	37534.3	29860
A0A2T7PFP7				46348	28975	20135
A0A2T7PFR6	20133	35047	107820	82401	46676	90382
A0A2T7PFS0	26693.3	30108	49972	109320	65216	113520
A0A2T7PFW7	178950	171860	203630	226830	214830	198300
A0A2T7PFX6	70387	49313	57101	42170	52664	72653
A0A2T7PFY2	45619	20884.3	17034	43581	82476	56070
A0A2T7PFZ7	35621	48139	65310	127700	82596	77002
A0A2T7PFZ9	97613	102420	212270	110540	245530	193510
A0A2T7PG15	68642	39039	76296	217600	294550	112700
A0A2T7PG17	56346	64086	42363	41031	75806	63298
A0A2T7PG34	38906	32537.3	58706	32652	50593	42145
A0A2T7PG58	284380	212170	330130	283060	455150	291190
A0A2T7PG60	14795	12379	32006	18240.3	30659	24062
A0A2T7PG71	50589	57073	49415	74374	115520	88157
A0A2T7PGA0	22238	33107	32232	11080	18057	15183
A0A2T7PGB3				101840	65370	81159
A0A2T7PGC4	35792	24924.3	38981	27455.3	34276	48090
A0A2T7PGD1	89093	69394	143150	201900	276350	231100
A0A2T7PGD4	36896	37149	67417	138110	145040	108920
A0A2T7PGG2	29672	20858	58415	24767	26478	58451
A0A2T7PGG7	164700	144010	185940	421130	373670	267560
A0A2T7PGI2	41948	103010	22834	77405	47335	45585
A0A2T7PGK4	250700	113100	186060	59776	150450	161310
A0A2T7PGL7				25930	32548	26045
A0A2T7PGM3	71612	44393.3	61568	198120	118230	111620
A0A2T7PGN5	56269	73402	137180	87223	57334	111890
A0A2T7PGP4	130970	127970	72440	30661	52503	62225
A0A2T7PGU1	9208	12586	15038	19089	23767	21594
A0A2T7PGV8	38659	36047	57999	148860	71603	87730
A0A2T7PGY1	143000	77828	197670	47544	53664	74767
A0A2T7PGZ2	40044	62479	83438	41882	44155	85279
A0A2T7PH23				21568	19085	12760
A0A2T7PH61	43865	73541	39135.3	252330	320950	254240
A0A2T7PH67				51587	49865	45306
A0A2T7PH76	759520	1477600	1551700	642180	911580	1339600
A0A2T7PH79	204850	184180	433790	246220	171420	388390
A0A2T7PH91	36439	41297	53007
A0A2T7PHC5			68359	39757	54162	31306.3
A0A2T7PHF0	65804	688090	38898	309870	111540	17626
A0A2T7PHF6	41984	234650	48255		49382
A0A2T7PHH0	721930	492830	810650	826470	969980	984050
A0A2T7PHH2	117740	87631	199410	118910	195440	218550
A0A2T7PHL9	64318	35520	42242	71817	132990	93132
A0A2T7PHM2	11694	9668.33	17311
A0A2T7PHM6	97042	70870	55889	60412	65929	113360
A0A2T7PHU8				12130.7	18016	18376
A0A2T7PHW9	103030	189090	174110	99395	267790	181770
A0A2T7PHY2	242490			188780	223090	160850
A0A2T7PI02	38649			48081	49787	94456
A0A2T7PI06	3156800	2934700	2215300	1288500	3332900	2834000
A0A2T7PI63			26004	43640	56411	27238
A0A2T7PI72	35459	48514	36421	92088	99814	72738
A0A2T7PIE8	131710	208030	175150	538300	457360	270140
A0A2T7PIF2	7782200	3341200	4404700	4912700	5112800	4712400
A0A2T7PIF5	206250	254090	239610	105790	105260	112320
A0A2T7PIH0				60788	73170	76449
A0A2T7PII3				12214	68164	26792.7
A0A2T7PIJ9	210820	260430	225990	475350	538290	344360
A0A2T7PIN5	110270	112360	723240	397260	417940	365640
A0A2T7PIN9	13681	19748	21295	29566	28662	26456
A0A2T7PIY3	67692	56686	92326	101910	161260	145700
A0A2T7PJ02	273080	309010	383560	118670	246900	403160
A0A2T7PJ07			16690	12815.3	23332	15114
A0A2T7PJ14			25389	35525	36435	40685
A0A2T7PJ19	86710	89238	190060	190740	167710	195100
A0A2T7PJ33	27220	45907	70524	23099.7	40309	28990
A0A2T7PJ55				8420.33	15870	9391
A0A2T7PJA1	361210	225420	586170	1850000	2455700	1272100
A0A2T7PJD1	239410	191110	345920	186460	252920	276480
A0A2T7PJD9	416570	642760	843990	333790	534560	700840
A0A2T7PJH9	3162.9	442770	13295	1558400	171670	61868
A0A2T7PJI4	76387.5	227790	1372.6	1709800	124230	28649
A0A2T7PJI6	122044	330130	36002	371200	188090	38250
A0A2T7PJI8		18042		49395	73134	14053
A0A2T7PJJ5	39066	38016	39877	85672	46398	55103
A0A2T7PJK7	26914	245300	2380.3	3358200	108600	38108
A0A2T7PJL1				196760	42083	79614.3
A0A2T7PJN1		164110		493810	83717	192509
A0A2T7PJP9				26859	147370	40757
A0A2T7PJR6	276790	220760	455180	22328	65747	68269
A0A2T7PJU9	301140	443830	510020	243500	451010	377550
A0A2T7PJV4	5808000	5837300	5530900	3198100	2602800	4372000
A0A2T7PJW9	226570	188590	310460	194840	210380	300280
A0A2T7PJY0	159170	206430	152310	436640	378520	233900
A0A2T7PK07	48543	61624	37249	60715	82954	50034
A0A2T7PK17	288740	262670	322600	173930	231620	221130
A0A2T7PK35	46831	40057.7	73342	84550	134650	99945
A0A2T7PK44				38575	42066	26880.3
A0A2T7PK56	139070	254420	1153000	35276	38826	70550
A0A2T7PK60	192940	133830	222110	111420	241670	282060
A0A2T7PK74	146740	72751	217550	143460	160090	139320
A0A2T7PKF1				28528	22112	7146.8
A0A2T7PKG6	488560	214310	275910	797530	737740	496130
A0A2T7PKI6	39530	28795	35046	34111	30221	33277
A0A2T7PKI7	70051	74217	152600	102480	114540	234000
A0A2T7PKJ4	52963	52360	71998	119750	108330	99776
A0A2T7PKL2			13290	18363	25724	11957
A0A2T7PKL8			30198	90205	46954	37302
A0A2T7PKS0	153680	247270	167960	248830	398740	249470
A0A2T7PKS1	687420	705490	565890	530400	649420	707120
A0A2T7PKS7	88376	116620	153240	103430	123120	136020
A0A2T7PKW0			46644	12018	18032	18022
A0A2T7PKX6	1848000	1713200	1272100	5964100	1757100	2803000
A0A2T7PL13	39240	15179	43030	26339	35236	39000
A0A2T7PL63	197320	212590	198950	138530	203730	170970
A0A2T7PL98			38029	66154	91855	63478
A0A2T7PLA3		18311		10392	12460	7617.33
A0A2T7PLD9			29564	51552	45354	38311
A0A2T7PLG2	260050	412780	558640	81495	179640	235240
A0A2T7PLL9	22859	29922	33385	51182	47337	35467
A0A2T7PLN7	14116	8196.5	7437.5			13462
A0A2T7PLQ5	135400	121020	225680	163130	236170	215070
A0A2T7PLR1	1068500	1042400	1282900	209070	346670	384280
A0A2T7PLS8	438360	766640	789720	382720	352530	494230
A0A2T7PLT1	121560	259600	252940	236860	160430	158110
A0A2T7PLU4				304660	11265	105308
A0A2T7PLW6				185330	14480	66603.3
A0A2T7PM05	40878	67355	54756	169940	125090	79339
A0A2T7PM06				34923.7	57016	47755
A0A2T7PM08	50009	49431	57094	103530	129800	96179
A0A2T7PM16	292590	219300	399410	182290	254910	418640
A0A2T7PM26	286320	275210	403850	552270	236200	420050
A0A2T7PM32	957550	903180	1564700	294820	563820	336340
A0A2T7PM53	13616.7	15762	25088
A0A2T7PM76	117440	88055	122530	238120	301740	177930
A0A2T7PMB8	57258	62902	71751	17602	47548	61359
A0A2T7PMI9	1550400	395690	848020	109320	89840	185460
A0A2T7PMK4	1320100	405550	799860	99304	102080	249120
A0A2T7PMK9	39644	22593	28135	35393	22916	70602
A0A2T7PMN7	127030	132530	166950	183350	268590	211490
A0A2T7PMP7	221410	463300	715950	495530	246880	336780
A0A2T7PMR8				2962.2	3837.7	2266.63
A0A2T7PMS3	123953	179460	192400	66200	60082	50018
A0A2T7PMT9	384910	145590	207830	283050	196100	247180
A0A2T7PMU8			28199	21169.3	33640	29868
A0A2T7PMZ7	116400	77591	136560	103170	234660	192010
A0A2T7PN08	32778	38072	38852	19662	31380	42211
A0A2T7PN09	18902	22441.3	48422	64831	41831	40938
A0A2T7PN61	132950	155140	287580	56646	210580	336610
A0A2T7PN71	59157	84050	49285	44224	69782	23655
A0A2T7PN86				55155	72865	44938
A0A2T7PNA1	550320	722900	915530	804660	807540	702130
A0A2T7PNB8		268120		220450	47150	89200
A0A2T7PNC2	84694	57674	164900	139540	95470	98341
A0A2T7PND4			9644.3	33181	28137	18419
A0A2T7PNG9	49589	57637	74491	73922	79202	84721
A0A2T7PNH0	345410	322830	220050	254730	97461	163790
A0A2T7PNJ1	68451	68662	45704.3
A0A2T7PNK1	88238	65938	120080	139210	155060	143830
A0A2T7PNK2	13922.3	16531	25236	38059	65508	54741
A0A2T7PNN1	22401	14013	57719			46500
A0A2T7PNN4	89596	158750	283210	31702	140400	243370
A0A2T7PNN5	334720	325430	217780	191800	79103	124370
A0A2T7PNT0	54457	44592	81872	76252	90073	77530
A0A2T7PNT8				20876	14037	2979
A0A2T7PNX7	96863	327480	465500	89140	203230	19341
A0A2T7PNY0	69607	181840	344940		132930
A0A2T7PNZ9	43121	112880	91001		32111
A0A2T7PP40		31608		12470	11752	8074
A0A2T7PP50	947990	766530	917190	1251000	1265600	1056700
A0A2T7PP59				9191.2	18181	9392.6
A0A2T7PP79	19143	40381	29951	100920	56237	68230
A0A2T7PP84				19585	23059	15132
A0A2T7PPA4				32122.7	61183	35185
A0A2T7PPB5				21483	32476	17986.3
A0A2T7PPF9	457670	537060	285620	262950	203450	314110
A0A2T7PPG2				19523	31704	13989
A0A2T7PPI0		202620		576040	96967	224336
A0A2T7PPI7	109490	109600	142550	78063	64578	102890
A0A2T7PPI9	5732100	4229400	4931100	5779200	5877600	7499600
A0A2T7PPK9	27180	25540.7	49442	33857	37517	23791.3
A0A2T7PPL4	161654	478880	6082.4	616370	82119	232830
A0A2T7PPM0	63756	24293	63586	44078	52454	59685
A0A2T7PPM9				660650	86532	249061
A0A2T7PPN2	178910	508890	27840	2890800	244670	1.04516e+06
A0A2T7PPN5		21801		1079000	145940	13007
A0A2T7PPN8				126040	196470	159600
A0A2T7PPR2	1515000	1177200	1350200	2635500	2600500	2322700
A0A2T7PPS6	1346700	972400	1165000	1687800	1886900	1714100
A0A2T7PPS7	389080	195690	369510	312850	330690	503770
A0A2T7PPU6	222230	157620	326710	86725	118010	229250
A0A2T7PQ08	354750	457800	670330	397860	479000	511600
A0A2T7PQ48	4467.3	245650	83372.4	1477700	171860	17766
A0A2T7PQ58	205360	81929	95763
A0A2T7PQ70	62862	39334	44265	89565	197020	82102
A0A2T7PQA0	25850	22842	73707	134100	92118	92704
A0A2T7PQA6				498000	31486	176495
A0A2T7PQE4	290920	202250	204070	315570	314700	265720
A0A2T7PQI0	1741100	2133300	1.29147e+06			2254800
A0A2T7PQI7	43045	65061	73025	129140	93711	85828
A0A2T7PQL2	15034.7	21878	23226	20115	23539	43773
A0A2T7PQM8	27640	121110	170020	18928	22220	68225
A0A2T7PQN4	47593	55590	74808	138090	114880	92622
A0A2T7PQP2	45856	51869	56563	95557	82370	94999
A0A2T7PQQ1				14339	10524	9743
A0A2T7PQQ6	34550.7	42361	61291	78528	56201	62972
A0A2T7PQR8		67790		20769.7	34574	27735
A0A2T7PQT8				57470	33455	22232
A0A2T7PQY6	67571	119460	139560	55158	66051	101860
A0A2T7PR17	35225.3	44802	60874	6881.87	12010	8635.6
A0A2T7PR20	59287	62713	91224	46642	37379	59384
A0A2T7PR23	89786	40362.7	31302	41770	26252.7	36988
A0A2T7PR48	28978	25025	18001	12612.7	23876	13962
A0A2T7PR51	94892	58429.7	80397
A0A2T7PR55	364830	326360	214490	33159	20801	78676
A0A2T7PR87	1000400	1526300	2077600	641340	767280	1044800
A0A2T7PRC6	230000	315150	259020	286050	255410	252770
A0A2T7PRD1	62268	50260	72365	40790	162060	99489
A0A2T7PRF2	320950	488060	254230	35523	61435	106100
A0A2T7PRL5	96764	43634	34138
A0A2T7PRL9				29378	39461	14065
A0A2T7PRN0	95058	120670	121030	58215	97442	104820
A0A2T7PRN6	126560	110530	87262	106410	116780	120320
A0A2T7PRQ1		22511		39801	19341	29349
A0A2T7PRQ9	94908	140510	143340	114910	224720	239560
A0A2T7PRU9	565400	534700	553410	1075800	863520	764620
A0A2T7PS28	39850	26461	60588	48969	64125	67118
A0A2T7PS43	26180	27424	51116	45811	97784	85697
A0A2T7PS52	147930	177990	312920	77173	162130	432520
A0A2T7PS72	157810	128070	324530	400230	204900	295490
A0A2T7PSA1				31593	13006	15096
A0A2T7PSE2	235480	63854	182790	127550	113600	38654
A0A2T7PSF5	171890	249100	190810	345080	295200	196650
A0A2T7PSF7	233010	348180	766750	558520	168520	408920
A0A2T7PSF9	133740	393340	289130	185670	78927	168930
A0A2T7PSG7				13765	7216.1	8672.7
A0A2T7PSI0	153110	229850	202530	255230	165570	492580
A0A2T7PSJ4			68212	79740	132470	106750
A0A2T7PSK8			209570	382300	311290	329870
A0A2T7PSL5	27949	18697	25451
A0A2T7PSQ9	98973			107550	62051	75128
A0A2T7PSR7	14411.7	19086	24149	22371	20422	31323
A0A2T7PSS0	46468	45961	70831	128280	96850	95129
A0A2T7PSV4	93082	81363	107320	168580	92500	113020
A0A2T7PSY6	61030	45137	72355	46773	82366	89871
A0A2T7PSY8	1657100	1213800	1173200	262900	318960	277870
A0A2T7PT19				47475	61617	36364
A0A2T7PT54				18834.3	41280	15223
A0A2T7PT81		132100		182140	63046	81728.7
A0A2T7PT84	82684	627020	236568	1671900	146800	112270
A0A2T7PT85				927150	98107	341752
A0A2T7PT91	162900	1080000	87965	234050	102946	74788
A0A2T7PTA0	465680	518630	536330	671850	412570	371580
A0A2T7PTA4				15738	22471	12736.3
A0A2T7PTB1			76298	171300	120020	121560
A0A2T7PTB5	11074	5260.6	11485	29485	16770	30141
A0A2T7PTD8	4052700	3713700	4560700	8276300	6004600	6198600
A0A2T7PTE6	1788600	1389600	1277200	889410	1349000	1263000
A0A2T7PTG0			24250	51794	23558	38254
A0A2T7PTG5				109240	8196.4	39145.5
A0A2T7PTM8	19651.7	27081	31874	50734	44394	69846
A0A2T7PTS6	138080	194940	174260	104590	178210	134650
A0A2T7PTT2				7826.33	10378	13101
A0A2T7PTU7				26200	42334	36266
A0A2T7PTY7	184440	127860	186440	163200	167570	226620
A0A2T7PTZ3	40865	108410	49758.3	1216200	179930	18107
A0A2T7PU25				24535	29541	44064
A0A2T7PU69	68212	104040	128980	40028	49206	54081
A0A2T7PU88	46848.3	59807	80738	192810	228050	208450
A0A2T7PU89	67044	85992	89194	63822	73198	72873
A0A2T7PU91				23694	14102.7	18614
A0A2T7PUB0	42583.7	65132	62619	65207	59939	57504
A0A2T7PUE0	64596	51066	72451	73127	70387	76580
A0A2T7PUG4	37592	25688	23459	14051.7	17559	24596
A0A2T7PUM1	1718000	189380	384650	1222900	1749600	480190
A0A2T7PUN6	16888.7	21875	28791	40436	36330	38760
A0A2T7PUP8	708490	556210	621070	471310	632310	533020
A0A2T7PUS8				35555	16553.3	14105
A0A2T7PUT2				18821	44468	11995
A0A2T7PUU2	195500	543740	627060	976850	903310	898920
A0A2T7PUY9	100050	1241300	19381	6444400	806390	93791
A0A2T7PUZ0	144770	191470	93155			35008
A0A2T7PUZ2	171560	178160	201100	775320	438180	316860
A0A2T7PUZ6	54319	52013	85717	112640	153650	109270
A0A2T7PV32	112920	151990	106930	157550	132760	132640
A0A2T7PV59	90648	127090	163930	296450	208110	162310
A0A2T7PV73	684830	665240	839190	608290	1209600	353900
A0A2T7PV97	39263	52369	65420	62958	53719	57617
A0A2T7PVA2				23994	15010	21036
A0A2T7PVG5	70991	103240	80227	64649	62801	83839
A0A2T7PVI3	203290	367640	190310	249180	246020	231000
A0A2T7PVK6				23175	18215	11433
A0A2T7PVQ2	153480	129110	170110	364020	381740	308350
A0A2T7PVQ9				48715	29762	25521
A0A2T7PVT4		205940		80871	27268	36046.3
A0A2T7PVZ5	129810	120160	149090	80320	97586	158720
A0A2T7PW29			10445	16801	21492	22220
A0A2T7PW49	1038500	800250	2796100	2195800	1754200	2050700
A0A2T7PWF7	19585	34325	24430	23638
A0A2T7PWG3	33548	25289.3	42320	61092	43486	47654
A0A2T7PWH0	95368	98153	156290	302320	141070	212980
A0A2T7PWH5				100980	139380	80120
A0A2T7PWI0	45770	61625	52774	74400	63068	76941
A0A2T7PWJ1	32091	53518	62186	117420	84536	89329
A0A2T7PWK8	115390	22103	41817	109180	79058	187560
A0A2T7PWL9	35369	44112	61995		38655
A0A2T7PWT6	89999	235260	162430	171890	191270	178950
A0A2T7PWV0	64842	63649	95363	98787	157060	114410
A0A2T7PWV7				43033	24655	29816
A0A2T7PWY2	398430	541310	410790	167723	167650	335520
A0A2T7PWY3	62345	38209	72833	154710	183150	135140
A0A2T7PWY5	56531	63338	43428	57798	56042	49184
A0A2T7PWY8	230540	199570	130300	168720	166840	175850
A0A2T7PX65				24580	18115.7	29767
A0A2T7PXD3	86575	65843	63827	185580	123220	88643
A0A2T7PXI8	445200	156120	264510	28650	204740	66850
A0A2T7PXJ8	279040	232810	173610	173390	178840	171300
A0A2T7PXK8	48198	41668	40733	9738.33	13765	15450
A0A2T7PXM4	4245200	3810100	4052700	3229700	5108300	8167000
A0A2T7PXM8				17393.7	31694	20487
A0A2T7PXN1	26399	31570	43593	19984.3	28907	31046
A0A2T7PXN7	5656800	5431100	5361900	4958000	7633300	11183000
A0A2T7PXP7	21780.3	48379	16962	28033	6087.5	23610
A0A2T7PXR8		19267		34424	32323	36252
A0A2T7PXX1	240860	147870	179110	415300	368410	436980
A0A2T7PXY4	273980	209960	342250	38320	111460	120870
A0A2T7PY00				17408	13060	39164
A0A2T7PY15				38358	63316	51758
A0A2T7PY67			10689	9848.5	7940.83	13974
A0A2T7PY79	8222.6	93985	34069.2	729590	109370	11761
A0A2T7PYA5	110840	120610	110710	45361
A0A2T7PYB7	216810	196420	149710	183117	318070	231280
A0A2T7PYD1	57730	49823	83634	51584	92451	79187
A0A2T7PYE6	211470	439640	320330	103100	172630	247260
A0A2T7PYF9	40078	81473	74793	89373	92573	81786
A0A2T7PYH6			89426	38129.3	43351	71037
A0A2T7PYI0				36162	41091	25471
A0A2T7PYM6	128950	128370	186930	163800	191500	173830
A0A2T7PYN3	60897	38108	81009	54960	68212	82494
A0A2T7PYV0				12294	11550	7948
A0A2T7PYV5	97058	84286	155800	175100	225740	173230
A0A2T7PYY1	67160	72950	128530
A0A2T7PZ24	285707	414690	442430	181620	248750	296110
A0A2T7PZ28	1193600	888580	1352800	1071400	1144300	1438600
A0A2T7PZ98		136980		349710	64724	967.4
A0A2T7PZB4	158750	280810	325350	115930	221740	241880
A0A2T7PZC2	75004	64353	87499	116760	131960	72025
A0A2T7PZD1	236280	430350	258430	663920	498030	381110
A0A2T7PZD7	298190	300600	212430	67819	115560	87897
A0A2T7PZE9	282940	327900	200160	178560	295830	324610
A0A2T7PZF7	50124	32398	34762	80498	118140	84603
A0A2T7PZI7	75403	55346	94269	58811	63489	105570
A0A2T7PZL0	19239	20028	45839	34693	71530	47891
A0A2T7PZL1	21760	25443	86742
A0A2T7PZL5	17029.7	24288	26801		17453
A0A2T7PZP4	57285	78986	46058	39644	50464	51967
A0A2T7PZQ5	308660	275310	155950	252230	252370	208320
A0A2T7PZR1				14578.7	26475	17261
A0A2T7PZW2	7869.1	29606	15674	40762	30943	16693
A0A2T7PZW7	289860	213590	209250	308200	363790	320530
A0A2T7PZZ2				4839.83	8856	5663.5
A0A2T7Q017	199280	209670	328350	45510	108280	161930
A0A2T7Q022	219650	95156	112090	84741	68103	48143
A0A2T7Q024	70281	82005	151010	82252	131540	245510
A0A2T7Q048	112693	89248	248830		181140
A0A2T7Q059		15026		37045	30600	45770
A0A2T7Q089	125240	74717	123170	46489.7	43281	96188
A0A2T7Q0A2	33447	27684	40991	25500	53536	43598
A0A2T7Q0F4			10296	21204	39802	16830
A0A2T7Q0F7				32978	15046.3	12161
A0A2T7Q0G3	22017	18308	47743	58874	73513	90308
A0A2T7Q0I0	28264.7	30264	54530	125030	78746	75792
A0A2T7Q0J8	30815	50483	51357	85195	66473	86594
A0A2T7Q0K0	20289	26171	16971	47224	77438	31072
A0A2T7Q0N5				137230	5860.2	47696.7
A0A2T7Q0Q3	282670	279570	190070	265960	190640	225720
A0A2T7Q0Q5	383100	307900	247930	297890	289600	291210
A0A2T7Q0T9	88524	83573	63114	264920	59092	41003
A0A2T7Q0U4				33232	30234	19229
A0A2T7Q0V5	892660	2631800	1827000	1256500	1215800	2132500
A0A2T7Q0W0	82794	232250	178830	93012	103620	149450
A0A2T7Q0W7	110720	45152	108900	124010	81265	137010
A0A2T7Q0X6	230280	867400	499510	267240	307370	477460
A0A2T7Q0Z0			48581	115620	192680	120750
A0A2T7Q133	139820	110200	125080	174690	170460	160360
A0A2T7Q135	114630	103690	151160	323090	301070	244350
A0A2T7Q154				38841	23656	23714
A0A2T7Q159				14475	18576	24849
A0A2T7Q171	65267	118770	225280	153510	165360	198870
A0A2T7Q191	128480	98219	135020	37261.3	43941	67843
A0A2T7Q1B4	20857	17745	22426	22143	27517	23334
A0A2T7Q1D8				8683	12907	13142
A0A2T7Q1F3	69729	56913	101010	120070	149290	128090
A0A2T7Q1G0	3549600	1338000	2255400	1769300	2866800	1529800
A0A2T7Q1H3	788420	1777700	1195300	345530	330660	1270200
A0A2T7Q1I0		125800		109600	27009	45536.3
A0A2T7Q1I2	1136000	1003900	847930	2897300	1835700	1605700
A0A2T7Q1I6	85894	55315	101180	66868	74405	69331
A0A2T7Q1J1	1499100	1952700	1283700	1113900	1794700	2726600
A0A2T7Q1J7	549030	372360	338640	1514600	986050	896560
A0A2T7Q1M3		101940		48187	50292	34420
A0A2T7Q1Q4	99955	79412	130100	123920	236410	165790
A0A2T7Q1R0	760170	1403500	1620900	824670	613120	1113700
A7J0J1	27863	1044200	74251	12311000	4294300	599810

## Sheet: nor
Accession	PcAc-1	PcAc-2	PcAc-3	PcFr-1	PcFr-2	PcFr-3
A0A0A7HF06	-2.82665	-2.89234	-2.45813	-2.01435	-3.20936	-2.54145
A0A0A7HG21	2.46622	2.60834	2.78805	3.36601	3.42585	3.24415
A0A0A7HI80	2.51962	2.67951	2.65983	2.98494	3.56998	3.26649
A0A2T7NAN2	-0.822149	-1.68103	-0.945355	-3.00393	-2.13724	-2.53131
A0A2T7NAT1	-0.646504	-1.47088	-1.80954	-0.818686	-0.406041	-1.12635
A0A2T7NAX7	1.21501	1.53411	1.04159	-0.0304074	0.100698	-0.758037
A0A2T7NAY2				-2.02429	-2.46139	-1.79043
A0A2T7NAY4	2.81443	1.88268	1.75587	3.64759	2.96645	2.72736
A0A2T7NAZ1	2.24434	2.19034	2.35927	3.944	3.15724	3.06841
A0A2T7NB12	-0.96588	-1.12572	-1.24061	-1.24662	-1.89038	-0.853062
A0A2T7NB36	-1.02061	-1.16732	-0.705715	-0.133315	-0.00212237	-0.254634
A0A2T7NB47				-1.62524	-1.69793	-2.69912
A0A2T7NB65	5.89747	6.43985	5.00648	7.43828	7.62118	7.81796
A0A2T7NB66	-0.29872	-0.0375146	0.0601878	0.660398	0.795765	0.68285
A0A2T7NB67				-0.64356	-0.188363	-0.360451
A0A2T7NB68	2.76474	-0.37291	1.77311			1.18061
A0A2T7NB69	5.4745	5.68342	3.96252	5.76327	6.01279	6.6049
A0A2T7NB71		5.39183		6.10623	7.02294	6.50905
A0A2T7NB89				4.9392	3.50787	4.45462
A0A2T7NBA8	-1.79479	-2.32184	-1.73516
A0A2T7NBD6	-0.593368			-0.591743	0.325233	0.0822791
A0A2T7NBD8	-1.24625	-0.789154	-0.839856	-0.474163	-0.489252	-0.294342
A0A2T7NBG3	4.81467	4.94502	4.07216	3.30955	3.33536	3.8298
A0A2T7NBH0	3.16018	2.90062	1.79258	0.739994	2.8168	1.87931
A0A2T7NBH6	0.421971	1.4455	0.691002	0.481516	1.27931	1.16525
A0A2T7NBQ0	-0.575154	0.175665	-1.36517	-0.614943	0.920921	-0.443655
A0A2T7NBT4	-2.77686	-2.12077	-1.95788	-0.941451	-0.98939	-1.10033
A0A2T7NBT5	3.38923	2.68267	3.6001	2.42186	3.29515	3.17727
A0A2T7NBT8				2.54066	-2.16639	1.12036
A0A2T7NC68	-2.40833	-1.88266	-2.06294	-1.96037	-0.762423	-1.51681
A0A2T7NC87	0.813079	0.0145188	0.329991	0.345645	1.48228	-0.0195426
A0A2T7NC98	3.45089	3.6137	3.16565	1.32741	1.83044	2.31592
A0A2T7NCE0				0.086507	0.41889	1.05935
A0A2T7NCF3	-2.37277	-2.964	-3.06879			-1.82396
A0A2T7NCJ0	-1.56205	-0.842512	-1.44961		-2.10881
A0A2T7NCJ1			-2.75296	-3.03043	-2.63547	-2.1
A0A2T7NCJ9				-3.22086	-1.94129	-2.91183
A0A2T7NCK2	-2.91321	-2.68788	-2.31101	-2.54757	-1.79189	-1.93854
A0A2T7NCX2	0.245875	0.101902	0.138934	0.657437	1.33033	1.03832
A0A2T7NCX8	4.07891	2.81922	2.88086	2.57387	3.80475	3.85903
A0A2T7NCZ5	-0.689211	-0.0485774	0.514636	-1.15498	-0.36579	-0.584694
A0A2T7NCZ9	3.93588	2.11782	1.74941	2.02047	3.13434	2.24316
A0A2T7ND06	-1.46328	-1.1868	-0.898258
A0A2T7ND59	-2.00942	-1.69785	-1.47124	-0.877175	-0.93918	-0.943162
A0A2T7ND66	-2.91431	-2.36603	-2.59274	-2.84804	-1.91003	-1.90406
A0A2T7NDA4	-1.37486	-1.57756	-1.4845		-1.60144
A0A2T7NDE6			-2.48327	-2.55296	-2.23752	-2.39061
A0A2T7NDH0	1.2549	1.10023	0.499838	1.77299	1.75084	2.30035
A0A2T7NDH9	3.11696	1.64885	0.168595		-0.186051
A0A2T7NDL3	2.92082	1.46033	2.09916	-1.01558	1.04026	0.56275
A0A2T7NDS5	1.84432	2.17588	2.39795	-0.506796	-0.263937	0.521705
A0A2T7NDX3	6.40429	6.06261	7.01698	6.33515	6.60842	6.5636
A0A2T7NDZ2	-1.36802	-1.08287	-0.884916	-1.17546	0	0.0273195
A0A2T7NE13	-0.694589	-0.250883	-0.307501	0.603635	0.347865	0.119492
A0A2T7NE41	-0.947572	-1.41334	-0.777841	1.12594	0.531292	0.235729
A0A2T7NEA9	-2.73261	-1.99302	-2.64859	-1.39017	-1.04553	-0.593756
A0A2T7NEB4	1.25606	1.24828	1.3494	1.9345	1.88468	1.69833
A0A2T7NEC1	-0.545114	-0.252276	0.00753695	0.805735	0.620872	0.376613
A0A2T7NEF5				-1.41025	-1.36167	-1.90047
A0A2T7NEG3	-1.13442	-0.625178	-0.188926	0.0358174	0.115213	0.286499
A0A2T7NEK4	0.460365	1.382	1.32784	2.08195	2.01666	1.67024
A0A2T7NEN7	0.0642866	1.08902	-0.397371	0.921025	0.519378	0.8382
A0A2T7NEV5	-1.28986	-0.0413344	-0.00126	-0.738123	0.314992	0.398637
A0A2T7NEW2	-1.34758	1.20205	0.63517	-1.20801	0.177453	-1.98499
A0A2T7NEX8				1.15563	-2.51951	-0.21315
A0A2T7NF09	1.89424	-2.29128	3.23752	0.526958	0.483466	1.96684
A0A2T7NF12	-2.34291	-0.273368	1.19799	-0.32145	-2.29608	0.0984599
A0A2T7NF13				-2.70863	-1.54285	-1.96582
A0A2T7NF14	-1.25062	-1.34535	-1.72185	-0.389538	-0.112317	-1.03308
A0A2T7NF27	-1.04529	-0.12281	1.24885	0.166521	-1.97436	0.483958
A0A2T7NF31	0.78488	0.714434	1.0497	-2.22682	-1.31205	0.038331
A0A2T7NF33	2.93444	3.05829	3.10173	2.70288	2.92493	3.09042
A0A2T7NF35	-1.90744	0.0986911	1.54676	0.133196	-2.19675	0.741411
A0A2T7NF53	-1.58719	-2.43024	-1.67843			-2.38869
A0A2T7NF79	-2.98518	-2.55866	-2.54374			-2.27758
A0A2T7NF97	0.391572	-0.346187	0.724697	1.52519	1.52221	1.32738
A0A2T7NFE5	1.87951	1.95466	1.97843	3.10606	2.96385	2.65662
A0A2T7NFF9	-2.39682	-2.16281	-1.80078	-1.21306	-1.19544	-1.68841
A0A2T7NFN0	-0.841277	-0.448517	-0.569305			-2.36694
A0A2T7NFN3	-0.833788	-0.519064	-0.504193	0.196624	0.0525045	0.213166
A0A2T7NFQ7	-3.14452	-3.00795	-2.48292	-3.54401	-2.86748	-2.85063
A0A2T7NFS7	-3.57132	-3.56616	-3.57291		-2.10001
A0A2T7NFT0	-0.561578	-0.516521	0.209797	-0.460772	0.129446	0.314622
A0A2T7NFU4	1.99855	2.10622	1.89525	1.52361	2.83544	2.69246
A0A2T7NFV4				-0.453221	-0.396427	-0.984929
A0A2T7NFV7	1.94578	2.38182	2.38125	2.40649	3.14993	2.91949
A0A2T7NFV8			-2.01552	-0.941097	-1.53124	-1.7686
A0A2T7NFX2	-2.16166	-2.72909	-1.56621	0.304025	-0.0224651	-0.519817
A0A2T7NFX5	1.08014	0.720629	1.05049	1.86414	2.14714	1.84705
A0A2T7NG09	-3.99808	-1.31386	-1.58626	-0.320141	-1.00184	-0.814626
A0A2T7NG51	-1.61913	-1.9376	-1.22902	-0.594221	-0.894736	-0.603853
A0A2T7NG67	-0.686929	-1.29189	-0.768221	0.512234	0.787772	0.375314
A0A2T7NG99			-0.739844	-0.895558	-0.410132	0.241315
A0A2T7NGH1	-0.654665	-2.54358	-0.632175	-1.40525	-0.68784	-0.506648
A0A2T7NGJ8	-2.19818	-2.40728	-1.66887	-1.69137	-1.4462	-1.22526
A0A2T7NGK1	0.31535	0.201275	-0.242928	0.171435	0.536798	0.401425
A0A2T7NGP1	-1.03748	-0.594091	-1.54514	-0.581616	-0.219758	-1.1831
A0A2T7NGT0	2.46066	2.20585	2.43996	3.29294	3.00458	3.11662
A0A2T7NGT7	-0.658393	-0.955966	-0.766292	-2.49583	-1.28533	-1.20551
A0A2T7NGU2	-2.8344	-3.0783	-1.97446	-1.50441	-1.80744	-1.94502
A0A2T7NGU8				-2.57846	-1.61469	-1.91344
A0A2T7NGX0				-2.68539	-1.6151	-1.80503
A0A2T7NGZ1				-1.2728	-0.738586	-2.8428
A0A2T7NGZ3	0.258747	1.21705	0.389274
A0A2T7NGZ7	-0.528429	0.227261	0.868078			-2.00564
A0A2T7NH12	-1.93002	-2.97439	-3.02467	-2.75869	-2.03194	-2.11771
A0A2T7NH15	-1.63389	-0.597232	-2.12658	-2.47418	-1.16475	0.225016
A0A2T7NH69	-2.65212	-2.44733	-2.03563	-2.2977	-2.23059	-1.59605
A0A2T7NH78	0.877603	0.255328	0.843021	0.603728	0.848258	0.970637
A0A2T7NHC9	0.51135	-1.37957	-0.92409
A0A2T7NHD8	0.392092	0.777711	0.869595	0.682457
A0A2T7NHF3				-0.000991981	-0.437085	-0.710146
A0A2T7NHJ6	1.166	0.918226	1.2633	1.69861	1.56081	1.80002
A0A2T7NHK7	-1.76416	-2.30075	-2.79439
A0A2T7NHM1	-0.645225	-0.615781	-0.20205	-0.687395	-0.19908	-0.113098
A0A2T7NHN8	-0.971415	-0.278352	-0.822869	0.393342	0.792122	0.758
A0A2T7NHP2			-0.692059	-0.743402	-1.2037	-0.515954
A0A2T7NHP7				0.131903	-1.00567	-0.825422
A0A2T7NHS3	1.0533	1.83061	1.24146	0.918404	1.00029	1.23488
A0A2T7NHT8				1.58793	1.3011	2.09771
A0A2T7NI07			0.454511	2.22538	1.08202	0.497809
A0A2T7NI40		-4.49194		1.86255	0.0716522	-3.82986
A0A2T7NI48	1.2135	3.3969	4.28461	3.12279	2.36312	2.76634
A0A2T7NI49				0.860285	-2.89228	-0.513677
A0A2T7NI52	5.17387	4.75677	4.84013	6.32	5.91003	5.90924
A0A2T7NIB2	3.08182	3.43214	3.58895	4.98488	4.58854	3.97838
A0A2T7NIH5	0.859449	-0.360591	1.96433	1.3849	1.57955	1.77104
A0A2T7NIH7	0.0248777	-0.381761	0.312045	-1.00545	-0.131104	0.924871
A0A2T7NII5	1.16385	1.49679	1.21458	-0.349261	-0.0294791	0.795482
A0A2T7NIJ8	-1.70583	-2.30158	-1.77435	-2.32938	-1.76894	-1.63236
A0A2T7NIK1	2.0985	1.73637	2.50681	1.01234	2.24158	2.37025
A0A2T7NIK4		-1.97311		-1.03919	-0.0868219	-0.689895
A0A2T7NIL2	1.21388	1.53558	1.32899	-0.0832007	0.342656	1.24662
A0A2T7NIM5	-1.24132	-0.12754	-1.96003	-2.1698	-2.62402	-1.47378
A0A2T7NIR4				-1.74103	-2.3233	-2.5084
A0A2T7NIR6	-1.65552	-1.29347	-1.21366	-0.0978013	-0.453901	-0.453612
A0A2T7NIS9				-0.154729	0.313057	0.0530163
A0A2T7NIU7	-1.11512	0.518285	-0.55732	1.19903	0.905586	-0.00870863
A0A2T7NIX0	-0.654159	-1.37135	-0.963513	0.619397	0.47948	0.483739
A0A2T7NIZ5	1.26326	0.219834	0.864416	0.900454	1.83137	1.52756
A0A2T7NJ17	1.61605	1.93941	2.08254	2.73093	2.45771	2.61934
A0A2T7NJ21	-0.365645	1.53719	0.251443	4.26331	3.68566	-0.222735
A0A2T7NJ50	-1.23027	-0.838691	-0.171658	0.369965	-0.00698095	-0.212576
A0A2T7NJ83	2.34623	1.21688	1.8925	1.46108	2.24272	1.96177
A0A2T7NJC4				-2.10395	-1.79173	-2.45807
A0A2T7NJB1	-0.75812	-0.945881	-1.6069	0.297585	0.868336	0.522879
A0A2T7NJF1	0.319685	0.565932	1.71702	-0.516679	0.193326	-0.13207
A0A2T7NJG9				-3.63329	-3.70051	-3.1877
A0A2T7NJQ6	-0.453814	-0.0419012	-0.162184	-2.35074	-1.74965	-1.58515
A0A2T7NJR7		-1.05729		-0.452794	-0.781144	-1.09576
A0A2T7NJU7	-1.85595	-3.05832	-1.47645	0.0276411	0.294413	-0.299954
A0A2T7NJV6	-0.822666	-0.822094	-0.430069	-0.497113	-1.06007	-0.680998
A0A2T7NJV7	-0.151165	-0.611169	0.0236093	0.559908	-0.197044	0.413788
A0A2T7NK17	1.52059	1.47259	2.19634	1.99005	1.85185	2.40886
A0A2T7NK18	0.723771	-0.46277	-0.772776	0.754762	0.871134	0.988899
A0A2T7NK23	-2.20652	0.311598	1.68682	-2.18647	-0.17786	1.30138
A0A2T7NK28	0.821862	0.820588	0.273388	1.57225	2.44479	1.95451
A0A2T7NK44	-1.5757	-2.42471	-2.17251	-0.570066	-1.79606	-1.65487
A0A2T7NK56	3.54684	3.46617	3.36608	4.4904	4.22575	3.66196
A0A2T7NK64	5.06428	4.88684	4.84435	5.79811	5.71608	5.64913
A0A2T7NK72	0.358128			-0.526583	-0.795205	0.0150863
A0A2T7NK87	-2.13668	-1.84746	-1.58128		-3.07527
A0A2T7NKA5	2.15313	2.41309	-0.445645	2.08766	1.18369	1.27115
A0A2T7NKB5	2.59099	2.23544	1.89701	0.329276	1.92322	1.36595
A0A2T7NKB9				-0.60268	0.107137	0.0563955
A0A2T7NKD8	-0.617002	-0.429648	0.306862			-2.46643
A0A2T7NKF8	5.31774	5.51814	4.07058	2.81468	3.68109	3.75128
A0A2T7NKG0	3.34781	4.56172	3.37327	2.7613	3.03324	4.27375
A0A2T7NKG1				1.59594	-0.241678	3.16182
A0A2T7NKG3	5.35168	5.62535	3.92628	2.66422	3.51828	3.44071
A0A2T7NKG8	6.2765	7.39825	5.76743	5.62739	5.57248	7.16897
A0A2T7NKH2	6.12694	6.44022	5.09312	5.01783	5.12051	5.8745
A0A2T7NKH4	5.01089	5.18956	3.90534	3.28774	3.86276	3.98313
A0A2T7NKN6	0.360405	0.280254	0.582483	0.965811	1.55815	1.05021
A0A2T7NKP5	3.96721	3.72989	4.14209	4.79203	4.45686	4.65437
A0A2T7NKR3	0.889869	1.69305	2.31286	-2.18899	-0.523198	-0.415091
A0A2T7NL00	-0.0734692	-0.230341	0.277134	-0.0818356	0.758197	0.52714
A0A2T7NL49			-3.64903	-3.28735	-1.62212	-1.08327
A0A2T7NL57	8.10804	8.07498	8.26943	8.4559	8.45187	8.69636
A0A2T7NL61				-2.19283	-1.34637	-1.69356
A0A2T7NL75	-1.86848	-1.671	-1.38889	-0.384518	-1.2165	-0.855694
A0A2T7NL78	-1.53603	-1.56643	-1.66691	-0.760603	-1.16211	-1.1465
A0A2T7NL95	1.78017	0.607003	1.11616	3.14043	2.5919	2.24313
A0A2T7NL97			-0.863149	0.261404	0.416075	0.26319
A0A2T7NL99	0.297758	-0.802946	-0.452023	-0.797118	-0.124366	-0.0999309
A0A2T7NLD7	0.147272	-1.89541	-0.989559			-1.66004
A0A2T7NLG3	-1.09265	-1.55228	-0.912103	-0.415963	0.478616	0.266762
A0A2T7NLP8	2.51557	2.33246	2.82678	2.44152	3.32172	3.07592
A0A2T7NLR4	0.81963	0.231489	0.0635662	0.431448	0.973036	0.995372
A0A2T7NLS4	-1.76674	-1.60134	-1.12378			-1.43414
A0A2T7NLS5	3.31642	2.15717	2.89667	2.63695	2.41647	3.85935
A0A2T7NLS9	1.36336	1.26097	1.26864	1.67356	1.42333	2.95894
A0A2T7NLT0	1.6037	1.09592	1.42742	2.34715	2.02252	3.30408
A0A2T7NLT4			-3.31954	-3.45474	-2.49785	-3.11247
A0A2T7NLT6	3.29267	2.44497	2.16282	0.797771	-0.280814	-0.654219
A0A2T7NLT9				-3.76367	-3.37663	-2.82771
A0A2T7NLU2	2.43896	1.94797	0.176752	1.90916	-1.29804	1.82757
A0A2T7NLZ0	-0.908675	-1.61777	-0.871743	-0.433955	0.367469	-0.103928
A0A2T7NLZ4	-3.16454	-3.08307	-3.87722	3.78414	0.252098	2.42566
A0A2T7NM03	1.3671	1.481	0.696142			-0.844368
A0A2T7NM24				-3.90282	-2.81986	-3.78227
A0A2T7NM32				-1.06998	-2.66904	-2.15084
A0A2T7NM46	-1.7153	-1.53059	-1.33534
A0A2T7NM50		3.32138		2.07218	0.984333	1.12994
A0A2T7NM54		2.18056		1.92129	-0.438532	0.692919
A0A2T7NM55	3.5257	3.2433	-1.1782	3.81848	3.4883	3.42924
A0A2T7NM56				-2.84458	-2.68762	-1.62653
A0A2T7NM64	1.67449	1.04793	0.476222	1.08586	1.3001	1.47108
A0A2T7NM65		1.30954		0.366453	-2.34133	-0.910664
A0A2T7NM71	0.90998	0.90012	0.977022	0.779896	0.460585	1.04828
A0A2T7NM74	-1.70312	-1.17206	-1.24043
A0A2T7NM76	2.09378	1.50927	2.29205	2.17049	2.31659	2.51496
A0A2T7NMB4	-0.335318	-0.859621	-0.875112	-1.16332	-0.161181	-0.687326
A0A2T7NMC6	-0.0260277	-0.495661	0.293463	-0.34005	0.310512	0.350525
A0A2T7NME6	0.269932	-0.0551416	0.462303	1.13352	1.38859	1.21284
A0A2T7NMQ0				-0.784562	-0.710616	0.310179
A0A2T7NMR2	-0.605559	-0.202512	0.280767	-0.569835	-0.63083	0.549093
A0A2T7NMR3	0.624879	0.0607867	-0.447671	0.569008	0.783409	0.786269
A0A2T7NMR6			-1.54746	-0.566747	0.151552	-0.658591
A0A2T7NMS4	0.26969	-0.140172	0.536769	-1.68539	0.252982	1.4131
A0A2T7NMT4	-0.457899	-0.164755	0.107482	0.187198	-0.011204	0.000727819
A0A2T7NMV7	-2.48315	-2.33257	-1.83053	-0.799451	-0.762525	-1.12194
A0A2T7NMW4		-2.25108		-2.83903	-2.11095	-2.19948
A0A2T7NMW6	1.47226	0.363503	0.414817	1.86134	2.22353	1.39369
A0A2T7NMX4	-1.51326	-1.31198	-0.912103	-2.54757	-1.06359	-0.326172
A0A2T7NN00		-4.69839		-3.47749	-3.59902	-4.04915
A0A2T7NN41	-0.0769767	0.314863	1.01185	1.53221	0.781048	1.93609
A0A2T7NND3	-0.717792	-0.90677	-0.573816	-1.62376	-0.201223	-0.356403
A0A2T7NNE1	3.51143	3.13871	2.84279	2.98046	1.53249	3.57023
A0A2T7NNG1	1.47646	1.9379	1.56023	0.765968	0.530355	1.19668
A0A2T7NNG5	1.44934	1.50874	1.56722	2.26253	2.03564	1.90114
A0A2T7NNH3	1.2538	1.42329	1.89991	1.83541	2.26536	2.55265
A0A2T7NNH5		2.76657		1.13507	0.61764	2.44131
A0A2T7NNM0	-0.800447	-0.403994	-1.83646			-1.75415
A0A2T7NNM2	-2.01104	-2.14237	-2.83234	-0.548088	-0.808122	-0.866272
A0A2T7NNQ2	-0.641621	-1.24314	-1.15743			-1.12308
A0A2T7NNV2	-2.1254	-3.0029	-2.78872		-2.0181
A0A2T7NNX7				-1.85607	-2.59314	-2.26707
A0A2T7NNY6	0.0321789	0.23979	-0.94822	1.22253	1.01673	1.21045
A0A2T7NNY7	0.977833	1.18913	-0.0633348	1.51932	1.6081	1.7038
A0A2T7NNZ5	1.1315	1.22137	0.0424426	1.48703	1.55155	1.67807
A0A2T7NNZ6	-0.179824	0.0895344	0.301456	-0.0739111	-0.244313	0.06291
A0A2T7NNZ9	-0.60736	-0.976541	-0.0381576	0.745412	1.20257	0.956648
A0A2T7NP26	-0.393014	-0.672554	-0.795221	-0.321078	-0.405941	0.026462
A0A2T7NP58				-0.534831	-0.136782	-0.225205
A0A2T7NP82				-2.80302	-1.72199	-2.67867
A0A2T7NP91				-0.581595	-2.54984	-1.74185
A0A2T7NPA0	-0.882785	0.0172419	-0.260503	-2.67043	-1.08708	-0.382539
A0A2T7NPA3	0.785389	2.07464	1.13579	1.49278	2.44213	2.03802
A0A2T7NPA8	0.976423	2.0918	1.30227	1.89384	2.80666	2.45859
A0A2T7NPC4	1.81241	2.97131	2.04492	2.34411	3.37221	3.02209
A0A2T7NPF2	-0.527566	-0.836403	-1.02723	0.520257	0.497384	0.162715
A0A2T7NPH0	-2.27823	-3.20066	-1.97813	-1.42859	-1.83825	-1.60153
A0A2T7NPJ2				-2.02969	-1.91791	-0.92897
A0A2T7NPM3	-0.942316	-0.359248	-1.36827	1.07158	0.326913	-2.42148
A0A2T7NPM8		-4.3926		-0.834236	-6.20841	-5.7283
A0A2T7NPQ7	4.32234	5.00455	2.8514	5.4928	5.42728	6.26491
A0A2T7NPR4	-2.24511			-2.95043	-2.10998	-2.71061
A0A2T7NPR6	-2.07421	-2.09426	-1.30562
A0A2T7NPS2	3.55829	4.44775	2.23837	5.63262	5.15659	5.97867
A0A2T7NPS7	3.70915	4.4663	2.13013	5.20904	4.94074	5.61894
A0A2T7NPT5	-1.23075	-0.177854	-0.872734	1.36387	0.915509	0.54111
A0A2T7NPU4	-2.67581	-2.13219	-1.0259	-2.8155	-2.20076	-2.06245
A0A2T7NQ24	0.951194	0.0408077	0.208817			-0.577975
A0A2T7NQ26	1.52278	0.796775	0.531725	1.2996	2.26702	1.87046
A0A2T7NQ31	0.356989	-0.465581	-0.0363483	-0.0113778	0.595811	0.628964
A0A2T7NQ34	-0.889477	-0.530711	-1.12746	-0.49302	-0.261447	-0.651809
A0A2T7NQ47				-1.78615	-0.562553	-1.07573
A0A2T7NQ49				-2.28183	-1.9162	-2.28511
A0A2T7NQ52	-0.412122	-1.22131	-0.61933	-2.44078	-1.98575	-1.55413
A0A2T7NQ63	1.8024	0.959728	0.69653	1.64911	1.92295	1.74626
A0A2T7NQ80	-4.36454	1.30993	-3.59422	5.0538	2.00891	-1.26906
A0A2T7NQ84	1.31405	2.80566	-4.75751	4.75458	1.13322	-3.83228
A0A2T7NQ87			-3.13198	3.6006	0.850345	-1.20222
A0A2T7NQ89	-0.918771	0.64368	0.0682587	0.238412	1.40828	1.138
A0A2T7NQA7	2.30123	3.11807	3.50335	2.78109	2.08405	2.68987
A0A2T7NQB1				4.26257	2.29545	-1.79511
A0A2T7NQC1			-3.15591	-1.9418	-1.70375	-2.33542
A0A2T7NQF0	0.602069	-0.871938	0.0288037	0.15155	0.0871691	0.477918
A0A2T7NQJ3	1.20053	0.722216	1.37478	0.810428	1.22796	1.15413
A0A2T7NQK2	1.33371	0.741364	0.253769	0.807436	1.08618	1.27051
A0A2T7NQK8	-3.43253	-2.98572	-1.90721	-2.69325	-1.74153	-1.41517
A0A2T7NQN3	2.38435	2.58207	1.59292	2.82237	3.30052	3.7009
A0A2T7NQN5	-0.414651	-0.621192	-0.0881557	-1.48441	-1.32586	-0.487183
A0A2T7NQP4	-0.975381	-0.196079	-0.947151	-0.670454	-0.199425	-0.734997
A0A2T7NQQ8	-1.60227	-1.71737	-1.11417	-0.732228	-0.783576	-0.873976
A0A2T7NQS1	-0.345431	0.332025	0.620991	-0.495894	0.259154	0.43117
A0A2T7NQS2	0.00222508	-0.127058	-0.337583	0.0192784	-0.143345	0.287001
A0A2T7NQV9	-0.991635	0.24177	0.104088	0.101329	0.465278	0.805338
A0A2T7NQX0	4.49105	4.00755	2.56522	6.37865	5.65488	7.43651
A0A2T7NQX3	4.34408	2.33386	3.0134	5.20843	6.0815	6.95675
A0A2T7NR35	-0.955904	-1.22044	-1.17421	-0.35349	0.434668	-0.321932
A0A2T7NR40				1.21101	-3.73719	-0.217037
A0A2T7NR41	-0.943775	-0.847433	-0.257172
A0A2T7NR45	-0.330848	-0.705915	-0.482123	0.111986	-0.51243	-0.0143167
A0A2T7NR58	-2.23779	-1.92401	-1.70135	-0.720299	-0.815621	-0.796944
A0A2T7NR70	-1.25696	-1.38834	-0.241722	-0.0830506	0.482282	-0.0961416
A0A2T7NRB8				0.244643	-0.389081	-0.542377
A0A2T7NRC1	-2.62466	-1.94835	-1.79369	-1.87595	-2.01263	-1.82624
A0A2T7NRE0	0.14516	0.0388436	0.392539	-0.350886	0.0187543	0.511098
A0A2T7NRE9	-2.9366	-2.51875	-2.48736	-3.62198	-2.88515	-2.99198
A0A2T7NRF5	0.0818642	-0.0386453	0.436198	-0.669214	-0.561065	0.288884
A0A2T7NRG4	-2.19014	-1.57084	-1.94871	-1.40098	-1.82438	-1.51655
A0A2T7NRH6	-1.67268	-1.28617	-0.82229	-1.28853	-0.69301	-0.536326
A0A2T7NRL3	0.417168	-1.78778	-2.09616	-2.04075	-0.74957	-1.98894
A0A2T7NRN6	-1.03087	-1.32121	-1.53693	-1.36022	-0.17307	-0.18775
A0A2T7NRT2		-1.82465		-1.84148	0.115075	-1.05141
A0A2T7NRU9	2.15444	2.34723	1.40809	1.67989	2.64644	1.7156
A0A2T7NRX0	-0.57461	-0.465315	-0.334324	-0.609875	-0.281636	-0.296354
A0A2T7NRY6	-1.0272	-1.58374	-1.00164	-1.15746	-0.432531	-0.428745
A0A2T7NRZ8	7.26019	6.94269	7.78216	6.8057	7.27068	7.39695
A0A2T7NS02	5.88968	5.47644	6.39664	6.61986	6.64202	6.77892
A0A2T7NS09	-2.94986	-3.34828	-2.66319	-1.78923	-2.59529	-2.81471
A0A2T7NS23	4.76634	5.41075	5.82896	5.03275	5.1212	5.41548
A0A2T7NS27	-1.22514	-0.0515703	0.153728	1.15696	0.853012	0.25268
A0A2T7NS94	8.40679	8.89832	5.95172	9.64617	9.43237	9.10942
A0A2T7NSA0	-0.147376	0.950711	-0.188208	-0.556363	-0.741022	0.675767
A0A2T7NSG4	-1.1162	-1.63879	-0.924719	-1.01038	-0.957056	-1.32898
A0A2T7NSH0	0.711963	0.920991	1.29372	0.845539	1.06361	1.74013
A0A2T7NSK6	2.24849	2.07226	1.92706	2.90619	3.16518	2.67488
A0A2T7NSL3	1.61795	0.806253	1.12537	2.21825	1.12594	0.859727
A0A2T7NSL7			-2.03676	-1.22553	-0.497871	-1.24358
A0A2T7NSM6	-1.3461	-0.602239	-1.15653	-0.93242	-1.08896	-0.998154
A0A2T7NSP3	-2.42107	-2.39738	-1.98116	-2.85643	-2.61515	-1.827
A0A2T7NSR2	-2.34377	-2.25154	-1.65468	0.225627	-0.748508	-0.990399
A0A2T7NSR9				-1.27874	-0.907489	-1.16394
A0A2T7NST7			-1.22312	-0.582019	-0.301519	0.423762
A0A2T7NSU2	1.3641	1.25567	1.61652	1.44592	1.82764	2.05135
A0A2T7NT31	-1.65906	-2.12491	-1.65734	-0.378354	-0.884481	-0.756612
A0A2T7NT58	-1.30872	-0.938844	-1.42465	-0.833378	-1.37507	-0.854308
A0A2T7NT95	3.71205	2.16284	3.02437	0.611909	1.96126	2.14373
A0A2T7NTB3	-2.65132	-2.14158	-2.28961	-1.79094	-2.13837	-1.87106
A0A2T7NTC9	3.80075	3.69938	3.84334	2.96298	4.00061	4.38781
A0A2T7NTD6	1.16568	1.01111	0.702579	0.391184	1.22829	2.36077
A0A2T7NTE8	0.705262	0.495519	-0.0554605	1.12178	0.724366	1.42411
A0A2T7NTJ7	0.580846	0.177492	-0.2504	1.87924	1.01406	0.507329
A0A2T7NTP8	4.10052	3.92468	0.65722	4.40886	3.7658	4.19678
A0A2T7NTQ5	1.15188	0.242818	-0.199169
A0A2T7NTR5	0.751964	0.555479	0.860467	0.149635	0.637114	0.812599
A0A2T7NTS6	1.33638	-0.174665	0.296747	1.67058	2.39824	2.17515
A0A2T7NTU0				-1.6848	-1.9595	-1.15375
A0A2T7NTU5	-1.59798	-1.36834	-0.998842	-1.84896	-1.25576	-1.45193
A0A2T7NU45	-1.19842	-1.05214	-0.543028	-1.76255	-0.174801	0.362258
A0A2T7NU51	-0.27729	-1.47175	-1.21109	-0.383778	0.153041	-0.518082
A0A2T7NU57	-1.08937	-0.44119	-0.883034	-0.522569	-0.368565	-0.509285
A0A2T7NU84			-2.45061	-1.62568	-1.79305	-0.911855
A0A2T7NU96				-2.42702	-0.333382	-1.23385
A0A2T7NUA9	-0.808693	-1.19085	0.106312	-0.975095	-0.664765	0.0119889
A0A2T7NUB4	0.437006	0.195636	1.29588
A0A2T7NUC7	-0.962946	-0.1031	-0.00302584			-2.61044
A0A2T7NUD4				-2.66467	-2.7312	-3.21055
A0A2T7NUD7	-3.10642	-2.6059	-2.81321	-1.11849	-2.19186	-1.56366
A0A2T7NUF8	-2.89224			0.960216	-0.180381	-0.0125377
A0A2T7NUF9	-2.50791	-2.15684	-2.00139
A0A2T7NUI4	0.764568	0.238273	0.576753	1.80574	1.02193	1.43054
A0A2T7NUJ0	4.58372	3.93569	2.75947	2.97642	2.69496	2.82386
A0A2T7NUJ2	2.64215	2.80432	2.82813	2.9632	2.72984	3.06349
A0A2T7NUK8	-1.28199	-1.53402	-1.15782
A0A2T7NUL5	-0.203555	0.143	0.630947	-0.632581	0.307963	0.518713
A0A2T7NUL8	2.70419	2.39276	2.62808	2.15874	2.26138	2.83275
A0A2T7NUP0	-0.542142	-0.588429	-0.498221	-1.13156	-0.6042	-0.6947
A0A2T7NUR5	-2.6722	-2.23343	-2.24194	-2.79566	-2.11799	-2.10342
A0A2T7NUR7	-3.24352	-2.0363	-3.25563
A0A2T7NUT6	-0.771169	-0.606802	0.00226522	-0.194314	-0.184067	-0.0892936
A0A2T7NUW5				-2.44242	-2.51159	-2.5116
A0A2T7NUY3	1.43083	0.885142	0.276198	0.947417	1.12083	1.27083
A0A2T7NV21	-0.738424	-0.429976	0.604353	-0.831234	-1.42562	-0.916274
A0A2T7NV30	3.13636	3.0575	3.91989	4.77273	4.78938	4.14349
A0A2T7NV37	8.04054	7.19135	5.67938	6.23566	6.75976	7.052
A0A2T7NV41	-1.74854	-1.18828	-1.43991	-1.49368	-1.486	-1.49703
A0A2T7NV43	-1.32949	-0.905652	0.165903	-0.348611	-0.972763	-0.569308
A0A2T7NV93	0.547865	-0.1513	-1.36161		-1.64815
A0A2T7NVA1				-0.781344	-0.661502	-0.894828
A0A2T7NVA4	-0.264061	-0.731652	-0.586922	-1.6197	-1.29442	-0.668496
A0A2T7NVB4	6.86452	6.0856	4.18959	5.27612	5.91186	6.755
A0A2T7NVB7	1.78471	1.15213	1.21523	3.232	2.71358	2.81306
A0A2T7NVC2	1.5319			2.8515	2.65568	2.8559
A0A2T7NVC6	3.38616	0.907111	1.5356	-0.056732	1.38802	1.57756
A0A2T7NVD6	-1.93806	-1.25692	-1.16735	-3.06965	-1.38183	-1.46974
A0A2T7NVD9				-2.34953	-2.00984	-2.68878
A0A2T7NVG2				0.248226	-0.389337	0.0688109
A0A2T7NVH0	2.7804	2.8251	2.90668	2.37688	2.62719	3.04256
A0A2T7NVH4	-0.155078	0.121015	0.277446	-0.747011	-0.207896	-0.315891
A0A2T7NVH7	3.15647	2.52753	1.08646	2.8756	2.17915	2.49373
A0A2T7NVI1	0.721736	0.607093	-0.0913277	0.334453	0.235074	1.15089
A0A2T7NVI3	0.245383	0.268759	0.353445	0.811397	0.498343	-0.000728187
A0A2T7NVJ3	2.31168	2.12323	2.75883	2.0005	2.25937	2.61904
A0A2T7NVJ5	6.31995	4.46474	4.81722	4.11644	5.41401	5.08373
A0A2T7NVL7	5.47679	4.87642	4.72227	4.89375	5.65157	5.55967
A0A2T7NVM2	4.24475	3.29917	3.54861	3.7762	4.60254	4.30308
A0A2T7NVM6				-2.33288	-2.30497	-2.44699
A0A2T7NVN2	5.4765	4.81886	4.52813	4.6875	5.37442	5.23895
A0A2T7NVP0	0.647335	-0.12016	0.0836721	1.36486	0.470715	0.418497
A0A2T7NVR9	-2.00869			-0.788643	-0.306143	-2.79277
A0A2T7NVS4	-0.392496	1.00385	1.8924	-0.814993	-0.772742	-0.238415
A0A2T7NVT0	-1.56921	-0.901155	-1.38796	-0.294131	-0.951431	-1.06049
A0A2T7NVV1				-1.5155	-1.66264	-1.51756
A0A2T7NVV2	-2.52397	-3.33534	-1.77724	-0.808528	-1.21937	-1.38208
A0A2T7NVZ0	-0.540314	-0.638317	-0.318767	0.432393	1.01443	0.421476
A0A2T7NW05	-0.100439	-0.62206	0.0012589	-0.0573657	0.115352	0.388721
A0A2T7NW16			-0.264763	0.935689	0.858	0.240148
A0A2T7NW45	-3.17492	-2.83532	-2.71981	-1.55326	-1.63617	-1.14487
A0A2T7NW55	0.0635369	-0.0747108	-0.363987	0.49796	0.36151	0.375668
A0A2T7NW83		-2.14846		1.96033	1.12214	1.09944
A0A2T7NW90	-1.65438	-0.197325	-5.37679	5.34853	1.26386	-1.47178
A0A2T7NW95	-0.569682	-0.42874	0.419533	-1.45849	-0.91102	-0.645825
A0A2T7NWA2			-2.39702	-1.10298	-1.46987	-1.69544
A0A2T7NWA4	-1.58557	-2.31294	-0.298985	-1.24209	-1.73355	-0.475777
A0A2T7NWA8				-1.13199	-0.793371	-1.47182
A0A2T7NWA9	-2.00295	2.39669	-2.16894	6.84221	3.83173	1.05516
A0A2T7NWB7	-2.65693	-3.32565	-1.64827	-3.20305	-2.47911	-2.55904
A0A2T7NWB9				-1.3918	-0.714914	-0.698774
A0A2T7NWD7	-1.85759	-1.314	-1.8676	0.430292	0.252351	0.0161021
A0A2T7NWD8			-3.41706	-1.90431	-2.02079	-3.17228
A0A2T7NWD9				-2.10767	-3.0593	-3.11154
A0A2T7NWF5	2.67677	5.65745	4.17342	5.8916	5.44082	5.5542
A0A2T7NWF9	-2.74774	-0.852445	-2.30983	0.375326	0.465713	-0.298049
A0A2T7NWJ8	-2.19117	1.29873	-0.861478	-1.69779	-0.657463	-1.49617
A0A2T7NWK6	-1.7675	-1.27463	-1.38889	-0.315179	-0.278824	-0.255677
A0A2T7NWL0	-2.55418	-3.51841	-3.4318	-1.84021	-0.64013	-1.67098
A0A2T7NWR9		-1.87416		0.284617	-2.49031	-1.00079
A0A2T7NWS0	3.50938	3.11139	3.38308	3.23823	3.38252	3.6918
A0A2T7NWS2				2.95736	-0.443187	1.6092
A0A2T7NWS4				3.35567	1.11048	-0.0801916
A0A2T7NWT6				1.15658	0.866522	0.50916
A0A2T7NWV8	-2.47379			-2.02913	-2.18016	-1.79729
A0A2T7NWV9	-2.16712	-2.87871	-1.14643		-1.36709
A0A2T7NWY0	1.95809	2.3089	2.89669	1.10779	1.8135	2.22983
A0A2T7NX18	-3.19859	-2.79139	-3.72992	-1.27041	-1.3116	-1.69187
A0A2T7NX32	-0.882838	-1.48247	-0.958756	-0.226686	-0.214111	-0.911596
A0A2T7NX35	-0.502464	0.0104245	-0.53164	1.34274	1.41111	0.743701
A0A2T7NX70	0.954438	1.23535	1.01223	-1.74108	-1.15797	0.247396
A0A2T7NX97	3.54447	2.32699	2.16658	2.10021	2.54574	0.685044
A0A2T7NXA0	-1.05658	-0.969839	-0.364165
A0A2T7NXA5	-0.0575017	-0.0867068	0.269527	-1.13797	-0.172985	0.3688
A0A2T7NXB3	-1.01945	-0.932708	-0.327038
A0A2T7NXD8	-1.87762	-1.27443	-1.94652	-3.03646	-2.40483	-2.29922
A0A2T7NXI1				-1.81114	-2.27285	-1.80536
A0A2T7NXI4				-1.05548	-0.899442	-1.4982
A0A2T7NXJ2	-3.62547	-3.80023	-3.15479	-5.01628	-1.41554	-0.625679
A0A2T7NXK1				-2.26744	-2.85785	-3.34261
A0A2T7NXK4	-3.35941	-2.41027	-3.64367	-1.02267	-1.17839	-1.6583
A0A2T7NXK5	3.82835	3.13875	4.16852	2.59494	3.01894	3.28109
A0A2T7NXK8	-1.34328	-2.5078	-2.80959	-1.69784	-0.812791	-0.576078
A0A2T7NXL0			-3.35634	-2.15232	-2.53224	-2.83815
A0A2T7NXQ8				-2.38254	-2.0995	-2.75231
A0A2T7NXR2	-0.621855	-1.8558	0.514724	-1.86105	-1.191	-1.16117
A0A2T7NXR3	-0.404371	-0.316706	0.0592211	-0.185458	0.238266	0.420102
A0A2T7NXW7				-1.4303	-2.36494	-2.381
A0A2T7NXY3	0.232515	-0.303293	0.287696	-1.16081	-0.717261	-0.288321
A0A2T7NY27	0.451209	0.325008	0.534249	0.775517	0.490121	0.738566
A0A2T7NY51	-1.6724	-1.47202	-1.0529	-1.91645	-0.750759	-1.33415
A0A2T7NY56	0.933566	0.348661	-0.0972884	0.652308	0.745065	0.822079
A0A2T7NY81	2.618	1.33901	0.759335	1.92005	0.779121	0.473178
A0A2T7NY89	-0.554677	-0.103898	0.113315			-0.733774
A0A2T7NY98				-3.07597	-2.31063	-2.47791
A0A2T7NYF0	1.81358	2.26687	1.26827	2.22263	1.80982	1.88559
A0A2T7NYH7	-2.32261	-2.02043	-0.988235	-1.49691	-2.01445	-1.42169
A0A2T7NYK7	6.09722	6.83757	5.27381	6.73711	7.23038	7.61809
A0A2T7NYM0		-0.394716		-0.542362	-1.23685	-1.34579
A0A2T7NYM7	-1.04243	-0.333868	-1.39007
A0A2T7NZF9				-1.61701	-2.10823	-2.92004
A0A2T7NYU0	0.777659	0.0899225	-0.16854	0.395713	1.03564	1.02459
A0A2T7NYX2		-0.0180079		1.84096	-1.07236	-1.26991
A0A2T7NYX9		-2.01139		-0.409777	-1.65178	-3.93412
A0A2T7NYY1				-3.05122	-3.5056	-3.76785
A0A2T7NYY3	3.53517	1.82704	2.1478	1.11709	1.75633	1.05744
A0A2T7NYY7	0.491234	0.718456	1.8148	-1.76992
A0A2T7NYY9	-4.51517	-4.1951	-3.98368		-2.03188
A0A2T7NYZ0	3.73252	2.4807	3.12955	2.68675	2.86361	2.25721
A0A2T7NYZ1				4.89922	-0.524474	3.45913
A0A2T7NYZ6	2.27905	0.12607	1.05316	-1.19722	-0.259771	-1.20067
A0A2T7NZ12		0.7045		4.27301	2.63392	-0.326134
A0A2T7NZ15	4.38302	4.16448	4.1105	3.48098	4.58935	4.4675
A0A2T7NZ41	0.917344	0.173103	0.662561	0.0856618	0.523151	0.343416
A0A2T7NZ69	-0.726681	-0.680188	-0.513818	-0.951908	-0.799902	-0.823848
A0A2T7NZ80	0.132562	-0.304737	0.768162	0.0336047	0.668966	0.889402
A0A2T7NZ83	-0.344318	-0.183221	0.402959	1.22405	1.16268	0.824072
A0A2T7NZA8	1.95274	1.04959	1.91445	2.06221	2.34964	2.09283
A0A2T7NZE0	-1.73493	-1.21468	-1.38395	-1.26802	-0.280193	-0.542965
A0A2T7NZE1	1.09265	0.979551	0.99792	-0.499675	0.6456	0.667589
A0A2T7NZG2				0.115521	-1.19283	-0.89091
A0A2T7NZK0			-2.59853	-2.35815	-1.72686	-1.82613
A0A2T7NZK2	-0.234212	-2.04616	0.280145	0.663174	1.29122	0.891965
A0A2T7NZL5	-1.69044	-1.05649	-1.12994	-0.324321	-0.428213	-0.759229
A0A2T7NZM9	0.331454	0.364893	0.463582	0.381212	0.508106	0.753553
A0A2T7NZN4	-3.61257	-1.80701	-3.17583	3.68596	1.29839	-4.22456
A0A2T7NZN5	-2.55908	-1.20316	-0.803396	-0.284868	-1.29073	-0.741927
A0A2T7NZR0	-4.66365	0.130101	-5.39575	4.3756	1.89248	1.5361
A0A2T7NZW0	-1.91095	-2.4293	-1.83547	-2.39582	-1.47622	-1.66213
A0A2T7NZX6	0.354364	0.0497904	-0.643699	0.482429	0.394954	0.149787
A0A2T7NZZ8				-1.16373	-0.994535	-1.59318
A0A2T7P011				-3.21924	-2.29342	-2.82977
A0A2T7P038	2.78123	2.26338	2.92464	2.14522	2.04175	2.54132
A0A2T7P0A9	-0.16931			-1.09288	-0.720034	-1.414
A0A2T7P0E4	1.45819	1.21165	1.36366	-1.41708	0.424057	0.339787
A0A2T7P0F2	0.340477	0.553042	0.560448	-2.14171	-1.16355	-1.14173
A0A2T7P0I9			-1.05682	-1.86545	-1.06948	-1.30326
A0A2T7P0J5		2.15924		5.64649	1.21286	0.721007
A0A2T7P0J6	-2.20147	3.71739	-1.54569	5.79816	2.39867	0.883931
A0A2T7P0L9	1.50586	1.14903	1.27073	1.55543	1.56625	1.7506
A0A2T7P0T9	-0.763985	-0.693566	0.249961	1.14413	1.25065	1.07355
A0A2T7P122				-0.401857	0.919649	0.692934
A0A2T7P134	1.34318	1.20115	0.461571	-0.0479183	1.07972	0.899461
A0A2T7P1C7	-4.26809	-3.83352	-2.58637	-0.500636	-0.781791	-1.90676
A0A2T7P1G4	1.34301	0.824169	1.60882	2.26818	2.28021	1.75141
A0A2T7P1M7	4.78017	5.17527	4.55259	5.57966	4.98597	5.21509
A0A2T7P1Y6	3.34609	2.24002	1.85163	0.478875	2.09979	1.20208
A0A2T7P1Z6	-0.147554	0.0294327	-0.808938			-1.10256
A0A2T7P215	0.411031	0.966718	-0.0316631	-1.79266	-1.13811	-1.07747
A0A2T7P260	3.10943	2.16038	3.32495	3.26044	3.89284	2.32711
A0A2T7P280	3.63387	3.96058	1.83732	2.81553	4.01445	3.88758
A0A2T7P282	2.2655	4.08795	1.79207	1.9588	3.1258	1.97142
A0A2T7P283	3.28376	4.96741	3.05438	3.03804	3.60068	3.67785
A0A2T7P290	4.65738	3.82495	3.17516	4.42458	4.21712	4.81015
A0A2T7P296		-0.307563		-0.228926	0.94659	-0.0553948
A0A2T7P297	2.72505	-1.13461	-0.736546	1.06292	2.83187	2.98354
A0A2T7P2A5	2.11925	3.18232	2.09398	-4.09446	-0.984263	-0.869349
A0A2T7P2A7	0.259723	1.36281	0.999874
A0A2T7P2C7	4.25351	3.48388	3.15706	2.99055	4.59254	4.51981
A0A2T7P2E7	-3.58298	-3.32731	-2.68319	-1.05863	-2.29837	-1.91807
A0A2T7P2K5	0.418916	0.674712	0.785437	1.00467	1.05031	0.806916
A0A2T7P312	-0.129663	-1.82558	1.07521
A0A2T7P323	1.48921			0.220043	-0.500125	-0.150086
A0A2T7P333	2.65173	4.53643	4.67394	-1.74535	-1.47636	-0.365991
A0A2T7P335	1.52511	2.58228	1.50557	2.3185	1.43889	2.57584
A0A2T7P336	3.50779	3.96181	3.92388
A0A2T7P337	2.56726	4.12226	2.78295
A0A2T7P3A2	-2.67385	-2.26009	-2.22095	-0.121585	-1.41333	-0.834413
A0A2T7P3H8		1.639		2.74425	-0.751088	1.38856
A0A2T7P3I2	1.32913	1.18496	1.39033	0.877891	0.119927	1.37968
A0A2T7P3Q2	-1.56594	-1.71787	-0.884033	0.303451	0.41754	-0.0314608
A0A2T7P3Q5			-2.99284	-2.17914	-1.47179	-1.57421
A0A2T7P3T9	3.19174	2.06042	2.66782	0.496823	1.61926	0.535623
A0A2T7P3U6			-0.437129	-1.99596	-1.02559	-1.67499
A0A2T7P3W0	-0.00222852	-0.549104	0.0402396	-0.92229	-0.570483	0.14425
A0A2T7P3W3	-2.49528	-1.85516	-0.780111	-0.580895	-0.83237	-0.588054
A0A2T7P3Z5	-2.51663	-1.80023	-2.39981	-3.53435	-2.90416	-2.79575
A0A2T7P3Z9				-1.81517	-0.556789	-0.8944
A0A2T7P404	-2.95147	-2.99593	-2.18557	-3.20628	-3.11251	-2.75462
A0A2T7P407				1.23835	0.827896	0.997676
A0A2T7P415	-2.77566	-1.9284	-1.29482	-0.796913	-1.61473	-1.3609
A0A2T7P473	-2.26245	-1.23159	-2.17404	-1.24978	-1.33566	-2.16024
A0A2T7P492	-0.00934871	0.334647	0.502952	-2.33903	-1.8196	-1.50302
A0A2T7P497	1.48483	1.27195	1.1427	1.77212	2.16496	1.97828
A0A2T7P4D1			-0.175635	-1.15203	-1.39934	-0.573407
A0A2T7P4G0	-2.15384	-1.98526	-1.51297	-1.88174	-2.14197	-1.32548
A0A2T7P4G3	-1.42712	-1.43154	-0.682547	-1.01475	-1.43631	-0.75121
A0A2T7P4H1	-1.464	-1.18702	-0.899338	-0.139653	-0.337158	-0.715488
A0A2T7P4H2	1.74875	1.70682	2.01482	2.62598	2.59469	2.37398
A0A2T7P4I6	-2.48206	-1.88627	-2.21316	-2.60562	-2.93087	-1.94278
A0A2T7P4L5		-2.32179		-1.75847	-2.24592	-3.03442
A0A2T7P4L6	-1.41304	-1.75021	-1.02334	-0.0196831	0.30346	-0.109506
A0A2T7P4R3	1.03774	1.41511	1.2655	0.583451	1.29404	0.97688
A0A2T7P4S1	-0.487155	-0.455579	0.198866	-2.49719	-1.64909	-0.346178
A0A2T7P4U8	-0.815067	-0.302104	-0.435918	0.398725	-0.0422622	-0.207453
A0A2T7P4V7	1.9407	1.66658	0.430041	-0.0502634	-0.573793	0.0366734
A0A2T7P4Y9	-1.18647	-0.796141	-0.323298	-0.7619	-0.564487	-0.0460076
A0A2T7P4Z7	-1.48431	-1.22536	-0.906285	0.107259	-0.54134	-0.88079
A0A2T7P4Z9	0.262526	-0.119202	0.110518	0.42397	1.07573	1.20308
A0A2T7P568	-0.463305	1.12538	0.707601	0.527744	0.241323	0.647965
A0A2T7P5E9				0.758116	1.80686	0.944276
A0A2T7P5H0				-2.22001	-1.54399	-2.36673
A0A2T7P5H2				-2.12543	-1.8603	-2.0497
A0A2T7P5H5	-1.75758	-2.52049	-1.66687	-2.48263	-1.72661	-1.87398
A0A2T7P5K4			-0.901736	-0.716732	-0.0918465	0.0268683
A0A2T7P5M1	0.580456	-0.502334	0.510929	-0.103528	2.10403	1.82373
A0A2T7P5P1	1.76762	0.954054	2.1132	-0.148968	1.30261	1.24086
A0A2T7P5R5	7.55228	6.51281	6.51772	7.18051	7.59434	7.63306
A0A2T7P5S4	-0.715992	-1.28909	-0.835737	-1.4116	-0.476054	-0.305909
A0A2T7P5U1	7.27808	6.69192	6.61279	7.05275	7.09237	7.21106
A0A2T7P5U5	0.974418	2.34181	3.49701	-2.33831	-0.0740037	0.0417893
A0A2T7P5U8	1.00566	-1.54598	1.97045	1.14663	1.40862	0.776639
A0A2T7P5W8	2.25887	3.22742	2.12803	1.67285	1.91913	2.69932
A0A2T7P5X5	-0.265131	2.8508	2.63253	1.93898	2.16238	2.89403
A0A2T7P5X8	1.19952	1.11181	1.32884	2.31488	1.77161	1.95862
A0A2T7P5Z3	-2.89539			-2.88982	-2.01196	-2.43228
A0A2T7P5Z6			-3.02477	-3.11042	-2.17682	-2.73123
A0A2T7P5Z8				-1.04626	-1.06381	-1.70047
A0A2T7P658	3.03023	2.10366	2.43662	4.48352	3.12456	3.13453
A0A2T7P680	-1.43861	-1.16964	-1.20057	-0.116048	-0.131664	-0.351702
A0A2T7P681	-1.80297	-1.18533	-1.34853	-0.126293	-0.241092	-0.592022
A0A2T7P6B7	0.794257	-0.190549	-0.137176	1.09425	0.547952	0.767755
A0A2T7P6D6	0.0837746	1.56551	-4.86321	0.656179	-0.806411	-3.78436
A0A2T7P6H0	3.01961	3.33822	2.87488	3.12273	3.38497	4.47523
A0A2T7P6I8	-0.668013	-0.928195	-0.80738	-0.105279	-0.409173	-0.414029
A0A2T7P6J3	-3.13593	-2.9517	-2.50548
A0A2T7P6K1	0.629512	0.646585	1.073	0.727642	0.300166	1.19031
A0A2T7P6R8	-1.06543	-0.937525	-0.39835	-0.0749105	-0.490224	-0.520168
A0A2T7P6U0		-2.94342		-2.91631	-2.25149	-2.21121
A0A2T7P6V1	-0.817535	-0.748136	0.336589	-0.135741	-0.00391603	0.103889
A0A2T7P6V2	2.78066	1.16484	2.02655	2.62395	3.53381	2.784
A0A2T7P6W3	-0.820137	-1.47095	-1.54709	-1.65433	-0.844365	-0.528744
A0A2T7P6Y1	0.0859972	1.42959	1.52513	0.414754	0.761484	2.29399
A0A2T7P710	-0.0684077	-3.51873	-2.16837	0.7727	-0.0645981	0.193331
A0A2T7P746	-0.569682	-0.489946	-0.440782	0.98655	0.295148	0.306466
A0A2T7P748	0.175603	-0.655367	0.0233615	-0.460025	1.49258	1.05316
A0A2T7P772				-2.14088	-0.90048	-2.39544
A0A2T7P7C9	0.402329	0.0999761	0.357973	1.3386	1.70871	1.36898
A0A2T7P7G0				-1.83479	-2.20769	-1.83337
A0A2T7P7G4	0.477561	-0.296869	0.202701	0.679718	0.541662	0.620116
A0A2T7P7K4		1.37268		0.955256	1.21026	2.48653
A0A2T7P7L3	-1.37071	-1.53386	-0.546555	-0.235182	-0.150557	0.943001
A0A2T7P7M1	2.23394	1.15893	1.02392	2.32326
A0A2T7P7T3	2.81137	2.24819	2.47289	1.4843	2.41613	2.59129
A0A2T7P7T7	0.771085	0.0790165	-0.0593923	0.864726	1.4254	0.250749
A0A2T7P7W1	-2.98596	-3.24213	-2.46431	-2.97461	-2.94065	-1.95301
A0A2T7P7Y5	-1.38848	-2.34917	-1.36131	-2.40173	-1.21591	-0.573338
A0A2T7P804	-0.601964	-0.238796	-0.10933	0.0223504	0.00672278	-0.233668
A0A2T7P810		1.93067		5.27517	5.1097	4.68329
A0A2T7P817				-2.77874	-3.04157	-2.22698
A0A2T7P849	1.25422	2.04556	-2.01741	2.2559	1.6783	3.91872
A0A2T7P853	4.39653	5.25017	2.14518	4.21065	3.94133	5.86185
A0A2T7P854	-2.84353	3.59194	-3.82916	1.31773	-2.00132	-3.94652
A0A2T7P866	1.94305	1.8003	1.44802	3.2761	-0.82641	1.69293
A0A2T7P879			-2.069	-1.04252	-1.28798	-1.19962
A0A2T7P880	-1.15258	-2.10778	-0.596603	-1.64478	-1.59911	-0.910933
A0A2T7P8A3	-1.17067	-0.765021	-0.595822	-0.923794	-0.716792	-0.210447
A0A2T7P8A9	-1.50889	-1.60151	-1.56382	-1.85561	-1.22379	-0.870301
A0A2T7P8B5				-1.4788	-1.47501	-1.64118
A0A2T7P8B9	-1.57348	-0.369402	0.0176498	-0.936119	-0.552128	0.0019681
A0A2T7P8G4	-0.10011	-0.0310299	-0.766399	-0.119875	0.863384	0.205743
A0A2T7P8H0	0.777318	-0.526699	-0.565162	-2.6319	-2.75101	-1.3639
A0A2T7P8H7	1.16399	-0.48985	-0.319631	-1.56314	-1.12384	-0.481565
A0A2T7P8J9	-1.75221	-1.75033	-1.40637	-0.810042	-0.956735	-0.886304
A0A2T7P8M7	-1.94529	-2.65341	-2.23594	-2.49182	-1.47656	-2.24561
A0A2T7P8S0	3.37649	5.11624	3.6296	2.70149	3.01081	1.58141
A0A2T7P8V5	-0.939848	-1.01787	0.17909	0.296316	0.512119	0.719053
A0A2T7P923	0.915178	2.62742	2.10734	1.61875	1.21675	1.98038
A0A2T7P928	-0.60048	-0.770764	-0.145093	0.383602	0.648098	-0.34573
A0A2T7P935	-0.0547387	0.396716	0.340274
A0A2T7P962				-1.05436	-1.97767	-1.94406
A0A2T7P9D7	2.14862	3.47796	2.74334	-1.53294	-0.646096	-0.678052
A0A2T7P9F4	-0.0375066	-0.617364	-0.278935	-0.935695	-1.97749	-0.525012
A0A2T7P9G0	2.04713	1.9315	1.80186	2.34232	2.28451	2.27277
A0A2T7P9I8	-1.46107	-1.11692	-1.46514	-0.725349	-0.600227	-0.536592
A0A2T7P9J1	3.14732	1.43444	2.3826	1.72284	1.98627	2.44849
A0A2T7P9L6	0.335857	0.618077	0.630052	-0.00439825	-0.0141325	0.26918
A0A2T7P9L9	1.2649	4.39585	2.85736	-0.826302	0.327632	1.544
A0A2T7P9M0			-1.56323	-1.87529	-0.699346	-1.95931
A0A2T7P9M2				2.53054	-3.79788	1.07594
A0A2T7P9V0	-2.01205	-1.8073	-1.33814			-2.60642
A0A2T7P9X5	0.377703	1.35508	-2.68968	0.533139	0.353527	2.3984
A0A2T7P9X7	-0.751517	-0.217431	-0.563895	0.403338	0.793251	-0.0720164
A0A2T7PA22	-2.68067	-2.80595	-1.87433	-1.36909	-2.38938	-2.29072
A0A2T7PA24				1.81728	1.24463	2.41482
A0A2T7PA36	-3.04303	-3.51366	-2.09643	-1.33513	-0.754408	-0.81398
A0A2T7PA37	-1.44202	-1.34871	-0.801705	0.560388	0.159384	-0.238506
A0A2T7PA48	-0.0554062	0.571871	1.11976	-0.78972	-1.18799	-1.48323
A0A2T7PA89				-3.005	-2.4153	-2.5109
A0A2T7PAB5	-0.706668	0.170047	2.51767	-1.09415	-0.735452	0.797952
A0A2T7PAE1	5.49047	3.49747	3.73646	5.3356	5.75935	4.98212
A0A2T7PAE4	2.24775	2.04172	2.43336	2.69393	3.2586	3.57808
A0A2T7PAH4	-0.350411	-1.05234	-0.370664	0.603728	0.924333	0.601145
A0A2T7PAL8	3.03653	2.95245	2.33699	-0.253878	0.829336	1.32279
A0A2T7PAN4	2.58372	0.761399	0.485877	0.956717	0.597403	1.67965
A0A2T7PAP1	-1.05409	-0.350604	-0.782947	-0.740512	-0.00129413	-0.693386
A0A2T7PAV3	-2.04976	-1.18806	-0.940561	0.614964	-0.0398326	-0.126839
A0A2T7PAX3				-2.22027	-1.95849	-3.55024
A0A2T7PAY9	-0.333035	0.333009	0.737066	-0.987166	0.15898	0.674327
A0A2T7PAZ5	-0.177296			-0.925219	-0.504151	-0.286432
A0A2T7PB03	0.0990075	-0.374426	-0.795155	0.529217	1.04755	0.981622
A0A2T7PB67	-0.890424	-0.0403431	-0.0701941	-0.37957	-0.275124	-0.294868
A0A2T7PB68	-2.79286	-2.63982	-1.66239	-1.30794	-0.838597	-1.57466
A0A2T7PB80	-2.09808	-2.11944	-1.21696	-2.63621	0.795159	-0.589898
A0A2T7PBA5	-0.620881	-0.435166	-0.455387	-0.479072	-0.0350318	-0.0784104
A0A2T7PBB5	-1.34677	-1.02401	-1.58328	0.108705	-0.160239	-0.445366
A0A2T7PBG5	-1.46498	-0.913444	-0.82798	0.615057	-0.0229846	0.0332477
A0A2T7PBH1	-0.907798	-0.676113	-0.602633	-0.579794	-0.212193	0.219498
A0A2T7PBP7	0.588247	0.166249	0.374874	0.893074	0.973419	0.836828
A0A2T7PBQ0	0.466719	0.429999	0.643257	1.15747	0.783147	1.13136
A0A2T7PBS1				-1.72675	-1.89944	-2.21483
A0A2T7PBT1	-1.55191	-1.73541	-1.51643	-1.34158	-1.17567	-1.19628
A0A2T7PBX1	-1.98653	-1.9655	-1.42016	-1.75265	-1.15945	-0.979932
A0A2T7PC41	2.32112	1.5637	1.19431	2.35929	1.95274	2.01954
A0A2T7PC45	-1.19574	-1.61557	-1.19347	-1.06035	-0.951751	-1.13017
A0A2T7PC59				-1.74597	-2.46994	-2.12525
A0A2T7PC72	-0.190149	-2.63588	-1.50978	-0.35824	-0.832397	-1.09014
A0A2T7PC92			-1.43643	-2.16387	-1.68946	-1.29203
A0A2T7PCC4	6.18612	5.64099	5.96175	5.55212	6.37876	6.69788
A0A2T7PCD2	4.99458	4.91421	4.49248	4.10635	4.48468	4.65959
A0A2T7PCD6	3.43626	3.01874	2.7146	4.38214	3.70089	3.61907
A0A2T7PCE4	2.98222	4.2202	4.03376	2.45161	3.35873	3.54629
A0A2T7PCE5	-0.974118	-0.628814	-0.0713846	-1.63212	-0.21303	0.0118977
A0A2T7PCI0	0.540756	0.44666	1.53668	0.00706581	-0.414509	0.270578
A0A2T7PCL9	-0.73174	3.57691	-1.1287	4.78778	1.53959	0.139945
A0A2T7PCM3	-1.48213	3.80233	-1.06731	5.19213	2.27577	0.61362
A0A2T7PCP4	0.479238	0.153558	0.111801	-0.972164	1.44039	0.663144
A0A2T7PCQ6	-1.44615	-0.525074	-1.21746	0.0187192	0.262041	-0.241474
A0A2T7PCR3	-1.71487	-1.38431	-1.10239	-0.241214	-0.294898	-0.675161
A0A2T7PCR5	-0.771543	-1.44772	-0.997307	0.117481	0.0607336	0.209062
A0A2T7PCS1	0.465768	0.881859	-0.297963	1.30081	0.606224	1.06998
A0A2T7PCS3	-2.09716	-2.38553	-1.21869	-0.12798	-1.76818	-1.2153
A0A2T7PCU5				-0.937023	-1.1931	-1.8283
A0A2T7PCV5	-3.55132	-3.68903	-2.84444			-2.85517
A0A2T7PCV6		1.29856		3.33237	0.913354	-1.79969
A0A2T7PCX3	0.365628	0.757821	1.39412	-2.62332	0.00347035	0.349804
A0A2T7PD09	3.78727	5.06177	5.7581	-0.867037	4.63299	3.10857
A0A2T7PD12	2.16343	0.949	2.78774	2.59045	4.42256	0.0503991
A0A2T7PD26	-1.05779	-2.10381	-1.20391	0.168287	0.284691	0.0848247
A0A2T7PD31	5.21058	4.71791	4.88118	3.77112	4.65255	4.66208
A0A2T7PD49				-1.52522	-1.56604	-1.77394
A0A2T7PD55		-2.54422		-3.51665	-2.5577	-3.48683
A0A2T7PDA4	0.853723	1.98429	1.54874	2.91273	2.76874	2.80941
A0A2T7PDD6	-1.30999	-1.24536	-0.845254			-2.46872
A0A2T7PDE5	-1.19073	-0.448667	-0.399164	-1.70239	-1.32322	-1.10794
A0A2T7PDF1	0.48457	0.922517	0.575232	-0.204023	0.47505	0.486804
A0A2T7PDJ0	-0.520972	-0.0737832	-0.970184	0.36194	0.277387	-0.330463
A0A2T7PDK7	-0.574719	-0.615697	-0.408612	0.20832	0.889275	0.664788
A0A2T7PDL1	0.582017	-3.21337	-1.11011			-0.0507783
A0A2T7PDN0		-3.55072		-1.93838	-1.6395	-2.69932
A0A2T7PDR5	-0.710606	-0.485815	-0.566243	0.355976	0.0141742	0.151995
A0A2T7PDS6	1.13296	-1.52159	-1.44765	0.583072	1.38347	1.05641
A0A2T7PDU2				-1.90786	-1.49564	-2.04729
A0A2T7PDV5	3.6888	3.77323	2.82118	4.84475	4.67168	4.93515
A0A2T7PDW8				-0.758613	-0.280138	-0.0291912
A0A2T7PDX6	2.08455	2.10821	2.20194	3.43627	3.24024	2.87865
A0A2T7PDX8	0.441135	-0.12299	0.612037	0.689062	1.03872	1.19728
A0A2T7PDY8	1.73425	0.917789	-0.439398	0.192448	-0.586227	1.59938
A0A2T7PE16		-1.26875		0.354203	-2.57911	-3.90341
A0A2T7PE19	0.359039	1.02565	0.263769	-0.0992574	1.08064	-0.669812
A0A2T7PE30	0.690228	-0.0307486	-0.372994	1.79989	1.911	1.16148
A0A2T7PE42	2.24443	1.37028	2.07819	-1.60175	-0.46746	0.490518
A0A2T7PE63	3.63857	6.77823	3.73306	2.05538	2.40314	3.13082
A0A2T7PE82	0.589412	0.956894	0.377203	-1.32975	-0.558981	-0.737934
A0A2T7PE87	4.25144	3.69959	3.84745	0.890172	2.34257	3.09778
A0A2T7PEF5	4.39334	4.33951	2.54056		-1.4559
A0A2T7PEF9	4.44165	3.21299	3.34318	1.5992	1.93046	2.57278
A0A2T7PEG0	0.796445	1.58922	1.35443	0.610146	1.14293	1.04197
A0A2T7PEK8	1.1747	1.48803	0.834782	0.614039	1.01636	-0.442822
A0A2T7PEK0	2.71089	2.1577	0.289449
A0A2T7PEK2	1.73969	0.259474	-1.26198			-1.91593
A0A2T7PEK3	3.53643	3.13428	2.88531	1.32057	3.45398	4.72382
A0A2T7PEK6	-2.07267	-2.67397	-2.15177
A0A2T7PEK9	1.08007	0.101132	1.36386	-3.32009	-2.63323	-1.77855
A0A2T7PEL0				-0.669237	-0.0181024	-0.830855
A0A2T7PEL4	0.442317	0.372995	0.13504	1.22174	1.43822	1.11129
A0A2T7PEM0	10.3193	10.3822	9.73146	7.85291	8.98912	8.66343
A0A2T7PEM5	-1.11835	-0.439565	-0.389282	-0.870788	-0.82151	-0.611326
A0A2T7PEN0	-1.5189	-1.40032	-1.69856
A0A2T7PER1				-2.38498	-2.54158	-2.97281
A0A2T7PER2	2.78841	2.09389	2.75649	2.047	2.88592	3.01036
A0A2T7PES2	-0.904214	-0.717979	-0.726321	-0.137018	-0.660717	-0.643118
A0A2T7PES6		-0.286539		3.69518	0.608988	2.3755
A0A2T7PET4	2.39641	2.41263	0.169827	0.771373	1.72914	2.56689
A0A2T7PET8	-1.81037	0.298054	0.275782	0.626022	1.06922	-0.960028
A0A2T7PEU3	2.6217	1.04373	-0.542147			-1.81816
A0A2T7PEU7	1.66296	4.31669	3.24005	2.64678	2.39587	1.04887
A0A2T7PEV1	5.75573	5.93405	4.82706	5.99244	6.62613	6.61355
A0A2T7PEV3	0.104315	-0.504363	0.366595	0.600929	0.212665	-0.105213
A0A2T7PEX0			-2.77961	-0.978431	-1.91535	-1.38853
A0A2T7PEX4				-0.0550827	0.977627	0.449692
A0A2T7PEY5				-3.07494	-2.41001	-2.36995
A0A2T7PF21	0.802067	0.328082	1.04116	0.153079	1.04237	1.58821
A0A2T7PF24	0.302383	-0.278335	-0.676899	-1.30481	-0.847447	-0.419922
A0A2T7PF33	-0.147473	-0.611484	-0.940755	-1.6134	-1.497	-0.943988
A0A2T7PF37	5.44379	5.45877	4.45662	3.27993	3.89386	3.84779
A0A2T7PF40	-2.0174	-1.68855	-1.49288	-2.21585	-1.8246	-1.65236
A0A2T7PF41	6.58058	6.53945	5.60805	4.12214	4.8581	4.9262
A0A2T7PF42	4.92159	4.11259	3.951	3.85605	3.79741	4.14946
A0A2T7PF55	7.24072	7.27763	6.36739	4.91076	5.69327	5.654
A0A2T7PF63	3.50797	3.66821	3.52561	4.46471	4.70436	3.9926
A0A2T7PF69			-2.35499	-1.77384	-2.75344	-1.69624
A0A2T7PFE0	-4.08193	-0.661015	-1.34012		-3.16484
A0A2T7PFE8	-1.68003	-0.449682	-2.86109
A0A2T7PFE9			-2.17586	-1.54827	-1.37047	-1.05743
A0A2T7PFF1	2.53124	2.1795	2.61051	2.37675	2.9119	3.1182
A0A2T7PFF3	7.68095	6.15376	4.42467	4.83853	6.59433	4.38986
A0A2T7PFF9	9.91728	9.17246	8.9738	8.36752	9.69868	8.50481
A0A2T7PFG6	9.67693	9.71261	9.31645	7.26703	8.42109	8.01704
A0A2T7PFG7	10.2422	10.2483	9.8791	8.05078	8.97988	8.80548
A0A2T7PFH2	-0.211548	-0.0646122	-0.0951343	1.0108	0.889925	0.583253
A0A2T7PFJ2	3.96141	3.15309	3.72441	3.42669	4.00726	3.94204
A0A2T7PFK2	0.121866	2.3408	-0.312763	1.45282	1.62043	2.3707
A0A2T7PFM1	-0.0296153	-0.240551	0.166464	1.00819	1.31729	1.21455
A0A2T7PFM4	1.01038	0.931928	0.408379	1.75782	1.80143	1.16613
A0A2T7PFN0	0.0938174	-0.248837	0.720499	2.31486	1.9004	2.01344
A0A2T7PFN3	-1.65207	-1.40192	-1.50766	0.466626	0.0857524	-0.149542
A0A2T7PFP4				-0.299595	-1.35356	-1.65646
A0A2T7PFP7				-1.13573	-1.72696	-2.22497
A0A2T7PFR6	-2.29497	-1.58028	-0.0873526	-0.305571	-1.03909	-0.0586421
A0A2T7PFS0	-1.88805	-1.79942	-1.19679	0.102253	-0.556546	0.270197
A0A2T7PFW7	0.856952	0.713595	0.829973	1.15531	1.16335	1.07494
A0A2T7PFX6	-0.489224	-1.0876	-1.00439	-1.27202	-0.864954	-0.373655
A0A2T7PFY2	-1.1149	-2.32715	-2.74949	-1.22453	-0.217797	-0.747449
A0A2T7PFZ7	-1.4718	-1.12236	-0.810602	0.326454	-0.2157	-0.289782
A0A2T7PFZ9	-0.0174596	-0.0331413	0.889923	0.118264	1.35606	1.03966
A0A2T7PG15	-0.525441	-1.42465	-0.586298	1.09537	1.61867	0.259738
A0A2T7PG17	-0.81022	-0.709558	-1.4351	-1.31152	-0.339459	-0.572518
A0A2T7PG34	-1.34454	-1.68747	-0.964398	-1.64106	-0.922834	-1.15932
A0A2T7PG58	1.52522	1.01758	1.52706	1.4748	2.2465	1.62921
A0A2T7PG60	-2.73942	-3.08167	-1.83956	-2.4811	-1.64546	-1.96792
A0A2T7PG71	-0.965709	-0.876758	-1.21296	-0.453434	0.268299	-0.0946025
A0A2T7PGA0	-2.15151	-1.66243	-1.82941	-3.20027	-2.40921	-2.63222
A0A2T7PGB3				0	-0.553143	-0.213926
A0A2T7PGC4	-1.4649	-2.07201	-1.55513	-1.89115	-1.48457	-0.968941
A0A2T7PGD1	-0.149221	-0.594756	0.32155	0.987337	1.52665	1.29577
A0A2T7PGD4	-1.42107	-1.49624	-0.764793	0.439513	0.596607	0.210519
A0A2T7PGG2	-1.73543	-2.32897	-0.971567	-2.03981	-1.85698	-0.68745
A0A2T7PGG7	0.737236	0.45853	0.69886	2.04796	1.96192	1.50711
A0A2T7PGI2	-1.23593	-0.0248543	-2.32672	-0.395806	-1.01886	-1.04612
A0A2T7PGK4	1.34336	0.10996	0.69979	-0.768666	0.649441	0.777086
A0A2T7PGL7				-1.97361	-1.5592	-1.85367
A0A2T7PGM3	-0.464332	-1.23922	-0.895725	0.96007	0.301753	0.245846
A0A2T7PGN5	-0.812193	-0.513747	0.260093	-0.223524	-0.742381	0.249332
A0A2T7PGP4	0.406632	0.288167	-0.661119	-1.73183	-0.869372	-0.597183
A0A2T7PGU1	-3.42357	-3.05775	-2.92929	-2.41549	-2.01281	-2.12405
A0A2T7PGV8	-1.35373	-1.53969	-0.981878	0.547652	-0.421751	-0.101607
A0A2T7PGY1	0.53341	-0.429278	0.787116	-1.09897	-0.837817	-0.332276
A0A2T7PGZ2	-1.30295	-0.746195	-0.457201	-1.2819	-1.11919	-0.142487
A0A2T7PH23				-2.23934	-2.32933	-2.88305
A0A2T7PH61	-1.17146	-0.511018	-1.54943	1.30901	1.74251	1.43344
A0A2T7PH67				-0.981225	-0.943744	-1.05498
A0A2T7PH76	2.94248	3.81755	3.7598	2.65667	3.24853	3.83098
A0A2T7PH79	1.05196	0.813478	1.92102	1.27364	0.837692	2.04476
A0A2T7PH91	-1.43905	-1.34353	-1.11172
A0A2T7PHC5			-0.744774	-1.35702	-0.82449	-1.58822
A0A2T7PHF0	-0.586358	2.71496	-1.55821	1.60536	0.217718	-2.41697
A0A2T7PHF6	-1.23469	1.16287	-1.24723		-0.957786
A0A2T7PHH0	2.86925	2.23345	2.8231	3.02066	3.33811	3.38598
A0A2T7PHH2	0.253	-0.258125	0.79976	0.223566	1.02688	1.21521
A0A2T7PHL9	-0.61931	-1.56094	-1.43923	-0.503907	0.471474	-0.0154006
A0A2T7PHM2	-3.07876	-3.43823	-2.72622
A0A2T7PHM6	-0.0259237	-0.564392	-1.03534	-0.753397	-0.540858	0.268162
A0A2T7PHU8				-3.06957	-2.41249	-2.35685
A0A2T7PHW9	0.0604596	0.851434	0.604022	-0.0350591	1.48126	0.949365
A0A2T7PHY2	1.29532			0.890402	1.21778	0.772966
A0A2T7PI02	-1.3541			-1.08277	-0.946002	0.00496486
A0A2T7PI06	4.99779	4.8075	4.27345	3.66132	5.11886	4.91202
A0A2T7PI63			-2.13917	-1.22258	-0.765795	-1.78906
A0A2T7PI72	-1.47838	-1.11117	-1.65314	-0.145219	0.0574707	-0.371968
A0A2T7PIE8	0.41476	0.989153	0.612614	2.40211	2.25349	1.52096
A0A2T7PIF2	6.2995	4.99466	5.26499	5.59214	5.7362	5.64564
A0A2T7PIF5	1.06179	1.2777	1.06471	0.0548989	0.134114	0.254865
A0A2T7PIH0				-0.744446	-0.390519	-0.30018
A0A2T7PII3				-3.0597	-0.492761	-1.81284
A0A2T7PIJ9	1.09341	1.31326	0.980281	2.22269	2.48854	1.87117
A0A2T7PIN5	0.158435	0.10049	2.6585	1.96378	2.12345	1.95767
A0A2T7PIN9	-2.85236	-2.40786	-2.42739	-1.78429	-1.74263	-1.83108
A0A2T7PIY3	-0.545548	-0.886574	-0.311169	0.0009913	0.749545	0.630251
A0A2T7PJ02	1.46672	1.56001	1.74347	0.220651	1.36408	2.0986
A0A2T7PJ07			-2.77892	-2.99036	-2.03946	-2.63879
A0A2T7PJ14			-2.1737	-1.5194	-1.39645	-1.21018
A0A2T7PJ19	-0.188335	-0.231909	0.730477	0.905303	0.806125	1.05146
A0A2T7PJ33	-1.85987	-1.19085	-0.699791	-2.14036	-1.25067	-1.69912
A0A2T7PJ55				-3.59628	-2.59547	-3.32533
A0A2T7PJA1	1.87023	1.10498	2.35534	4.18315	4.67822	3.75639
A0A2T7PJD1	1.27688	0.866765	1.59446	0.872562	1.39884	1.55443
A0A2T7PJD9	2.07595	2.61664	2.88125	1.71264	2.47851	2.89634
A0A2T7PJH9	-4.96521	2.07892	-3.10702	3.93569	0.839795	-0.605484
A0A2T7PJI4	-0.371196	1.12007	-6.38292	4.06945	0.37317	-1.71619
A0A2T7PJI6	0.304797	1.6554	-1.66983	1.86589	0.97158	-1.29922
A0A2T7PJI8		-2.53821		-1.04387	-0.391229	-2.7438
A0A2T7PJJ5	-1.33862	-1.46296	-1.52235	-0.249409	-1.04771	-0.772547
A0A2T7PJK7	-1.87618	1.22691	-5.58869	5.04331	0.179181	-1.30458
A0A2T7PJL1				0.950133	-1.18853	-0.241649
A0A2T7PJN1		0.647024		2.27765	-0.196251	1.03218
A0A2T7PJP9				-1.92283	0.619599	-1.20763
A0A2T7PJR6	1.48619	1.07484	1.99046	-2.18938	-0.544846	-0.463447
A0A2T7PJU9	1.60783	2.08237	2.15458	1.25762	2.23332	2.00392
A0A2T7PJV4	5.87736	5.79959	5.59346	4.97284	4.76215	5.53747
A0A2T7PJW9	1.19735	0.847614	1.43843	0.935986	1.13315	1.67356
A0A2T7PJY0	0.687964	0.978014	0.411033	2.10014	1.98053	1.31314
A0A2T7PK07	-1.02527	-0.766074	-1.6207	-0.746179	-0.20946	-0.911769
A0A2T7PK17	1.54717	1.32561	1.49377	0.772202	1.27192	1.23215
A0A2T7PK35	-1.07707	-1.38749	-0.643266	-0.268428	0.489371	0.0864568
A0A2T7PK44				-1.40057	-1.18912	-1.80813
A0A2T7PK56	0.493206	1.27957	3.33134	-1.52955	-1.30475	-0.416032
A0A2T7PK60	0.965547	0.352763	0.955297	0.129704	1.33319	1.58325
A0A2T7PK74	0.570657	-0.5266	0.92537	0.494344	0.73904	0.565653
A0A2T7PKF1				-1.83585	-2.11694	-3.71931
A0A2T7PKG6	2.30593	1.03206	1.26822	2.96923	2.94327	2.39797
A0A2T7PKI6	-1.32158	-1.86375	-1.70866	-1.578	-1.66622	-1.50015
A0A2T7PKI7	-0.496127	-0.497817	0.413778	0.00903806	0.256008	1.31376
A0A2T7PKJ4	-0.899548	-1.0011	-0.669949	0.233721	0.175589	0.0840152
A0A2T7PKL2			-3.10756	-2.47143	-1.89866	-2.97682
A0A2T7PKL8			-1.92345	-0.175025	-1.03052	-1.33542
A0A2T7PKS0	0.637325	1.23845	0.55214	1.28886	2.0556	1.40612
A0A2T7PKS1	2.79859	2.75099	2.30454	2.38078	2.75931	2.90921
A0A2T7PKS7	-0.160878	0.154177	0.419815	0.0223504	0.360222	0.531069
A0A2T7PKW0			-1.29621	-3.08304	-2.41121	-2.38492
A0A2T7PKX6	4.22529	4.03098	3.47316	5.87193	4.19528	4.89615
A0A2T7PL13	-1.33221	-2.78749	-1.41256	-1.95103	-1.44472	-1.2712
A0A2T7PL63	0.997932	1.02044	0.796428	0.443894	1.08682	0.860994
A0A2T7PL98			-1.59081	-0.622404	-0.0624132	-0.568421
A0A2T7PLA3		-2.51686		-3.29276	-2.94447	-3.62732
A0A2T7PLD9			-1.95406	-0.982204	-1.08054	-1.29692
A0A2T7PLG2	1.39618	1.97773	2.28594	-0.321521	0.905265	1.32138
A0A2T7PLL9	-2.11177	-1.80836	-1.77871	-0.992596	-1.0188	-1.4082
A0A2T7PLN7	-2.8072	-3.67649	-3.94502			-2.80578
A0A2T7PLQ5	0.454623	0.207607	0.978301	0.679718	1.29998	1.19206
A0A2T7PLR1	3.43491	3.3142	3.48536	1.03768	1.85372	2.02941
A0A2T7PLS8	2.14951	2.87091	2.78536	1.90998	1.8779	2.39243
A0A2T7PLT1	0.299064	1.30865	1.14282	1.21773	0.742101	0.748179
A0A2T7PLU4				1.5809	-3.08992	0.16187
A0A2T7PLW6				0.863792	-2.72771	-0.499083
A0A2T7PM05	-1.27321	-0.637782	-1.06489	0.738721	0.383123	-0.246647
A0A2T7PM06				-1.54403	-0.750405	-0.979026
A0A2T7PM08	-0.982345	-1.08415	-1.00457	0.0237446	0.436447	0.0310443
A0A2T7PM16	1.56628	1.06527	1.80189	0.839931	1.41014	2.15296
A0A2T7PM26	1.53502	1.39289	1.81784	2.43907	1.30017	2.15781
A0A2T7PM32	3.27674	3.10737	3.77184	1.53353	2.55539	1.83717
A0A2T7PM53	-2.85916	-2.73312	-2.19091
A0A2T7PM76	0.249319	-0.251162	0.0971576	1.22538	1.65346	0.91856
A0A2T7PMB8	-0.787056	-0.736461	-0.674907	-2.53249	-1.01239	-0.617403
A0A2T7PMI9	3.97196	1.91673	2.88812	0.102253	-0.0944136	0.978359
A0A2T7PMK4	3.73997	1.95224	2.80377	-0.0363806	0.0898568	1.40409
A0A2T7PMK9	-1.31743	-2.21369	-2.02554	-1.52477	-2.06542	-0.414969
A0A2T7PMN7	0.362564	0.33868	0.543439	0.848296	1.48556	1.16784
A0A2T7PMP7	1.16412	2.14431	2.64388	2.28267	1.36397	1.83906
A0A2T7PMR8				-5.10349	-4.64346	-5.37605
A0A2T7PMS3	0.327192	0.776024	0.748131	-0.621401	-0.674839	-0.91223
A0A2T7PMT9	1.96192	0.474273	0.859426	1.47475	1.03175	1.39281
A0A2T7PMU8			-2.02226	-2.26626	-1.51159	-1.65608
A0A2T7PMZ7	0.236486	-0.433677	0.253558	0.0187192	1.29073	1.02843
A0A2T7PN08	-1.59181	-1.46084	-1.55992	-2.37282	-1.61193	-1.15706
A0A2T7PN09	-2.38599	-2.22341	-1.24224	-0.651549	-1.1972	-1.20124
A0A2T7PN61	0.428279	0.565932	1.32799	-0.846258	1.13453	1.83833
A0A2T7PN71	-0.739984	-0.318319	-1.21676	-1.2034	-0.458917	-1.99253
A0A2T7PN86				-0.884741	-0.396545	-1.06674
A0A2T7PNA1	2.47767	2.78616	2.99863	2.98207	3.07369	2.89899
A0A2T7PNB8		1.35524		1.11415	-1.02451	-0.0776339
A0A2T7PNC2	-0.222273	-0.861646	0.525614	0.454374	-0.00672404	0.0631154
A0A2T7PND4			-3.57016	-1.61788	-1.7693	-2.35348
A0A2T7PNG9	-0.994513	-0.862572	-0.620839	-0.462229	-0.276235	-0.151958
A0A2T7PNH0	1.80571	1.62314	0.941854	1.32266	0.0230535	0.799098
A0A2T7PNJ1	-0.529461	-0.610055	-1.32557
A0A2T7PNK1	-0.163133	-0.668457	0.0680184	0.450959	0.692983	0.611615
A0A2T7PNK2	-2.82713	-2.66439	-2.18242	-1.41999	-0.5501	-0.782056
A0A2T7PNN1	-2.14097	-2.9028	-0.988859			-1.01745
A0A2T7PNN4	-0.141099	0.599118	1.30589	-1.68366	0.5497	1.3704
A0A2T7PNN5	1.76035	1.63471	0.926894	0.913298	-0.278039	0.401889
A0A2T7PNT0	-0.859415	-1.23278	-0.484535	-0.417457	-0.0906768	-0.279923
A0A2T7PNT8				-2.28639	-2.77254	-4.98178
A0A2T7PNX7	-0.0285873	1.64377	2.0228	-0.192159	1.08327	-2.28302
A0A2T7PNY0	-0.505301	0.795031	1.59037		0.470823
A0A2T7PNZ9	-1.19614	0.107151	-0.332023		-1.5787
A0A2T7PP40		-1.72928		-3.02977	-3.02887	-3.54332
A0A2T7PP50	3.26227	2.8707	3.00124	3.61871	3.72191	3.48874
A0A2T7PP59				-3.46991	-2.39934	-3.32508
A0A2T7PP79	-2.36772	-1.37589	-1.9353	-0.0130922	-0.770252	-0.464271
A0A2T7PP84				-2.37848	-2.05644	-2.63707
A0A2T7PPA4				-1.66464	-0.648641	-1.41972
A0A2T7PPB5				-2.24504	-1.5624	-2.38778
A0A2T7PPF9	2.2117	2.35744	1.31812	1.36848	1.08483	1.73852
A0A2T7PPG2				-2.38306	-1.59711	-2.75038
A0A2T7PPI0		0.951138		2.49986	0.0157224	1.25291
A0A2T7PPI7	0.148194	0.0646091	0.315491	-0.383594	-0.570729	0.128353
A0A2T7PPI9	5.85839	5.33474	5.42786	5.82649	5.93731	6.31599
A0A2T7PPK9	-1.86199	-2.03677	-1.21217	-1.58878	-1.35423	-1.98424
A0A2T7PPL4	0.710306	2.19203	-4.23519	2.59749	-0.224055	1.30653
A0A2T7PPM0	-0.631972	-2.10903	-0.849196	-1.20817	-0.870719	-0.657309
A0A2T7PPM9				2.69758	-0.148538	1.40375
A0A2T7PPN2	0.856629	2.27972	-2.04075	4.82709	1.35099	3.4729
A0A2T7PPN5		-2.26517		3.40532	0.605532	-2.85539
A0A2T7PPN8				0.307577	1.03447	0.761711
A0A2T7PPR2	3.93864	3.48965	3.55912	4.6937	4.76087	4.62498
A0A2T7PPS6	3.76875	3.21391	3.34628	4.05077	4.2981	4.18663
A0A2T7PPS7	1.97746	0.900931	1.68964	1.61917	1.78564	2.42002
A0A2T7PPU6	1.16945	0.588812	1.51203	-0.231784	0.299066	1.28417
A0A2T7PQ08	1.8442	2.12708	2.54889	1.96596	2.32018	2.44227
A0A2T7PQ48	-4.46706	1.22897	-0.458335	3.85898	0.84139	-2.40556
A0A2T7PQ58	1.05555	-0.355193	-0.258437
A0A2T7PQ70	-0.652345	-1.41379	-1.37174	-0.185297	1.0385	-0.19726
A0A2T7PQA0	-1.93437	-2.19788	-0.636104	0.397005	-0.0582884	-0.022046
A0A2T7PQA6				2.28984	-1.60706	0.906881
A0A2T7PQE4	1.55802	0.948501	0.833087	1.63166	1.71413	1.49716
A0A2T7PQI0	4.13932	4.34738	3.49496			4.58218
A0A2T7PQI7	-1.19869	-0.687774	-0.649515	0.342632	-0.0335531	-0.133229
A0A2T7PQL2	-2.71624	-2.26009	-2.30216	-2.33996	-2.02672	-1.10464
A0A2T7PQM8	-1.83778	0.208679	0.569727	-2.42771	-2.10991	-0.464377
A0A2T7PQN4	-1.05378	-0.914741	-0.614713	0.439305	0.260284	-0.0233227
A0A2T7PQP2	-1.10742	-1.01469	-1.01805	-0.0918709	-0.219653	0.0132347
A0A2T7PQQ1				-2.82829	-3.18809	-3.27224
A0A2T7PQQ6	-1.51582	-1.30683	-0.90223	-0.375025	-0.771176	-0.579967
A0A2T7PQR8		-0.628494		-2.29375	-1.47208	-1.76297
A0A2T7PQT8				-0.825423	-1.51955	-2.08204
A0A2T7PQY6	-0.548129	0.188889	0.284908	-0.884662	-0.538191	0.113838
A0A2T7PR17	-1.48792	-1.226	-0.912079	-3.88736	-2.99754	-3.44631
A0A2T7PR20	-0.736817	-0.740802	-0.328492	-1.1266	-1.35954	-0.664603
A0A2T7PR23	-0.138042	-1.37655	-1.87165	-1.28577	-1.86931	-1.34762
A0A2T7PR48	-1.76957	-2.0662	-2.66983	-3.01336	-2.00621	-2.75317
A0A2T7PR51	-0.0582465	-0.842866	-0.510764
A0A2T7PR55	1.88462	1.63883	0.904933	-1.61883	-2.20512	-0.258754
A0A2T7PR87	3.3399	3.86433	4.18087	2.65479	2.99991	3.47241
A0A2T7PRC6	1.21903	1.5884	1.17709	1.48996	1.41297	1.42508
A0A2T7PRD1	-0.666042	-1.06016	-0.662613	-1.32002	0.756685	0.0798594
A0A2T7PRF2	1.69974	2.21942	1.15016	-1.51948	-0.642711	0.172675
A0A2T7PRL5	-0.0300625	-1.26411	-1.74653
A0A2T7PRL9				-1.7935	-1.28134	-2.74257
A0A2T7PRN0	-0.0557249	0.203428	0.0793872	-0.806841	0.0227722	0.155165
A0A2T7PRN6	0.357217	0.0767993	-0.392552	0.0633294	0.28395	0.354127
A0A2T7PRQ1		-2.21894		-1.35543	-2.31011	-1.68137
A0A2T7PRQ9	-0.0580032	0.423034	0.323464	0.1742	1.22829	1.34764
A0A2T7PRU9	2.51667	2.35109	2.27237	3.40103	3.17039	3.02199
A0A2T7PS28	-1.30995	-1.9857	-0.918873	-1.05636	-0.580885	-0.487978
A0A2T7PS43	-1.91607	-1.93413	-1.16413	-1.15254	0.0278269	-0.135433
A0A2T7PS52	0.58231	0.764157	1.44982	-0.400136	0.757308	2.20002
A0A2T7PS72	0.675584	0.289294	1.50237	1.97452	1.09508	1.65036
A0A2T7PSA1				-1.68863	-2.88259	-2.64051
A0A2T7PSE2	1.253	-0.71479	0.67421	0.324759	0.244119	-1.28406
A0A2T7PSF5	0.798881	1.24909	0.736159	1.76063	1.62185	1.06288
A0A2T7PSF7	1.23779	1.73219	2.74278	2.4553	0.813076	2.11907
A0A2T7PSF9	0.436826	1.90814	1.33574	0.866436	-0.281253	0.843676
A0A2T7PSG7				-2.88723	-3.73248	-3.44012
A0A2T7PSI0	0.631964	1.13305	0.822158	1.32549	0.787598	2.38761
A0A2T7PSJ4			-0.74788	-0.352929	0.465822	0.181487
A0A2T7PSK8			0.871455	1.9084	1.69842	1.80915
A0A2T7PSL5	-1.82174	-2.48676	-2.17018
A0A2T7PSQ9	0.00250206			0.0787032	-0.628317	-0.325327
A0A2T7PSR7	-2.7773	-2.45705	-2.24594	-2.1866	-2.23165	-1.58746
A0A2T7PSS0	-1.0883	-1.18916	-0.693525	0.332992	0.0139806	0.0152076
A0A2T7PSV4	-0.0860307	-0.365194	-0.0940585	0.727129	-0.0523181	0.263829
A0A2T7PSY6	-0.695014	-1.21526	-0.662813	-1.12256	-0.219723	-0.0668219
A0A2T7PSY8	4.06798	3.53382	3.3564	1.36821	1.73353	1.56166
A0A2T7PT19				-1.10106	-0.638443	-1.37217
A0A2T7PT54				-2.43487	-1.21633	-2.62842
A0A2T7PT81		0.333992		0.838743	-0.605367	-0.203835
A0A2T7PT84	-0.256925	2.58087	1.04628	4.03711	0.614009	0.254223
A0A2T7PT85				3.1865	0.0325846	1.8602
A0A2T7PT91	0.721382	3.36532	-0.380976	1.20051	0.102044	-0.331871
A0A2T7PTA0	2.23673	2.30707	2.22714	2.72183	2.1048	1.98092
A0A2T7PTA4				-2.69398	-2.09371	-2.88573
A0A2T7PTB1			-0.58626	0.750221	0.323431	0.368919
A0A2T7PTB5	-3.15736	-4.31627	-3.31815	-1.78825	-2.51589	-1.64295
A0A2T7PTD8	5.35821	5.14715	5.31521	6.34461	5.96815	6.04112
A0A2T7PTE6	4.17815	3.72896	3.47894	3.12654	3.81398	3.74603
A0A2T7PTG0			-2.23992	-0.975447	-2.02555	-1.29907
A0A2T7PTG5				0.101197	-3.54871	-1.26583
A0A2T7PTM8	-2.32988	-1.95229	-1.84553	-1.00528	-1.11141	-0.4305
A0A2T7PTS6	0.4829	0.895391	0.605264	0.0384406	0.893735	0.516465
A0A2T7PTT2				-3.70182	-3.20824	-2.845
A0A2T7PTU7				-1.95867	-1.17995	-1.37606
A0A2T7PTY7	0.900547	0.286926	0.702734	0.680337	0.80492	1.26753
A0A2T7PTZ3	-1.27367	0.0488591	-1.20297	3.578	0.907592	-2.37813
A0A2T7PU25				-2.05339	-1.69905	-1.09508
A0A2T7PU69	-0.534507	-0.0105004	0.17117	-1.34722	-0.962937	-0.799556
A0A2T7PU88	-1.07654	-0.809252	-0.504658	0.920876	1.24951	1.14695
A0A2T7PU89	-0.559425	-0.285364	-0.360959	-0.674179	-0.389967	-0.369293
A0A2T7PU91				-2.10371	-2.7658	-2.33829
A0A2T7PUB0	-1.21423	-0.6862	-0.871305	-0.643206	-0.678276	-0.711015
A0A2T7PUE0	-0.613088	-1.0372	-0.6609	-0.477828	-0.446462	-0.29771
A0A2T7PUG4	-1.39411	-2.02847	-2.28776	-2.85749	-2.44956	-1.93625
A0A2T7PUM1	4.12005	0.853645	1.74757	3.58593	4.18911	2.35086
A0A2T7PUN6	-2.54848	-2.26028	-1.99229	-1.33259	-1.40061	-1.28011
A0A2T7PUP8	2.84214	2.40799	2.43878	2.21037	2.72079	2.50144
A0A2T7PUS8				-1.51818	-2.53465	-2.73847
A0A2T7PUT2				-2.43589	-1.109	-2.97224
A0A2T7PUU2	0.984564	2.37528	2.45263	3.26183	3.23538	3.25544
A0A2T7PUY9	0.0181163	3.56614	-2.56326	5.98367	3.07163	-0.00522809
A0A2T7PUZ0	0.551158	0.86948	-0.298272			-1.42699
A0A2T7PUZ2	0.796108	0.765535	0.811936	2.92849	2.19168	1.7511
A0A2T7PUZ6	-0.863076	-1.01069	-0.418324	0.145415	0.679804	0.215148
A0A2T7PV32	0.192696	0.536338	-0.0993108	0.629505	0.468977	0.494766
A0A2T7PV59	-0.124258	0.278212	0.517102	1.54148	1.1175	0.786002
A0A2T7PV73	2.79314	2.66624	2.87302	2.57845	3.65661	1.91059
A0A2T7PV97	-1.33136	-1.00085	-0.808174	-0.693843	-0.836339	-0.708183
A0A2T7PVA2				-2.08556	-2.67585	-2.16182
A0A2T7PVG5	-0.476897	-0.0216367	-0.513818	-0.655604	-0.610984	-0.167056
A0A2T7PVI3	1.04093	1.81066	0.732374	1.29088	1.35893	1.29514
A0A2T7PVK6				-2.13566	-2.39664	-3.04147
A0A2T7PVQ2	0.635446	0.300962	0.57049	1.83771	1.99275	1.71182
A0A2T7PVQ9				-1.06387	-1.6883	-1.88299
A0A2T7PVT4		0.974585		-0.33261	-1.81456	-1.38483
A0A2T7PVZ5	0.393797	0.197318	0.380206	-0.342473	0.0249027	0.753734
A0A2T7PW29			-3.45509	-2.59969	-2.15797	-2.08282
A0A2T7PW49	3.39382	2.93281	4.60937	4.43037	4.1929	4.4453
A0A2T7PWF7	-2.33478	-1.61031	-2.22925	-2.10712
A0A2T7PWG3	-1.55831	-2.05104	-1.43657	-0.737249	-1.14122	-0.98208
A0A2T7PWH0	-0.0510277	-0.0945344	0.448248	1.56977	0.556568	1.17797
A0A2T7PWH5				-0.0122347	0.53918	-0.232515
A0A2T7PWI0	-1.11013	-0.766051	-1.11808	-0.45293	-0.604863	-0.290925
A0A2T7PWJ1	-1.62236	-0.969543	-0.881316	0.205374	-0.182206	-0.075549
A0A2T7PWK8	0.223913	-2.24532	-1.45382	0.100404	-0.27886	0.994603
A0A2T7PWL9	-1.48205	-1.2484	-0.885754		-1.31112
A0A2T7PWT6	-0.134624	1.16662	0.503841	0.755181	0.995767	0.926807
A0A2T7PWV0	-0.607604	-0.719429	-0.264476	-0.0439112	0.711472	0.281464
A0A2T7PWV7				-1.24279	-1.95989	-1.65859
A0A2T7PWY2	2.01172	2.36882	1.84242	0.719779	0.805609	1.83365
A0A2T7PWY3	-0.664259	-1.45565	-0.653313	0.603262	0.933182	0.521705
A0A2T7PWY5	-0.805491	-0.726495	-1.39928	-0.817213	-0.775263	-0.936489
A0A2T7PWY8	1.22241	0.929256	0.18586	0.728327	0.798622	0.901596
A0A2T7PX65				-2.05075	-2.40453	-1.66096
A0A2T7PXD3	-0.190582	-0.670537	-0.843739	0.865737	0.361393	-0.0866709
A0A2T7PXI8	2.17185	0.575017	1.20734	-1.8297	1.09395	-0.49375
A0A2T7PXJ8	1.49787	1.15151	0.599873	0.767716	0.898826	0.863776
A0A2T7PXK8	-1.03556	-1.33063	-1.49171	-3.38649	-2.80077	-2.60707
A0A2T7PXM4	5.42516	5.18412	5.14483	4.98702	5.73493	6.43898
A0A2T7PXM8				-2.54967	-1.59756	-2.19997
A0A2T7PXN1	-1.90405	-1.73101	-1.39381	-2.34936	-1.73035	-1.60027
A0A2T7PXN7	5.83931	5.69553	5.54869	5.60538	6.31439	6.89241
A0A2T7PXP7	-2.18151	-1.11519	-2.7556	-1.86111	-3.97785	-1.99528
A0A2T7PXR8		-2.44343		-1.56482	-1.56921	-1.37662
A0A2T7PXX1	1.28559	0.496691	0.644868	2.02785	1.94147	2.21482
A0A2T7PXY4	1.47147	1.00248	1.57907	-1.41013	0.216683	0.360707
A0A2T7PY00				-2.54848	-2.87662	-1.26515
A0A2T7PY15				-1.4087	-0.599201	-0.862896
A0A2T7PY67			-3.42178	-3.37026	-3.59441	-2.75193
A0A2T7PY79	-3.58687	-0.157136	-1.74944	2.84078	0.189374	-3.00067
A0A2T7PYA5	0.165874	0.202711	-0.0491919	-1.16678
A0A2T7PYB7	1.13383	0.906303	0.386193	0.846459	1.7295	1.29689
A0A2T7PYD1	-0.775212	-1.07275	-0.453816	-0.981309	-0.0530826	-0.249414
A0A2T7PYE6	1.09785	2.06868	1.48358	0.01774	0.84784	1.39328
A0A2T7PYF9	-1.30172	-0.363245	-0.615002	-0.188393	-0.05118	-0.202824
A0A2T7PYH6			-0.357211	-1.41733	-1.14571	-0.406107
A0A2T7PYI0				-1.49376	-1.22295	-1.88582
A0A2T7PYM6	0.384207	0.292669	0.706521	0.685631	0.997501	0.884928
A0A2T7PYN3	-0.698162	-1.45947	-0.499823	-0.88985	-0.491746	-0.190388
A0A2T7PYV0				-3.05028	-3.05388	-3.56601
A0A2T7PYV5	-0.0256858	-0.314274	0.443718	0.781875	1.23482	0.879939
A0A2T7PYY1	-0.556931	-0.522659	0.166128
A0A2T7PZ24	1.53193	1.98439	1.94947	0.834619	1.37485	1.65338
A0A2T7PZ28	3.59464	3.08386	3.5619	3.39512	3.57655	3.93384
A0A2T7PZ98		0.386327		1.77985	-0.567471	-6.60442
A0A2T7PZB4	0.684152	1.42196	1.50602	0.18695	1.20903	1.36154
A0A2T7PZC2	-0.397565	-0.703559	-0.388639	0.197242	0.460257	-0.38618
A0A2T7PZD1	1.25789	2.03787	1.1738	2.70471	2.37639	2.01746
A0A2T7PZD7	1.59363	1.52021	0.89101	-0.586543	0.268799	-0.0988637
A0A2T7PZE9	1.51789	1.64562	0.805176	0.810105	1.62492	1.78596
A0A2T7PZF7	-0.979031	-1.69366	-1.72039	-0.339279	0.300654	-0.153969
A0A2T7PZI7	-0.389911	-0.921088	-0.281122	-0.792146	-0.595265	0.16545
A0A2T7PZL0	-2.3605	-2.38755	-1.32133	-1.55359	-0.423223	-0.974923
A0A2T7PZL1	-2.18285	-2.0423	-0.401175
A0A2T7PZL5	-2.53648	-2.10932	-2.09562		-2.4583
A0A2T7PZP4	-0.786376	-0.40797	-1.31445	-1.36113	-0.926517	-0.857082
A0A2T7PZQ5	1.64341	1.39342	0.445106	1.30844	1.3957	1.14605
A0A2T7PZR1				-2.80437	-1.85714	-2.44716
A0A2T7PZW2	-3.65026	-1.82368	-2.86953	-1.32101	-1.63216	-2.49543
A0A2T7PZW7	1.55275	1.02721	0.86925	1.59756	1.92326	1.76771
A0A2T7PZZ2				-4.3952	-3.43704	-4.05491
A0A2T7Q017	1.01219	1.00048	1.51926	-1.16205	0.174923	0.782621
A0A2T7Q022	1.1526	-0.139272	-0.0313199	-0.265172	-0.494053	-0.967352
A0A2T7Q024	-0.491398	-0.353855	0.398667	-0.308182	0.455658	1.38303
A0A2T7Q048	0.189789	-0.231747	1.11918		0.917262
A0A2T7Q059		-2.80211		-1.45895	-1.64824	-1.04028
A0A2T7Q089	0.342091	-0.48813	0.104673	-1.13132	-1.14804	0.0311793
A0A2T7Q0A2	-1.56266	-1.92051	-1.4826	-1.99774	-0.841262	-1.11042
A0A2T7Q0F4			-3.47582	-2.2639	-1.26893	-2.48364
A0A2T7Q0F7				-1.62673	-2.67236	-2.95242
A0A2T7Q0G3	-2.16592	-2.51709	-1.26262	-0.790602	-0.383772	-0.0598238
A0A2T7Q0I0	-1.80553	-1.79196	-1.07086	0.29597	-0.284565	-0.312632
A0A2T7Q0J8	-1.6809	-1.05377	-1.15734	-0.257464	-0.529003	-0.120411
A0A2T7Q0K0	-2.28384	-2.0016	-2.75483	-1.10871	-0.30873	-1.59906
A0A2T7Q0N5				0.430292	-4.03275	-0.980787
A0A2T7Q0Q3	1.51651	1.41557	0.730553	1.3849	0.991007	1.26178
A0A2T7Q0Q5	1.95512	1.55482	1.11396	1.54848	1.59422	1.62931
A0A2T7Q0T9	-0.158464	-0.32653	-0.859945	1.37925	-0.698809	-1.19895
A0A2T7Q0U4				-1.61566	-1.6656	-2.29139
A0A2T7Q0V5	3.17551	4.65034	3.99543	3.62503	3.66399	4.50172
A0A2T7Q0W0	-0.255007	1.14804	0.642611	-0.130816	0.111459	0.666913
A0A2T7Q0W7	0.164311	-1.21478	-0.0729735	0.284152	-0.239137	0.541532
A0A2T7Q0X6	1.22078	3.04906	2.12454	1.39183	1.68013	2.34263
A0A2T7Q0Z0			-1.23751	0.183087	1.00636	0.359274
A0A2T7Q133	0.500966	0.0724855	0.126874	0.778493	0.82959	0.768565
A0A2T7Q135	0.21438	-0.015362	0.400099	1.66563	1.65026	1.3762
A0A2T7Q154				-1.39065	-2.01957	-1.98894
A0A2T7Q159				-2.81467	-2.36833	-1.92149
A0A2T7Q171	-0.598179	0.180532	0.975742	0.592028	0.785767	1.07908
A0A2T7Q191	0.378939	-0.0935647	0.237196	-1.45055	-1.1262	-0.472478
A0A2T7Q1B4	-2.244	-2.56215	-2.35273	-2.20138	-1.80145	-2.01224
A0A2T7Q1D8				-3.55197	-2.89362	-2.84049
A0A2T7Q1F3	-0.502774	-0.880809	-0.181479	0.237571	0.638274	0.444408
A0A2T7Q1G0	5.16698	3.67437	4.29933	4.1188	4.90153	4.02252
A0A2T7Q1H3	2.99636	4.0843	3.38332	1.76251	1.78551	3.75423
A0A2T7Q1I0		0.263493		0.105943	-1.82833	-1.04766
A0A2T7Q1I2	3.52329	3.2599	2.88797	4.83033	4.25841	4.09238
A0A2T7Q1I6	-0.201976	-0.921896	-0.179053	-0.606916	-0.366372	-0.441177
A0A2T7Q1J1	3.92342	4.21976	3.48626	3.45124	4.22583	4.85628
A0A2T7Q1J7	2.47428	1.82906	1.56377	3.89456	3.36182	3.25165
A0A2T7Q1M3		-0.0399185		-1.07959	-0.931443	-1.45143
A0A2T7Q1Q4	0.0167458	-0.40021	0.183644	0.283105	1.30145	0.816608
A0A2T7Q1R0	2.94372	3.74332	3.82275	3.01751	2.67633	3.56454
A7J0J1	-1.82618	3.31669	-0.625495	6.9175	5.48451	2.67176
