# Supplementary material for: Proteomic profiles of Lissachatina (Heterobranchia) and Pomacea (Caenogastropoda) snails infected with Angiostrongylus cantonensis using 4D label-free quantitative analysis
Source: PLoS Negl Trop Dis. 2025 Dec 8;19(12):e0013812. doi: 10.1371/journal.pntd.0013812 (PMC12685165; doi:10.1371/journal.pntd.0013812)
Supplement: S1 Dataset — (ZIP) [file pntd.0013812.s006.zip › Pomacea canaliculata/1. Statistics/PCA/ALL.xlsx]

## Sheet: Sheet1
Accession	PcAc-1	PcAc-2	PcAc-3	PcFr-1	PcFr-2	PcFr-3
A0A0A7HF06	-0.449247	-0.623246	0.526879	1.70238	-1.46297	0.3062
A0A0A7HG21	-1.3681	-0.991935	-0.516273	1.01349	1.17187	0.690942
A0A0A7HI80	-1.14954	-0.719204	-0.77217	0.102843	1.67745	0.860621
A0A2T7NAN2	1.29911	0.217255	1.14392	-1.4491	-0.357405	-0.853777
A0A2T7NAT1	0.830463	-0.881791	-1.58522	0.472833	1.32992	-0.166205
A0A2T7NAX7	0.866066	1.26208	0.65084	-0.679557	-0.516848	-1.58258
A0A2T7NAY2	0.982787	0.982787	0.982787	-0.919133	-1.32981	-0.699418
A0A2T7NAY4	0.281174	-1.15805	-1.35392	1.56812	0.515994	0.146687
A0A2T7NAZ1	-0.925827	-1.01159	-0.743277	1.77362	0.524081	0.382989
A0A2T7NB12	0.768123	0.285692	-0.0610514	-0.0791932	-2.0222	1.10863
A0A2T7NB36	-1.06381	-1.39354	-0.356074	0.93041	1.22527	0.657743
A0A2T7NB47	0.945265	0.945265	0.945265	-0.585332	-0.653787	-1.59668
A0A2T7NB65	-0.791486	-0.258912	-1.66636	0.721453	0.901039	1.09426
A0A2T7NB66	-1.45528	-0.831317	-0.597928	0.835843	1.15921	0.889475
A0A2T7NB67	0.831636	0.831636	0.831636	-1.86152	0.0433808	-0.676771
A0A2T7NB68	1.66954	-1.12605	0.78601	-0.793797	-0.793797	0.258103
A0A2T7NB69	-0.135125	0.123708	-2.00826	0.222626	0.531754	1.2653
A0A2T7NB71	-1.39535	0.408118	-1.39535	0.647073	0.953694	0.781807
A0A2T7NB89	-0.981427	-0.981427	-0.981427	1.27291	0.619626	1.05174
A0A2T7NBA8	-0.825305	-1.35609	-0.765257	0.982219	0.982219	0.982219
A0A2T7NBD6	-1.34438	0.375687	0.375687	-1.33967	1.31848	0.614199
A0A2T7NBD8	-1.78496	-0.321239	-0.483598	0.68743	0.639112	1.26326
A0A2T7NBG3	1.18441	1.38661	0.0326765	-1.15023	-1.1102	-0.34326
A0A2T7NBH0	1.13084	0.820318	-0.505245	-1.76447	0.72004	-0.401483
A0A2T7NBH6	-1.23163	1.32996	-0.558324	-1.08261	0.914035	0.628566
A0A2T7NBQ0	-0.362282	0.691613	-1.4712	-0.418132	1.7377	-0.177702
A0A2T7NBT4	-1.64496	-0.689103	-0.451778	1.02905	0.959205	0.797584
A0A2T7NBT5	0.718062	-1.00265	1.2316	-1.63781	0.488936	0.201874
A0A2T7NBT8	-0.175916	-0.175916	-0.175916	1.61828	-1.7058	0.615272
A0A2T7NC68	-1.23641	-0.225207	-0.572005	-0.374701	1.92975	0.478568
A0A2T7NC87	0.613237	-0.923096	-0.316166	-0.28605	1.9007	-0.988626
A0A2T7NC98	0.977595	1.16854	0.643067	-1.51282	-0.922876	-0.353504
A0A2T7NCE0	-0.674446	-0.674446	-0.674446	-0.450726	0.408865	2.0652
A0A2T7NCF3	-0.524739	-0.98927	-1.07161	1.33957	1.33957	-0.0935276
A0A2T7NCJ0	-0.716642	0.190844	-0.574833	1.25342	-1.40621	1.25342
A0A2T7NCJ1	1.38046	1.38046	-0.78728	-1.00576	-0.694764	-0.273119
A0A2T7NCJ9	0.961333	0.961333	0.961333	-1.33963	-0.42551	-1.11886
A0A2T7NCK2	-1.37668	-0.810828	0.135624	-0.458453	1.43932	1.07102
A0A2T7NCX2	-0.725765	-1.03346	-0.954317	0.153817	1.5919	0.967824
A0A2T7NCX8	1.25549	-0.873638	-0.769468	-1.28833	0.7921	0.883848
A0A2T7NCZ5	-0.574519	0.647817	1.72244	-1.4632	0.0425711	-0.3751
A0A2T7NCZ9	1.84597	-0.547191	-1.03214	-0.675335	0.790885	-0.382194
A0A2T7ND06	-1.42124	-0.970558	-0.50021	0.964001	0.964001	0.964001
A0A2T7ND59	-1.5859	-0.866057	-0.342485	1.03005	0.886794	0.877593
A0A2T7ND66	-1.21278	0.139355	-0.419756	-1.04937	1.26391	1.27863
A0A2T7NDA4	-0.515084	-0.798452	-0.66836	1.40686	-0.831827	1.40686
A0A2T7NDE6	1.40917	1.40917	-0.763356	-0.824331	-0.548362	-0.682296
A0A2T7NDH0	-0.333491	-0.602656	-1.64753	0.568151	0.529606	1.48592
A0A2T7NDH9	1.92692	0.710477	-0.516039	-0.655734	-0.809892	-0.655734
A0A2T7NDL3	1.40941	0.228351	0.744952	-1.77386	-0.111355	-0.4975
A0A2T7NDS5	0.70061	0.985237	1.17587	-1.31771	-1.10922	-0.434789
A0A2T7NDX3	-0.322941	-1.49409	1.77712	-0.559941	0.376744	0.223104
A0A2T7NDZ2	-1.11521	-0.602875	-0.247215	-0.769231	1.34272	1.39181
A0A2T7NE13	-1.52787	-0.507299	-0.637526	1.4582	0.869895	0.34461
A0A2T7NE41	-0.823226	-1.34142	-0.634391	1.48368	0.822094	0.493263
A0A2T7NEA9	-1.25602	-0.325839	-1.15034	0.432368	0.865814	1.43401
A0A2T7NEB4	-1.06076	-1.08777	-0.737006	1.29252	1.1197	0.473312
A0A2T7NEC1	-1.4963	-0.882618	-0.338145	1.33458	0.947177	0.435301
A0A2T7NEF5	0.976445	0.976445	0.976445	-0.791854	-0.73094	-1.40654
A0A2T7NEG3	-1.80813	-0.764867	0.128874	0.589301	0.751958	1.10287
A0A2T7NEK4	-1.90168	-0.199206	-0.299264	1.09376	0.97315	0.333235
A0A2T7NEN7	-0.845992	1.11771	-1.73067	0.795784	0.0261047	0.637065
A0A2T7NEV5	-1.77221	0.30793	0.374698	-0.852977	0.9016	1.04096
A0A2T7NEW2	-0.800861	1.40279	0.912836	-0.680227	0.51723	-1.35177
A0A2T7NEX8	0.238055	0.238055	0.238055	1.28472	-2.04389	0.045003
A0A2T7NF09	0.532961	-1.87963	1.30725	-0.255158	-0.280228	0.57481
A0A2T7NF12	-1.31974	0.299566	1.45083	0.261945	-1.2831	0.590503
A0A2T7NF13	0.949962	0.949962	0.949962	-1.5332	-0.464461	-0.852226
A0A2T7NF14	-0.494042	-0.664115	-1.3401	1.05199	1.54972	-0.103448
A0A2T7NF27	-0.800933	0.0806362	1.39146	0.357136	-1.6888	0.660495
A0A2T7NF31	0.78086	0.722555	1.00004	-1.71177	-0.954662	0.162979
A0A2T7NF33	-0.248792	0.648559	0.963264	-1.92662	-0.317754	0.881342
A0A2T7NF35	-1.21289	0.267694	1.33641	0.293159	-1.42641	0.742041
A0A2T7NF53	-0.238677	-1.0779	-0.329502	1.3413	1.3413	-1.03653
A0A2T7NF79	-1.0151	-0.670838	-0.658797	1.39435	1.39435	-0.443967
A0A2T7NF97	-0.682988	-1.7645	-0.194647	0.978824	0.974458	0.688853
A0A2T7NFE5	-1.07804	-0.929031	-0.881896	1.35404	1.07206	0.462865
A0A2T7NFF9	-1.46794	-0.942637	-0.129961	1.18935	1.2289	0.122285
A0A2T7NFN0	-0.170753	0.318996	0.168381	0.878271	0.878271	-2.07317
A0A2T7NFN3	-1.48679	-0.708631	-0.671863	1.0609	0.70457	1.10181
A0A2T7NFQ7	-0.501743	-0.077728	1.55243	-1.74212	0.358424	0.410738
A0A2T7NFS7	-0.899518	-0.896288	-0.900517	1.33718	0.0219544	1.33718
A0A2T7NFT0	-1.11757	-0.995962	0.964325	-0.845499	0.747463	1.24724
A0A2T7NFU4	-0.388322	-0.151705	-0.615346	-1.43206	1.45082	1.13661
A0A2T7NFV4	0.85258	0.85258	0.85258	-0.411168	-0.252805	-1.89377
A0A2T7NFV7	-1.48064	-0.377054	-0.378499	-0.314595	1.567	0.983782
A0A2T7NFV8	1.2939	1.2939	-1.20709	0.126129	-0.606158	-0.900687
A0A2T7NFX2	-0.937519	-1.4462	-0.403712	1.27289	0.980202	0.534343
A0A2T7NFX5	-0.709737	-1.39664	-0.766383	0.788235	1.32896	0.755568
A0A2T7NG09	-2.10733	0.162292	-0.0680311	1.00253	0.426124	0.584418
A0A2T7NG51	-0.939509	-1.57248	-0.164147	1.09752	0.50024	1.07838
A0A2T7NG67	-0.659585	-1.44458	-0.76507	0.896456	1.254	0.718787
A0A2T7NG99	0.724603	0.724603	-1.0582	-1.43342	-0.263691	1.3061
A0A2T7NGH1	0.579111	-2.04395	0.610342	-0.463199	0.533042	0.784656
A0A2T7NGJ8	-1.03799	-1.54827	0.253787	0.19887	0.797206	1.33639
A0A2T7NGK1	0.346778	-0.119767	-1.93648	-0.241805	1.25246	0.698811
A0A2T7NGP1	-0.402595	0.604312	-1.55547	0.632641	1.4544	-0.73329
A0A2T7NGT0	-0.728207	-1.36198	-0.779679	1.34188	0.624671	0.903319
A0A2T7NGT7	0.935648	0.446752	0.758377	-2.08317	-0.0943816	0.0367699
A0A2T7NGU2	-1.13585	-1.56619	0.381499	1.21089	0.676203	0.433443
A0A2T7NGU8	0.962998	0.962998	0.962998	-1.47671	-0.564801	-0.84748
A0A2T7NGX0	0.951313	0.951313	0.951313	-1.55918	-0.558599	-0.736162
A0A2T7NGZ1	0.788293	0.788293	0.788293	-0.451883	0.0686396	-1.98163
A0A2T7NGZ3	-0.120587	2.09751	0.181529	-0.719483	-0.719483	-0.719483
A0A2T7NGZ7	-0.323992	0.524254	1.24356	0.269158	0.269158	-1.98214
A0A2T7NH12	1.188	-1.0974	-1.20744	-0.6254	0.964976	0.777269
A0A2T7NH15	-0.370528	0.763811	-0.909641	-1.29	0.142822	1.66354
A0A2T7NH69	-1.32606	-0.711986	0.522598	-0.263269	-0.062034	1.84075
A0A2T7NH78	0.600335	-1.98482	0.456666	-0.537438	0.478423	0.986829
A0A2T7NHC9	1.25918	-1.68009	-0.972082	0.464332	0.464332	0.464332
A0A2T7NHD8	-0.174586	0.919204	1.17983	0.64902	-1.28673	-1.28673
A0A2T7NHF3	0.679708	0.679708	0.679708	0.676185	-0.872727	-1.84258
A0A2T7NHJ6	-0.755963	-1.5525	-0.443193	0.956211	0.513215	1.28223
A0A2T7NHK7	-0.525648	-0.979888	-1.39777	0.96777	0.96777	0.96777
A0A2T7NHM1	-0.971409	-0.849589	0.86219	-1.14588	0.874476	1.23022
A0A2T7NHN8	-1.33181	-0.360084	-1.12353	0.581678	1.14079	1.09295
A0A2T7NHP2	1.23513	1.23513	-0.390388	-0.510983	-1.59213	0.0232481
A0A2T7NHP7	0.625764	0.625764	0.625764	0.917222	-1.59639	-1.19812
A0A2T7NHS3	-0.532725	2.05766	0.0943295	-0.982268	-0.709397	0.0723999
A0A2T7NHT8	-0.962895	-0.962895	-0.962895	0.876799	0.544491	1.4674
A0A2T7NI07	-0.922551	-0.922551	-0.331935	1.96923	0.483477	-0.275672
A0A2T7NI40	0.464487	-1.49535	0.464487	1.27712	0.495749	-1.20649
A0A2T7NI48	-1.74085	0.570645	1.51044	0.280458	-0.523783	-0.0969099
A0A2T7NI49	0.36097	0.36097	0.36097	1.09289	-2.09974	-0.0760592
A0A2T7NI52	-0.525811	-1.2307	-1.08983	1.41111	0.71828	0.716946
A0A2T7NIB2	-1.29956	-0.770566	-0.533795	1.57407	0.975599	0.0542506
A0A2T7NIH5	-0.436947	-2.00335	0.981599	0.237681	0.487581	0.733432
A0A2T7NIH7	0.113878	-0.570821	0.59741	-1.62099	-0.148765	1.62928
A0A2T7NII5	0.661843	1.15312	0.736693	-1.5709	-1.09903	0.118275
A0A2T7NIJ8	0.748218	-1.3454	0.507444	-1.44311	0.526433	1.00641
A0A2T7NIK1	0.207904	-0.51471	1.0227	-1.95951	0.493422	0.750195
A0A2T7NIK4	0.883734	-1.87746	0.883734	-0.570527	0.762234	-0.081716
A0A2T7NIL2	0.481057	1.02766	0.676647	-1.72282	-0.999243	0.536695
A0A2T7NIM5	0.449048	1.84571	-0.452205	-0.715259	-1.28484	0.15755
A0A2T7NIR4	0.978446	0.978446	0.978446	-0.576622	-1.09669	-1.26202
A0A2T7NIR6	-1.42763	-0.776823	-0.633346	1.37251	0.732384	0.732904
A0A2T7NIS9	-0.251909	-0.251909	-0.251909	-1.35847	1.98695	0.127244
A0A2T7NIU7	-1.57124	0.4463	-0.882259	1.28714	0.924684	-0.204629
A0A2T7NIX0	-0.530619	-1.43722	-0.921676	1.07929	0.902421	0.907805
A0A2T7NIZ5	0.31252	-1.69905	-0.456387	-0.38691	1.40776	0.82207
A0A2T7NJ17	-1.58163	-0.763253	-0.401021	1.23993	0.548463	0.957516
A0A2T7NJ21	-1.02482	0.00667901	-0.690309	1.48447	1.17134	-0.947354
A0A2T7NJ50	-1.65662	-0.921054	0.331944	1.34936	0.641284	0.25508
A0A2T7NJ83	1.22741	-1.58602	0.0970885	-0.977669	0.969547	0.269649
A0A2T7NJC4	0.983879	0.983879	0.983879	-0.970906	-0.680818	-1.29991
A0A2T7NJB1	-0.549421	-0.760913	-1.50549	0.63972	1.28261	0.89349
A0A2T7NJF1	-0.054697	0.298047	1.94695	-1.25277	-0.235704	-0.701826
A0A2T7NJG9	0.995816	0.995816	0.995816	-1.06744	-1.10561	-0.814399
A0A2T7NJQ6	0.687116	1.15616	1.01919	-1.4729	-0.788439	-0.601133
A0A2T7NJR7	1.25094	-1.09203	1.25094	0.247539	-0.48009	-1.17729
A0A2T7NJU7	-0.671673	-1.68815	-0.35085	0.920696	1.14622	0.643751
A0A2T7NJV6	-0.487776	-0.485092	1.35658	1.04162	-1.60309	0.177758
A0A2T7NJV7	-0.402132	-1.57672	0.0441441	1.41355	-0.51928	1.04044
A0A2T7NK17	-1.14397	-1.28619	0.858087	0.246904	-0.162555	1.48773
A0A2T7NK18	0.536486	-1.16889	-1.61445	0.581027	0.748286	0.917546
A0A2T7NK23	-1.3036	0.342089	1.24085	-1.2905	0.0222088	0.988947
A0A2T7NK28	-0.661942	-0.663653	-1.39881	0.346199	1.51844	0.859766
A0A2T7NK44	0.210821	-1.24099	-0.809722	1.93044	-0.165993	0.0754375
A0A2T7NK56	-0.590799	-0.784511	-1.02487	1.67504	1.0395	-0.314363
A0A2T7NK64	-0.651129	-1.0918	-1.19733	1.17132	0.967611	0.801331
A0A2T7NK72	1.34174	0.410913	0.410913	-0.957752	-1.65594	0.450125
A0A2T7NK87	-0.623334	-0.364517	-0.126321	1.28871	-1.46324	1.28871
A0A2T7NKA5	0.739162	1.01008	-1.96909	0.67094	-0.271116	-0.179972
A0A2T7NKB5	1.19585	0.705635	0.239021	-1.92249	0.275165	-0.493176
A0A2T7NKB9	0.304902	0.304902	0.304902	-2.20576	0.751214	0.539836
A0A2T7NKD8	-0.090254	0.11438	0.918824	0.583658	0.583658	-2.11027
A0A2T7NKF8	1.18714	1.39852	-0.128333	-1.45304	-0.53916	-0.465132
A0A2T7NKG0	-0.325888	1.55162	-0.286509	-1.23303	-0.812431	1.10624
A0A2T7NKG1	-0.607733	-0.607733	-0.607733	0.680869	-0.80287	1.9452
A0A2T7NKG3	1.19101	1.44889	-0.152157	-1.3414	-0.536624	-0.60971
A0A2T7NKG8	-0.0345495	1.49501	-0.728686	-0.919637	-0.994506	1.18237
A0A2T7NKH2	0.918658	1.47774	-0.926348	-1.06072	-0.877471	0.468136
A0A2T7NKH4	1.1954	1.46095	-0.447703	-1.36559	-0.510976	-0.332077
A0A2T7NKN6	-0.992108	-1.17318	-0.490395	0.375608	1.71381	0.566271
A0A2T7NKP5	-0.857464	-1.48708	-0.3935	1.33083	0.441609	0.9656
A0A2T7NKR3	0.393495	0.92456	1.33438	-1.64226	-0.540829	-0.469348
A0A2T7NL00	-0.755606	-1.19526	0.227003	-0.779053	1.57524	0.927674
A0A2T7NL49	1.11634	1.11634	-1.4186	-1.16735	-0.0105309	0.363801
A0A2T7NL57	-1.08287	-1.23537	-0.338323	0.521942	0.503369	1.63125
A0A2T7NL61	0.962542	0.962542	0.962542	-1.45763	-0.523406	-0.906595
A0A2T7NL75	-1.28277	-0.885482	-0.317941	1.70262	0.0288545	0.754719
A0A2T7NL78	-0.729358	-0.82592	-1.1451	1.73389	0.458462	0.50803
A0A2T7NL95	-0.154659	-1.51925	-0.92701	1.42756	0.789524	0.383844
A0A2T7NL97	-0.0308153	-0.0308153	-2.08949	0.592654	0.961554	0.596913
A0A2T7NL99	1.58033	-1.19162	-0.307873	-1.17694	0.517281	0.578817
A0A2T7NLD7	1.06148	-1.40182	-0.309442	0.883885	0.883885	-1.11799
A0A2T7NLG3	-0.762867	-1.39498	-0.514572	0.167744	1.39801	1.10666
A0A2T7NLP8	-0.663752	-1.17709	0.208728	-0.871341	1.59628	0.907179
A0A2T7NLR4	0.642714	-0.973576	-1.43505	-0.424062	1.0643	1.12568
A0A2T7NLS4	-1.07482	-0.846631	-0.187778	1.36259	1.36259	-0.615959
A0A2T7NLS5	0.765378	-1.27002	0.0283823	-0.427634	-0.814751	1.71865
A0A2T7NLS9	-0.49314	-0.664435	-0.651603	0.0258084	-0.392815	2.17619
A0A2T7NLT0	-0.503743	-1.20821	-0.74831	0.52768	0.077305	1.85528
A0A2T7NLT4	1.38542	1.38542	-0.84265	-0.933399	-0.291134	-0.703666
A0A2T7NLT6	1.37952	0.794458	0.599729	-0.342391	-1.0868	-1.34451
A0A2T7NLT9	0.986905	0.986905	0.986905	-1.24888	-1.01896	-0.692874
A0A2T7NLU2	0.972077	0.596826	-0.756868	0.567164	-1.88401	0.504813
A0A2T7NLZ0	-0.494845	-1.61265	-0.436625	0.253503	1.51686	0.773756
A0A2T7NLZ4	-0.862742	-0.835222	-1.10348	1.48448	0.291377	1.02559
A0A2T7NM03	1.11698	1.25569	0.299806	-0.548035	-0.548035	-1.5764
A0A2T7NM24	0.981381	0.981381	0.981381	-1.20624	-0.599222	-1.13868
A0A2T7NM32	0.901577	0.901577	0.901577	-0.0811317	-1.54977	-1.07383
A0A2T7NM46	-1.23384	-0.994393	-0.741274	0.989836	0.989836	0.989836
A0A2T7NM50	-1.0719	1.77327	-1.0719	0.703183	-0.228695	-0.103963
A0A2T7NM54	-0.728726	1.4599	-0.728726	1.19967	-1.16888	-0.0332432
A0A2T7NM55	0.459201	0.298022	-2.22553	0.626308	0.437856	0.404146
A0A2T7NM56	0.95225	0.95225	0.95225	-1.31805	-1.19278	-0.345911
A0A2T7NM64	1.31287	-0.337131	-1.84268	-0.237232	0.326961	0.777212
A0A2T7NM65	0.23117	1.38368	0.23117	0.553682	-1.82941	-0.570297
A0A2T7NM71	0.335741	0.284014	0.687439	-0.346679	-2.02178	1.06126
A0A2T7NM74	-1.44093	-0.688634	-0.785486	0.971684	0.971684	0.971684
A0A2T7NM76	-0.176975	-2.03274	0.452497	0.0665655	0.530423	1.16023
A0A2T7NMB4	1.01589	-0.528002	-0.573617	-1.42228	1.52867	-0.0206537
A0A2T7NMC6	-0.124529	-1.53417	0.834448	-1.06709	0.885622	1.00573
A0A2T7NME6	-0.86691	-1.47242	-0.508583	0.741684	1.2168	0.889426
A0A2T7NMQ0	0.488017	0.488017	0.488017	-1.45061	-1.2679	1.25446
A0A2T7NMR2	-0.886002	-0.0130656	1.03364	-0.808629	-0.940736	1.61479
A0A2T7NMR3	0.509657	-0.747061	-1.87983	0.385185	0.862839	0.86921
A0A2T7NMR6	0.75156	0.75156	-1.91055	-0.223422	1.01228	-0.381423
A0A2T7NMS4	0.173663	-0.266087	0.460219	-1.92399	0.155737	1.40045
A0A2T7NMT4	-1.91242	-0.516086	0.780656	1.16037	0.215321	0.272156
A0A2T7NMV7	-1.32851	-1.11297	-0.394355	1.08153	1.13439	0.619916
A0A2T7NMW4	1.38367	-0.604355	1.38367	-1.1236	-0.480602	-0.558782
A0A2T7NMW6	0.266318	-1.33788	-1.26364	0.829261	1.35329	0.152642
A0A2T7NMX4	-0.345599	-0.0485138	0.541703	-1.87223	0.318108	1.40653
A0A2T7NN00	1.38415	-1.0817	1.38415	-0.440935	-0.504716	-0.740957
A0A2T7NN41	-1.45561	-0.881505	0.139685	0.90208	-0.198477	1.49382
A0A2T7NND3	0.0264086	-0.38374	0.338889	-1.93985	1.14755	0.810749
A0A2T7NNE1	0.85905	0.308977	-0.127746	0.07543	-2.06154	0.945831
A0A2T7NNG1	0.484235	1.44796	0.659198	-0.999616	-1.49169	-0.100085
A0A2T7NNG5	-1.12623	-0.928368	-0.733554	1.58258	0.826797	0.378778
A0A2T7NNH3	-1.37966	-1.00123	0.0629073	-0.0811008	0.878834	1.52026
A0A2T7NNH5	-1.05837	1.46561	-1.05837	-0.0228349	-0.494891	1.16887
A0A2T7NNM0	-0.00168374	0.523318	-1.37362	1.05831	1.05831	-1.26463
A0A2T7NNM2	-0.567436	-0.723874	-1.5458	1.1753	0.865538	0.796267
A0A2T7NNQ2	0.0997897	-1.04159	-0.878952	1.31726	1.31726	-0.813773
A0A2T7NNV2	-0.384813	-1.10396	-0.928427	1.35704	-0.296875	1.35704
A0A2T7NNX7	0.982334	0.982334	0.982334	-0.646499	-1.29333	-1.00718
A0A2T7NNY6	-0.549955	-0.284469	-1.80366	0.972234	0.709063	0.956785
A0A2T7NNY7	-0.296893	0.0555891	-2.03374	0.6064	0.754504	0.914142
A0A2T7NNZ5	-0.0988784	0.0662051	-2.09929	0.554189	0.672689	0.905086
A0A2T7NNZ6	-0.944606	0.530683	1.69139	-0.364515	-1.29781	0.384861
A0A2T7NNZ9	-1.00986	-1.46391	-0.309826	0.653855	1.21609	0.913646
A0A2T7NP26	0.128917	-0.934851	-1.40165	0.402662	0.079723	1.7252
A0A2T7NP58	0.778066	0.778066	0.778066	-2.006	0.0660469	-0.394242
A0A2T7NP82	0.961846	0.961846	0.961846	-1.28374	-0.417692	-1.18411
A0A2T7NP91	0.817972	0.817972	0.817972	0.232254	-1.74994	-0.936228
A0A2T7NPA0	-0.00577439	1.01278	0.698461	-2.02885	-0.236972	0.560353
A0A2T7NPA3	-1.51958	0.716689	-0.911805	-0.292573	1.35411	0.653158
A0A2T7NPA8	-1.50124	0.270332	-0.983682	-0.0440918	1.40577	0.852911
A0A2T7NPC4	-1.38761	0.668526	-0.975099	-0.444261	1.37982	0.758623
A0A2T7NPF2	-0.522381	-1.01763	-1.32364	1.15789	1.12121	0.584543
A0A2T7NPH0	-0.386696	-1.97911	0.131378	1.08006	0.372855	0.781514
A0A2T7NPJ2	0.918554	0.918554	0.918554	-1.37533	-1.249	-0.131334
A0A2T7NPM3	-0.287863	0.225663	-0.663012	1.48584	0.829987	-1.59061
A0A2T7NPM8	1.07799	-0.577324	1.07799	0.763614	-1.2616	-1.08067
A0A2T7NPQ7	-0.527877	0.102217	-1.88645	0.553164	0.492654	1.26629
A0A2T7NPR4	-0.474752	1.37651	1.37651	-1.05634	-0.363327	-0.858597
A0A2T7NPR6	-1.22487	-1.246	-0.414596	0.961821	0.961821	0.961821
A0A2T7NPS2	-0.734532	-0.0422634	-1.76183	0.879933	0.509433	1.14926
A0A2T7NPS7	-0.549598	0.104107	-1.9129	0.745376	0.513735	1.09928
A0A2T7NPT5	-1.4117	-0.286178	-1.02899	1.36189	0.8826	0.482377
A0A2T7NPU4	-0.908563	0.0345344	1.95382	-1.15091	-0.0844114	0.155538
A0A2T7NQ24	1.87965	-0.139744	0.232929	-0.230262	-0.230262	-1.51231
A0A2T7NQ26	0.238198	-0.984927	-1.43147	-0.137798	1.49205	0.823944
A0A2T7NQ31	0.460424	-1.65642	-0.551812	-0.487552	1.07502	1.16034
A0A2T7NQ34	-0.81946	0.45606	-1.66555	0.59006	1.41337	0.0255213
A0A2T7NQ47	0.849309	0.849309	0.849309	-1.80864	0.0121801	-0.751468
A0A2T7NQ49	0.993643	0.993643	0.993643	-1.10472	-0.768487	-1.10772
A0A2T7NQ52	1.34383	0.211245	1.05381	-1.49559	-0.858709	-0.254586
A0A2T7NQ63	0.734516	-1.08824	-1.65755	0.402927	0.995259	0.613082
A0A2T7NQ80	-1.28523	0.442144	-1.05073	1.58182	0.654921	-0.342928
A0A2T7NQ84	0.314473	0.749702	-1.45711	1.31837	0.261711	-1.18714
A0A2T7NQ87	-0.0095437	-0.0095437	-1.54574	1.75651	0.407541	-0.599221
A0A2T7NQ89	-1.76784	0.280615	-0.473793	-0.250712	1.28304	0.92869
A0A2T7NQA7	-0.937415	0.783111	1.59464	0.0733297	-1.39486	-0.118804
A0A2T7NQB1	-0.406507	-0.406507	-0.406507	1.77631	0.768972	-1.32576
A0A2T7NQC1	1.30472	1.30472	-1.39921	-0.358982	-0.155021	-0.696229
A0A2T7NQF0	1.10427	-2.00913	-0.106578	0.152686	0.0167015	0.842043
A0A2T7NQJ3	0.507216	-1.53397	1.25079	-1.15753	0.624279	0.309206
A0A2T7NQK2	1.13828	-0.473939	-1.80104	-0.29411	0.464548	0.966263
A0A2T7NQK8	-1.48067	-0.862347	0.630151	-0.457612	0.859428	1.31105
A0A2T7NQN3	-0.514999	-0.22085	-1.6924	0.136649	0.847977	1.44362
A0A2T7NQN5	0.643208	0.230964	1.29487	-1.49197	-1.17551	0.498438
A0A2T7NQP4	-1.1167	1.33608	-1.02785	-0.156969	1.32555	-0.360115
A0A2T7NQQ8	-1.19288	-1.48813	0.0592371	1.03904	0.907316	0.675414
A0A2T7NQS1	-1.16948	0.484186	1.18955	-1.53676	0.306308	0.7262
A0A2T7NQS2	0.273248	-0.404301	-1.50762	0.362622	-0.489657	1.7657
A0A2T7NQV9	-2.0092	0.218032	-0.0305899	-0.0355715	0.621632	1.2357
A0A2T7NQX0	-0.37333	-0.675216	-1.57577	0.805239	0.353338	1.46574
A0A2T7NQX3	-0.192313	-1.43036	-1.01185	0.34002	0.877726	1.41677
A0A2T7NR35	-0.611363	-1.06394	-0.984851	0.419258	1.76765	0.473247
A0A2T7NR40	0.296921	0.296921	0.296921	1.08339	-2.13013	0.15597
A0A2T7NR41	-1.4938	-1.25488	0.208862	0.846605	0.846605	0.846605
A0A2T7NR45	-0.0299285	-1.33921	-0.557998	1.51591	-0.663793	1.07502
A0A2T7NR58	-1.43079	-0.91581	-0.550372	1.05974	0.903291	0.933945
A0A2T7NR70	-1.23137	-1.42715	0.281551	0.518004	1.36047	0.498496
A0A2T7NRB8	0.429198	0.429198	0.429198	1.34648	-1.02965	-1.60443
A0A2T7NRC1	-2.16033	0.230635	0.777394	0.486578	0.00338312	0.662336
A0A2T7NRE0	0.069029	-0.312369	0.956469	-1.71047	-0.384437	1.38178
A0A2T7NRE9	-0.0788858	1.03351	1.11707	-1.90347	0.0580954	-0.226318
A0A2T7NRF5	0.38739	0.0935213	1.25145	-1.44415	-1.18043	0.89222
A0A2T7NRG4	-1.64254	0.627001	-0.757755	1.24949	-0.302156	0.825966
A0A2T7NRH6	-1.57063	-0.595961	0.573795	-0.601915	0.8998	1.29491
A0A2T7NRL3	1.94057	-0.44784	-0.781882	-0.721859	0.676752	-0.665742
A0A2T7NRN6	-0.173085	-0.697317	-1.08683	-0.767762	1.37575	1.34924
A0A2T7NRT2	0.9052	-1.248	0.9052	-1.26786	1.04099	-0.335533
A0A2T7NRU9	0.380252	0.831407	-1.36632	-0.730261	1.53162	-0.646695
A0A2T7NRX0	-1.12381	-0.291595	0.705812	-1.39232	1.10699	0.994924
A0A2T7NRY6	-0.218024	-1.58675	-0.155151	-0.538373	1.24449	1.2538
A0A2T7NRZ8	0.054296	-0.952336	1.70924	-1.38668	0.0875667	0.487919
A0A2T7NS02	-0.881227	-1.76744	0.205981	0.684677	0.732204	1.0258
A0A2T7NS09	-0.543141	-1.38703	0.0640363	1.91516	0.207863	-0.256887
A0A2T7NS23	-1.46846	0.438465	1.67603	-0.680111	-0.418371	0.45245
A0A2T7NS27	-1.86865	-0.318926	-0.0478262	1.27696	0.875593	0.0828427
A0A2T7NS94	-0.135269	0.262053	-2.1198	0.866574	0.693747	0.432698
A0A2T7NSA0	-0.237513	1.54527	-0.303805	-0.901516	-1.20132	1.09889
A0A2T7NSG4	0.185078	-1.89534	0.947334	0.606329	0.818603	-0.662006
A0A2T7NSH0	-1.12764	-0.513864	0.580595	-0.735417	-0.0950721	1.8914
A0A2T7NSK6	-0.557281	-0.949311	-1.2723	0.905775	1.4819	0.391222
A0A2T7NSL3	0.6643	-0.991231	-0.340356	1.88866	-0.339209	-0.882166
A0A2T7NSL7	1.12935	1.12935	-1.62884	-0.530266	0.455127	-0.554711
A0A2T7NSM6	-1.42589	1.83403	-0.595118	0.387034	-0.299013	0.0989552
A0A2T7NSP3	-0.20273	-0.135439	1.04683	-1.43937	-0.75401	1.48472
A0A2T7NSR2	-1.16799	-1.06538	-0.401387	1.69043	0.606717	0.337617
A0A2T7NSR9	0.981228	0.981228	0.981228	-1.26594	-0.613533	-1.06421
A0A2T7NST7	0.537598	0.537598	-1.80674	-0.577949	-0.0403196	1.34982
A0A2T7NSU2	-0.834538	-1.22891	0.0836064	-0.536909	0.85152	1.66523
A0A2T7NT31	-0.680907	-1.44414	-0.678086	1.41736	0.588138	0.797635
A0A2T7NT58	-0.740961	0.730706	-1.20221	1.15033	-1.00492	1.06705
A0A2T7NT95	1.50403	-0.111049	0.787107	-1.72792	-0.321195	-0.130972
A0A2T7NTB3	-1.78681	0.0197346	-0.504895	1.26239	0.0311053	0.97847
A0A2T7NTC9	0.0427368	-0.194379	0.142361	-1.91696	0.510243	1.416
A0A2T7NTD6	0.036458	-0.214988	-0.716883	-1.22344	0.138303	1.98055
A0A2T7NTE8	-0.0656912	-0.514973	-1.69521	0.826523	-0.0247687	1.47411
A0A2T7NTJ7	-0.105163	-0.706151	-1.3437	1.82941	0.540307	-0.214703
A0A2T7NTP8	0.458117	0.321934	-2.20851	0.696903	0.198896	0.532661
A0A2T7NTQ5	2.14155	0.0979323	-0.895678	-0.447935	-0.447935	-0.447935
A0A2T7NTR5	0.523075	-0.305182	0.980457	-2.01596	0.0389398	0.778674
A0A2T7NTS6	0.0560583	-1.55316	-1.05112	0.411975	1.18691	0.949332
A0A2T7NTU0	0.958944	0.958944	0.958944	-1.06141	-1.39083	-0.424593
A0A2T7NTU5	-0.668605	0.19555	1.58596	-1.61305	0.619171	-0.119029
A0A2T7NU45	-0.673522	-0.464038	0.26506	-1.48141	0.792395	1.56151
A0A2T7NU51	0.612864	-1.53472	-1.06606	0.421404	1.38658	0.179933
A0A2T7NU57	-1.74637	0.74858	-0.952145	0.435341	1.02813	0.486471
A0A2T7NU84	1.23428	1.23428	-1.44201	-0.541111	-0.723895	0.238452
A0A2T7NU96	0.7393	0.7393	0.7393	-1.95602	0.369064	-0.630944
A0A2T7NUA9	-0.457639	-1.246	1.42993	-0.800909	-0.160729	1.23535
A0A2T7NUB4	0.249408	-0.271411	2.10264	-0.693547	-0.693547	-0.693547
A0A2T7NUC7	-0.365383	0.533039	0.637602	0.640764	0.640764	-2.08679
A0A2T7NUD4	0.992892	0.992892	0.992892	-0.851589	-0.897642	-1.22944
A0A2T7NUD7	-1.24941	-0.533221	-0.829862	1.59513	0.0592297	0.958137
A0A2T7NUF8	-2.12404	0.296382	0.296382	1.09995	0.145428	0.28589
A0A2T7NUF9	-1.24602	-0.932872	-0.794203	0.991031	0.991031	0.991031
A0A2T7NUI4	-0.397949	-1.40293	-0.756591	1.59021	0.0934937	0.873767
A0A2T7NUJ0	1.80906	0.898895	-0.753124	-0.448416	-0.843724	-0.662688
A0A2T7NUJ2	-1.40143	-0.244062	-0.0741646	0.889778	-0.775618	1.6055
A0A2T7NUK8	-0.922853	-1.29818	-0.737942	0.986325	0.986325	0.986325
A0A2T7NUL5	-0.763787	0.0359661	1.16202	-1.75386	0.416656	0.90301
A0A2T7NUL8	0.856237	-0.42654	0.542737	-1.39051	-0.967706	1.38578
A0A2T7NUP0	0.6333	0.415192	0.840253	-2.14406	0.340878	-0.0855607
A0A2T7NUR5	-1.14791	0.469382	0.437993	-1.60296	0.894896	0.948596
A0A2T7NUR7	-1.23124	-0.414974	-1.23943	0.961882	0.961882	0.961882
A0A2T7NUT6	-1.64683	-1.06338	1.0986	0.400815	0.437187	0.773602
A0A2T7NUW5	0.999828	0.999828	0.999828	-0.96277	-1.01836	-1.01836
A0A2T7NUY3	1.20181	-0.280961	-1.93562	-0.111743	0.359456	0.767062
A0A2T7NV21	-0.185422	0.309491	1.9691	-0.334338	-1.28804	-0.470787
A0A2T7NV30	-1.20394	-1.31784	-0.0722237	1.15961	1.18366	0.250739
A0A2T7NV37	1.63036	0.490013	-1.54035	-0.793349	-0.089549	0.302878
A0A2T7NV41	-1.67566	1.76364	0.218927	-0.111139	-0.0640324	-0.13174
A0A2T7NV43	-1.38914	-0.509726	1.71362	0.646067	-0.648974	0.188149
A0A2T7NV93	1.24303	0.359274	-1.17058	0.550521	-1.53277	0.550521
A0A2T7NVA1	0.98538	0.98538	0.98538	-0.990741	-0.687644	-1.27776
A0A2T7NVA4	1.30822	0.283258	0.600508	-1.66336	-0.95033	0.421698
A0A2T7NVB4	1.11519	0.261408	-1.81684	-0.625874	0.0709642	0.995153
A0A2T7NVB7	-0.453506	-1.23503	-1.15707	1.33456	0.694075	0.81697
A0A2T7NVC2	-0.093848	-1.31981	-1.31981	0.96222	0.805511	0.965743
A0A2T7NVC6	1.87728	-0.534209	0.0771488	-1.47178	-0.0664096	0.117972
A0A2T7NVD6	-0.342746	0.698855	0.83583	-2.0732	0.507846	0.373417
A0A2T7NVD9	0.986365	0.986365	0.986365	-0.986491	-0.701259	-1.27135
A0A2T7NVG2	0.0633534	0.0633534	0.0633534	1.36841	-1.9836	0.42513
A0A2T7NVH0	0.0970293	0.307575	0.691835	-1.80368	-0.624646	1.33188
A0A2T7NVH4	0.0494417	0.894293	1.37297	-1.76188	-0.112179	-0.442646
A0A2T7NVH7	1.17046	0.214398	-1.97619	0.743498	-0.315185	0.163021
A0A2T7NVI1	0.58063	0.289634	-1.48316	-0.402403	-0.654655	1.66995
A0A2T7NVI3	-0.46986	-0.37629	-0.0373102	1.79576	0.542681	-1.45498
A0A2T7NVJ3	-0.127215	-0.837235	1.55754	-1.29966	-0.324282	1.03085
A0A2T7NVJ5	1.81169	-0.806091	-0.308732	-1.29756	0.533367	0.0673288
A0A2T7NVL7	0.750003	-0.857861	-1.27071	-0.811456	1.21807	0.971963
A0A2T7NVM2	0.618287	-1.45227	-0.906065	-0.407715	1.40175	0.746021
A0A2T7NVM6	0.999324	0.999324	0.999324	-0.975004	-0.951387	-1.07158
A0A2T7NVN2	1.26825	-0.561711	-1.37072	-0.927241	0.984196	0.607229
A0A2T7NVP0	0.360473	-1.2684	-0.835801	1.88329	-0.0143712	-0.125194
A0A2T7NVR9	-0.966892	0.926108	0.926108	0.182888	0.637598	-1.70581
A0A2T7NVS4	-0.50608	0.89206	1.78175	-0.929119	-0.886814	-0.351801
A0A2T7NVT0	-1.33788	0.311727	-0.890327	1.81062	0.187581	-0.0817248
A0A2T7NVV1	0.998069	0.998069	0.998069	-0.934648	-1.12229	-0.937263
A0A2T7NVV2	-0.800478	-1.75157	0.074847	1.21037	0.728779	0.538053
A0A2T7NVZ0	-1.00083	-1.16373	-0.632589	0.615956	1.58339	0.59781
A0A2T7NW05	-0.180256	-1.8997	0.154975	-0.0382712	0.531066	1.43218
A0A2T7NW16	-0.654447	-0.654447	-1.24212	1.42243	1.24999	-0.121409
A0A2T7NW45	-1.31157	-0.865058	-0.713185	0.820629	0.711606	1.35758
A0A2T7NW55	-0.266315	-0.727728	-1.69321	1.18361	0.728196	0.77545
A0A2T7NW83	-0.259453	-1.90422	-0.259453	1.24129	0.599609	0.582229
A0A2T7NW90	-0.402114	0.0463722	-1.54788	1.7534	0.496129	-0.345908
A0A2T7NW95	0.0520883	0.302186	1.80742	-1.52507	-0.553604	-0.0830244
A0A2T7NWA2	1.2697	1.2697	-1.47	0.00903708	-0.410308	-0.668125
A0A2T7NWA4	-0.441201	-1.47391	1.38548	0.0464732	-0.651304	1.13447
A0A2T7NWA8	0.945058	0.945058	0.945058	-0.944391	-0.379182	-1.5116
A0A2T7NWA9	-1.15265	0.232206	-1.2049	1.63151	0.683908	-0.190065
A0A2T7NWB7	-0.0211306	-1.24095	1.81877	-1.01733	0.303224	0.157421
A0A2T7NWB9	0.898557	0.898557	0.898557	-1.77609	-0.475301	-0.444284
A0A2T7NWD7	-1.15613	-0.602022	-1.16634	1.17603	0.994641	0.753821
A0A2T7NWD8	1.29282	1.29282	-1.22809	-0.112064	-0.197995	-1.0475
A0A2T7NWD9	0.973162	0.973162	0.973162	-0.513415	-1.18461	-1.22146
A0A2T7NWF5	-1.95557	0.667387	-0.638542	0.873442	0.476754	0.576533
A0A2T7NWF9	-1.49194	0.0338586	-1.1394	1.02227	1.09504	0.480174
A0A2T7NWJ8	-1.12076	1.99103	0.064864	-0.680839	0.246775	-0.501063
A0A2T7NWK6	-1.44188	-0.641035	-0.82668	0.917945	0.977019	1.01463
A0A2T7NWL0	-0.273953	-1.22335	-1.13808	0.429042	1.61067	0.595667
A0A2T7NWR9	0.813895	-0.987494	0.813895	1.08746	-1.57972	-0.148037
A0A2T7NWS0	0.665493	-1.48238	-0.0161071	-0.797848	-0.0191538	1.65
A0A2T7NWS2	-0.570771	-0.570771	-0.570771	1.88543	-0.938856	0.765736
A0A2T7NWS4	-0.587337	-0.587337	-0.587337	2.10887	0.304912	-0.651769
A0A2T7NWT6	-0.914089	-0.914089	-0.914089	1.5909	0.96268	0.188684
A0A2T7NWV8	-1.04028	1.38659	1.38659	-0.60406	-0.75222	-0.376613
A0A2T7NWV9	-0.862226	-1.53852	0.107832	1.1974	-0.101882	1.1974
A0A2T7NWY0	-0.173844	0.472357	1.55506	-1.74011	-0.440168	0.326701
A0A2T7NX18	-0.905294	-0.479766	-1.46055	1.1097	1.06665	0.669256
A0A2T7NX32	-0.233255	-1.58556	-0.404467	1.24652	1.27488	-0.298109
A0A2T7NX35	-1.14014	-0.500895	-1.1765	1.15965	1.24485	0.413029
A0A2T7NX70	0.754492	1.00017	0.805032	-1.6029	-1.09294	0.136142
A0A2T7NX97	1.56498	0.117485	-0.073229	-0.152139	0.377565	-1.83466
A0A2T7NXA0	-1.44944	-1.25842	0.0754616	0.877464	0.877464	0.877464
A0A2T7NXA5	0.1609	0.101143	0.830032	-2.04984	-0.0753909	1.03315
A0A2T7NXB3	-1.46066	-1.26257	0.120646	0.867529	0.867529	0.867529
A0A2T7NXD8	0.484905	1.60033	0.357502	-1.65802	-0.490002	-0.294711
A0A2T7NXI1	0.987779	0.987779	0.987779	-0.834837	-1.29948	-0.829021
A0A2T7NXI4	0.954725	0.954725	0.954725	-0.7962	-0.537349	-1.53063
A0A2T7NXJ2	-0.46155	-0.579161	-0.144782	-1.39757	1.02574	1.55732
A0A2T7NXK1	0.976589	0.976589	0.976589	-0.592412	-1.00096	-1.3364
A0A2T7NXK4	-1.1291	-0.19501	-1.40884	1.17058	1.01733	0.545034
A0A2T7NXK5	0.940793	-0.383444	1.59403	-1.42773	-0.613517	-0.110125
A0A2T7NXK8	0.343334	-1.07808	-1.44645	-0.0894389	0.990852	1.27979
A0A2T7NXL0	1.36163	1.36163	-1.15887	-0.254685	-0.539994	-0.769724
A0A2T7NXQ8	0.987936	0.987936	0.987936	-0.964248	-0.732331	-1.26723
A0A2T7NXR2	0.501068	-1.01619	1.8986	-1.02265	-0.198758	-0.162068
A0A2T7NXR3	-1.25576	-0.960526	0.305495	-0.518519	0.908468	1.52084
A0A2T7NXW7	0.956423	0.956423	0.956423	-0.372515	-1.24092	-1.25584
A0A2T7NXY3	1.10011	0.0426685	1.20901	-1.64968	-0.774316	0.0722155
A0A2T7NY27	-0.639009	-1.4356	-0.114852	1.40804	-0.393397	1.17481
A0A2T7NY51	-0.796338	-0.274785	0.816096	-1.43153	1.60249	0.0840634
A0A2T7NY56	1.05166	-0.628234	-1.90904	0.243869	0.510274	0.731465
A0A2T7NY81	1.73915	0.0323282	-0.741248	0.807738	-0.714844	-1.12313
A0A2T7NY89	-1.08258	0.346401	1.03497	0.675761	0.675761	-1.65032
A0A2T7NY98	0.984655	0.984655	0.984655	-1.32606	-0.751123	-0.876785
A0A2T7NYF0	-0.195009	1.18155	-1.85099	1.04718	-0.206421	0.0236818
A0A2T7NYH7	-1.36041	-0.688572	1.60631	0.475358	-0.675289	0.642609
A0A2T7NYK7	-0.699228	0.268126	-1.77511	0.136862	0.781386	1.28797
A0A2T7NYM0	1.09368	0.357781	1.09368	0.0825118	-1.21228	-1.41538
A0A2T7NYM7	-1.04558	0.228757	-1.67082	0.829215	0.829215	0.829215
A0A2T7NZF9	0.945894	0.945894	0.945894	-0.435102	-0.854626	-1.54795
A0A2T7NYU0	0.549273	-0.950784	-1.51453	-0.283808	1.11197	1.08788
A0A2T7NYX2	0.0857901	0.0679408	0.0857901	1.91053	-0.977121	-1.17293
A0A2T7NYX9	0.954287	-0.484024	0.954287	0.661262	-0.226874	-1.85894
A0A2T7NYY1	0.992681	0.992681	0.992681	-0.767503	-1.02963	-1.18091
A0A2T7NYY3	1.97377	-0.0966905	0.292106	-0.957242	-0.182405	-1.02954
A0A2T7NYY7	0.262691	0.47425	1.49502	-1.8426	-0.194682	-0.194682
A0A2T7NYY9	-1.08013	-0.912378	-0.801571	1.28634	0.221402	1.28634
A0A2T7NYZ0	1.82853	-0.790067	0.567226	-0.359036	0.01092	-1.25757
A0A2T7NYZ1	-0.627034	-0.627034	-0.627034	1.72581	-0.878912	1.03421
A0A2T7NYZ6	1.73702	-0.00596365	0.744583	-1.07726	-0.318328	-1.08005
A0A2T7NZ12	-0.722353	-0.303237	-0.722353	1.81972	0.844599	-0.916374
A0A2T7NZ15	0.50858	-0.0963982	-0.245838	-1.98858	1.07979	0.742444
A0A2T7NZ41	1.63279	-0.972276	0.74097	-1.27835	0.252996	-0.376131
A0A2T7NZ69	0.167793	0.511312	1.74055	-1.49632	-0.373208	-0.550132
A0A2T7NZ80	-0.531927	-1.53413	0.924753	-0.758718	0.697413	1.20261
A0A2T7NZ83	-1.40029	-1.13758	-0.181681	1.15729	1.05722	0.505038
A0A2T7NZA8	0.120926	-2.10048	0.0267495	0.390178	1.09714	0.465491
A0A2T7NZE0	-1.32722	-0.287555	-0.625818	-0.394144	1.57993	1.05481
A0A2T7NZE1	0.825244	0.615675	0.649712	-2.12517	-0.00310045	0.037643
A0A2T7NZG2	0.638388	0.638388	0.638388	0.863202	-1.68296	-1.0954
A0A2T7NZK0	1.35629	1.35629	-1.12867	-0.898795	-0.295099	-0.390026
A0A2T7NZK2	-0.344861	-2.01014	0.127862	0.479886	1.0571	0.690158
A0A2T7NZL5	-1.71818	-0.343455	-0.502732	1.24426	1.01896	0.301151
A0A2T7NZM9	-0.959511	-0.72303	-0.0251145	-0.607628	0.289756	2.02553
A0A2T7NZN4	-0.804792	-0.174827	-0.652412	1.74169	0.908658	-1.01832
A0A2T7NZN5	-1.98248	-0.0785853	0.48274	1.21083	-0.201549	0.569052
A0A2T7NZR0	-1.21716	0.136782	-1.42393	1.33587	0.634545	0.533889
A0A2T7NZW0	0.115074	-1.3506	0.328513	-1.25594	1.34431	0.818643
A0A2T7NZX6	0.592665	-0.216459	-2.05877	0.932878	0.700494	0.0491891
A0A2T7NZZ8	0.961713	0.961713	0.961713	-0.828277	-0.568031	-1.48883
A0A2T7P011	0.981876	0.981876	0.981876	-1.29148	-0.637693	-1.01645
A0A2T7P038	1.01725	-0.571177	1.45713	-0.9336	-1.25098	0.281366
A0A2T7P0A9	0.720626	1.02817	1.02817	-0.956974	-0.279721	-1.54026
A0A2T7P0E4	0.905976	0.656366	0.81027	-2.00517	-0.14106	-0.226381
A0A2T7P0F2	0.807184	1.01161	1.01873	-1.57998	-0.639269	-0.618277
A0A2T7P0I9	1.29972	1.29972	-0.256732	-1.44766	-0.275378	-0.619676
A0A2T7P0J5	-0.834071	0.275396	-0.834071	2.06722	-0.210876	-0.463601
A0A2T7P0J6	-1.3178	0.784608	-1.08486	1.52371	0.316192	-0.221849
A0A2T7P0L9	0.19803	-1.58897	-0.979515	0.446297	0.500475	1.42368
A0A2T7P0T9	-1.34738	-1.26421	-0.149799	0.906315	1.03212	0.822951
A0A2T7P122	-0.443321	-0.443321	-0.443321	-1.32619	1.57712	1.07903
A0A2T7P134	1.08713	0.790381	-0.754856	-1.81935	0.536655	0.160042
A0A2T7P1C7	-1.38236	-1.07511	-0.193375	1.28126	1.08248	0.287116
A0A2T7P1G4	-0.659015	-1.67577	-0.138121	1.15401	1.17758	0.141318
A0A2T7P1M7	-0.815493	0.386947	-1.5081	1.61768	-0.189173	0.50814
A0A2T7P1Y6	1.65922	0.416143	-0.0203614	-1.56317	0.258535	-0.750371
A0A2T7P1Z6	0.425375	0.820126	-1.04978	0.75448	0.75448	-1.70468
A0A2T7P215	0.885262	1.4608	0.42675	-1.39717	-0.719224	-0.656424
A0A2T7P260	0.162289	-1.42707	0.523207	0.415184	1.47425	-1.14786
A0A2T7P280	0.348333	0.761185	-1.92193	-0.685789	0.829258	0.668941
A0A2T7P282	-0.326913	1.89545	-0.904236	-0.700926	0.722162	-0.685533
A0A2T7P283	-0.487006	2.07592	-0.836184	-0.861048	-0.00457943	0.112896
A0A2T7P290	0.857468	-0.65322	-1.83244	0.434981	0.0584897	1.13472
A0A2T7P296	-0.143022	-0.887101	-0.143022	-0.696857	2.14704	-0.277037
A0A2T7P297	0.844861	-1.4254	-1.19126	-0.132806	0.907693	0.996905
A0A2T7P2A5	0.754801	1.18207	0.744644	-1.7426	-0.492553	-0.446367
A0A2T7P2A7	-0.325756	1.70045	1.0338	-0.802831	-0.802831	-0.802831
A0A2T7P2C7	0.649807	-0.539188	-1.04408	-1.30133	1.17357	1.06122
A0A2T7P2E7	-1.2984	-0.99795	-0.241025	1.66807	0.211198	0.658109
A0A2T7P2K5	-1.76601	-0.549185	-0.0224694	1.02041	1.23755	0.0797063
A0A2T7P312	0.0199154	-1.96579	1.43067	0.171734	0.171734	0.171734
A0A2T7P323	2.09669	-0.281922	-0.281922	0.0695378	-1.08074	-0.521644
A0A2T7P333	0.47317	1.17389	1.22502	-1.16164	-1.06163	-0.648804
A0A2T7P335	-0.914791	1.16086	-0.95316	0.642949	-1.08408	1.14823
A0A2T7P336	0.844789	1.08319	1.06327	-0.99708	-0.99708	-0.99708
A0A2T7P337	0.598385	1.53969	0.728949	-0.955673	-0.955673	-0.955673
A0A2T7P3A2	-1.21724	-0.753679	-0.709832	1.64219	0.194981	0.843576
A0A2T7P3H8	-0.702704	0.67367	-0.702704	1.60182	-1.33344	0.463361
A0A2T7P3I2	0.626925	0.306575	0.762912	-0.37573	-2.05992	0.739243
A0A2T7P3Q2	-1.14701	-1.32371	-0.35393	1.02716	1.15985	0.637644
A0A2T7P3Q5	1.25962	1.25962	-1.49276	-0.74444	-0.0939234	-0.188108
A0A2T7P3T9	1.4205	0.296536	0.899986	-1.2569	-0.141763	-1.21835
A0A2T7P3U6	1.09851	1.09851	0.537286	-1.46409	-0.218228	-1.05199
A0A2T7P3W0	0.784257	-0.60957	0.892496	-1.56071	-0.66406	1.15759
A0A2T7P3W3	-1.79609	-0.916181	0.561568	0.835407	0.489733	0.825567
A0A2T7P3Z5	0.268898	1.62681	0.49032	-1.66019	-0.465672	-0.260169
A0A2T7P3Z9	0.822791	0.822791	0.822791	-1.92064	-0.0187354	-0.528998
A0A2T7P404	-0.249467	-0.381905	2.03213	-1.00852	-0.729195	0.336953
A0A2T7P407	-0.973873	-0.973873	-0.973873	1.3878	0.605015	0.928805
A0A2T7P415	-1.86058	-0.486328	0.541344	1.34895	0.0224484	0.434161
A0A2T7P473	-1.13174	1.0828	-0.941825	1.04371	0.859226	-0.912174
A0A2T7P492	0.711566	1.01899	1.1694	-1.37043	-0.906225	-0.623301
A0A2T7P497	-0.409846	-0.987723	-1.33859	0.370031	1.43645	0.929679
A0A2T7P4D1	0.996149	0.996149	0.678082	-1.09013	-1.53799	-0.0422629
A0A2T7P4G0	-1.02669	-0.486322	1.02757	-0.154473	-0.988643	1.62856
A0A2T7P4G3	-0.935863	-0.949521	1.36231	0.336936	-0.964246	1.15038
A0A2T7P4H1	-1.47132	-0.866298	-0.237872	1.4216	0.990161	0.163732
A0A2T7P4H2	-1.14209	-1.25378	-0.433362	1.1946	1.11127	0.523361
A0A2T7P4I6	-0.375023	1.23706	0.352561	-0.709352	-1.5894	1.08415
A0A2T7P4L5	1.34013	-0.654295	1.34013	-0.1704	-0.589119	-1.26645
A0A2T7P4L6	-0.970598	-1.41028	-0.462425	0.84635	1.26773	0.72922
A0A2T7P4R3	-0.210731	1.16712	0.620871	-1.86942	0.725098	-0.432934
A0A2T7P4S1	0.422795	0.45742	1.17506	-1.78132	-0.851331	0.577385
A0A2T7P4U8	-1.57093	-0.18409	-0.54587	1.71067	0.518417	0.0718087
A0A2T7P4V7	1.4845	1.18654	-0.157556	-0.679638	-1.2487	-0.58514
A0A2T7P4Y9	-1.57795	-0.50383	0.797345	-0.409604	0.133639	1.5604
A0A2T7P4Z7	-1.3017	-0.792914	-0.16599	1.82544	0.55106	-0.115897
A0A2T7P4Z9	-0.472824	-1.25673	-0.784983	-0.141286	1.19714	1.45868
A0A2T7P568	-1.89105	1.34717	0.495615	0.129012	-0.454804	0.37406
A0A2T7P5E9	-0.875346	-0.875346	-0.875346	0.25928	1.82887	0.537894
A0A2T7P5H0	0.970608	0.970608	0.970608	-1.1382	-0.496047	-1.27758
A0A2T7P5H2	0.996942	0.996942	0.996942	-1.10955	-0.846786	-1.03449
A0A2T7P5H5	0.692479	-1.44539	0.946674	-1.33931	0.779244	0.366298
A0A2T7P5K4	0.739525	0.739525	-1.63723	-1.1496	0.49744	0.810343
A0A2T7P5M1	-0.163969	-1.30875	-0.237477	-0.887113	1.44683	1.15048
A0A2T7P5P1	0.789468	-0.351916	1.2743	-1.8994	0.137085	0.0504592
A0A2T7P5R5	0.802078	-1.35139	-1.34122	0.0318896	0.889215	0.969435
A0A2T7P5S4	0.307439	-1.12418	0.0083137	-1.43022	0.906812	1.33184
A0A2T7P5U1	1.14931	-1.18783	-1.50331	0.250894	0.408842	0.882097
A0A2T7P5U5	0.125516	0.859077	1.47881	-1.65166	-0.436929	-0.37481
A0A2T7P5U8	0.190802	-2.10578	1.05915	0.31768	0.553476	-0.0153272
A0A2T7P5W8	-0.11419	1.76886	-0.368572	-1.25353	-0.774702	0.742129
A0A2T7P5X5	-2.11851	0.75064	0.549655	-0.0889653	0.116738	0.79044
A0A2T7P5X8	-0.951317	-1.15252	-0.654649	1.60734	0.361064	0.790074
A0A2T7P5Z3	-0.958382	1.37252	1.37252	-0.953897	-0.247191	-0.585561
A0A2T7P5Z6	1.37847	1.37847	-0.886929	-0.951079	-0.251859	-0.66708
A0A2T7P5Z8	0.947103	0.947103	0.947103	-0.613179	-0.639347	-1.58878
A0A2T7P658	-0.0294255	-1.27134	-0.825069	1.91847	0.0970012	0.110365
A0A2T7P680	-1.28702	-0.79523	-0.851788	1.13115	1.1026	0.700285
A0A2T7P681	-1.51162	-0.497093	-0.765154	1.24248	1.05391	0.477474
A0A2T7P6B7	0.653184	-1.38993	-1.2792	1.27555	0.14219	0.598202
A0A2T7P6D6	0.543794	1.17567	-1.5658	0.78789	0.164183	-1.10573
A0A2T7P6H0	-0.666406	-0.0591858	-0.942253	-0.469881	0.0299128	2.10781
A0A2T7P6I8	-0.407294	-1.34785	-0.911107	1.62699	0.528411	0.510858
A0A2T7P6J3	-1.17958	-1.05203	-0.743092	0.991569	0.991569	0.991569
A0A2T7P6K1	-0.444978	-0.387288	1.05354	-0.113397	-1.55783	1.44995
A0A2T7P6R8	-1.45677	-1.07205	0.54968	1.52252	0.273342	0.183275
A0A2T7P6U0	1.3768	-0.978751	1.3768	-0.957055	-0.425019	-0.392781
A0A2T7P6V1	-1.41447	-1.25268	1.27615	0.175005	0.48233	0.733657
A0A2T7P6V2	0.40091	-1.79485	-0.623859	0.187964	1.42438	0.405453
A0A2T7P6W3	0.755972	-0.761917	-0.939491	-1.18962	0.699466	1.43559
A0A2T7P6Y1	-1.34199	0.462614	0.590938	-0.90043	-0.434732	1.6236
A0A2T7P710	0.488348	-1.78676	-0.896347	1.04297	0.49086	0.660936
A0A2T7P746	-1.0351	-0.893852	-0.806757	1.72177	0.496948	0.516996
A0A2T7P748	-0.124442	-1.20217	-0.321892	-0.94882	1.58361	1.01371
A0A2T7P772	0.890975	0.890975	0.890975	-1.21409	0.00555919	-1.46439
A0A2T7P7C9	-0.779916	-1.27417	-0.852425	0.750614	1.35563	0.800267
A0A2T7P7G0	0.992011	0.992011	0.992011	-0.866579	-1.24431	-0.865143
A0A2T7P7G4	0.318913	-1.99476	-0.502254	0.922873	0.510421	0.744808
A0A2T7P7K4	-1.17326	0.430635	-1.17326	-0.0570955	0.240864	1.73211
A0A2T7P7L3	-1.07448	-1.2718	-0.0777022	0.29889	0.40124	1.72385
A0A2T7P7M1	1.19204	0.038199	-0.106714	1.2879	-1.20571	-1.20571
A0A2T7P7T3	1.13343	-0.213228	0.324067	-2.03979	0.188348	0.607168
A0A2T7P7T7	0.41835	-0.923166	-1.19146	0.599865	1.68669	-0.590276
A0A2T7P7W1	-0.527252	-1.12531	0.690576	-0.500769	-0.421486	1.88424
A0A2T7P7Y5	0.248065	-1.24284	0.290218	-1.3244	0.515874	1.51308
A0A2T7P804	-1.95131	-0.220846	0.396049	1.02349	0.949027	-0.196413
A0A2T7P810	-1.23772	-0.394265	-1.23772	1.06686	0.994566	0.80828
A0A2T7P817	0.98436	0.98436	0.98436	-1.05505	-1.24794	-0.650092
A0A2T7P849	-0.150074	0.292521	-1.9799	0.410162	0.0871119	1.34018
A0A2T7P853	0.0821014	0.815379	-1.85181	-0.0775725	-0.308915	1.34081
A0A2T7P854	-0.556463	1.7415	-0.90841	0.929426	-0.255732	-0.950316
A0A2T7P866	0.318528	0.201148	-0.0885138	1.41463	-1.95866	0.112869
A0A2T7P879	1.26979	1.26979	-1.54552	-0.148776	-0.482765	-0.362533
A0A2T7P880	0.362879	-1.53414	1.46704	-0.614624	-0.52393	0.84278
A0A2T7P8A3	-1.49389	-0.117396	0.456746	-0.656156	0.0462613	1.76443
A0A2T7P8A9	-0.228205	-0.523519	-0.403353	-1.33374	0.680846	1.80797
A0A2T7P8B5	0.997452	0.997452	0.997452	-0.928597	-0.923665	-1.1401
A0A2T7P8B9	-1.80774	0.358317	1.0546	-0.66117	0.0296058	1.02639
A0A2T7P8G4	-0.225088	-0.0820792	-1.60442	-0.266004	1.76951	0.408081
A0A2T7P8H0	1.57426	0.523777	0.492792	-1.17211	-1.26807	-0.150647
A0A2T7P8H7	1.9255	-0.0245756	0.176133	-1.29012	-0.772131	-0.014807
A0A2T7P8J9	-1.24389	-1.23916	-0.36932	1.13873	0.767761	0.945873
A0A2T7P8M7	0.599704	-1.25084	-0.159855	-0.828549	1.82467	-0.185129
A0A2T7P8S0	0.132119	1.76825	0.370153	-0.502686	-0.211784	-1.55605
A0A2T7P8V5	-1.31264	-1.42669	0.322969	0.494325	0.809776	1.11226
A0A2T7P923	-1.45477	1.54951	0.636975	-0.220289	-0.925642	0.41422
A0A2T7P928	-0.909877	-1.24518	-0.0131893	1.02785	1.54866	-0.408257
A0A2T7P935	-0.925897	1.55559	1.24535	-0.625017	-0.625017	-0.625017
A0A2T7P962	0.939523	0.939523	0.939523	-0.254905	-1.30087	-1.26279
A0A2T7P9D7	0.636482	1.32447	0.944275	-1.26888	-0.809903	-0.826441
A0A2T7P9F4	1.10763	0.178371	0.720725	-0.331774	-2.00132	0.326372
A0A2T7P9G0	-0.329968	-0.906201	-1.55221	1.14104	0.852917	0.794427
A0A2T7P9I8	-1.23736	-0.344334	-1.24792	0.671716	0.996386	1.16151
A0A2T7P9J1	1.72902	-1.35494	0.352179	-0.835675	-0.361391	0.470804
A0A2T7P9L6	0.116011	1.20432	1.2505	-1.19609	-1.23363	-0.14111
A0A2T7P9L9	-0.195353	1.66368	0.750188	-1.43702	-0.751863	-0.0296306
A0A2T7P9M0	1.23044	1.23044	-0.662359	-1.04022	0.383652	-1.14195
A0A2T7P9M2	0.0166664	0.0166664	0.0166664	1.33883	-1.96765	0.578828
A0A2T7P9V0	-0.727065	-0.519752	-0.0447096	1.31021	1.31021	-1.32889
A0A2T7P9X5	-0.00664858	0.622685	-1.98174	0.0934365	-0.0222157	1.29448
A0A2T7P9X7	-1.28426	-0.2807	-0.931714	0.885741	1.61839	-0.00746208
A0A2T7PA22	-0.912388	-1.16889	0.738464	1.77286	-0.316018	-0.114033
A0A2T7PA24	-0.937828	-0.937828	-0.937828	0.929302	0.340943	1.54324
A0A2T7PA36	-1.05259	-1.49612	-0.160511	0.556939	1.10421	1.04807
A0A2T7PA37	-1.24068	-1.11532	-0.380439	1.44949	0.910754	0.376201
A0A2T7PA48	0.26553	0.935227	1.52017	-0.518441	-0.943639	-1.25885
A0A2T7PA89	0.99058	0.99058	0.99058	-1.2613	-0.819397	-0.89104
A0A2T7PAB5	-0.702625	0.00959726	1.91675	-1.01741	-0.726009	0.519692
A0A2T7PAE1	0.79306	-1.49688	-1.22228	0.615124	1.102	0.208969
A0A2T7PAE4	-0.843927	-1.22097	-0.504266	-0.0274073	1.00596	1.59061
A0A2T7PAH4	-0.586622	-1.59164	-0.61562	0.779514	1.23856	0.775816
A0A2T7PAL8	1.12093	1.0502	0.532456	-1.64705	-0.735823	-0.320713
A0A2T7PAN4	1.90594	-0.5639	-0.937322	-0.299181	-0.786168	0.680627
A0A2T7PAP1	-1.32907	0.747359	-0.528763	-0.40351	1.7784	-0.264411
A0A2T7PAV3	-1.6355	-0.648644	-0.365198	1.41627	0.666361	0.566717
A0A2T7PAX3	0.933992	0.933992	0.933992	-0.675827	-0.486021	-1.64013
A0A2T7PAY9	-0.716576	0.392758	1.06574	-1.80607	0.102904	0.961244
A0A2T7PAZ5	0.427791	0.97652	0.97652	-1.88702	-0.583822	0.090016
A0A2T7PB03	-0.219857	-0.918612	-1.53958	0.415103	1.18013	1.08282
A0A2T7PB67	-2.01556	1.01518	0.908756	-0.194245	0.178132	0.107739
A0A2T7PB68	-1.4176	-1.19849	0.200892	0.70837	1.38032	0.326499
A0A2T7PB80	-0.681969	-0.700474	0.081387	-1.14818	1.82459	0.624645
A0A2T7PBA5	-1.24787	-0.390249	-0.483627	-0.593003	1.45753	1.25721
A0A2T7PBB5	-0.976398	-0.455463	-1.35813	1.37279	0.938704	0.478499
A0A2T7PBG5	-1.47937	-0.690884	-0.568703	1.49429	0.582135	0.662526
A0A2T7PBH1	-1.22293	-0.590431	-0.38983	-0.327479	0.676076	1.8546
A0A2T7PBP7	-0.173104	-1.61862	-0.903994	0.871056	1.14627	0.67839
A0A2T7PBQ0	-1.04125	-1.16788	-0.432456	1.34082	0.0499627	1.25081
A0A2T7PBS1	0.989399	0.989399	0.989399	-0.765548	-0.941054	-1.2616
A0A2T7PBT1	-0.658993	-1.57251	-0.482331	0.388166	1.21414	1.11153
A0A2T7PBX1	-1.14352	-1.08917	0.320133	-0.539103	0.993874	1.45779
A0A2T7PC41	1.01881	-0.821406	-1.71888	1.11156	0.123811	0.2861
A0A2T7PC45	-0.0220045	-2.04543	-0.0110566	0.630548	1.15394	0.294008
A0A2T7PC59	0.980989	0.980989	0.980989	-0.639635	-1.31164	-0.991691
A0A2T7PC72	1.12101	-1.8832	-0.499957	0.914538	0.332106	0.0155041
A0A2T7PC92	1.3353	1.3353	-0.413219	-1.29871	-0.72123	-0.237448
A0A2T7PCC4	0.290227	-1.06764	-0.268646	-1.28901	0.770091	1.56498
A0A2T7PCD2	1.30336	1.03194	-0.392319	-1.69634	-0.418684	0.172045
A0A2T7PCD6	-0.0799869	-0.868448	-1.44279	1.70623	0.419754	0.265234
A0A2T7PCE4	-0.748943	1.31184	1.00149	-1.63222	-0.122197	0.190024
A0A2T7PCE5	-0.673289	-0.0764323	0.88708	-1.81064	0.642248	1.03103
A0A2T7PCI0	0.238772	0.0815291	1.90305	-0.653072	-1.35756	-0.21272
A0A2T7PCL9	-0.957318	1.01087	-1.13865	1.564	0.0802269	-0.559133
A0A2T7PCM3	-1.24391	0.919913	-1.07406	1.48899	0.294834	-0.385767
A0A2T7PCP4	0.230309	-0.219974	-0.277708	-1.77639	1.55919	0.484576
A0A2T7PCQ6	-1.48042	-0.000278694	-1.11292	0.873577	1.26459	0.455456
A0A2T7PCR3	-1.48788	-0.882726	-0.366605	1.20998	1.1117	0.415538
A0A2T7PCR5	-0.473067	-1.53935	-0.829081	0.928857	0.83937	1.07327
A0A2T7PCS1	-0.399462	0.409969	-1.88516	1.22496	-0.126229	0.775924
A0A2T7PCS3	-0.853834	-1.24569	0.339867	1.82197	-0.406796	0.34448
A0A2T7PCU5	0.927971	0.927971	0.927971	-0.390022	-0.750215	-1.64368
A0A2T7PCV5	-0.895397	-0.983806	-0.441567	1.38461	1.38461	-0.448454
A0A2T7PCV6	-0.401089	0.433453	-0.401089	1.74052	0.185895	-1.55769
A0A2T7PCX3	0.255834	0.565158	1.06701	-2.10155	-0.0298001	0.243354
A0A2T7PD09	0.0956666	0.684699	1.00652	-2.05541	0.486529	-0.218007
A0A2T7PD12	0.0020376	-0.870794	0.450736	0.308945	1.62571	-1.51663
A0A2T7PD26	-0.475935	-1.66171	-0.641572	0.913959	1.04592	0.819345
A0A2T7PD31	1.28505	0.157215	0.53098	-2.01024	0.0075925	0.0293973
A0A2T7PD49	0.995521	0.995521	0.995521	-0.877026	-0.927152	-1.18238
A0A2T7PD55	1.36458	-0.3562	1.36458	-1.0139	-0.365317	-0.993739
A0A2T7PDA4	-1.69998	-0.213043	-0.785879	1.00806	0.818676	0.872165
A0A2T7PDD6	-0.390338	-0.314296	0.156439	1.15091	1.15091	-1.75362
A0A2T7PDE5	-0.347346	1.24327	1.34938	-1.44409	-0.631337	-0.169872
A0A2T7PDF1	0.0834512	1.3944	0.354838	-1.97778	0.0549527	0.090139
A0A2T7PDJ0	-0.676726	0.294387	-1.65223	1.2406	1.05699	-0.263018
A0A2T7PDK7	-1.00603	-1.07451	-0.728414	0.302661	1.44074	1.06555
A0A2T7PDL1	0.964704	-2.05116	-0.379879	0.502227	0.502227	0.461878
A0A2T7PDN0	1.25375	-1.46404	1.25375	-0.229927	-0.00115632	-0.812367
A0A2T7PDR5	-1.26283	-0.699424	-0.901005	1.41039	0.553719	0.899146
A0A2T7PDS6	0.770898	-1.41732	-1.35638	0.317609	0.977398	0.707795
A0A2T7PDU2	0.983787	0.983787	0.983787	-1.08226	-0.635859	-1.23324
A0A2T7PDV5	-0.568842	-0.4581	-1.70692	0.947433	0.720418	1.06601
A0A2T7PDW8	0.639539	0.639539	0.639539	-2.08624	-0.367028	0.534652
A0A2T7PDX6	-1.0382	-0.995399	-0.825797	1.4077	1.05299	0.398698
A0A2T7PDX8	-0.471586	-1.79247	-0.0714229	0.10893	0.927642	1.29891
A0A2T7PDY8	1.27134	0.380001	-1.10164	-0.411854	-1.26193	1.12409
A0A2T7PE16	0.792935	-0.0230942	0.792935	1.02075	-0.865884	-1.71764
A0A2T7PE19	0.0530159	1.14488	-0.103031	-0.697645	1.23495	-1.63218
A0A2T7PE30	-0.197548	-1.03743	-1.43611	1.09512	1.22455	0.351425
A0A2T7PE42	1.12896	0.495828	1.00856	-1.65676	-0.835215	-0.141368
A0A2T7PE63	0.0100065	2.05407	0.0715227	-1.02073	-0.794316	-0.320559
A0A2T7PE82	0.871072	1.32409	0.60947	-1.49479	-0.544617	-0.765222
A0A2T7PE87	1.08825	0.599976	0.730805	-1.8858	-0.600721	0.0674921
A0A2T7PEF5	1.22	1.19618	0.400155	-0.724036	-1.36827	-0.724036
A0A2T7PEF9	1.67844	0.38275	0.520043	-1.31909	-0.969752	-0.29239
A0A2T7PEG0	-0.895866	1.53021	0.811695	-1.46598	0.164448	-0.14451
A0A2T7PEK8	0.644761	1.15771	0.0882943	-0.273079	0.385554	-2.00324
A0A2T7PEK0	1.63902	1.14924	-0.504862	-0.761133	-0.761133	-0.761133
A0A2T7PEK2	1.66374	0.391784	-0.915609	0.168817	0.168817	-1.47755
A0A2T7PEK3	0.356804	-0.0410066	-0.287283	-1.83512	0.275246	1.53136
A0A2T7PEK6	-0.792149	-1.30824	-0.860035	0.986806	0.986806	0.986806
A0A2T7PEK9	1.07388	0.533256	1.2306	-1.35612	-0.976804	-0.504807
A0A2T7PEL0	0.713606	0.713606	0.713606	-1.17379	0.662553	-1.62959
A0A2T7PEL4	-0.705036	-0.84686	-1.33368	0.889557	1.33244	0.663576
A0A2T7PEM0	1.09254	1.1615	0.447838	-1.61224	-0.366236	-0.723394
A0A2T7PEM5	-1.60613	1.05371	1.25075	-0.636049	-0.442952	0.380664
A0A2T7PEN0	-0.967425	-0.814319	-1.1994	0.993715	0.993715	0.993715
A0A2T7PER1	0.991207	0.991207	0.991207	-0.804387	-0.922287	-1.24695
A0A2T7PER2	0.502058	-1.31971	0.418309	-1.44272	0.757826	1.08424
A0A2T7PES2	-1.15158	-0.364996	-0.400228	2.08876	-0.123143	-0.0488118
A0A2T7PES6	-0.725603	-0.920732	-0.725603	1.79075	-0.310892	0.892075
A0A2T7PET4	0.795328	0.813195	-1.65729	-0.994677	0.0603197	0.983125
A0A2T7PET8	-1.74774	0.386231	0.36369	0.718171	1.16674	-0.887091
A0A2T7PEU3	1.75355	0.602615	-0.554083	-0.158654	-0.158654	-1.48478
A0A2T7PEU7	-0.843041	1.67375	0.65267	0.0900103	-0.147951	-1.42544
A0A2T7PEV1	-0.334466	-0.0398362	-1.86887	0.0566389	1.10366	1.08287
A0A2T7PEV3	-0.0232543	-1.75511	0.723003	1.38975	0.28503	-0.619418
A0A2T7PEX0	1.1801	1.1801	-1.60687	0.199082	-0.740321	-0.212098
A0A2T7PEX4	-0.60865	-0.60865	-0.60865	-0.75524	1.99308	0.588105
A0A2T7PEY5	0.985093	0.985093	0.985093	-1.3287	-0.828365	-0.798216
A0A2T7PF21	-0.0496282	-1.03961	0.449747	-1.40513	0.452288	1.59233
A0A2T7PF24	1.68503	0.519961	-0.279661	-1.53941	-0.621825	0.235901
A0A2T7PF33	1.62439	0.695625	0.0365547	-1.30983	-1.07683	0.0300834
A0A2T7PF37	1.27763	1.29591	0.0730082	-1.36289	-0.613725	-0.669938
A0A2T7PF40	-0.83934	0.526229	1.33879	-1.66346	-0.0387212	0.676503
A0A2T7PF41	1.26607	1.22046	0.187401	-1.46068	-0.644393	-0.568862
A0A2T7PF42	2.10576	-0.0499919	-0.480569	-0.733605	-0.889849	0.0482554
A0A2T7PF55	1.21404	1.25671	0.204362	-1.47969	-0.575012	-0.620405
A0A2T7PF63	-1.01354	-0.667453	-0.975427	1.05284	1.57042	0.0331692
A0A2T7PF69	1.3346	1.3346	-0.863662	-0.32119	-1.2356	-0.248753
A0A2T7PFE0	-1.6255	0.563223	0.128729	0.986146	-1.03874	0.986146
A0A2T7PFE8	-0.782006	0.352286	-1.87086	0.766861	0.766861	0.766861
A0A2T7PFE9	1.28503	1.28503	-1.44192	-0.655382	-0.432543	-0.0402178
A0A2T7PFF1	-0.286247	-1.4036	-0.0344274	-0.777022	0.922965	1.57834
A0A2T7PFF3	1.63234	0.386264	-1.02454	-0.686863	0.745737	-1.05294
A0A2T7PFF9	1.42786	0.117363	-0.232181	-1.29892	1.04324	-1.05736
A0A2T7PFG6	1.03682	1.0761	0.639945	-1.6164	-0.345813	-0.790659
A0A2T7PFG7	1.07083	1.07825	0.626217	-1.61228	-0.474736	-0.688274
A0A2T7PFH2	-1.13957	-0.842505	-0.904212	1.33168	1.08731	0.4673
A0A2T7PFJ2	0.821747	-1.74359	0.069588	-0.875295	0.967265	0.760286
A0A2T7PFK2	-1.11289	1.04613	-1.53579	0.182126	0.345209	1.07522
A0A2T7PFM1	-0.963436	-1.30083	-0.649807	0.696534	1.19093	1.02661
A0A2T7PFM4	-0.349049	-0.511117	-1.59267	1.19502	1.28511	-0.0272936
A0A2T7PFN0	-1.0455	-1.39046	-0.414623	1.19042	0.773183	0.886982
A0A2T7PFN3	-1.12847	-0.834094	-0.958534	1.3648	0.916594	0.6397
A0A2T7PFP4	0.801736	0.801736	0.801736	0.366285	-1.16562	-1.60587
A0A2T7PFP7	0.937472	0.937472	0.937472	-0.318167	-0.971829	-1.52242
A0A2T7PFR6	-1.68426	-0.824852	0.970359	0.707956	-0.174087	1.00488
A0A2T7PFS0	-1.22578	-1.12165	-0.413626	1.11258	0.338575	1.30989
A0A2T7PFW7	-0.626464	-1.4524	-0.781902	1.09249	1.13884	0.629435
A0A2T7PFX6	1.12202	-0.745982	-0.486219	-1.32169	-0.0509316	1.4828
A0A2T7PFY2	0.321488	-1.06057	-1.54208	0.196495	1.34425	0.74041
A0A2T7PFZ7	-1.45099	-0.871188	-0.353914	1.5327	0.633154	0.510236
A0A2T7PFZ9	-1.03709	-1.06531	0.595682	-0.792863	1.43446	0.865121
A0A2T7PG15	-0.574646	-1.43825	-0.633093	0.981987	1.48456	0.179441
A0A2T7PG17	0.135444	0.393457	-1.46623	-1.14946	1.34208	0.744712
A0A2T7PG34	-0.19276	-1.33371	1.072	-1.1793	1.21028	0.423492
A0A2T7PG58	-0.124442	-1.53305	-0.119331	-0.264327	1.87702	0.164133
A0A2T7PG60	-0.868882	-1.5343	0.880665	-0.366639	1.25805	0.631106
A0A2T7PG71	-0.792379	-0.620406	-1.27039	0.198025	1.59338	0.891769
A0A2T7PGA0	0.316838	1.26943	0.944191	-1.72588	-0.185107	-0.619466
A0A2T7PGB3	0.621768	0.621768	0.621768	0.621768	-2.06842	-0.418654
A0A2T7PGC4	0.308263	-1.42642	0.0504281	-0.909643	0.252041	1.72533
A0A2T7PGD1	-0.927741	-1.50683	-0.315849	0.549517	1.2505	0.950405
A0A2T7PGD4	-1.17904	-1.26635	-0.41682	0.981908	1.16436	0.715946
A0A2T7PGG2	-0.226664	-1.24536	1.08438	-0.749084	-0.435278	1.57201
A0A2T7PGG7	-0.787218	-1.22775	-0.847877	1.28458	1.14858	0.429688
A0A2T7PGI2	-0.315313	1.36042	-1.82461	0.847143	-0.0149643	-0.0526752
A0A2T7PGK4	1.32749	-0.544029	0.350961	-1.87723	0.274562	0.468247
A0A2T7PGL7	0.990727	0.990727	0.990727	-1.18729	-0.729962	-1.05493
A0A2T7PGM3	-0.373594	-1.39873	-0.944302	1.51081	0.639891	0.56593
A0A2T7PGN5	-1.18963	-0.500396	1.28671	0.169848	-1.0284	1.26186
A0A2T7PGP4	1.2937	1.12963	-0.18513	-1.66806	-0.47356	-0.0965796
A0A2T7PGU1	-1.48719	-0.774218	-0.52387	0.477493	1.26229	1.0455
A0A2T7PGV8	-0.977291	-1.23258	-0.466813	1.63293	0.302129	0.741624
A0A2T7PGY1	1.11858	-0.292662	1.49049	-1.27439	-0.891554	-0.150464
A0A2T7PGZ2	-1.06324	0.220024	0.88613	-1.01473	-0.639705	1.61152
A0A2T7PH23	0.987123	0.987123	0.987123	-0.792738	-0.864265	-1.30437
A0A2T7PH61	-1.0396	-0.542174	-1.32428	0.828612	1.15511	0.922332
A0A2T7PH67	0.997843	0.997843	0.997843	-0.973553	-0.898249	-1.12173
A0A2T7PH76	-0.941953	0.95939	0.833922	-1.56296	-0.27698	0.988584
A0A2T7PH79	-0.552962	-1.03816	1.21511	-0.101958	-0.988892	1.46685
A0A2T7PH91	-1.20374	-1.0582	-0.704986	0.988975	0.988975	0.988975
A0A2T7PHC5	1.24212	1.24212	0.0126194	-0.998101	-0.118979	-1.37977
A0A2T7PHF0	-0.330723	1.54384	-0.882563	0.913785	0.12585	-1.37019
A0A2T7PHF6	-0.9891	1.78379	-1.0036	0.438876	-0.668845	0.438876
A0A2T7PHH0	-0.197846	-1.8565	-0.318246	0.197131	1.02529	1.15017
A0A2T7PHH2	-0.565894	-1.56197	0.499624	-0.623254	0.942236	1.30925
A0A2T7PHL9	-0.0112111	-1.31568	-1.14707	0.148662	1.49989	0.825408
A0A2T7PHM2	-0.989733	-1.22102	-0.762895	0.991216	0.991216	0.991216
A0A2T7PHM6	0.949785	-0.279509	-1.35466	-0.710998	-0.225783	1.62117
A0A2T7PHU8	0.985001	0.985001	0.985001	-1.32925	-0.833852	-0.791905
A0A2T7PHW9	-1.13124	0.381613	-0.0915999	-1.31394	1.58625	0.56892
A0A2T7PHY2	1.1448	-1.32979	-1.32979	0.371236	0.996667	0.146887
A0A2T7PI02	-1.37053	0.975309	0.975309	-0.900465	-0.663538	0.983911
A0A2T7PI06	0.726405	0.352118	-0.698357	-1.90243	0.964563	0.5577
A0A2T7PI63	1.20418	1.20418	-1.40808	-0.288779	0.269027	-0.980533
A0A2T7PI72	-1.04911	-0.494515	-1.31304	0.964336	1.27045	0.621881
A0A2T7PIE8	-1.24489	-0.492798	-0.98583	1.35729	1.16269	0.203536
A0A2T7PIF2	1.75133	-1.46436	-0.798128	0.0080953	0.363115	0.139943
A0A2T7PIF5	0.837672	1.26785	0.843493	-1.16841	-1.01059	-0.770009
A0A2T7PIH0	0.869987	0.869987	0.869987	-1.83772	-0.550413	-0.22183
A0A2T7PII3	0.769942	0.769942	0.769942	-1.86453	0.345662	-0.790957
A0A2T7PIJ9	-0.996358	-0.61081	-1.19475	0.984047	1.45027	0.367594
A0A2T7PIN5	-1.34501	-1.40338	1.17326	0.473481	0.634317	0.467332
A0A2T7PIN9	-1.63296	-0.562526	-0.609559	0.93913	1.03946	0.826453
A0A2T7PIY3	-0.816606	-1.39065	-0.422083	0.103367	1.36339	1.16258
A0A2T7PJ02	0.0994156	0.259899	0.575479	-2.04402	-0.0771333	1.18636
A0A2T7PJ07	1.37691	1.37691	-0.820541	-0.987738	-0.235808	-0.709732
A0A2T7PJ14	1.31352	1.31352	-1.40583	-0.587284	-0.433469	-0.200447
A0A2T7PJ19	-1.34657	-1.43033	0.419604	0.75566	0.565017	1.03662
A0A2T7PJ33	-0.807781	0.590731	1.61725	-1.39413	0.46569	-0.471761
A0A2T7PJ55	0.982709	0.982709	0.982709	-1.24535	-0.6253	-1.07748
A0A2T7PJA1	-0.865373	-1.45604	-0.490937	0.919876	1.302	0.590478
A0A2T7PJD1	0.0549586	-1.33433	1.13079	-1.31469	0.468102	0.995165
A0A2T7PJD9	-0.859647	0.404772	1.02357	-1.70928	0.0817423	1.05885
A0A2T7PJH9	-1.5447	0.78963	-0.928922	1.40494	0.379001	-0.0999456
A0A2T7PJI4	0.0357528	0.505884	-1.85949	1.4357	0.27042	-0.388267
A0A2T7PJI6	1.96928e-05	0.989541	-1.4467	1.14376	0.488541	-1.17517
A0A2T7PJI8	0.988639	-1.25284	0.988639	0.0668059	0.643147	-1.43439
A0A2T7PJJ5	-0.612173	-0.890972	-1.02413	1.83008	0.040113	0.657087
A0A2T7PJK7	-0.461392	0.499828	-1.61139	1.68201	0.175281	-0.284334
A0A2T7PJL1	0.128244	0.128244	0.128244	1.65119	-1.77683	-0.25909
A0A2T7PJN1	-0.735828	0.0237824	-0.735828	1.93815	-0.966228	0.475953
A0A2T7PJP9	0.483817	0.483817	0.483817	-1.73924	1.20016	-0.912372
A0A2T7PJR6	0.879495	0.592496	1.23133	-1.68497	-0.537571	-0.480778
A0A2T7PJU9	-0.815863	0.556514	0.765341	-1.82868	0.993058	0.329634
A0A2T7PJV4	1.09478	0.907049	0.409504	-1.08856	-1.59712	0.274349
A0A2T7PJW9	-0.0247556	-1.26211	0.828163	-0.949454	-0.251884	1.66003
A0A2T7PJY0	-0.889538	-0.426467	-1.33166	1.36503	1.17406	0.108573
A0A2T7PK07	-0.347268	0.271954	-1.76977	0.319483	1.60172	-0.0761127
A0A2T7PK17	1.08747	0.206109	0.875052	-1.99542	-0.007501	-0.165715
A0A2T7PK35	-0.943459	-1.42331	-0.272881	0.30655	1.47797	0.855135
A0A2T7PK44	0.970634	0.970634	0.970634	-0.884068	-0.604055	-1.42378
A0A2T7PK56	0.110697	0.583171	1.81594	-1.10463	-0.969569	-0.435601
A0A2T7PK60	0.155095	-1.04915	0.134951	-1.4875	0.877596	1.36901
A0A2T7PK74	0.23539	-2.12883	0.999675	0.0709607	0.598197	0.224607
A0A2T7PKF1	0.908918	0.908918	0.908918	-0.396049	-0.595853	-1.73485
A0A2T7PKG6	0.203045	-1.48584	-1.17274	1.08245	1.04802	0.325068
A0A2T7PKI6	1.67496	-1.51352	-0.601412	0.167006	-0.351846	0.624804
A0A2T7PKI7	-1.07235	-1.07508	0.40031	-0.254751	0.144964	1.85691
A0A2T7PKJ4	-1.06047	-1.25509	-0.62044	1.11144	1.00003	0.824529
A0A2T7PKL2	1.34864	1.34864	-1.05663	-0.564264	-0.120934	-0.95544
A0A2T7PKL8	1.0104	1.0104	-1.60153	0.772731	-0.388985	-0.803023
A0A2T7PKS0	-1.11074	0.0835071	-1.27997	0.183651	1.70694	0.416612
A0A2T7PKS1	0.658424	0.446687	-1.5392	-1.2001	0.483703	1.15048
A0A2T7PKS7	-1.5935	-0.279274	0.82882	-0.829178	0.580229	1.29291
A0A2T7PKW0	1.2732	1.2732	0.194003	-1.29366	-0.734314	-0.712423
A0A2T7PKX6	-0.294073	-0.549719	-1.28364	1.87241	-0.333553	0.588579
A0A2T7PL13	0.688175	-2.03577	0.53777	-0.470116	0.477577	0.802361
A0A2T7PL63	0.610265	0.715752	-0.334338	-1.98694	1.02693	-0.0316709
A0A2T7PL98	0.84301	0.84301	-1.9862	-0.26392	0.73201	-0.167912
A0A2T7PLA3	1.37805	-0.302705	1.37805	-0.820852	-0.588263	-1.04427
A0A2T7PLD9	1.26804	1.26804	-1.52981	-0.138288	-0.279089	-0.588901
A0A2T7PLG2	0.16145	0.855129	1.22276	-1.88744	-0.424123	0.0722276
A0A2T7PLL9	-1.42056	-0.692538	-0.621382	1.26487	1.20198	0.267635
A0A2T7PLN7	-0.372522	-0.91093	-1.07725	1.36617	1.36617	-0.371644
A0A2T7PLQ5	-0.887176	-1.51795	0.450076	-0.312379	1.27151	0.995917
A0A2T7PLR1	0.968901	0.840239	1.02267	-1.58621	-0.71643	-0.52917
A0A2T7PLS8	-0.464229	1.38086	1.16206	-1.07685	-1.15891	0.157079
A0A2T7PLT1	-1.74431	1.13935	0.665686	0.879657	-0.478874	-0.461512
A0A2T7PLU4	0.160304	0.160304	0.160304	1.28901	-2.04579	0.275873
A0A2T7PLW6	0.352138	0.352138	0.352138	1.12448	-2.08679	-0.0941069
A0A2T7PM05	-1.26804	-0.395164	-0.981871	1.49571	1.00723	0.142129
A0A2T7PM06	0.917897	0.917897	0.917897	-1.67983	-0.344611	-0.729251
A0A2T7PM08	-0.905592	-1.0725	-0.942023	0.743846	1.42045	0.755814
A0A2T7PM16	0.213621	-0.930669	0.751764	-1.44533	-0.142978	1.55359
A0A2T7PM26	-0.579569	-0.924551	0.106898	1.61476	-1.14963	0.932084
A0A2T7PM32	0.752278	0.538644	1.37677	-1.44654	-0.157607	-1.06354
A0A2T7PM53	-1.18935	-1.09337	-0.68051	0.987742	0.987742	0.987742
A0A2T7PM76	-0.596776	-1.34446	-0.824094	0.861394	1.50091	0.403021
A0A2T7PMB8	0.40752	0.483028	0.574892	-2.19738	0.0712338	0.660711
A0A2T7PMI9	1.60025	0.197618	0.86056	-1.04071	-1.17493	-0.442793
A0A2T7PMK4	1.52806	0.215375	0.840631	-1.24482	-1.15213	-0.187118
A0A2T7PMK9	0.449657	-1.00944	-0.703132	0.112115	-0.76805	1.91885
A0A2T7PMN7	-1.01132	-1.06769	-0.584431	0.135077	1.63912	0.889247
A0A2T7PMP7	-1.44099	0.462021	1.43193	0.730642	-1.05299	-0.130614
A0A2T7PMR8	0.996422	0.996422	0.996422	-1.02113	-0.839263	-1.12888
A0A2T7PMS3	0.5542	1.19742	1.15745	-0.805235	-0.881816	-1.22202
A0A2T7PMT9	1.59968	-1.52023	-0.712483	0.577989	-0.351091	0.406143
A0A2T7PMU8	1.36306	1.36306	-0.855066	-1.12269	-0.294939	-0.453416
A0A2T7PMZ7	-0.276292	-1.41536	-0.247276	-0.646427	1.51559	1.06977
A0A2T7PN08	0.0922874	0.448593	0.179041	-2.0325	0.0375473	1.27503
A0A2T7PN09	-1.46581	-1.20172	0.392062	1.35157	0.46523	0.45867
A0A2T7PN61	-0.367761	-0.206121	0.688725	-1.86439	0.461552	1.288
A0A2T7PN71	0.441566	1.19133	-0.406189	-0.382444	0.941335	-1.7856
A0A2T7PN86	0.890371	0.890371	0.890371	-1.12259	-0.0118481	-1.53668
A0A2T7PNA1	-1.99116	-0.423656	0.655958	0.571841	1.03736	0.149663
A0A2T7PNB8	-0.285508	1.4125	-0.285508	1.11043	-1.56915	-0.382777
A0A2T7PNC2	-0.464405	-1.84965	1.15595	1.0016	0.00259806	0.15391
A0A2T7PND4	1.22781	1.22781	-1.59696	-0.0522773	-0.17209	-0.634302
A0A2T7PNG9	-1.44291	-1.00336	-0.198048	0.330351	0.949975	1.36399
A0A2T7PNH0	1.21798	0.909049	-0.243778	0.400609	-1.79852	-0.485342
A0A2T7PNJ1	-0.245827	-0.412859	-1.89579	0.851491	0.851491	0.851491
A0A2T7PNK1	-0.686956	-1.7438	-0.203521	0.597367	1.10354	0.933368
A0A2T7PNK2	-1.23514	-1.05064	-0.504216	0.360174	1.3464	1.08343
A0A2T7PNN1	-0.911448	-1.63029	0.175649	1.10871	1.10871	0.148675
A0A2T7PNN4	-0.458274	0.256643	0.939262	-1.94811	0.208913	1.00156
A0A2T7PNN5	1.24379	1.06358	0.0483515	0.0288511	-1.6799	-0.70467
A0A2T7PNT0	-0.785562	-1.76776	0.200622	0.377082	1.23673	0.738889
A0A2T7PNT8	0.895991	0.895991	0.895991	-0.328176	-0.588468	-1.77133
A0A2T7PNX7	-0.280553	0.883866	1.14778	-0.394444	0.493606	-1.85025
A0A2T7PNY0	-1.33311	0.599164	1.78102	-0.582239	0.117397	-0.582239
A0A2T7PNZ9	-1.06894	0.932158	0.257842	0.767636	-1.65633	0.767636
A0A2T7PP40	1.30844	0.110342	1.30844	-0.790682	-0.790054	-1.14649
A0A2T7PP50	-0.208022	-1.46126	-1.04345	0.932795	1.2631	0.516842
A0A2T7PP59	0.976883	0.976883	0.976883	-1.23515	-0.552674	-1.14283
A0A2T7PP79	-1.47542	-0.269317	-0.949587	1.38791	0.467167	0.839253
A0A2T7PP84	0.99	0.99	0.99	-1.00776	-0.737272	-1.22496
A0A2T7PPA4	0.89727	0.89727	0.89727	-1.50343	-0.0381804	-1.1502
A0A2T7PPB5	0.970899	0.970899	0.970899	-1.14012	-0.498233	-1.27434
A0A2T7PPF9	1.1308	1.44066	-0.769092	-0.66201	-1.2651	0.124741
A0A2T7PPG2	0.95697	0.95697	0.95697	-1.07601	-0.405519	-1.38938
A0A2T7PPI0	-0.860692	0.180029	-0.860692	1.87462	-0.843489	0.510223
A0A2T7PPI7	0.625389	0.361125	1.15432	-1.05592	-1.64757	0.562659
A0A2T7PPI9	0.228951	-1.37122	-1.08667	0.13149	0.470133	1.62732
A0A2T7PPK9	-0.60464	-1.16392	1.47469	0.269589	1.02012	-0.995834
A0A2T7PPL4	0.140776	0.794415	-2.04086	0.973281	-0.271404	0.40379
A0A2T7PPM0	0.831692	-2.07639	0.404012	-0.302757	0.361638	0.781807
A0A2T7PPM9	-0.625049	-0.625049	-0.625049	1.93434	-0.765978	0.706787
A0A2T7PPN2	-0.432309	0.226047	-1.77271	1.40453	-0.203603	0.778044
A0A2T7PPN5	0.0905318	-1.01824	0.0905318	1.75739	0.386932	-1.30715
A0A2T7PPN8	-0.855738	-0.855738	-0.855738	-0.105064	1.66898	1.0033
A0A2T7PPR2	-0.446785	-1.28547	-1.1557	0.963614	1.08909	0.835251
A0A2T7PPS6	-0.102335	-1.45459	-1.13198	0.584992	1.18779	0.916113
A0A2T7PPS7	0.539265	-1.82717	-0.0934354	-0.248341	0.117592	1.51209
A0A2T7PPU6	0.654338	-0.297499	1.21594	-1.6427	-0.772479	0.842404
A0A2T7PQ08	-1.44378	-0.32144	1.35213	-0.9607	0.444707	0.929083
A0A2T7PQ48	-1.58629	0.548031	-0.0842081	1.53351	0.402805	-0.813842
A0A2T7PQ58	2.13038	-0.930448	-0.720522	-0.159802	-0.159802	-0.159802
A0A2T7PQ70	-0.226394	-1.13999	-1.08954	0.333981	1.80232	0.319627
A0A2T7PQA0	-1.2091	-1.47629	0.107323	1.15488	0.693217	0.729967
A0A2T7PQA6	-0.226256	-0.226256	-0.226256	1.72922	-1.59865	0.548201
A0A2T7PQE4	0.567068	-1.21219	-1.5491	0.782027	1.02279	0.389408
A0A2T7PQI0	0.69637	0.801457	0.370904	-1.39439	-1.39439	0.920055
A0A2T7PQI7	-1.58979	-0.581205	-0.50568	1.45289	0.710274	0.513506
A0A2T7PQL2	-1.18404	-0.270579	-0.354843	-0.43053	0.196747	2.04325
A0A2T7PQM8	-0.708603	1.04371	1.35287	-1.21375	-0.941626	0.467395
A0A2T7PQN4	-1.28104	-1.03902	-0.516774	1.31791	1.0063	0.512634
A0A2T7PQP2	-1.11468	-0.921247	-0.928241	1.00383	0.737264	1.22308
A0A2T7PQQ1	0.996155	0.996155	0.996155	-0.823759	-1.05528	-1.10943
A0A2T7PQQ6	-1.53522	-1.00692	0.0158693	1.34859	0.347162	0.830517
A0A2T7PQR8	1.17041	0.453607	1.17041	-1.44564	-0.508516	-0.840274
A0A2T7PQT8	0.897086	0.897086	0.897086	-0.106492	-0.950436	-1.63433
A0A2T7PQY6	-0.715015	0.94439	1.16058	-1.47273	-0.692641	0.775412
A0A2T7PR17	0.723471	0.949515	1.22044	-1.34734	-0.579388	-0.966698
A0A2T7PR20	0.268556	0.256575	1.49617	-0.903318	-1.60364	0.485664
A0A2T7PR23	2.03415	-0.106693	-0.96252	0.0502266	-0.95847	-0.0566944
A0A2T7PR48	1.34475	0.691003	-0.639382	-1.39651	0.823211	-0.823068
A0A2T7PR51	0.541112	-1.85667	-0.841776	0.719113	0.719113	0.719113
A0A2T7PR55	1.17176	1.01412	0.543433	-1.07519	-1.45121	-0.202903
A0A2T7PR87	-0.155159	0.877463	1.50075	-1.50418	-0.824617	0.105749
A0A2T7PRC6	-1.15027	1.40319	-1.44022	0.722699	0.190458	0.274134
A0A2T7PRD1	-0.267022	-0.828803	-0.262135	-1.19921	1.76097	0.796205
A0A2T7PRF2	0.905152	1.30162	0.485865	-1.55083	-0.881935	-0.259868
A0A2T7PRL5	0.66234	-1.05221	-1.72246	0.704108	0.704108	0.704108
A0A2T7PRL9	0.91481	0.91481	0.91481	-0.777396	-0.294168	-1.67287
A0A2T7PRN0	0.0329319	0.791943	0.42865	-2.16695	0.262835	0.650587
A0A2T7PRN6	0.897637	-0.180802	-1.98585	-0.232605	0.615865	0.885755
A0A2T7PRQ1	1.33114	-1.01127	1.33114	-0.0997103	-1.10751	-0.443785
A0A2T7PRQ9	-1.19573	-0.28433	-0.472982	-0.755787	1.24135	1.46748
A0A2T7PRU9	-0.633795	-1.01924	-1.2025	1.42495	0.888018	0.54257
A0A2T7PS28	-0.50733	-1.86062	0.27587	0.000524006	0.952747	1.13881
A0A2T7PS43	-1.13094	-1.1544	-0.153835	-0.138772	1.39505	1.1829
A0A2T7PS52	-0.388327	-0.160485	0.698596	-1.61926	-0.169067	1.63854
A0A2T7PS72	-0.902478	-1.56996	0.526168	1.34202	-0.177619	0.781878
A0A2T7PSA1	0.956985	0.956985	0.956985	-0.387484	-1.33811	-1.14536
A0A2T7PSE2	1.3809	-0.941346	0.697854	0.285457	0.190292	-1.61316
A0A2T7PSF5	-1.05462	0.114732	-1.21753	1.44339	1.08294	-0.368913
A0A2T7PSF7	-0.91273	-0.175675	1.33089	0.902326	-1.54588	0.401072
A0A2T7PSF9	-0.606472	1.54487	0.707917	0.0217022	-1.65644	-0.0115778
A0A2T7PSG7	0.989251	0.989251	0.989251	-0.714272	-1.21299	-1.04049
A0A2T7PSI0	-0.93662	-0.0822793	-0.612345	0.245823	-0.671269	2.05669
A0A2T7PSJ4	0.195206	0.195206	-1.73631	-0.716288	1.39827	0.663924
A0A2T7PSK8	-1.28818	-1.28818	-0.216907	1.0578	0.799671	0.935793
A0A2T7PSL5	-0.676519	-1.28289	-0.994235	0.984549	0.984549	0.984549
A0A2T7PSQ9	0.587758	0.577815	0.577815	0.890566	-1.91899	-0.714967
A0A2T7PSR7	-1.48402	-0.586699	0.00482992	0.171099	0.0448838	1.84991
A0A2T7PSS0	-1.11624	-1.28852	-0.44193	1.31147	0.766564	0.76866
A0A2T7PSV4	-0.436126	-1.23928	-0.459222	1.90334	-0.339134	0.570422
A0A2T7PSY6	-0.0741893	-1.30663	0.00209552	-1.08703	1.05177	1.41399
A0A2T7PSY8	1.36109	0.864601	0.699696	-1.14825	-0.808694	-0.968442
A0A2T7PT19	0.924268	0.924268	0.924268	-1.03804	-0.213562	-1.5212
A0A2T7PT54	0.921222	0.921222	0.921222	-1.22195	-0.149392	-1.39232
A0A2T7PT81	-0.135423	0.611085	-0.135423	1.73926	-1.48848	-0.591016
A0A2T7PT84	-1.10532	0.811747	-0.224947	1.79551	-0.516966	-0.760018
A0A2T7PT85	-0.679404	-0.679404	-0.679404	1.87795	-0.653253	0.813517
A0A2T7PT91	-0.0451508	2.01233	-0.902993	0.327703	-0.527112	-0.86478
A0A2T7PTA0	-0.114265	0.190741	-0.155856	1.98943	-0.686433	-1.22362
A0A2T7PTA4	0.983044	0.983044	0.983044	-1.08772	-0.626309	-1.23511
A0A2T7PTB1	-0.345293	-0.345293	-1.76369	1.46979	0.437216	0.547269
A0A2T7PTB5	-0.397191	-1.64958	-0.570959	1.08235	0.296017	1.23937
A0A2T7PTD8	-0.762989	-1.24009	-0.860192	1.46676	0.615783	0.780727
A0A2T7PTE6	1.55403	0.156192	-0.62185	-1.71845	0.420751	0.209325
A0A2T7PTG0	1.24074	1.24074	-1.30896	0.130393	-1.06494	-0.237983
A0A2T7PTG5	0.593732	0.593732	0.593732	0.670218	-2.08842	-0.362997
A0A2T7PTM8	-1.36021	-0.779247	-0.614988	0.677795	0.51451	1.56214
A0A2T7PTS6	-0.307261	1.11469	0.114556	-1.83941	1.10898	-0.191554
A0A2T7PTT2	0.988539	0.988539	0.988539	-1.26223	-0.962123	-0.741266
A0A2T7PTU7	0.954948	0.954948	0.954948	-1.53084	-0.54256	-0.791442
A0A2T7PTY7	0.433936	-1.66741	-0.243474	-0.320174	0.106464	1.69066
A0A2T7PTZ3	-0.63246	0.052992	-0.595817	1.88211	0.498065	-1.20489
A0A2T7PU25	0.944954	0.944954	0.944954	-1.45672	-1.04228	-0.335863
A0A2T7PU69	0.0872449	1.07926	1.42319	-1.45133	-0.72383	-0.414527
A0A2T7PU88	-1.26856	-0.993128	-0.679243	0.789769	1.12842	1.02274
A0A2T7PU89	-0.896292	1.15822	0.591522	-1.75655	0.374058	0.529043
A0A2T7PU91	0.987234	0.987234	0.987234	-0.741604	-1.28571	-0.934382
A0A2T7PUB0	-2.08094	0.576213	-0.355268	0.792571	0.616087	0.45134
A0A2T7PUE0	-0.104212	-1.92886	-0.30991	0.477708	0.612651	1.25262
A0A2T7PUG4	1.682	0.286924	-0.283302	-1.53623	-0.63912	0.489727
A0A2T7PUM1	1.04908	-1.56236	-0.847686	0.622054	1.10429	-0.365368
A0A2T7PUN6	-1.51388	-0.929104	-0.385314	0.953272	0.815257	1.05977
A0A2T7PUP8	1.54795	-0.539858	-0.391803	-1.4902	0.964369	-0.0904657
A0A2T7PUS8	0.948655	0.948655	0.948655	-0.323763	-1.17569	-1.34651
A0A2T7PUT2	0.890896	0.890896	0.890896	-1.10703	-0.0187124	-1.54695
A0A2T7PUU2	-1.98307	-0.269697	-0.174404	0.822544	0.789951	0.814672
A0A2T7PUY9	-0.589358	0.670015	-1.50562	1.52812	0.49449	-0.597644
A0A2T7PUZ0	0.828171	1.26614	-0.340527	0.0698543	0.0698543	-1.89349
A0A2T7PUZ2	-0.903037	-0.940111	-0.883844	1.68273	0.789262	0.255001
A0A2T7PUZ6	-1.07839	-1.32163	-0.345542	0.58337	1.46392	0.698273
A0A2T7PV32	-0.713999	0.665983	-1.88663	1.04012	0.395479	0.499043
A0A2T7PV59	-1.48788	-0.748831	-0.310159	1.5709	0.792349	0.183619
A0A2T7PV73	0.0911979	-0.15611	0.246863	-0.327174	1.7739	-1.62868
A0A2T7PV97	-1.98523	-0.476536	0.403001	0.924895	0.274434	0.859435
A0A2T7PVA2	0.987341	0.987341	0.987341	-0.797224	-1.30232	-0.862477
A0A2T7PVG5	-0.297105	1.65665	-0.455552	-1.06403	-0.872542	1.03258
A0A2T7PVI3	-0.654167	1.70001	-1.59789	0.110299	0.318424	0.123327
A0A2T7PVK6	0.978008	0.978008	0.978008	-0.67667	-0.878874	-1.37848
A0A2T7PVQ2	-0.7873	-1.27549	-0.882105	0.967456	1.19373	0.783709
A0A2T7PVQ9	0.952473	0.952473	0.952473	-0.359203	-1.12909	-1.36913
A0A2T7PVT4	0.458699	1.50751	0.458699	0.100756	-1.49407	-1.0316
A0A2T7PVZ5	0.468005	-0.109532	0.428056	-1.69621	-0.616335	1.52602
A0A2T7PW29	1.32752	1.32752	-1.3455	-0.683717	-0.341986	-0.283844
A0A2T7PW49	-0.980637	-1.7255	0.983333	0.694126	0.310438	0.71824
A0A2T7PWF7	-0.952684	-0.229615	-0.847357	-0.725467	1.37756	1.37756
A0A2T7PWG3	-0.564272	-1.72004	-0.278714	1.36163	0.414058	0.787342
A0A2T7PWH0	-1.07569	-1.14744	-0.252213	1.59756	-0.073557	0.951342
A0A2T7PWH5	-0.20909	-0.20909	-0.20909	-0.261222	2.08831	-1.19982
A0A2T7PWI0	-1.24099	-0.135636	-1.26652	0.870264	0.382179	1.3907
A0A2T7PWJ1	-1.65053	-0.609228	-0.468499	1.26486	0.646637	0.816763
A0A2T7PWK8	0.613078	-1.65622	-0.928804	0.49957	0.151015	1.32136
A0A2T7PWL9	-1.08832	-0.703521	-0.106283	1.35247	-0.806816	1.35247
A0A2T7PWT6	-1.95924	1.0871	-0.464531	0.123882	0.687118	0.525675
A0A2T7PWV0	-1.00941	-1.23493	-0.31742	0.127394	1.65078	0.783579
A0A2T7PWV7	0.968623	0.968623	0.968623	-0.517154	-1.37446	-1.01425
A0A2T7PWY2	0.672805	1.25212	0.398152	-1.42312	-1.28388	0.383918
A0A2T7PWY3	-0.635888	-1.55913	-0.623118	0.842798	1.22768	0.747654
A0A2T7PWY5	0.458872	0.805591	-2.14734	0.407422	0.591545	-0.116092
A0A2T7PWY8	1.3679	0.431112	-1.94444	-0.210965	0.0136655	0.342722
A0A2T7PX65	0.978525	0.978525	0.978525	-0.990043	-1.32965	-0.615879
A0A2T7PXD3	-0.165834	-0.990494	-1.28809	1.64914	0.782573	0.0127072
A0A2T7PXI8	1.32682	0.093385	0.581813	-1.76408	0.494224	-0.732161
A0A2T7PXJ8	1.84168	0.648516	-1.25185	-0.673641	-0.221977	-0.342723
A0A2T7PXK8	1.23947	0.898667	0.712621	-1.47582	-0.799324	-0.575608
A0A2T7PXM4	-0.12429	-0.617962	-0.698421	-1.02163	0.510159	1.95215
A0A2T7PXM8	0.967148	0.967148	0.967148	-1.36387	-0.493413	-1.04416
A0A2T7PXN1	-0.402824	0.18174	1.3209	-1.90721	0.183969	0.623421
A0A2T7PXN7	-0.299766	-0.600502	-0.907646	-0.789073	0.693967	1.90302
A0A2T7PXP7	0.149781	1.35141	-0.497161	0.510838	-1.87451	0.359639
A0A2T7PXR8	1.30722	-1.44866	1.30722	-0.457694	-0.462649	-0.245428
A0A2T7PXX1	-0.221285	-1.38802	-1.16887	0.876472	0.74872	1.15299
A0A2T7PXY4	0.926998	0.461899	1.03371	-1.93069	-0.317373	-0.174544
A0A2T7PY00	0.914994	0.914994	0.914994	-1.17627	-1.44554	-0.123178
A0A2T7PY15	0.895075	0.895075	0.895075	-1.74021	-0.225859	-0.719156
A0A2T7PY67	1.39467	1.39467	-0.784712	-0.751897	-0.894664	-0.358076
A0A2T7PY79	-1.23697	0.348285	-0.387692	1.73395	0.508445	-0.966022
A0A2T7PYA5	0.656562	0.735316	0.196772	-2.19253	0.301939	0.301939
A0A2T7PYB7	0.202414	-0.346081	-1.59992	-0.490349	1.63842	0.595518
A0A2T7PYD1	-0.473859	-1.26768	0.383599	-1.02371	1.45272	0.928927
A0A2T7PYE6	-0.0849929	1.45309	0.526121	-1.7962	-0.481079	0.383056
A0A2T7PYF9	-2.02836	0.216431	-0.38576	0.634666	0.962873	0.60015
A0A2T7PYH6	1.02075	1.02075	0.363052	-1.58885	-1.08873	0.273025
A0A2T7PYI0	0.96995	0.96995	0.96995	-0.918842	-0.576416	-1.41459
A0A2T7PYM6	-1.09268	-1.45723	0.190939	0.107746	1.34977	0.901446
A0A2T7PYN3	0.0169	-1.89051	0.513822	-0.463362	0.53406	1.28909
A0A2T7PYV0	0.994398	0.994398	0.994398	-0.88759	-0.889811	-1.20579
A0A2T7PYV5	-0.985883	-1.52704	-0.105662	0.528447	1.3778	0.712336
A0A2T7PYY1	-1.44305	-1.32084	1.13526	0.542878	0.542878	0.542878
A0A2T7PZ24	-0.0589343	1.10829	1.0182	-1.85778	-0.464144	0.25438
A0A2T7PZ28	0.27672	-1.7332	0.147874	-0.508399	0.205525	1.61148
A0A2T7PZ98	0.311348	0.455521	0.311348	0.975573	0.0995727	-2.15336
A0A2T7PZB4	-0.796766	0.760657	0.938098	-1.84631	0.311186	0.633131
A0A2T7PZC2	-0.487108	-1.25348	-0.464752	1.0026	1.66133	-0.458592
A0A2T7PZD1	-1.20936	0.198249	-1.36113	1.40167	0.809164	0.161409
A0A2T7PZD7	1.23098	1.1402	0.362239	-1.46466	-0.407084	-0.861674
A0A2T7PZE9	0.380742	0.698702	-1.39348	-1.38122	0.647191	1.04806
A0A2T7PZF7	-0.280726	-1.2149	-1.24985	0.555567	1.3921	0.797808
A0A2T7PZI7	0.220979	-1.2629	0.524889	-0.902696	-0.352692	1.77242
A0A2T7PZL0	-1.21234	-1.25061	0.257736	-0.0708313	1.52826	0.747787
A0A2T7PZL1	-1.47062	-1.32421	0.38529	0.80318	0.80318	0.80318
A0A2T7PZL5	-0.915025	-0.525408	-0.512909	1.39853	-0.843711	1.39853
A0A2T7PZP4	0.480577	1.64721	-1.14749	-1.2914	0.0485195	0.262589
A0A2T7PZQ5	1.11699	0.454324	-2.05936	0.22906	0.460364	-0.20137
A0A2T7PZR1	0.97389	0.97389	0.97389	-1.33131	-0.552682	-1.03768
A0A2T7PZW2	-1.69454	0.595532	-0.715706	1.22575	0.835648	-0.246682
A0A2T7PZW7	0.252878	-1.12487	-1.53896	0.370353	1.22419	0.816404
A0A2T7PZZ2	0.99013	0.99013	0.99013	-1.20644	-0.727583	-1.03637
A0A2T7Q017	0.529487	0.515938	1.11618	-1.9862	-0.439269	0.263863
A0A2T7Q022	1.97523	-0.0234819	0.143535	-0.218267	-0.572377	-1.30464
A0A2T7Q024	-1.03186	-0.820674	0.334733	-0.750548	0.422236	1.84611
A0A2T7Q048	-0.283306	-1.12063	1.56281	-0.660295	1.16172	-0.660295
A0A2T7Q059	1.18526	-1.68216	1.18526	-0.3077	-0.501398	0.120737
A0A2T7Q089	1.22575	-0.180452	0.823618	-1.26987	-1.29818	0.699137
A0A2T7Q0A2	-0.186863	-1.05766	0.00794554	-1.24556	1.56854	0.913594
A0A2T7Q0F4	1.22742	1.22742	-1.46927	-0.529005	0.24293	-0.699493
A0A2T7Q0F7	0.948556	0.948556	0.948556	-0.32818	-1.14884	-1.36864
A0A2T7Q0G3	-1.08308	-1.47548	-0.0737256	0.453705	0.908298	1.27028
A0A2T7Q0I0	-1.2332	-1.21608	-0.306123	1.41865	0.686085	0.650667
A0A2T7Q0J8	-1.60966	-0.46395	-0.653173	0.990826	0.494748	1.24121
A0A2T7Q0K0	-0.759977	-0.407021	-1.34899	0.709592	1.71002	0.0963762
A0A2T7Q0N5	0.501704	0.501704	0.501704	0.784314	-2.14696	-0.142466
A0A2T7Q0Q3	1.0983	0.728492	-1.78111	0.616146	-0.82692	0.165088
A0A2T7Q0Q5	1.58644	-0.0454977	-1.84286	-0.0713768	0.115111	0.258177
A0A2T7Q0T9	0.183548	-0.0192537	-0.662917	2.03908	-0.468476	-1.07198
A0A2T7Q0U4	0.973682	0.973682	0.973682	-0.720095	-0.77245	-1.4285
A0A2T7Q0V5	-1.47934	1.39206	0.116991	-0.604137	-0.528292	1.10272
A0A2T7Q0W0	-1.24782	1.58111	0.562024	-0.997414	-0.508923	0.611024
A0A2T7Q0W7	0.452056	-2.00438	0.0294052	0.665517	-0.266566	1.12396
A0A2T7Q0X6	-1.20537	1.74326	0.252199	-0.929504	-0.464533	0.60394
A0A2T7Q0Z0	-0.0774549	-0.0774549	-1.92543	0.195948	1.42534	0.459047
A0A2T7Q133	-0.0381773	-1.41712	-1.24209	0.854966	1.01941	0.823016
A0A2T7Q135	-0.954897	-1.28356	-0.68921	1.12124	1.09924	0.707184
A0A2T7Q154	0.975083	0.975083	0.975083	-0.531821	-1.21331	-1.18012
A0A2T7Q159	0.977103	0.977103	0.977103	-1.34556	-0.977241	-0.608508
A0A2T7Q171	-1.92587	-0.563344	0.82805	0.156659	0.495648	1.00886
A0A2T7Q191	1.18385	0.484675	0.974106	-1.52328	-1.04334	-0.0760083
A0A2T7Q1B4	-0.200035	-1.51655	-0.649968	-0.0236746	1.63125	0.758979
A0A2T7Q1D8	0.989247	0.989247	0.989247	-1.2811	-0.860298	-0.826341
A0A2T7Q1F3	-0.864625	-1.57215	-0.263292	0.521001	1.27095	0.908115
A0A2T7Q1G0	1.55989	-1.33942	-0.125458	-0.47613	1.04426	-0.66315
A0A2T7Q1H3	0.0391299	1.24439	0.467821	-1.32777	-1.30229	0.878728
A0A2T7Q1I0	0.549026	0.895313	0.549026	0.688258	-1.8538	-0.827825
A0A2T7Q1I2	-0.437242	-0.840709	-1.41047	1.56499	0.688886	0.434542
A0A2T7Q1I6	0.985138	-1.84131	1.07513	-0.604684	0.339708	0.0460188
A0A2T7Q1J1	-0.214779	0.398917	-1.1201	-1.19262	0.411483	1.7171
A0A2T7Q1J7	-0.302357	-1.06767	-1.38234	1.38228	0.750378	0.619706
A0A2T7Q1M3	0.987414	0.919889	0.987414	-0.838774	-0.588176	-1.46777
A0A2T7Q1Q4	-0.634482	-1.39003	-0.332053	-0.151824	1.69347	0.814915
A0A2T7Q1R0	-0.806855	1.03134	1.21393	-0.637207	-1.42156	0.620346
A7J0J1	-1.44858	0.213354	-1.06058	1.37697	0.913893	0.00494225
