# Supplementary material for: Proteomic profiles of Lissachatina (Heterobranchia) and Pomacea (Caenogastropoda) snails infected with Angiostrongylus cantonensis using 4D label-free quantitative analysis
Source: PLoS Negl Trop Dis. 2025 Dec 8;19(12):e0013812. doi: 10.1371/journal.pntd.0013812 (PMC12685165; doi:10.1371/journal.pntd.0013812)
Supplement: S1 Dataset — (ZIP) [file pntd.0013812.s006.zip › Pomacea canaliculata/1. Statistics/Peptide groups.xlsx]

## Sheet: Sheet1
Sequence	Mass	Proteins	Leading razor protein	Charges	Score	PcAc-1	PcAc-2	PcAc-3	PcFr-1	PcFr-2	PcFr-3
AAAAAFQENVGR	1203.6	A0A2T7PXR8	A0A2T7PXR8	2	120.33	0	22668	26275	33710	37533	36815
AAACAEDEFQCK	1398.55	A0A2T7NVF3	A0A2T7NVF3	2	133.76	0	0	0	0	0	0
AAADVTHVGSVCELSLK	1755.88	A0A2T7NVN2	A0A2T7NVN2	2	183.7	235300	41367	141870	840550	762150	563620
AAAPAAAPAAK	908.508	A0A2T7PHL9	A0A2T7PHL9	2	58.426	0	0	0	0	12841	0
AAAPCVLFFDELDSIAK	1865.92	A0A2T7NNH3	A0A2T7NNH3	2	110.91	0	0	0	34259	13624	6768.3
AAAPLPTLLPNQAAK	1474.85	A0A2T7NBD8	A0A2T7NBD8	2	88.24	38531	68073	48827	58278	59340	53056
AAAQTVGQEVEAK	1300.66	A0A2T7NPC4	A0A2T7NPC4	2	224.49	0	76270	68256	373690	596390	484410
AAAQVDEAEVQLTSLR	1699.87	A0A2T7PH92	A0A2T7PH92	2	135.13	0	0	0	0	12311	0
AAASGMPQLVPCLDVR	1683.84	A0A2T7PCE4	A0A2T7PCE4	2	145.08	125610	96991	230010	273360	219950	207700
AAATQDDSAGDDKDETYEEVI	2241.94	A0A2T7P6I8	A0A2T7P6I8	2	112.67	0	36015	0	21799	23856	0
AAAVTAVEIGAR	1127.63	A0A2T7NB65	A0A2T7NB65	2	208.6	81314	431240	673980	0	49472	536910
AAAVTFIGVGAGAPILPPPPEFK	2219.24	A0A2T7NB72	A0A2T7NB72	2	116.06	0	0	0	0	0	0
AAAVTSVSITR	1074.6	A0A2T7NB68	A0A2T7NB68	2	59.645	0	0	21272	0	0	0
AADDGDDNQPSLR	1372.59	A0A2T7PVM2	A0A2T7PVM2	2	138	0	0	43062	0	0	0
AADDLAAQDINVR	1370.68	A0A2T7NVH0	A0A2T7NVH0	2	236.23	702340	740710	861660	566890	583910	751080
AADDTEAPAANGR	1257.56	A0A2T7PR51	A0A2T7PR51	2	167.76	47892	0	41711	0	0	0
AADDVDTLDSVLDK	1475.7	A0A2T7PCP4	A0A2T7PCP4	2	160.62	141660	119400	158550	29210	275700	122480
AADGSPEEAEILK	1328.65	A0A2T7NJV7	A0A2T7NJV7	2	115.41	94191	0	121930	129830	78952	109730
AADGWFQMTGYFR	1548.68	A0A2T7NEX8	A0A2T7NEX8	2	69.276	0	0	0	30594	0	0
AADIDQEVK	987.487	A0A2T7PFH2	A0A2T7PFH2	2	58.426	0	0	0	0	0	0
AADQISTLEQYAVR	1563.79	A0A2T7PQN4	A0A2T7PQN4	2	198.33	55477	66675	77114	143840	115140	90592
AADVGLSALGAQGR	1284.68	A0A2T7NZN4	A0A2T7NZN4	2	160.98	0	14393	0	509750	77228	0
AADWIFSHVDELTIPDAVPMETR	2612.26	A0A2T7PUE0	A0A2T7PUE0	3	16.687	0	0	0	0	0	0
AADYPFR	838.397	A0A2T7NPQ7	A0A2T7NPQ7	2	84.064	0	44175	0	157760	103220	145160
AAEDNSSLPLGCSR	1475.67	A0A2T7PSF7;A0A2T7PSF9	A0A2T7PSF7	2	175.68	0	0	49094	114040	21323	47188
AAEGENVTGGK	1031.49	A0A2T7PYV0	A0A2T7PYV0	2	64.064	0	0	0	11688	11688	0
AAELISQGVTGPEGHELCRPEEVEAEATQR	3262.55	A0A2T7PK17	A0A2T7PK17	3	13.831	0	0	0	0	0	0
AAELQLALGSK	1099.62	A0A2T7NZZ8	A0A2T7NZZ8	2	74.849	0	0	0	22708	13714	0
AAENELADANDR	1287.57	A0A2T7Q1I2	A0A2T7Q1I2	2	181.87	89965	55728	62455	215150	152770	103110
AAENELADANDRVNELSAQATSFQAQK	2890.37	A0A2T7Q1I2	A0A2T7Q1I2	3	442.05	316000	138490	195410	1289000	695160	629670
AAEPHMLETYTPEVTK	1815.87	A0A2T7P8M7	A0A2T7P8M7	2	47.915	0	0	0	0	0	0
AAEQPSNFQFLYDVK	1755.85	A0A2T7NZA8	A0A2T7NZA8	2	91.032	0	0	0	0	40405	0
AAFAIGSVWR	1076.58	A0A2T7NCZ9	A0A2T7NCZ9	2	129.72	772070	220370	191160	221790	435020	237100
AAFDDAIAELDTLSEESYK	2086.96	A0A2T7PD31	A0A2T7PD31	2	338.48	2531300	1691400	1587300	429420	712360	1480400
AAFESESLSTGR	1253.59	A0A2T7Q1I0	A0A2T7Q1I0	2	130.79	0	0	0	0	0	0
AAFESESLSTGRPR	1506.74	A0A2T7Q1I0	A0A2T7Q1I0	2	103.87	0	296020	0	130090	16417	4695
AAFEYNGQK	1026.48	A0A2T7PTY7	A0A2T7PTY7	2	58.286	22594	0	12174	20302	25219	38584
AAFPNWAAATILTR	1501.8	A0A2T7NW45	A0A2T7NW45	2	94.791	0	0	0	17753	11900	16333
AAFSAVMNLWNK	1350.68	A0A2T7NU57	A0A2T7NU57	2	114.39	0	0	0	0	0	0
AAFTLIMDALGSSNPILR	1889.01	A0A2T7NYT1	A0A2T7NYT1	2	110.91	0	0	0	0	0	0
AAGDDVAAEEYLLSDR	1693.78	A0A2T7NU82	A0A2T7NU82	2	106.47	0	0	0	0	0	0
AAGDTSLAQATASCEPVGR	1860.86	A0A2T7PUN6	A0A2T7PUN6	2	66.66	0	0	0	0	0	0
AAGDVQVAIVNK	1183.66	A0A2T7PDM2	A0A2T7PDM2	2	130.79	0	0	0	0	0	0
AAGEVKDDEMVTGGGMQR	1849.83	A0A2T7P3A2	A0A2T7P3A2	2	106.58	0	0	0	3924.6	0	0
AAGFSSVR	793.408	A0A2T7PAE4	A0A2T7PAE4	2	100.75	52636	40445	97784	139090	130720	126360
AAGGALAEALTK	1071.59	A0A2T7PDN0	A0A2T7PDN0	2	60.547	0	0	0	0	0	0
AAGGYNDWPTGR	1263.56	A0A2T7P5R5;A0A2T7P5U1	A0A2T7P5U1	2	199.59	11120000	6258300	5928300	9122900	9839100	9661600
AAGITLFSVGVGSGISR	1590.87	A0A2T7NK00	A0A2T7NK00	2	92.747	0	20929	0	0	0	0
AAGNELIENDHYAK	1543.73	A0A2T7NLR4	A0A2T7NLR4	2	220.81	123660	85884	82186	89168	137560	129050
AAGQVLDETANLNYSTVPR	2018.01	A0A2T7PWY5	A0A2T7PWY5	2	157.54	81393	119750	45017	24993	37741	25314
AAHAVTIHVTA	1089.59	A0A2T7NWR9	A0A2T7NWR9	2	94.806	0	0	0	31058	0	0
AAHKPSVAAKPAVAAK	1515.89	A0A2T7PFF1	A0A2T7PFF1	3	85.813	0	0	4430.7	9191.3	11520	7032.8
AAIDETSVGNISK	1303.66	A0A2T7Q192	A0A2T7Q192	2	103.69	0	0	0	24475	12455	21509
AAIDQLGCFDHITIADAAHEGASCR	2698.22	A0A2T7NKH2	A0A2T7NKH2	3	165.13	632490	313020	297490	344370	300770	342700
AAIGTSTLSPDFGEEDPAR	1932.91	A0A2T7P7Y5	A0A2T7P7Y5	2	105.08	36954	13358	27555	0	12661	39196
AAISTATTSAIFELLNNAGIK	2105.14	A0A2T7PM53;A0A2T7PM45	A0A2T7PM53	2	141.87	0	5141	3062.4	0	0	0
AAIVDALAQGGK	1112.62	A0A2T7NG99	A0A2T7NG99	2	120.33	7900.5	0	75362	50646	95375	121900
AAIVENTLIHMAQTGQLR	1965.05	A0A2T7NIK4	A0A2T7NIK4	2	94.63	15099	21837	8647.8	17179	90959	61077
AALAELEK	843.47	A0A2T7P9M2	A0A2T7P9M2	2	47.349	0	0	0	19625	0	0
AALALPGVHR	1003.59	A0A2T7PJH9	A0A2T7PJH9	2	85.813	0	12684	0	0	0	0
AALDAQNALHNIK	1377.74	A0A2T7P781	A0A2T7P781	2	147.19	0	0	0	0	0	0
AALEAVNELDLFGAR	1587.83	A0A2T7PLG3	A0A2T7PLG3	2	174.05	0	35742	0	12061	13672	9974.9
AALETSMTQDVIAK	1476.75	A0A2T7P006	A0A2T7P006	2	134.2	0	0	0	0	0	0
AALFADLNK	961.523	A0A2T7PFF1	A0A2T7PFF1	2	109.36	122220	131960	146380	161330	260970	249630
AALFGHGNPLSTPVGQLIER	2076.11	A0A2T7PVG5	A0A2T7PVG5	2;3	85.742	57367	0	69440	87590	75427	117880
AALGEEGPGGER	1141.54	A0A2T7NFV7	A0A2T7NFV7	2	140.05	125330	134830	216210	199830	281940	235900
AALLNTYYR	1083.57	A0A2T7NWL0	A0A2T7NWL0	2	65.156	0	0	0	0	8931	0
AALLSAVHPFR	1180.67	A0A2T7NEW2	A0A2T7NEW2	2	158.37	40711	144180	98993	0	72973	16585
AALNMATALMSVELR	1589.83	A0A2T7PSF7;A0A2T7PSF9	A0A2T7PSF7	2	233.7	97464	43883	200270	244120	78539	120640
AALSDLQK	844.465	A0A2T7PFG7	A0A2T7PFG7	2	100.75	4439400	4593100	4152100	0	989680	2165000
AALVQQHNDLR	1263.67	A0A2T7PZS3;A0A2T7PZV9;A0A2T7PZS0	A0A2T7PZS3	2	140.05	33534	28353	87865	0	0	0
AALVSGDNLDLTAAGR	1542.8	A0A2T7NWS2	A0A2T7NWS2	2	190.37	0	0	0	216800	0	0
AALVVGDNLQLTAAGR	1567.87	A7J0J1;A0A2T7NYZ3;A0A2T7NYX2	A7J0J1	2	289.34	0	120270	24497	9984400	3417000	654910
AAMANNDESFNTFFSETSMGK	2297.96	A0A2T7NSK6	A0A2T7NSK6	2	219.59	310730	323250	290710	499890	559860	377660
AAMASFQR	880.423	A0A2T7PF37	A0A2T7PF37	2	81.32	0	92903	0	33885	35462	41390
AAMEAQQSTIGK	1233.6	A0A2T7PM05	A0A2T7PM05	2	154.66	15678	29739	16907	92109	57241	33668
AAMEAQQSTIGKK	1361.7	A0A2T7PM05	A0A2T7PM05	2	99.174	0	0	0	4150	0	0
AAMMEGSGSLEEQLEATK	1880.85	A0A2T7NLR4	A0A2T7NLR4	2	153.05	0	0	0	0	7767.6	14620
AAMMEGSGSLEEQLEATKR	2036.95	A0A2T7NLR4	A0A2T7NLR4	2;3	84.58	0	11801	0	0	3801.5	0
AAMPELLANIK	1169.65	A0A2T7PDE5	A0A2T7PDE5	2	69.716	0	55810	59300	0	24389	24470
AAMQDDSPLAGSYFMTFIPTAR	2389.11	A0A2T7PNY0	A0A2T7PNY0	2	42.028	0	0	15232	0	0	0
AAMVLSGTGDALGYYNGR	1814.86	A0A2T7PVV0	A0A2T7PVV0	2	147.02	0	0	0	0	0	4475.1
AANIPYDVQWNDLDYSQDSK	2341.05	A0A2T7PY79	A0A2T7PY79	2	151.55	0	109720	0	539200	84073	0
AANNLEAVQK	1056.56	A0A2T7NX97	A0A2T7NX97	2	166.66	727370	213000	375170	309520	319670	127650
AANNQTQLK	986.515	A0A2T7P962	A0A2T7P962	2	110.22	186850	105190	247400	45939	26991	0
AANPGDTAYVIEAR	1446.71	A0A2T7PM06	A0A2T7PM06	2	106.97	0	0	0	0	56262	54603
AANTVPELINSLSTSGDK	1815.92	A0A2T7NM38	A0A2T7NM38	2	41.284	0	0	26103	4774.7	0	10923
AANVGLGGIGVQSHFAYNFEPSPALVK	2742.41	A0A2T7NWR9	A0A2T7NWR9	3	101.62	0	0	0	22894	0	0
AANVGLSALGAQGR	1283.69	A0A2T7NZP6	A0A2T7NZP6	2	261.49	0	57595	0	1738300	176580	13674
AANVGLYGLGAQCHFGNEAEPDTNAIWQHLDK	3495.63	A0A2T7NZR0	A0A2T7NZR0	3	105.77	0	0	0	101080	0	0
AANVGLYGLGVQSHFGDEEEPSPSGVK	2743.31	A0A2T7NZ12	A0A2T7NZ12	3	215.78	0	229780	0	1442000	691790	29428
AANVGLYGMGVQVHFLK	1802.95	A0A2T7P0J5	A0A2T7P0J5	2	156.14	0	0	0	373950	40701	11698
AANVNLYGLGVQSHIPGGTEPSPTMMK	2768.36	A0A2T7NWS4	A0A2T7NWS4	3	30.988	0	0	0	0	18582	0
AANVTVEPFWPTLFAR	1817.95	A0A2T7PG58	A0A2T7PG58	2	137.58	44077	63779	62716	42587	68775	34837
AAPATTSTDVEAGVSEPLSEEPLEGTSGEAASAEGVEEAK	3872.78	A0A2T7NTS6	A0A2T7NTS6	3	82.5	0	0	0	0	40833	0
AAPEGAVIILHACAHNPTGIDPTQK	2580.31	A0A2T7PAE4	A0A2T7PAE4	3	130	134530	37700	178180	362550	430080	597920
AAPFNNWMDGAK	1320.59	A0A2T7NYF0	A0A2T7NYF0	2	85.622	164630	217250	90809	166230	136310	117820
AAPIDEQETK	1100.54	A0A2T7NVZ0	A0A2T7NVZ0	2	65.404	0	0	0	37201	54804	30944
AAPIDEQETKK	1228.63	A0A2T7NVZ0	A0A2T7NVZ0	2	94.804	0	0	0	17513	18836	17480
AAPLPEGLPEDIDSGK	1607.8	A0A2T7NFE5	A0A2T7NFE5	2	121.69	423460	552420	535170	825240	747920	630140
AAPQTYEAVNEPILDFK	1904.95	A0A2T7PTY7	A0A2T7PTY7	2	162.52	155220	59466	108360	111100	53280	98689
AAQALAVNISAAK	1226.7	A0A2T7PCR3	A0A2T7PCR3	2	106	0	33201	46517	74386	68955	59240
AAQISSGSITTR	1190.63	A0A2T7PQY6	A0A2T7PQY6	2	159.12	54055	77652	111210	46315	46643	70836
AAQLEYSEAHK	1245.6	A0A2T7PQI7	A0A2T7PQI7	2	141.29	23864	19340	41076	85607	50478	53086
AASCPDPPATCDQR	1544.63	A0A2T7PTZ3	A0A2T7PTZ3	2	156.14	0	0	0	262680	0	0
AASDAQTILR	1044.56	A0A2T7NNX3	A0A2T7NNX3	2	59.645	0	0	0	0	0	0
AASDIAMTELPPTHPIR	1818.93	A0A2T7PD31	A0A2T7PD31	2	245.85	2705100	3046900	2321000	1567500	1755800	2117300
AASDTVQTQITEAVQSTQAVAESAASEVK	2919.43	A0A2T7P0F2	A0A2T7P0F2	3	117.68	0	0	0	0	0	0
AASDVETLVNVAYSR	1593.8	A0A2T7PVI3	A0A2T7PVI3	2	73.891	0	0	0	0	0	0
AASEYICVDK	1154.53	A0A2T7NV44	A0A2T7NV44	2	105.36	396610	0	80218	94048	59267	0
AASLKPEVAVLDSDDMK	1787.9	A0A2T7NB36	A0A2T7NB36	2	47.27	0	0	0	0	0	0
AASLSQSVTSFGASLYR	1743.88	A0A2T7NB75	A0A2T7NB75	2	191.98	0	77950	0	506650	0	0
AASTAQSCPR	1047.48	A0A2T7NHJ6	A0A2T7NHJ6	2	79.059	0	0	0	154510	104620	0
AASVFSDVPMGAPIEVFALSK	2135.1	A0A2T7PAE4	A0A2T7PAE4	2;3	123.92	35443	39046	149990	16951	201880	118420
AATAGTSTVLPTEK	1345.71	A0A2T7PLT3	A0A2T7PLT3	2	136.94	0	0	0	0	17554	0
AATDDGFER	980.42	A0A2T7PHY2	A0A2T7PHY2	2	56.378	0	0	0	0	11360	0
AATDIHNHFLGK	1322.67	A0A2T7NY56	A0A2T7NY56	2	135.28	54580	0	0	65912	66624	57126
AATDVALQTIR	1157.64	A0A2T7NWC0	A0A2T7NWC0	2	96.957	0	0	0	0	0	0
AATEEQAHPAGGDHD	1504.62	A0A2T7NFX2	A0A2T7NFX2	2	165.09	0	0	0	11994	0	0
AATEFLCMDSALEGMTGSK	2017.88	A0A2T7NVH7	A0A2T7NVH7	2	155.34	12586	0	0	213500	81947	105810
AATEFLCMDSALEGMTGSKDDK	2376.03	A0A2T7NVH7	A0A2T7NVH7	3	61.867	0	0	0	36134	0	8438
AATEFTCVDTALEGMIGTK	2013.94	A0A2T7NVI1	A0A2T7NVI1	2	155.28	0	0	0	28474	11805	30104
AATLKPYLTCVK	1363.75	A0A2T7NVV1	A0A2T7NVV1	2	138.71	0	0	0	21925	14583	15271
AATLPVAGMYGAR	1276.66	A0A2T7PA00	A0A2T7PA00	2	59.645	0	0	0	0	0	0
AATSDFNIR	993.488	A0A2T7NEA9	A0A2T7NEA9	2	31.952	0	0	0	44111	0	0
AATSPALFNR	1046.55	A0A2T7NWD7	A0A2T7NWD7	2	67.464	0	0	0	0	0	0
AAVAAQNCYK	1094.52	A0A2T7PPF9	A0A2T7PPF9	2	105.04	31878	0	23258	64641	29602	40567
AAVDFVFLPTVDAEFVTK	1968.02	A0A2T7PTV7	A0A2T7PTV7	2	59.67	0	0	0	17234	0	0
AAVHQPALVVLSHKPQGAIR	2091.21	A0A2T7NGT7	A0A2T7NGT7	3	37.774	0	0	0	0	0	0
AAVINISSFLGSITK	1519.86	A0A2T7PSF9	A0A2T7PSF9	2	191.95	22388	90391	63639	35966	15549	39628
AAVINISSVLGSITK	1471.86	A0A2T7PSF7	A0A2T7PSF7	2	215.93	78992	39649	212470	184090	36930	150700
AAVLLIIGEPFSEEQK	1742.95	A0A2T7NFV7	A0A2T7NFV7	2	209.43	142950	192090	281090	421580	424860	338640
AAVLTEVVEQSK	1272.69	A0A2T7NH78	A0A2T7NH78	2	199.4	169350	44627	203150	179530	170650	187260
AAVMESLYSMR	1256.59	A0A2T7NM46	A0A2T7NM46	2	57.888	0	0	0	0	0	0
AAVSATNMLQMR	1291.64	A0A2T7NQF0	A0A2T7NQF0	2	166.66	149080	59940	114720	109800	103190	125550
AAVYFEQGDYDK	1404.62	A0A2T7NZM9	A0A2T7NZM9	2	138.23	108300	79795	119650	91171	122300	125650
AAWDEWAEIPAPK	1482.71	A0A2T7NG99	A0A2T7NG99	2	129.69	0	0	20689	0	33261	41990
AAYDLGQDGALFR	1395.68	A0A2T7NYZ6;A0A2T7NYZ7;A0A2T7NYZ0	A0A2T7NYZ0	2	253.1	2641900	568530	1312100	373600	423280	319520
AAYDLGQNGALFR	1394.69	A0A2T7NYY7;A0A2T7NYY2	A0A2T7NYY7	2	103.87	13555	32183	9208.1	0	0	0
AAYFGTADGLVTVR	1439.74	A0A2T7Q180	A0A2T7Q180	2	73.655	0	0	31828	0	0	0
AAYPAGGSENILLLTDSYK	1982	A0A2T7NVD6	A0A2T7NVD6	2	171.14	32968	54465	60778	18565	38120	34370
AAYRDFIHQHFNWAVPENALK	2526.26	A0A2T7NZ12	A0A2T7NZ12	3;4	49.485	0	0	0	0	0	0
ACENYGVPSTSLFPTADLFEGR	2430.12	A0A2T7P1M7	A0A2T7P1M7	2	62.804	26096	24697	10743	6761.6	910.19	0
ACEQVQQPPSQK	1398.66	A0A2T7NK00	A0A2T7NK00	2	150.44	0	0	0	0	0	0
ACGMSFPDLMVR	1382.61	A0A2T7NJ83	A0A2T7NJ83	2	118.91	0	0	0	41828	46055	33795
ACQGIYPLHDVYVR	1689.83	A0A2T7PMZ7	A0A2T7PMZ7	2	78.157	0	0	0	0	0	0
ACQVTPDQFTFGN	1483.64	A0A2T7PJI4	A0A2T7PJI4	2	145.95	0	0	0	354440	0	0
ADAETLQR	902.446	A0A2T7NEB4	A0A2T7NEB4	2	58.286	0	0	0	0	0	0
ADAHFSIIHYADK	1486.72	A0A2T7PZD1	A0A2T7PZD1	2	144.27	60812	72840	82837	228700	169790	126230
ADALQAGASQFEASAGK	1620.77	A0A2T7PQB3	A0A2T7PQB3	2	95.345	0	0	0	0	21065	0
ADAQEVSYLLNEFTR	1754.85	A0A2T7NNV4	A0A2T7NNV4	2	206.7	0	0	0	22504	0	10310
ADAVVSKPFSK	1147.62	A0A2T7P9V0	A0A2T7P9V0	2	53.517	0	13978	0	0	0	0
ADCAINAMQTPLRPFGDK	2003.96	A0A2T7PEM0	A0A2T7PEM0	2;3	198.44	21876000	12038000	11047000	4692700	9482700	6210600
ADCAVNFMAEPMAPFNNPK	2122.93	A0A2T7PF37	A0A2T7PF37	2	171.51	0	46939	0	200790	81914	103450
ADCEADGAHLYDVK	1562.67	A0A2T7PEU7	A0A2T7PEU7	2	142.51	15732	222140	126860	105180	82396	24802
ADDAINTAAAK	1059.52	A0A2T7PU61;A0A2T7PU84	A0A2T7PU61	2	150.53	14226	85290	0	0	37230	230200
ADDNAPSAASFADTDER	1751.72	A0A2T7NJF1	A0A2T7NJF1	2	148.57	12585	51587	54392	0	20352	0
ADDPSQYMEVVQVASSNNNWEELVK	2851.3	A0A2T7PDX8	A0A2T7PDX8	3	193.67	0	0	8008.5	0	0	0
ADDRPELEAVVNQLSER	1939.96	A0A2T7Q1P2	A0A2T7Q1P2	3	99.668	0	0	0	0	0	0
ADEDLAEKK	1017.5	A0A2T7NFS7	A0A2T7NFS7	2	72.038	0	4778.1	19993	0	34730	25011
ADEEQFESAESGASK	1583.66	A0A2T7PTA0	A0A2T7PTA0	2	326.64	451520	618560	594120	640980	441010	329820
ADENYVMTSLPSNQHVLTVR	2273.11	A0A2T7NKG8	A0A2T7NKG8	2;3	243.95	10922000	30346000	8189400	6166300	6496100	15399000
ADEYDEPISDQEK	1537.64	A0A2T7NVH4	A0A2T7NVH4	2	154.66	38795	48442	82743	0	25555	22340
ADFAVGILHDR	1212.63	A0A2T7NSP3	A0A2T7NSP3	2	81.335	0	7552.5	15434	0	6336.3	0
ADGDLPSGWQK	1172.55	A0A2T7NL78	A0A2T7NL78	2	85.716	0	0	0	14825	0	7948.5
ADGEDVQHGVESHPLTVTLR	2159.06	A0A2T7PVI3	A0A2T7PVI3	3	85.513	13704	24705	0	15436	15469	13626
ADGFYASSR	972.43	A0A2T7PVT6	A0A2T7PVT6	2	79.059	0	31398	0	24250	0	0
ADGIPPPHINWFR	1518.77	A0A2T7NK28	A0A2T7NK28	3	37.591	0	0	0	0	0	0
ADGLGAADLLR	1070.57	A0A2T7P7W1	A0A2T7P7W1	2	65.933	0	0	21743	0	10499	41565
ADGQGIDVR	929.457	A0A2T7PJW9	A0A2T7PJW9	2	103.8	41825	0	58480	29742	28104	54984
ADGSPAPGEEILIAANDHK	1903.93	A0A2T7NFU4	A0A2T7NFU4	2;3	224.75	505810	447800	400820	295560	830040	759850
ADGTETTTNLHQK	1414.67	A0A2T7PF21;A0A2T7PF32	A0A2T7PF21	2	277.76	46410	25662	85378	48312	60218	92964
ADHPFLFVLR	1213.66	A0A2T7NB82	A0A2T7NB82	2	118.06	0	0	0	36057	0	0
ADHPFMFVLR	1231.62	A0A2T7NB72	A0A2T7NB72	2	72.038	0	0	0	0	0	0
ADIAEIQR	914.482	A0A2T7NMR6	A0A2T7NMR6	2	105.04	0	0	0	0	0	0
ADIALPGFK	930.517	A0A2T7P853	A0A2T7P853	2	69.905	310210	232250	53688	144300	152250	451140
ADIALPGFKK	1058.61	A0A2T7P853	A0A2T7P853	2	79.059	187930	386580	0	161540	99740	600220
ADIASLASSYK	1124.57	A0A2T7Q0J8	A0A2T7Q0J8	2	104.39	0	0	0	0	0	0
ADIEGSQAYVK	1179.58	A0A2T7PHM6	A0A2T7PHM6	2	96.957	73941	66068	49013	56048	57051	78084
ADIENPQVSLK	1212.63	A0A2T7P7A3	A0A2T7P7A3	2	132.44	15467	16259	30287	0	18134	30655
ADIIYYCANSASDGR	1674.73	A0A2T7NQX0	A0A2T7NQX0	2	207.12	60594	0	12134	2585900	665050	2676800
ADIIYYCANSASEGR	1688.75	A0A2T7NQX3	A0A2T7NQX3	2	90.156	0	0	0	251660	457440	550270
ADITSNSAAVPVYITLSNESK	2179.1	A0A2T7NYY7	A0A2T7NYY7	2	120.37	94036	75621	75774	0	0	0
ADLDAETCAHIEHEVDAQAK	2221.99	A0A2T7NLS9	A0A2T7NLS9	3	46.206	0	0	0	0	3430.6	0
ADLLEPDDRWR	1384.67	A0A2T7NCG9	A0A2T7NCG9	2	67.881	21597	56298	0	50247	31248	14981
ADLLQSDVTWR	1302.66	A0A2T7NCG4;A0A2T7NCG1	A0A2T7NCG4	2	108.4	0	0	0	0	0	0
ADLMMYISK	1070.51	A0A2T7NFE5	A0A2T7NFE5	2	90.761	31114	40030	40983	67840	70594	43805
ADLVLLAMGFVGPETK	1659.89	A0A2T7P4Z9	A0A2T7P4Z9	2	110.91	15337	12939	40217	0	62101	0
ADLVNNLGTIAK	1227.68	A0A0A7HG21;A0A0A7HIQ8;A0A2T7PN77	A0A0A7HG21	2	134.2	398200	1110900	988890	580730	805880	669250
ADLYIQGQESEEK	1508.7	A0A2T7PXJ8	A0A2T7PXJ8	2	103.76	0	0	0	0	0	0
ADMGPGENLFELTLSQALGVSSK	2363.17	A0A2T7P3A2	A0A2T7P3A2	2	34.579	0	0	0	0	0	0
ADMVDHQQLMR	1342.61	A0A2T7NXK1	A0A2T7NXK1	2	111.61	0	12720	0	0	19515	13756
ADNAALLALQAQVQALQTVTAEHK	2503.34	A0A2T7NEU0	A0A2T7NEU0	3	158.86	0	14925	0	0	0	0
ADNEEPVEVGR	1213.56	A0A2T7PZE9	A0A2T7PZE9	2	141.29	31317	26322	22736	0	25722	30109
ADNGDNILNEQELK	1571.74	A0A2T7PHF0	A0A2T7PHF0	2	257.38	33930	427330	22084	78311	60037	6544.5
ADNMAPFYEEVCR	1600.66	A0A2T7NSR2	A0A2T7NSR2	2	77.157	0	0	0	0	0	0
ADNPPPPPMAK	1133.55	A0A2T7NBD6	A0A2T7NBD6	2	69.716	0	0	0	0	0	0
ADPESAEALALK	1213.62	A0A2T7NWL0	A0A2T7NWL0	2	101.82	0	0	10071	0	32963	10839
ADPGSVAMQR	1030.49	A0A2T7PSF5	A0A2T7PSF5	2	96.311	43356	40943	48661	95361	79892	57292
ADPYSGPAR	932.435	A0A2T7PIF5	A0A2T7PIF5	2	98.009	0	0	0	0	0	0
ADQGYAQNEEDVGR	1550.66	A0A2T7PAY9	A0A2T7PAY9	2	222.48	0	0	9234.4	0	0	0
ADQLHDEAVK	1124.55	A0A2T7PH79	A0A2T7PH79	2	106.35	51365	44615	139230	73005	51828	1074500
ADQLTEEQIAEFK	1520.74	A0A2T7NZA9;A0A1W5T6S6	A0A2T7NZA9	2	244.45	691670	567510	1027700	149950	185690	157250
ADQNLDGVISR	1186.59	A0A2T7NLS1	A0A2T7NLS1	2	115.41	0	116030	0	0	0	0
ADRAELQAVASEPANR	1696.85	A0A2T7Q0X6	A0A2T7Q0X6	3	100.07	0	51697	24400	14647	15270	34360
ADRDEASPYAAMLAAQDVAER	2249.04	A0A2T7Q1F3	A0A2T7Q1F3	3	152.02	0	0	22922	0	12195	0
ADREDAIEDK	1160.53	A0A2T7NPU4	A0A2T7NPU4	2	83.438	18849	13795	53774	0	13223	15281
ADSDDLLQQFSTITGVDAGR	2108	A0A2T7PK07	A0A2T7PK07	2	132.01	43611	40104	19118	0	21631	16349
ADSEEQEPTPAQDIVVTK	1955.93	A0A2T7PRD1	A0A2T7PRD1	2	164.56	0	25208	0	12255	0	0
ADSETLQPQPK	1212.6	A0A2T7NXD8	A0A2T7NXD8	2	162.49	32113	67074	25546	0	0	0
ADSGASAEGLK	1004.48	A0A2T7NUI4	A0A2T7NUI4	2	117.3	0	0	0	63302	23952	0
ADSGIEPVHGK	1108.55	A0A2T7NCP5	A0A2T7NCP5	2	102.55	0	0	0	0	0	0
ADSGVFESQPIDRPDVVK	1957.97	A0A2T7PJU9	A0A2T7PJU9	2;3	83.061	344400	332550	450600	204540	454180	363380
ADSNILHVADLAFYR	1703.86	A0A2T7PM76	A0A2T7PM76	2;3	149.58	0	117810	0	189320	39794	1708.8
ADSYSELDEEK	1284.54	A0A2T7PE63	A0A2T7PE63	2	239.42	892890	7411100	1026900	49708	189840	565270
ADSYSELDEEKR	1440.64	A0A2T7PE63	A0A2T7PE63	2	191.55	14410	354920	25261	0	0	0
ADTAEGTLSK	991.482	A0A2T7Q1I2	A0A2T7Q1I2	2	65.404	0	0	0	38464	7780	0
ADTATDVAVASTSGSSK	1566.74	A0A2T7NNU6	A0A2T7NNU6	2	168.43	0	0	0	0	0	0
ADTFRDFYEMYPER	1838.79	A0A2T7NWS0	A0A2T7NWS0	3	133.07	0	0	0	0	0	0
ADTLTPDECR	1176.51	A0A2T7NIU7	A0A2T7NIU7	2	96.311	0	0	0	19595	0	0
ADTNLTAILYK	1221.66	A0A2T7PWJ1	A0A2T7PWJ1	2	144.47	0	0	0	0	0	29326
ADTNVVSVTFDALK	1478.76	A0A2T7P5Z8	A0A2T7P5Z8	2	97.175	0	0	0	0	10059	0
ADTVQLDGVEKR	1329.69	A0A2T7PWL9	A0A2T7PWL9	2	84.309	0	0	0	0	0	0
ADVADSQQLK	1073.54	A0A2T7NEN0;A0A2T7NEL4	A0A2T7NEL4	2	62.969	0	0	13549	0	0	0
ADVAPIAR	811.455	A0A2T7P6U3	A0A2T7P6U3	2	92.677	0	0	0	0	39330	0
ADVDGFLVGGASLTR	1476.76	A0A2T7PPF9	A0A2T7PPF9	2	133.07	200140	328120	157370	173420	125150	143430
ADVEELENNLAK	1343.66	A0A2T7Q1I2	A0A2T7Q1I2	2	228.54	1143200	446670	738910	2414000	1455700	1188600
ADVLVMVLSSISTNTK	1676.9	A0A2T7PZ69	A0A2T7PZ69	2	117.21	0	0	0	0	3324.4	0
ADVPNVAIVITDGVSNINSAR	2124.12	A0A2T7Q0V5	A0A2T7Q0V5	2;3	193.26	157120	435060	337430	163760	179690	268530
ADVQLPGFQK	1101.58	A0A2T7P9X5	A0A2T7P9X5	2	98.009	0	70965	42581	72922	33657	225630
ADVSDVKPGEK	1143.58	A0A2T7NIH7	A0A2T7NIH7	2	175.07	69084	33691	85383	31843	45587	118010
ADWVAGFDIIK	1233.64	A0A2T7NYY7	A0A2T7NYY7	2	56.202	11498	15095	99325	0	0	0
ADWVAGFDIIKK	1361.73	A0A2T7NYY7	A0A2T7NYY7	2	94.66	0	0	30853	7726.1	0	0
ADWVIGFDFAK	1267.62	A0A2T7NYZ6;A0A2T7NZ03	A0A2T7NYZ6	2	104.39	162680	65770	155740	19048	62187	22363
ADWVVGNDVTK	1202.59	A0A2T7NYY3	A0A2T7NYY3	2	159.11	470170	257290	225720	118860	188990	106720
ADYDEHGPSICR	1418.59	A0A2T7PYF9	A0A2T7PYF9	2	81.335	0	0	0	0	0	0
ADYEGYDGQDDSESPQASK	2060.81	A0A2T7PDT2	A0A2T7PDT2	2	65.421	0	0	41458	0	0	1082.2
ADYEQQLK	993.477	A0A2T7Q1I2	A0A2T7Q1I2	2	109.36	66222	77558	46057	181570	128110	71745
AEADLDHMNAVFVPEK	1784.84	A0A2T7PXT6	A0A2T7PXT6	2	67.838	0	0	11659	0	11195	0
AEADLMMGGDR	1164.49	A0A2T7P0X2	A0A2T7P0X2	2	67.881	0	0	0	0	0	0
AEAELDVLMPGYTHLQR	1941.96	A0A2T7PHM6	A0A2T7PHM6	2	72.327	0	0	0	0	1812.8	10981
AEAFGWNTYVVDGHDVEALCK	2380.08	A0A2T7NVJ3	A0A2T7NVJ3	3	60.324	0	0	16498	11649	25593	24155
AEAGDVANAILDGADCIMLSR	2161.01	A0A2T7PSS0;A0A2T7PSP0	A0A2T7PSS0	2	106.29	0	0	0	29036	0	15919
AEAKVEEVDADLMR	1574.76	A0A2T7NSU2	A0A2T7NSU2	2	72.327	0	13941	23453	8038.9	0	22949
AEAMLQEADK	1104.51	A0A2T7PJD1	A0A2T7PJD1	2	147.78	158010	111930	230280	109030	156630	197650
AEAQELVQAGIK	1255.68	A0A2T7NCJ9	A0A2T7NCJ9	2	187.85	14200	20081	23524	12411	31357	13335
AEAQELVQAGIKK	1383.77	A0A2T7NCJ9	A0A2T7NCJ9	2	38.584	0	0	0	0	0	0
AEASIDEVTER	1218.57	A0A2T7PLL9	A0A2T7PLL9	2	101.82	0	0	0	25519	27058	0
AEATDAYLQLAR	1320.67	A0A2T7NEX8	A0A2T7NEX8	2	199.4	0	0	0	225390	26552	0
AEDEGIYR	951.43	A0A2T7NK28	A0A2T7NK28	2	42.835	0	0	0	0	0	0
AEDMTMDRPCYK	1515.62	A0A2T7PQ48	A0A2T7PQ48	2	55.754	0	0	0	70920	0	0
AEDPWQAAQK	1142.54	A0A2T7NPH0	A0A2T7NPH0	2	105.36	0	0	0	0	0	0
AEDSALYTCR	1184.51	A0A2T7NK28	A0A2T7NK28	2	98.009	0	0	0	21977	11605	0
AEDSNNAFASALAR	1435.67	A0A2T7NL75	A0A2T7NL75	2	181.87	0	45659	15349	27774	0	19637
AEEDLANNEALEEYK	1736.77	A0A2T7PZD1	A0A2T7PZD1	2	135.21	0	0	0	0	0	0
AEEDLANNEALEEYKK	1864.87	A0A2T7PZD1	A0A2T7PZD1	2	87.727	0	0	0	0	0	0
AEEGDESGPHVR	1281.56	A0A2T7PFZ9	A0A2T7PFZ9	2	152.17	6989.4	0	32965	16198	29725	24431
AEEIFEQTLEIIQQR	1845.95	A0A2T7NRL3	A0A2T7NRL3	2	115.05	40583	0	0	7302.9	13020	4892.1
AEELEESRR	1117.54	A0A2T7Q1I2	A0A2T7Q1I2	2	122.44	92096	78238	99719	471740	214230	180160
AEELVMTQFK	1194.6	A0A2T7P681	A0A2T7P681	2	115.86	18508	6464.7	0	0	69662	0
AEEPDFFKPHPHPTK	1775.86	A0A2T7PK17	A0A2T7PK17	3	51.569	0	10714	0	0	11587	0
AEESLDSANAEASK	1420.63	A0A2T7P0F2	A0A2T7P0F2	2	214.78	52882	37002	40326	0	0	0
AEEYGITGITYR	1371.67	A0A2T7NSM6	A0A2T7NSM6	2	153.33	0	0	16421	0	21136	23330
AEEYLATGR	1008.49	A0A2T7NPM3;A0A2T7NPL8	A0A2T7NPM3	2	54.436	157510	0	0	0	0	0
AEFEYWYPVDVR	1572.72	A0A2T7PP59	A0A2T7PP59	2	92.445	0	0	0	0	0	0
AEFTLGEIVSSNK	1393.71	A0A2T7NV75	A0A2T7NV75	2	48.701	0	0	0	0	44819	26665
AEGADEYVLK	1093.53	A0A2T7NFM0	A0A2T7NFM0	2	63.397	0	0	30017	0	0	0
AEGGDFVSLIR	1162.6	A0A2T7P415	A0A2T7P415	2	162.8	0	21238	34668	26974	13559	29890
AEGIHIYAIGIGLTDTTELDGIASKPVDENR	3267.66	A0A2T7Q0V5	A0A2T7Q0V5	3;4	113.73	7152.6	54966	180770	0	42137	183850
AEGLGQADLQK	1128.58	A0A2T7PKS0	A0A2T7PKS0	2	170.85	102720	209930	168330	358350	319600	230190
AEGSDVANAVLDGADCVMLSGESAK	2465.11	A0A2T7PRU9	A0A2T7PRU9	2;3	77.996	0	0	0	159910	65144	0
AEGVLDVYNTVR	1334.68	A0A2T7NP53	A0A2T7NP53	2	55.754	0	0	0	0	0	0
AEHITISGHDGGTGASSWTGIK	2181.05	A0A2T7P4Z9	A0A2T7P4Z9	3	70.638	0	0	8662.3	21291	64372	54905
AEHVENSAAAYEEATATAVK	2060.97	A0A2T7PFJ2	A0A2T7PFJ2	2;3	263.21	2389000	1709600	2454500	1086200	1786800	1744400
AEHVENSAAAYEEATATAVKLPSTHPIR	2962.48	A0A2T7PFJ2	A0A2T7PFJ2	4	133.64	0	0	0	0	0	0
AEIATIEAQLETHKK	1680.9	A0A2T7NH49	A0A2T7NH49	3	138	0	26638	16311	0	0	0
AEILASGGHFDILQQAR	1824.95	A0A2T7NR35	A0A2T7NR35	2	113.34	22924	41992	34363	47027	82588	57774
AEIQQIESHSVVPAMFQDVYSK	2505.22	A0A2T7PSY6	A0A2T7PSY6	3	116.9	19468	0	0	22072	39108	31257
AEKPIVGSAQGQLVWFEHPK	2220.17	A0A2T7P0U8	A0A2T7P0U8	3	65.724	0	0	0	0	0	0
AELAQQQDMK	1160.55	A0A2T7PAS5	A0A2T7PAS5	2	93.467	0	0	0	11671	0	4481.5
AELDHLAAFFR	1288.66	A0A2T7NR70	A0A2T7NR70	2	63.397	70159	110590	0	44332	74560	55134
AELDSLLTDEQVANAPILILGNK	2436.31	A0A2T7PX65	A0A2T7PX65	2	53.773	0	0	0	5626	0	10779
AELENTFR	978.477	A0A2T7P9J1	A0A2T7P9J1	2	85.813	0	0	31619	0	0	29414
AELHSDSVIDVATSSNFR	1946.93	A0A2T7NMR2	A0A2T7NMR2	3	93.162	0	0	0	0	0	0
AELHTNLR	952.509	A0A2T7NMT4	A0A2T7NMT4	2	85.813	0	0	0	12537	0	0
AELHTNLRL	1065.59	A0A2T7NMT4	A0A2T7NMT4	2	102.46	3979.9	3631.9	12632	0	10645	0
AELLTVLQSSNGSFK	1592.84	A0A2T7NUE8	A0A2T7NUE8	2	145.08	0	8705.3	14890	8185.4	2274.7	5797.7
AELNEFLTR	1091.56	A0A2T7PMN7	A0A2T7PMN7	2	166.61	101040	198380	134660	149050	217470	231690
AELQAVASEPANR	1354.68	A0A2T7Q0X6	A0A2T7Q0X6	2	216.04	114910	342740	186020	97983	119150	181240
AELQESVSSTR	1205.59	A0A2T7NL14	A0A2T7NL14	2	117.99	0	0	0	0	0	5084.6
AELSPEAAR	942.477	A0A2T7NRE0	A0A2T7NRE0	2	51.864	0	0	29496	0	0	0
AELVASSPCDNTK	1390.64	A0A2T7P215	A0A2T7P215	2	99.276	0	0	0	0	23376	0
AEMFMAAAAR	1067.49	A0A2T7Q0C3	A0A2T7Q0C3	2	60.589	0	0	0	0	0	0
AEMGANWIHGIER	1482.7	A0A2T7P7G4	A0A2T7P7G4	2	137.58	61705	28718	38650	41469	43365	45829
AEMGEGVAPLKPEDLLK	1795.94	A0A2T7NH12	A0A2T7NH12	2	53.363	33267	0	0	0	27791	23249
AENDEWIR	1031.47	A0A2T7PGP4	A0A2T7PGP4	2	113.14	58238	64675	32507	16885	0	0
AENDHDAVCAVCFVK	1733.75	A0A2T7NES2	A0A2T7NES2	2;3	74.733	0	0	0	67837	0	0
AENDQDAVCAVCFVK	1724.75	A0A2T7NES5	A0A2T7NES5	2	160.52	0	0	0	321970	0	0
AENEVSSPVEMPPPDSSK	1898.86	A0A2T7NKI8	A0A2T7NKI8	2	150.81	0	0	0	0	0	0
AENPAGEITSTASLTVEPPPLEVQPVER	2930.49	A0A2T7PXJ8	A0A2T7PXJ8	3	127.89	0	0	0	0	0	0
AENSNLNLTGK	1159.58	A0A2T7PZW2	A0A2T7PZW2	2	60.547	0	0	0	19094	7939.4	0
AENTEAFLEGK	1207.57	A0A2T7PJH9;A0A2T7PJN1;A0A2T7PJI4	A0A2T7PJH9	2	215.84	0	49727	0	1287300	166480	63606
AENTETFLEGK	1237.58	A0A2T7PJK7;A0A2T7PJL1;A0A2T7PJI6	A0A2T7PJK7	2	167.76	0	161220	0	1058300	142450	61307
AENWPVMINVK	1299.66	A0A2T7NPA3	A0A2T7NPA3	2	152.17	158410	6915.5	250960	321020	423740	373910
AENYSIPPADR	1231.58	A0A2T7NSU2	A0A2T7NSU2	2	71.896	0	0	0	0	0	0
AEPEDHYFLLTEPPLNTPENR	2481.18	A0A2T7PYF9	A0A2T7PYF9	3	83.061	0	71240	0	0	0	55285
AEPELNVDSLINR	1468.75	A0A2T7PG17	A0A2T7PG17	2	136.94	51959	83895	39381	51585	73474	58920
AEPESLKEEGNK	1329.64	A0A2T7PFN0	A0A2T7PFN0	2	94.66	0	0	0	12825	22171	0
AEPLRPVPNEAPNMTSVEESIK	2407.21	A0A2T7PSS7	A0A2T7PSS7	3	81.618	0	0	0	0	0	0
AEPSVTFGQYGDVVTYNCK	2133.97	A0A2T7PF42	A0A2T7PF42	2	253.15	289990	0	290030	577780	536100	469060
AEPSVTFGQYGDVVTYNCKPGFR	2591.21	A0A2T7PF42	A0A2T7PF42	3	65.724	15200	0	0	0	0	0
AEPTSHVNNDTR	1339.61	A0A2T7NJG9	A0A2T7NJG9	2	86.243	0	0	0	0	0	0
AEQDLAYLESLETDR	1751.82	A0A2T7NQ34	A0A2T7NQ34	2	79.235	0	0	0	0	7931.5	0
AEQDLAYLESLETDRK	1879.92	A0A2T7NQ34	A0A2T7NQ34	2	52.201	4533.5	0	0	11298	15042	11503
AEQYVATQR	1064.53	A0A2T7PTG0	A0A2T7PTG0	2	85.716	33772	0	62471	14721	0	28682
AEREDHVYQAK	1344.64	A0A2T7PD31	A0A2T7PD31	2;3	203.55	3725900	2222400	3325200	1212700	2543600	2290100
AESEIPVVAEPVDPLSELKK	2149.15	A0A2T7PYR5	A0A2T7PYR5	2	66.485	0	0	0	0	31554	9195.5
AETEISMEALDNIQR	1718.81	A0A2T7NQK2	A0A2T7NQK2	2	138	0	0	0	0	0	0
AETIVLPPEAQAASCQIR	1953	A0A2T7NUJ0	A0A2T7NUJ0	2	70.806	0	0	0	46466	0	0
AETPTIELFDFK	1409.71	A0A2T7PAE1	A0A2T7PAE1	2	54.584	0	0	0	29185	19453	0
AETSGRVDDNEETIKK	1790.86	A0A2T7NK18	A0A2T7NK18	3	44.045	0	0	0	0	0	8173.8
AETVALHLQR	1136.63	A0A2T7NPA8	A0A2T7NPA8	2	214.81	195750	544220	263010	332070	572650	461360
AEVDDLQAQIQHVGK	1649.84	A0A2T7Q1I2	A0A2T7Q1I2	2	281.54	1111800	987480	820320	2506000	1558500	1176800
AEVFDAIDNIPYR	1521.75	A0A2T7Q0V5	A0A2T7Q0V5	2	191.55	133520	151980	270330	159270	123120	306900
AEVFNAIDNIPYR	1520.76	A0A2T7Q0V5	A0A2T7Q0V5	2	188.6	245660	923880	642200	339440	236510	519220
AEVFTAIENIPYR	1521.78	A0A2T7Q0V5	A0A2T7Q0V5	2	187.33	258050	841100	693050	429360	396510	776710
AEVLAAVNNIPYR	1428.77	A0A2T7NK00	A0A2T7NK00	2	155.57	0	0	0	0	0	0
AEVLDSSFSFR	1256.6	A0A2T7NCC1	A0A2T7NCC1	2	143.39	161520	139250	241790	0	0	0
AEWDPALFK	1075.53	A0A2T7PCS3	A0A2T7PCS3	2	60.589	0	0	0	23867	11569	0
AEYEFDSPYWDEISESAK	2164.91	A0A2T7NT58	A0A2T7NT58	2	98.895	0	0	0	0	0	0
AEYLDIIEVHFR	1503.77	A0A2T7P9D7	A0A2T7P9D7	2	179.31	129680	286580	255370	0	20749	12630
AEYPALGGAILDLDWSTDNR	2176.04	A0A2T7P923	A0A2T7P923	2	122.13	0	0	53913	37709	36872	42473
AEYWQYVSR	1200.56	A0A2T7P7T3	A0A2T7P7T3	2	142.56	130070	170230	112450	69814	100820	104740
AFAEALESIPLALAENSGHPPIHTLAAVK	2966.59	A0A2T7PQN4	A0A2T7PQN4	3	103.27	0	0	5425.6	18801	20455	13512
AFAGFLLGGIK	1092.63	A0A2T7PFG7;A0A2T7PFF9	A0A2T7PFG7	1;2	113.14	34965000	37463000	34359000	12041000	16828000	18263000
AFAHITGGGLLENLPR	1664.9	A0A2T7PQ70	A0A2T7PQ70	2;3	100.07	13818	0	0	0	87292	20342
AFATFSLHGLGFSANVR	1793.92	A0A2T7PEM0	A0A2T7PEM0	2;3	245.18	5002300	11579000	9463100	353110	706630	2983200
AFAVVHTGETAQYGNIILK	2031.08	A0A2T7P7W1	A0A2T7P7W1	2;3	130.65	10622	0	31609	8385.2	22034	33733
AFDSSDEIPR	1135.51	A0A2T7PSF5	A0A2T7PSF5	2	133.98	0	0	0	0	0	0
AFDSSDEIPRK	1263.61	A0A2T7PSF5	A0A2T7PSF5	2	118.91	0	0	0	5463.8	0	0
AFEVQIQK	961.523	A0A2T7NFU4	A0A2T7NFU4	2	90.308	33403	41015	42901	0	54949	49652
AFEYDPTFPVR	1340.64	A0A2T7PA22	A0A2T7PA22	2	67.881	0	0	0	0	0	1972.3
AFFETDKK	984.492	A0A2T7Q0K0	A0A2T7Q0K0	2	67.903	0	0	0	30987	29433	0
AFGAGADFVMLGGMFAGHTESGGEVIER	2812.29	A0A2T7NGK1	A0A2T7NGK1	3	14.408	0	0	0	0	0	0
AFGGEALEYVGGAAPR	1563.77	A0A2T7NLZ2	A0A2T7NLZ2	2	133.07	0	0	0	0	0	0
AFGTSHFR	921.446	A0A2T7PZ98	A0A2T7PZ98	2	126.2	0	14969	0	218640	39809	0
AFHTYDTHFR	1293.59	A0A2T7PCM3;A0A2T7PCV6	A0A2T7PCM3	2;3	203.02	37418	766250	47791	3139200	421710	136030
AFIFGGSPVR	1049.57	A0A2T7NCG4	A0A2T7NCG4	2	72.038	0	0	0	0	0	0
AFIFSQIDTNQIK	1523.8	A0A2T7PDS6	A0A2T7PDS6	2	199.59	159120	15449	35589	77898	175190	146200
AFILNPTEAQR	1258.67	A0A2T7PRD1	A0A2T7PRD1	2	120.33	92320	78562	98497	50128	143100	0
AFITQAISFLR	1265.71	A0A2T7PVT4	A0A2T7PVT4	2	191.67	0	163010	0	85605	32444	3857.3
AFLDFIEQQK	1237.63	A0A2T7PFX3	A0A2T7PFX3	2	131.22	0	0	0	0	0	0
AFLQDLLPGILR	1354.8	A0A2T7P473	A0A2T7P473	2	159.93	0	0	0	0	5703.6	3330.1
AFLSGPPNTGK	1087.57	A0A2T7NKR9	A0A2T7NKR9	2	61.48	23716	0	21525	0	0	0
AFLSSNTQNLDSIVYYSR	2077.01	A0A2T7PZ90	A0A2T7PZ90	2	107.46	0	0	0	0	0	0
AFLVSGHGETMLFEMK	1795.86	A0A2T7NKG8	A0A2T7NKG8	2;3	210.4	4919000	12923000	4540000	3145000	3250900	9011000
AFLVSGHGETMLFEMKR	1951.96	A0A2T7NKG8	A0A2T7NKG8	2;3	117.41	0	79520	9327.9	0	0	35700
AFMAVAMDLPDFTSPYDPIHPR	2490.17	A0A2T7P448	A0A2T7P448	2;3	94.119	0	0	0	0	0	0
AFMDLAQAILNK	1333.71	A0A2T7NR45	A0A2T7NR45	2	216.26	70533	65459	69213	92734	56122	81544
AFMGIELNGK	1078.55	A0A2T7P928	A0A2T7P928	2	96.311	0	0	3913.7	0	0	0
AFMTADLPNELIELLEK	1946.01	A0A2T7PDX8	A0A2T7PDX8	2	107.6	0	0	0	0	0	0
AFNAQNINK	1018.52	A0A2T7P4U8	A0A2T7P4U8	2	133.9	0	0	0	30384	28638	0
AFNDAYNLVGITEK	1553.77	A0A2T7PSE2	A0A2T7PSE2	2	153.52	583030	0	0	0	0	0
AFNHTAEYDAAISDYFR	1989.89	A0A2T7PRQ9	A0A2T7PRQ9	2;3	96.313	0	36304	0	0	22144	29961
AFNLAEPIPVTEQVDPDPEFPTVK	2652.33	A0A2T7PM16	A0A2T7PM16	2	52.481	21229	15526	56765	0	0	49931
AFNPDGAILVTTPQAVAVGDVR	2210.17	A0A2T7PC22	A0A2T7PC22	2	88.115	0	0	0	16694	14165	0
AFNSAGEATCLAR	1366.63	A0A2T7PXJ8	A0A2T7PXJ8	2	166.65	0	0	0	20382	12250	12349
AFNVDILVPPK	1211.69	A0A2T7NK28	A0A2T7NK28	2	108.93	0	0	0	29872	97482	29701
AFPFGMAVGVPYYNNPGMTK	2160.02	A0A2T7NZR0	A0A2T7NZR0	2	23.432	0	0	0	5212.1	3060.1	45065
AFPFGTCVAAWAYNDGSK	1960.88	A7J0J1	A7J0J1	2	223.03	2821.1	0	0	3375800	930110	142650
AFQDTLLSLAK	1205.67	A0A2T7PSF5	A0A2T7PSF5	2	87.895	0	0	0	0	0	0
AFQGQEVHLTGGR	1398.7	A0A2T7PD55;A0A2T7PD76;A0A2T7PD59;A0A2T7PD66	A0A2T7PD55	2	248.5	0	38728	0	25936	46027	0
AFQGWGELLR	1175.61	A0A2T7NN00	A0A2T7NN00	2	90.761	0	7373	0	0	0	0
AFQHTSSNLR	1159.57	A0A2T7P7C8	A0A2T7P7C8	2	129.28	0	0	0	0	0	0
AFSADADGYVR	1170.53	A0A2T7P1V7;A0A2T7P1Y4	A0A2T7P1V7	2	50.834	27846	0	55313	0	17671	0
AFSDQLAFNVVK	1337.7	A0A2T7NVF1	A0A2T7NVF1	2	94.66	13959	0	0	106830	0	0
AFSEEDIVHVEGEVDPPRDLEIIHDELR	3257.58	A0A2T7PXD3	A0A2T7PXD3	4	89.684	8683.8	12990	0	0	0	7505.2
AFSGNAVHQLLTNNSK	1699.86	A0A2T7NGD9	A0A2T7NGD9	2	99.668	0	0	0	0	0	0
AFTDLQQR	977.493	A0A2T7NR27	A0A2T7NR27	2	78.178	0	0	0	0	0	0
AFTGYLGTDTQMWEQYDATSLIAK	2709.26	A0A2T7NBH6	A0A2T7NBH6	2	36.053	4249.3	0	7202.8	0	7503.7	8715.1
AFTVGVGGPVGSGK	1231.66	A0A2T7PPG5	A0A2T7PPG5	2	73.655	0	0	0	0	0	0
AFVAVGDYNGHVGLGVK	1701.88	A0A2T7Q135	A0A2T7Q135	2	157.74	0	0	10716	81297	67977	42432
AFVDAQNEISK	1220.6	A0A2T7PF21;A0A2T7PF32	A0A2T7PF21	2	97.277	0	0	0	0	0	0
AFVLEVMGR	1020.54	A0A2T7PFM4	A0A2T7PFM4	2	79.809	0	0	0	0	0	0
AFVQDFVDGK	1124.55	A0A2T7PXY4	A0A2T7PXY4	2	99.855	159570	130180	181340	37809	55766	69736
AFVTLISEAESEYQR	1741.85	A0A2T7NVH4	A0A2T7NVH4	2	265.36	59624	82221	150830	75014	61412	91829
AFVVTIEEGLGSLSAAR	1718.92	A0A2T7PSF5	A0A2T7PSF5	2	217.24	54388	74145	90381	108100	137670	85831
AFVYIDPDASLFDAIR	1811.91	A0A2T7PC10	A0A2T7PC10	2	24.744	0	0	0	0	13182	36382
AFWDDPWEGMTAPSR	1764.76	A0A2T7P6R8	A0A2T7P6R8	2	119.43	0	31154	38465	0	0	0
AFYASCHDEDQLEDIGREPFDK	2641.14	A0A2T7PTS6	A0A2T7PTS6	3	14.659	0	0	0	0	0	0
AFYESQIDYYNQYVK	1929.88	A0A2T7NG09	A0A2T7NG09	2	163.93	0	0	4822	0	0	0
AFYNGAEFESR	1289.57	A0A2T7PJ74	A0A2T7PJ74	2	46.033	0	12604	0	0	0	0
AGAEQELQDIVK	1299.67	A0A2T7PM16	A0A2T7PM16	2	236.42	113740	103930	149940	81698	117220	166890
AGAEQMQQVNTNSR	1532.7	A0A2T7PY39	A0A2T7PY39	2	244.71	0	0	0	0	0	0
AGAFEDVDVAMMAHPSQHNLSNPVYLAMK	3142.47	A0A2T7P6U0	A0A2T7P6U0	3	27.977	0	0	0	0	0	0
AGAFFVLGSDVEMPWSFDR	2129.99	A0A2T7PEM0	A0A2T7PEM0	2	217.2	1583100	3602400	2130500	128890	302900	657780
AGAFVPEVILEHPDVVK	1818.99	A0A2T7NUG1	A0A2T7NUG1	2	51.829	0	0	0	0	1403	0
AGAPFDPLTYIK	1291.68	A0A2T7Q139	A0A2T7Q139	2	74.849	0	0	0	0	0	0
AGAVAPLDVK	939.539	A0A2T7PGG7	A0A2T7PGG7	2	96.311	58862	58892	70870	111840	137780	81984
AGAVVYNGGTAGNK	1277.64	A0A2T7PSE2	A0A2T7PSE2	2	129.69	0	0	0	0	0	0
AGAYDYPSPEWDTVTPEAK	2095.94	A0A2T7PZF7	A0A2T7PZF7	2	102.26	52172	94142	49565	56265	119270	83894
AGCPVDSGTAALVACIK	1688.82	A0A2T7NQB1	A0A2T7NQB1	2	158.59	0	0	0	260420	14795	0
AGDAILTINGVPSDQLTHEHAK	2286.16	A0A2T7Q0Q5	A0A2T7Q0Q5	2;3	218.9	388300	310190	0	134080	179150	197330
AGDILTIIR	970.581	A0A2T7PK53	A0A2T7PK53	2	105.81	120530	174840	93545	58641	89565	27817
AGDLLAENDALLLAQGATWPR	2194.14	A0A2T7P4Z9	A0A2T7P4Z9	2;3	180.11	74732	76831	55047	4774.2	0	31960
AGDVHICLK	1011.52	A0A2T7NJV7	A0A2T7NJV7	2	36.211	0	0	0	0	0	0
AGEALVAHPK	991.545	A0A2T7PGA0	A0A2T7PGA0	2	86.205	0	0	13519	0	9236.8	6966.6
AGEFYILGDANEMPWK	1839.85	A0A2T7PF55	A0A2T7PF55	2	230.23	1312600	1241500	874610	186570	397420	452060
AGEGEAVPVK	955.497	A0A2T7PJ74	A0A2T7PJ74	2	108.3	0	0	0	0	0	0
AGEGHLTAILR	1136.63	A0A2T7PZZ2	A0A2T7PZZ2	2	72.365	0	0	0	0	0	0
AGEGVDNAQWK	1173.54	A0A2T7NNM2	A0A2T7NNM2	2	175.07	12158	6495	0	66090	54530	46597
AGELALLSVSDK	1201.66	A0A2T7PRQ9	A0A2T7PRQ9	2	145.75	116410	112790	139970	127890	225140	227670
AGELTEEEVER	1260.58	A0A2T7NKN6	A0A2T7NKN6	2	212.4	132820	108490	159670	177890	243030	169540
AGEQEDYYNNLFSK	1676.73	A0A2T7Q171	A0A2T7Q171	2	253.14	91585	170740	224280	130520	142230	160490
AGESLDEFSER	1238.54	A0A2T7NH15	A0A2T7NH15	2	159.11	30369	29034	35858	0	0	83041
AGESVSISEAGFQFVHVK	1890.95	A0A2T7NR24	A0A2T7NR24	2	149.02	29697	39356	10687	0	0	0
AGEVLLSMR	974.522	A0A2T7P710	A0A2T7P710	2	110.22	0	0	0	0	0	0
AGEYNSEPCFDTR	1544.62	A0A2T7NWA5	A0A2T7NWA5	2	132.9	0	0	0	0	0	0
AGFAGDDAPR	975.441	A0A2T7NL57;A0A2T7NRZ8;A0A2T7NS02;A0A2T7PW49	A0A2T7NL57	2	176.75	13196000	12270000	16491000	13622000	14028000	15094000
AGFAGDQIPK	1002.51	A0A2T7P9X7	A0A2T7P9X7	2	134.66	29877	36930	41892	66566	83167	44595
AGGADSPGLEAQFNFYDK	1885.85	A0A2T7NXQ9	A0A2T7NXQ9	2	155.38	0	305510	0	0	0	0
AGGCPPFQAPYTSVGR	1663.78	A0A2T7P9X5	A0A2T7P9X5	2	69.641	0	0	0	71258	37785	186400
AGGDETTLLVVDQETDQYYK	2244.04	A0A2T7PJ33	A0A2T7PJ33	2	90.376	37391	41127	78814	0	37728	25345
AGGEPIVVDPNYPGK	1511.76	A0A2T7PYE6	A0A2T7PYE6	2	117.21	132740	246690	227120	103480	123270	153050
AGGGGSSSEVGGAGTIYTEK	1783.82	A0A2T7PFE8	A0A2T7PFE8	2	142.73	0	41976	16756	0	0	0
AGGIETIANEYSDR	1494.7	A0A2T7PLQ5	A0A2T7PLQ5	2	144.27	60623	34968	95106	74256	93232	66467
AGGIMAGMHR	999.474	A0A2T7PCE4	A0A2T7PCE4	2	113.1	103890	189830	257990	144310	177420	203510
AGGMEGAQK	847.386	A0A2T7P2K5	A0A2T7P2K5	2	117.18	0	0	21660	28341	26266	19276
AGGQCGAQSPHPNVLK	1619.78	A0A2T7NVC2	A0A2T7NVC2	2;3	203.93	192260	0	0	830020	632010	851070
AGGQCGAQSPHPNVLR	1647.79	A0A2T7NVB7	A0A2T7NVB7	2;3	219.16	607030	408840	485500	1672400	1106700	1220900
AGGSASAMLQPLLDNQIGFK	2017.03	A0A2T7NMC6	A0A2T7NMC6	2	173.15	92400	106920	129400	118930	179640	220410
AGGSVDYVFHLR	1319.66	A0A2T7NFX4	A0A2T7NFX4	2	203.97	0	19628	10481	0	0	0
AGGTWGDYR	981.43	A0A2T7PI03	A0A2T7PI03	2	58.426	0	0	0	0	0	0
AGHIGQFYIVSEEAISK	1847.94	A0A2T7NH78	A0A2T7NH78	2;3	112.73	57308	85635	75671	50757	71655	67973
AGHLDLELAER	1222.63	A0A2T7PGY1	A0A2T7PGY1	2	108.93	0	73425	0	51827	89300	137540
AGHLVTVYER	1143.6	A0A2T7P4Z9	A0A2T7P4Z9	2	122.44	43060	0	83101	79771	50148	132740
AGHQTSAESWGTGR	1443.65	A0A2T7NFX5	A0A2T7NFX5	2	152.23	67963	44664	86007	120540	147590	116140
AGIGAEIDK	872.46	A0A2T7PJV4	A0A2T7PJV4	2	102.46	1258700	1312600	1210700	754490	601120	844320
AGIGAEIDKK	1000.56	A0A2T7PJV4	A0A2T7PJV4	2	154.28	823850	1036500	1039400	603460	488030	821940
AGIHQLYGISGTANISGDQVK	2128.09	A0A2T7PZP4	A0A2T7PZP4	2	54.261	0	0	0	0	0	0
AGIHYMEVR	1074.53	A0A2T7PGG2	A0A2T7PGG2	2	81.642	0	0	25836	8698.7	15249	0
AGIPLTNR	840.482	A0A2T7PTD8	A0A2T7PTD8	2	113.1	2579200	1474800	2573100	4174800	2782600	3267100
AGIYYINLHR	1218.65	A0A2T7PMB8	A0A2T7PMB8	2	138.55	0	2974.1	0	0	4846.9	0
AGLELEIK	871.501	A0A2T7NPA8	A0A2T7NPA8	2	60.589	0	0	0	21638	36813	15945
AGLIVETGEAR	1114.6	A0A2T7P4Z9	A0A2T7P4Z9	2	102.55	0	64591	0	53034	107510	104110
AGLQFPVGR	943.524	A0A2T7NZG2;A0A2T7PZM8;A0A2T7NQQ5	A0A2T7NZG2	2	113.1	21993	130440	0	64833	28052	27933
AGLQYLSGFGNEFTSEDPR	2086.96	A0A2T7P3I8	A0A2T7P3I8	2	63.947	8687.2	0	0	0	0	0
AGLSLAQR	814.466	A0A2T7NL00	A0A2T7NL00	2	121.52	28614	0	43842	31685	86121	55412
AGLVSTLQQAGQLTLLAPTNSAFQK	2556.39	A0A2T7NQN3	A0A2T7NQN3	2;3	202.15	31866	43545	33006	277610	408290	484160
AGMETFYTVVK	1244.61	A0A2T7P9D7	A0A2T7P9D7	2	143.39	87271	248830	133450	0	0	17356
AGMNENLISDALNR	1516.73	A0A2T7PU04	A0A2T7PU04	2	209.43	0	0	0	0	0	0
AGMPTPAVNQIELNPWMR	2024	A0A2T7PXP7	A0A2T7PXP7	2	89.359	0	0	0	15704	726.42	14182
AGMTHVVR	869.454	A0A2T7PVQ2	A0A2T7PVQ2	2	97.033	0	0	0	26221	0	12444
AGNDVDLVVQR	1184.61	A0A2T7PTE6	A0A2T7PTE6	2	295.31	925440	436400	568850	279050	450620	459590
AGNELELMLR	1144.59	A0A2T7P6N1	A0A2T7P6N1	2	139.02	0	0	0	0	0	0
AGNIEFWSR	1078.52	A0A2T7PN61	A0A2T7PN61	2	65.404	0	0	0	0	0	15474
AGNILLNNEGHAK	1349.71	A0A2T7PER1	A0A2T7PER1	2	110.88	0	0	0	19043	14050	0
AGNILQLTIR	1097.66	A0A2T7PWY8	A0A2T7PWY8	2	166.61	34698	32723	22816	30830	23013	29761
AGNSVPLEEQVDVK	1483.75	A0A2T7PBB5	A0A2T7PBB5	2	93.772	0	0	0	51227	42161	0
AGPFKPNYYR	1211.61	A0A2T7NTJ7	A0A2T7NTJ7	2	51.864	0	0	0	48895	22986	16239
AGPNYQEGLR	1103.54	A0A2T7P8V5	A0A2T7P8V5	2	134.66	0	10844	31979	37893	32030	36671
AGPVASGLTQQQQAAAAR	1723.9	A0A2T7NWD7	A0A2T7NWD7	2	223.03	21905	17321	38030	113420	122660	98421
AGQAVDDFINSLVPLLEK	1928.03	A0A2T7PQ08	A0A2T7PQ08	2	272.05	118740	205980	155000	21857	108360	91544
AGQESLGTLTFYSTHTYDWQGHFSQDSPFK	3434.55	A0A2T7NWA9	A0A2T7NWA9	3;4	253.37	0	0	0	134710	62748	11121
AGQGIIGLQAGTNK	1326.73	A0A2T7P1M7	A0A2T7P1M7	2	278.37	541040	1468200	1108700	1782800	1279900	1372300
AGQLDMMYDMIK	1414.63	A0A2T7PU81	A0A2T7PU81	2	97.175	0	0	0	0	0	0
AGQLDYMYDSIR	1430.65	A0A2T7PPI0;A0A2T7PPL4;A0A2T7PPN6	A0A2T7PPL4	2	232.46	0	333380	6960.1	458140	96729	0
AGQVAAQVGMDTVQSLQETATR	2260.11	A0A2T7PSE2	A0A2T7PSE2	2	123.83	0	0	0	0	10721	0
AGQVQAHFELHHYAGSVPYNITGWLEK	3051.5	A0A2T7Q1I2	A0A2T7Q1I2	3;4	70.793	20592	0	0	0	0	0
AGSDQIHNMSEAVVK	1584.76	A0A2T7PZN0	A0A2T7PZN0	2	47.915	0	0	0	0	0	0
AGSFMTVSYVHR	1353.65	A0A2T7Q1I2	A0A2T7Q1I2	2	271.35	90707	100670	132000	738390	454080	438270
AGSLHHYYMK	1205.57	A0A2T7PQA6	A0A2T7PQA6	2	60.892	0	0	0	154990	0	0
AGSSTSSAEALKR	1263.64	A0A2T7PDN0	A0A2T7PDN0	2	120.65	0	0	0	7589	12386	0
AGSTTDTFDAIK	1225.58	A0A2T7PE42	A0A2T7PE42	2	126.29	200390	132730	156930	14377	24660	47071
AGSVLVFQHNIYHEGSVLK	2097.1	A0A2T7PL21	A0A2T7PL21	3	123.92	0	0	0	0	0	0
AGSYLSAAMLAGYLR	1542.79	A0A2T7P928	A0A2T7P928	2	175.64	7263.1	0	8511.3	23794	17270	10093
AGTFQAFELLGQQLLQNQHYASDDVQQK	3176.55	A0A2T7NLR4	A0A2T7NLR4	3	181.35	6024.7	0	4493.9	0	0	0
AGTGAGDAKEEEVSPTLQVQR	2142.06	A0A2T7NWD7	A0A2T7NWD7	3	107.46	0	0	0	0	0	0
AGTGIENIEEDFR	1449.67	A0A2T7NYF0	A0A2T7NYF0	2	216.04	92078	107990	77343	115140	75673	92748
AGTGIENIEEDFRNGLK	1861.92	A0A2T7NYF0	A0A2T7NYF0	2;3	135.21	0	36750	0	11892	0	6313.2
AGTGVDNIDCQVATER	1704.77	A0A2T7P928	A0A2T7P928	2	105.08	0	0	0	27524	7409.1	0
AGTHLLTGSNEK	1226.63	A0A2T7P3Z5	A0A2T7P3Z5	2	85.821	0	0	8934.6	8897.8	8627.5	0
AGTPHFVK	855.46	A0A2T7NIH7	A0A2T7NIH7	2	78.178	0	0	11493	0	0	24938
AGVDLQGVK	885.492	A0A2T7P8V5	A0A2T7P8V5	2	49.325	0	0	0	28947	0	0
AGVFTAFTGDGGAR	1325.64	A0A2T7NIZ5	A0A2T7NIZ5	2	134.2	13103	0	0	0	22432	0
AGVLAGHDNR	1008.51	A0A2T7PUN6	A0A2T7PUN6	2	44.82	0	0	0	0	0	0
AGVLAHLEEER	1222.63	A0A2T7PZD1	A0A2T7PZD1	2	135.63	38224	87676	45262	217370	115980	95571
AGVLAHLEEERDLK	1578.84	A0A2T7PZD1	A0A2T7PZD1	2;3	112.7	0	0	0	40123	0	7436.9
AGVLEPTVSK	999.56	A0A2T7PGD4	A0A2T7PGD4	2	81.163	0	0	22760	48950	44189	37798
AGVLGMLEDMR	1190.58	A0A2T7Q1I2	A0A2T7Q1I2	2	112.8	103820	72143	59798	243630	175160	149440
AGVLGMLEDMRDER	1590.75	A0A2T7Q1I2	A0A2T7Q1I2	2;3	165.09	277540	366470	318160	760520	714950	514100
AGVLPADVR	896.508	A0A2T7NTE1	A0A2T7NTE1	2	42.075	0	0	0	3307.2	15978	0
AGVLVAAMAAEDIAK	1428.76	A0A2T7Q0W7	A0A2T7Q0W7	2	38.1	41388	33045	0	0	0	0
AGVQCGSQSPHANVLQEVTSEIQALR	2778.37	A0A2T7NVJ5	A0A2T7NVJ5	3	132.61	0	0	71458	14671	49822	0
AGVQCGSQSPHPNVLQEVTSEIQALR	2804.39	A0A2T7NVB4	A0A2T7NVB4	3	264.81	353330	11686	55940	0	340770	1420200
AGVQCGSQSPHPNVLR	1705.83	A0A2T7NV37	A0A2T7NV37	2;3	163.59	1701100	568470	348420	1321700	1373100	601930
AGVSWMDMHK	1160.51	A0A2T7NIK1	A0A2T7NIK1	2	119.07	0	0	65531	18925	43158	50539
AGWLTSPNTYK	1236.61	A0A2T7PB03	A0A2T7PB03	2	106.93	23860	0	0	28919	45316	48589
AGYADQVDAK	1036.48	A0A2T7PPS6	A0A2T7PPS6	1;2	191.67	809100	400370	651650	963810	863370	890140
AGYAGEDTPK	1007.46	A0A2T7PJ90	A0A2T7PJ90	2	37.591	0	0	0	0	0	0
AGYAITEIQFGK	1296.67	A0A2T7PR55	A0A2T7PR55	2	152.17	156870	117580	83564	0	14775	29878
AGYNSMDYYNR	1352.55	A0A2T7NWS0	A0A2T7NWS0	2	212.4	355670	252400	286420	192280	254490	272100
AGYNSMDYYNREPELK	1948.86	A0A2T7NWS0	A0A2T7NWS0	2;3	175.68	548450	600940	680390	524980	532160	751950
AGYSLSTASPAIPVNDIR	1830.95	A0A2T7PB03	A0A2T7PB03	2	171.51	84004	41347	35848	153410	140780	156470
AHALAVFTGIDAIVK	1524.87	A0A2T7NTP8	A0A2T7NTP8	2;3	248.69	1160400	1618800	222800	2214800	1190300	1599900
AHAPFVFVNNTGLEILLK	1982.1	A0A2T7PSE2	A0A2T7PSE2	3	126.32	0	0	0	0	0	0
AHCAHTMTHELLK	1547.73	A0A2T7PFG7;A0A2T7PFF3	A0A2T7PFG7	2;3	228.54	6636300	2749000	4519000	3312400	3851300	3263800
AHCAHTMTHELLKPFGFAPPLNSNEK	2946.43	A0A2T7PFG7;A0A2T7PFF3	A0A2T7PFG7	3;4	242.21	21394000	11746000	10074000	2649200	6131400	5699600
AHCALSLTR	1027.52	A0A2T7PF55	A0A2T7PF55	2	72.038	106170	58257	56710	79106	59329	66869
AHCANTLTHESLK	1480.71	A0A2T7PEM0	A0A2T7PEM0	2;3	216.53	1064000	438480	1007900	556260	651040	623040
AHCANTLTHESLKPFGFPPPLNNNEK	2932.43	A0A2T7PEM0	A0A2T7PEM0	3;4	220.79	11696000	10224000	7580500	0	344530	2264400
AHDLCTPYIASWSK	1647.77	A0A2T7NI07	A0A2T7NI07	2	81.48	0	0	0	187280	0	34629
AHDTIYGLAAAVFTK	1576.82	A0A2T7NDZ2	A0A2T7NDZ2	2	115.35	0	0	0	0	0	0
AHFEEAMK	961.433	A0A2T7NNH3	A0A2T7NNH3	2	113.14	35107	0	74774	82040	87440	101840
AHFSQSSGQALGGGR	1458.7	A0A2T7PSF5	A0A2T7PSF5	2	75.012	0	2894.5	0	18811	19968	0
AHGGYSVFAGVGER	1405.67	A0A2T7P8A3	A0A2T7P8A3	2	133.49	0	0	0	19473	14675	16197
AHGNADQALAALLAK	1462.79	A0A2T7PT82	A0A2T7PT82	2	77.696	0	0	0	0	0	0
AHIISHPTVEAR	1329.72	A0A2T7NBU3	A0A2T7NBU3	2	133.76	0	0	0	0	0	0
AHIMEIQLNGGSIPDK	1721.88	A0A2T7PVQ2	A0A2T7PVQ2	2	61.067	0	0	0	0	0	0
AHIMEIQLNGGSIPDKVEWAK	2335.2	A0A2T7PVQ2	A0A2T7PVQ2	3	135.89	23264	17558	26435	48908	61595	50699
AHLFDLDLK	1070.58	A0A2T7NTB0	A0A2T7NTB0	2	72.038	0	0	0	0	0	0
AHLTTLNGLK	1066.61	A0A2T7PQV0	A0A2T7PQV0	2	162.59	0	117940	6370	54675	17975	0
AHMGMFTELAILYSK	1710.85	A0A2T7PDX8	A0A2T7PDX8	2	63.766	0	1570.8	0	0	17461	0
AHNGLTPMHLAAQEDRVPVAEVLVK	2694.43	A0A2T7PZW7	A0A2T7PZW7	3	27.589	0	0	0	0	37977	23898
AHNMFWGFEK	1265.57	A0A2T7NEX8	A0A2T7NEX8	2	92.428	0	0	0	64425	0	0
AHNMVWSVSDFIPLSILALSGDALR	2711.41	A0A2T7P0J6	A0A2T7P0J6	3	67.251	0	0	0	0	0	0
AHNTFEYDIAETEDPK	1878.83	A0A2T7NJ50	A0A2T7NJ50	2	108.34	0	39402	52318	0	0	0
AHQLDMMYDMIK	1494.67	A0A2T7PQ48	A0A2T7PQ48	2	93.162	0	0	0	104790	0	0
AHQLVMEGYNWCHDR	1914.83	A0A2T7PWT6	A0A2T7PWT6	2	91.032	0	0	0	16475	14902	12897
AHQVVEDGYEFFAK	1638.77	A0A2T7PI72	A0A2T7PI72	2	112.95	27667	41115	35641	108520	100380	88518
AHSEDELR	955.436	A0A2T7PGY1	A0A2T7PGY1	2	155.82	127520	52723	169230	21071	25419	28500
AHSSMVGCNLPK	1299.61	A0A2T7PP50	A0A2T7PP50	2	178.95	0	0	0	212730	101470	76438
AHTDFFEAFK	1211.56	A0A2T7NE13	A0A2T7NE13	2	131.22	0	15836	0	35235	34822	0
AHTEGGTVIRPLHHEYPTDQR	2413.19	A0A2T7NPM8	A0A2T7NPM8	3	77.347	0	0	0	0	0	0
AHTLPYRPDYENR	1630.79	A0A2T7PWY5	A0A2T7PWY5	3	92.445	0	0	0	0	0	0
AHTMSHANQIAWLDSHTVITAGQDANVK	3015.46	A0A2T7P923	A0A2T7P923	3;4	110.93	21091	242760	95896	100620	130110	186920
AHTVDGDGSMQIR	1385.64	A0A2T7PFE8	A0A2T7PFE8	2	96.946	0	54215	26366	0	0	0
AHTYDLTEK	1076.51	A0A2T7PM05	A0A2T7PM05	2	119.07	11979	17640	28000	84633	54446	39811
AHTYHVSGYIR	1302.65	A0A2T7NYY1	A0A2T7NYY1	2	158.57	0	0	0	0	0	0
AIAAIENPADVCVISAR	1768.91	A0A2T7Q1Q4	A0A2T7Q1Q4	2	106.58	0	0	0	0	89624	51634
AIADNTSDWK	1119.52	A0A2T7PPF9	A0A2T7PPF9	2	59.645	111140	130540	0	40281	43940	70175
AIADNTSDWKR	1275.62	A0A2T7PPF9	A0A2T7PPF9	2	127.93	203330	271180	135020	87663	64670	113980
AIADYLSVNGFHSALEHFQK	2246.11	A0A2T7PCQ6	A0A2T7PCQ6	3	150.81	20045	67922	27578	33342	59945	48372
AIAEASEDVTR	1160.57	A0A2T7PIF5	A0A2T7PIF5	2	108.93	135540	173460	152320	88839	31636	0
AIAETHYQLGLASQLNK	1855.98	A0A2T7NRY6	A0A2T7NRY6	2	118.87	48354	26016	43050	31391	46724	51208
AIANECQANFISIK	1577.79	A0A2T7NNH3	A0A2T7NNH3	2	161.23	0	0	0	51508	22164	23362
AIANYEQAADYYK	1518.7	A0A2T7NZZ8	A0A2T7NZZ8	2	187.85	0	0	0	22027	0	0
AIAQTSEVCK	1105.54	A0A2T7P6H0	A0A2T7P6H0	2	62.969	0	0	0	144100	0	265120
AIASQLQLPILPADK	1576.92	A0A2T7NPS7	A0A2T7NPS7	2	187.47	30734	100030	13283	259410	212030	234120
AIASQLQLPILPADKYDDIVVQHDIFGACPTR	3563.84	A0A2T7NPS7	A0A2T7NPS7	4	12.329	0	0	0	0	0	0
AICILDHPIPNTK	1490.79	A0A2T7NUJ2	A0A2T7NUJ2	2	108.2	0	0	0	26990	0	0
AIDGFHYDR	1092.5	A0A2T7PEM0	A0A2T7PEM0	2	137.84	70396000	68943000	50831000	10837000	23307000	17722000
AIDHLHSMNIAHR	1513.76	A0A2T7NU84	A0A2T7NU84	2;3	122.51	0	0	4836.8	0	0	6517.5
AIDNLSLHSFSNLPQWVAR	2167.12	A0A2T7NWF9	A0A2T7NWF9	3	70.598	0	0	0	0	0	0
AIDNQVYVATVSPAR	1602.84	A0A2T7P109	A0A2T7P109	2	86.729	0	0	5132.5	0	9191.4	0
AIEAIAREEEK	1257.66	A0A2T7P6K1	A0A2T7P6K1	2	127.93	6547.5	16368	30154	36494	0	18654
AIEDNLEPLESSWDTSR	1960.9	A0A2T7PM16	A0A2T7PM16	2	150.93	0	0	37809	34714	82486	25580
AIEIAQNEMPGLMMMR	1833.86	A0A2T7NGT0	A0A2T7NGT0	2	215.93	410940	263020	316110	402130	414910	363520
AIEIEPEQSVLPEHLNSLAK	2216.17	A0A2T7NB36	A0A2T7NB36	2	46.823	0	0	28422	54162	70438	46567
AIEITSLGGFDK	1249.66	A0A2T7NF12	A0A2T7NF12	2	103.87	0	46188	96875	58599	0	49209
AIELENTQLK	1157.63	A0A2T7NLU2	A0A2T7NLU2	2	102.55	77483	62805	0	129620	0	107290
AIELNPDSAQGYK	1404.69	A0A2T7PM76	A0A2T7PM76	2	169.81	103660	137420	116180	267650	294460	182290
AIEPELANSNK	1184.6	A0A2T7NHS3	A0A2T7NHS3	2	154.81	208080	388650	278320	189030	190290	209710
AIEQGSVFPDKPDPVVVGDADR	2310.15	A0A2T7PJH9	A0A2T7PJH9	3	115.78	0	0	0	0	0	0
AIEYTAGSTNTDQALELVATHVLTPAGGAR	3026.53	A0A2T7PE19	A0A2T7PE19	3	113.73	0	0	7590.2	5127.3	7543.9	0
AIFLVLGHK	996.612	A0A2T7P3K8	A0A2T7P3K8	2	53.679	0	0	0	0	11404	0
AIGDHFYK	949.466	A0A2T7NNX7	A0A2T7NNX7	2	51.43	0	0	0	0	0	0
AIGQGNPGGVLVVVK	1406.82	A0A2T7NXW5	A0A2T7NXW5	2	83.775	0	0	0	0	0	0
AIGSGSEGAQQALQESFHK	1943.93	A0A2T7NTR5	A0A2T7NTR5	2	189.47	91824	83175	140570	56957	81724	94379
AIGSTVPWHK	1094.59	A0A2T7PKX6;A0A2T7PG59;A0A2T7PL11;A0A2T7NXV8;A0A2T7PL09	A0A2T7PKX6	2	129.72	0	198980	484450	2107300	692510	1109200
AIGVKPPR	836.523	A0A2T7NNH3	A0A2T7NNH3	2	88.35	0	0	0	0	0	43528
AIGYIPVAPVLTANWEQNYPK	2343.23	A0A2T7NMS4	A0A2T7NMS4	2	108.34	0	0	0	7697.7	0	116290
AIHHAVDLLR	1143.65	A0A2T7NY81	A0A2T7NY81	2	88.921	11480	7819.5	11611	31500	17671	21514
AIIASNIMYVVGQYPR	1793.95	A0A2T7NYY9	A0A2T7NYY9	2	150.44	0	2620.5	10366	9357.4	18995	18086
AIIENNAESAANVMK	1573.78	A0A2T7PVP3	A0A2T7PVP3	2	135.21	0	0	0	0	0	0
AIIEVTESGSR	1160.6	A0A2T7NB65	A0A2T7NB65	2	170.85	72034	3530100	0	3587400	1084900	390200
AIIEVTESGTR	1174.62	A0A2T7NB65	A0A2T7NB65	2	159.11	0	210820	326350	98774	2483900	1805000
AIIEVTETGSR	1174.62	A0A2T7NB69;A0A2T7NB89	A0A2T7NB69	2	191.67	2720800	4160500	1262300	3738100	5473300	7389600
AIIIMVPVPQLR	1348.83	A0A2T7NNZ9	A0A2T7NNZ9	2	113.7	23455	26415	51291	113770	146100	111910
AIITDAMDQSENPAHSDVK	2040.94	A0A2T7PDC5	A0A2T7PDC5	2	75.969	0	0	0	0	0	0
AIITLLLTGK	1041.68	A0A2T7NUL8	A0A2T7NUL8	2	67.507	0	0	0	0	0	8490
AILDKLDDVDPEWK	1655.84	A0A2T7Q0W7	A0A2T7Q0W7	2	67.887	39352	0	30414	0	22710	33172
AILNEFLTHLQTK	1526.85	A0A2T7PQL2	A0A2T7PQL2	2	165.09	0	0	14073	0	23242	33266
AILQSGAATSSWALQR	1658.87	A0A2T7PTX6	A0A2T7PTX6	2	96.313	0	8363.4	0	20512	0	0
AILQSGAPQASWVTYTPSEGHSR	2442.19	A0A2T7NC98	A0A2T7NC98	2;3	224.9	1008600	972590	882660	216640	281870	438790
AILQSGTATSSWALQR	1688.88	A0A2T7PTV7;A0A2T7PTX6	A0A2T7PTV7	2	187.47	0	21709	0	10506	0	0
AILTTPSGR	914.519	A0A2T7NVL7	A0A2T7NVL7	2	113.14	700250	571320	413650	437400	1150300	647770
AILVDLEPGTMDSVR	1614.83	A0A2T7NK64;A0A2T7NK56	A0A2T7NK64	2	212.93	3502900	2881700	3690000	5891000	5320500	5384500
AIMDAMR	806.378	A0A2T7PJH9	A0A2T7PJH9	2	72.355	0	0	0	0	0	0
AIMDNLGPLGVLPFTR	1712.93	A0A2T7Q0W7	A0A2T7Q0W7	2	120.75	39077	0	25721	0	8402.8	40389
AIMESGVSVTPWGK	1460.73	A0A2T7NQ84	A0A2T7NQ84	2	188.6	0	531670	22654	1930500	163200	18517
AIMESGVTMATWAVSLPTTTPTPLSQAQAVAAK	3328.7	A0A2T7NQ80	A0A2T7NQ80	3	273.74	0	0	0	521310	174580	11290
AIMHFLVNYIK	1347.74	A0A2T7NUN6	A0A2T7NUN6	2	99.305	0	0	0	0	0	0
AIMQSGAATAGTTIQR	1575.8	A0A2T7PTW1;A0A2T7PTW4	A0A2T7PTW1	2	238.93	0	282860	0	261940	0	0
AIMQSGAATAGTTIQREPLQQLLNLAR	2851.53	A0A2T7PTW1;A0A2T7PTW4	A0A2T7PTW1	3	134.24	0	111700	0	0	0	0
AINCEVLACSTDSVFSHLAWVNTPR	2846.35	A0A2T7NQA7	A0A2T7NQA7	3	10.25	0	0	0	0	0	0
AINEALNNLFIEEEDYQSLR	2380.15	A0A2T7PDX8	A0A2T7PDX8	2	151.18	0	0	8629.2	41315	16614	50354
AINELQGQK	999.535	A0A2T7Q1I2	A0A2T7Q1I2	2	129.56	438530	234530	410690	1584400	686700	713950
AINPENGFFGVAPGTSSK	1791.88	A0A2T7NIX0	A0A2T7NIX0	2	113.48	0	0	0	90343	0	0
AINQGGLTSVAVR	1284.71	A0A2T7NXR3	A0A2T7NXR3	2	145.95	102590	78018	129740	89350	108430	115660
AINVNQILLELR	1394.82	A0A2T7PSS7	A0A2T7PSS7	2	122.51	0	6199.3	0	4631.9	5687.9	9502.5
AIQGATSHHLGQNFSK	1694.85	A0A2T7NWL0	A0A2T7NWL0	2;3	100.69	0	0	0	0	27041	0
AIQLIQNHDK	1178.64	A0A2T7NLT9	A0A2T7NLT9	2	107.08	0	0	0	0	5379.3	14979
AISEVPYR	933.492	A0A2T7PE87	A0A2T7PE87	2	121.52	302490	215700	237610	0	73775	115150
AISFVGSDQAGK	1178.59	A0A2T7NW45	A0A2T7NW45	2	72.365	0	0	0	0	23774	35390
AISPGMTEDEDK	1291.56	A0A2T7PSR7	A0A2T7PSR7	2	51.531	0	0	0	0	0	0
AISPGMTEDEDKK	1419.66	A0A2T7PSR7	A0A2T7PSR7	2	73.655	0	0	0	0	0	0
AITDPTPEVEAR	1297.65	A0A2T7PHU8	A0A2T7PHU8	2	68.49	0	0	0	0	0	0
AITESLTTHWER	1442.72	A0A2T7PMK4	A0A2T7PMK4	2	203.55	99342	33219	59470	0	0	8306.7
AITESLTTHWERPK	1667.86	A0A2T7PMK4	A0A2T7PMK4	2;3	131.54	732470	216950	441870	32870	33119	130370
AITGATYMLNQDEELWEK	2110.99	A0A2T7PHH2	A0A2T7PHH2	2	180.49	50325	35312	106220	33539	63265	106880
AITGVSLTEIIAK	1314.78	A0A2T7P5E9	A0A2T7P5E9	2	150.21	108870	98237	84801	188630	294490	248180
AITQGGHYDITSNGR	1588.76	A0A2T7PFK2	A0A2T7PFK2	2;3	113.86	0	217050	38289	0	117340	220410
AITYIGGSTNTGDALK	1580.8	A0A2T7PH91	A0A2T7PH91	2	59.67	0	0	35905	0	0	0
AIVHANPSIAASACTAK	1680.86	A0A2T7PT85	A0A2T7PT85	2	39.82	0	0	0	0	0	0
AIVMAVQAIR	1070.63	A0A2T7P4G0	A0A2T7P4G0	2	89.123	0	26484	36231	24579	0	33959
AIVNGDNDVIPR	1281.67	A0A2T7NXT6	A0A2T7NXT6	2	92.445	0	0	0	0	0	0
AIVVINPGNPTGQVLTK	1719.99	A0A2T7NHR7	A0A2T7NHR7	2	57.042	4295	0	0	24803	12379	21189
AIVVINPGNPTGQVLTR	1747.99	A0A2T7NUL8	A0A2T7NUL8	2	181.9	508460	495540	593760	607980	588300	819610
AIWEDGEESLGEEVLR	1830.86	A0A2T7NFN3	A0A2T7NFN3	2	175.68	0	0	0	0	0	0
AIWGSCTDNSR	1265.55	A0A2T7NHF3	A0A2T7NHF3	2	107.08	0	0	0	21831	0	0
AIYKPGQLVHYR	1443.8	A0A2T7PNY6;A0A2T7PNJ9;A0A2T7PNZ9	A0A2T7PNZ9	3	96.311	0	28466	35001	0	9677.3	0
AIYPGGIYSGDSFR	1501.72	A0A2T7P0K2	A0A2T7P0K2	2	55.754	0	0	0	0	0	0
AKDELGAQNMMK	1334.63	A0A2T7NYU0	A0A2T7NYU0	2	99.276	86869	0	0	37042	81650	72229
AKDRVFAGLVLSGFR	1634.93	A0A2T7PEM0	A0A2T7PEM0	3	92.747	80245	109440	47007	0	18680	11143
AKFEELNMDLFR	1511.74	A0A2T7NLP8	A0A2T7NLP8	2	99.276	42881	52827	55893	22851	72790	64457
AKFEGEGAAR	1034.51	A0A2T7Q1I2	A0A2T7Q1I2	2	121.8	140290	124220	144070	541390	281220	239870
AKIDFDDLPLAR	1372.74	A0A2T7PHY2	A0A2T7PHY2	2	65.879	265280	229940	273190	167220	303370	19172
AKLDDNAELATFSR	1549.77	A0A2T7PJ19	A0A2T7PJ19	2	144.2	521330	0	19282	52225	39372	50054
AKNDLQTEADR	1259.61	A0A2T7NYH7	A0A2T7NYH7	2	94.791	7146.5	0	25457	17217	0	0
AKPIDAPAPVGTNYQR	1696.89	A0A2T7PB67	A0A2T7PB67	2	45.183	0	0	0	14251	24073	0
AKPTVFVTR	1017.6	A0A2T7PPS6	A0A2T7PPS6	2	117.3	1665600	1046300	1318700	1461000	1842900	1753200
AKTDDVINR	1030.54	A0A2T7P0J6;A0A2T7P0J5	A0A2T7P0J6	2	187.82	0	272870	0	1194800	91660	31907
AKTEQYGTLER	1294.65	A0A2T7NLD7	A0A2T7NLD7	2	79.889	19523	0	2823.5	0	0	4753.1
AKVDEDPVIR	1140.61	A0A2T7PZL0	A0A2T7PZL0	2	114.39	0	0	23121	0	34618	0
AKVEEAVAVLQAHQAK	1690.94	A0A2T7PNK2	A0A2T7PNK2	2;3	146.58	0	10448	0	21994	44086	27586
AKWDAWNAK	1088.54	A0A2T7PBP7	A0A2T7PBP7	2	100.84	14914	10124	14932	34826	33144	38651
ALAASFSSIER	1150.6	A0A2T7Q0W7	A0A2T7Q0W7	2	81.099	72061	58261	67670	60479	0	101580
ALADFMHER	1088.51	A0A2T7PN61	A0A2T7PN61	2	133.98	123730	190370	302830	42930	198940	267030
ALADHHVFLEGTLLK	1662.91	A0A2T7PI06;A0A2T7PI02	A0A2T7PI06	2;3	197.3	266490	136490	197560	161730	353020	328590
ALADHHVFLEGTLLKPNMCTPGQSCTK	3024.46	A0A2T7PI06;A0A2T7PI02	A0A2T7PI06	3;4	222.19	213350	0	184750	196710	436300	152560
ALADVECDYSVQR	1524.69	A0A2T7NRE0	A0A2T7NRE0	2	106	0	0	22333	27210	32826	25478
ALADYVHAR	1014.52	A0A2T7PNT9	A0A2T7PNT9	2	102.46	0	0	0	0	0	0
ALAEEFDTIR	1163.58	A0A2T7P7T3	A0A2T7P7T3	2	134.66	120470	70207	133190	68038	116440	112820
ALAENAGMK	903.448	A0A2T7P3Q2	A0A2T7P3Q2	2	65.313	0	0	0	0	0	0
ALAILDNDGNR	1170.6	A0A2T7PRQ5	A0A2T7PRQ5	2	81.163	0	0	0	30905	14881	22902
ALAMTAIDVLITPGLPNK	1837.04	A0A2T7P6W3	A0A2T7P6W3	2	265.34	48173	35616	49403	25270	62598	63726
ALANIADVLGSMAGSVGGLR	1870.99	A0A2T7NHT8	A0A2T7NHT8	2;3	142.03	0	0	0	3531.5	0	7886.2
ALANLVTQEHLAEGR	1620.86	A0A2T7P3I2	A0A2T7P3I2	2	178.52	253230	240730	295190	213100	114700	229390
ALASFTLHGLGFSANVR	1759.94	A0A2T7PFG7	A0A2T7PFG7	2;3	269.15	60043000	45672000	55240000	17087000	37226000	27311000
ALATVAPCLQDDLLVR	1753.94	A0A2T7NMQ0	A0A2T7NMQ0	2	84.999	0	0	22373	47332	24507	153700
ALDEEGDIFVDR	1377.64	A0A2T7P7M7	A0A2T7P7M7	2	129.69	0	0	0	0	0	0
ALDENGKPLNEHMVTGLDR	2108.03	A0A2T7PFR6	A0A2T7PFR6	3	41.284	18743	60921	103730	50612	53199	68611
ALDFAASQLFTAADGVR	1751.88	A0A2T7NM65	A0A2T7NM65	2	190.37	0	11236	0	5283.8	0	0
ALDFAASQLFTAADGVRPNSAK	2249.14	A0A2T7NM65	A0A2T7NM65	2;3	132.63	0	440310	0	120770	0	0
ALDHDFIATATR	1329.67	A0A2T7NRL6	A0A2T7NRL6	2	28.328	0	0	0	0	0	2331.5
ALDIIISNLSTTNR	1529.84	A0A2T7PDZ6	A0A2T7PDZ6	2	80.623	0	0	0	0	0	0
ALDKPERPFLAILGGAK	1795.04	A0A2T7PP50	A0A2T7PP50	3	153.05	547690	492630	508230	503300	620850	581730
ALDLDPTCQEALDGYR	1835.84	A0A2T7NZM9	A0A2T7NZM9	2	74.733	0	0	0	11882	13264	0
ALDLTSEFDEK	1266.6	A0A2T7PP59	A0A2T7PP59	2	65.933	0	0	0	0	0	0
ALDPTHIK	893.497	A0A2T7NB66	A0A2T7NB66	2	72.492	66027	45038	100260	132360	104920	103400
ALDQLCSVTEDGVHAEVPR	2095	A0A2T7NNY7	A0A2T7NNY7	2	53.193	0	0	0	83264	0	0
ALDSDFTEENR	1295.56	A0A2T7PSF5	A0A2T7PSF5	2	178.94	79194	83981	74386	96567	82720	65398
ALDSDFTEENRR	1451.66	A0A2T7PSF5	A0A2T7PSF5	2	99.855	0	0	0	11461	0	0
ALDSMQASLEAESK	1478.69	A0A2T7Q1I2	A0A2T7Q1I2	2	199.51	372710	446470	415350	1537600	961340	855940
ALDTMNFDAVK	1223.59	A0A2T7PNK2	A0A2T7PNK2	2	85.622	0	0	36835	37404	67284	50286
ALDVLSSLIVPAFQNMK	1845.01	A0A2T7PMB8	A0A2T7PMB8	2	145.95	32058	33265	34904	0	16831	22790
ALEDIDACQNEIDALNEK	2059.94	A0A2T7NUF8	A0A2T7NUF8	2	206.14	11356	0	25903	169460	69261	73969
ALEEEETMTPEQLAIK	1830.89	A0A2T7PGV8	A0A2T7PGV8	2	163.93	0	37987	84739	101540	46844	76590
ALEGTGNQDYNYFVSK	1804.83	A0A2T7PSF7	A0A2T7PSF7	2	259.72	127790	339560	329580	288680	108460	225850
ALEHYTDLYDIK	1479.72	A0A2T7PDX8	A0A2T7PDX8	2	159.93	66947	53381	80228	77965	98323	97219
ALEHYTDLYDIKR	1635.83	A0A2T7PDX8	A0A2T7PDX8	2;3	99.276	0	0	6422.8	17535	4818.5	29409
ALELDPHNQSYQNNLEIAEQK	2453.18	A0A2T7NQQ8	A0A2T7NQQ8	3	160.04	13903	0	0	29845	26516	20073
ALENLESTLLGHISR	1651.89	A0A2T7PEV1	A0A2T7PEV1	2;3	234.58	5221200	2994400	1574600	4599000	7908000	5992200
ALEPGPSSYAAQPESLR	1771.87	A0A2T7NWB7	A0A2T7NWB7	2	74.733	0	0	0	0	22080	0
ALEQGLQR	913.498	A0A2T7PWY5	A0A2T7PWY5	2	67.903	0	0	0	0	0	0
ALESDLEKVEVDEK	1602.8	A0A2T7P5P1	A0A2T7P5P1	2	178.52	119410	99332	172700	9482.7	55133	51713
ALESENTQLK	1131.58	A0A2T7NLT2	A0A2T7NLT2	2	87.895	0	0	0	0	0	21783
ALESTIEAIGQEVK	1486.79	A0A2T7PSF5	A0A2T7PSF5	2	160.62	0	0	0	104570	0	39456
ALEVSLPNSFIYVFTDAR	2041.05	A0A2T7NK28	A0A2T7NK28	2	37.146	0	0	0	0	4778.1	0
ALEYEETDGERPVK	1634.78	A0A2T7PMU8	A0A2T7PMU8	2	159.12	6921.6	16773	33365	6207.9	28414	32331
ALFPHLLTK	1038.62	A0A2T7NWA2	A0A2T7NWA2	2	77.072	0	0	0	42637	36517	27738
ALFTLYDSDHDHR	1588.73	A0A2T7PSV5	A0A2T7PSV5	2;3	69.276	0	0	0	0	0	0
ALGAPLIAGAIVK	1192.75	A0A2T7NFC3	A0A2T7NFC3	2	83.623	0	0	0	0	0	0
ALGAPSYHIVVEVNPR	1720.93	J7HZ90;A0A2T7NVP2	J7HZ90	2	65.173	0	77659	0	0	0	0
ALGDAMTGISNQAK	1375.68	A0A2T7PSF5	A0A2T7PSF5	2	211.84	56060	93050	0	153370	132210	87391
ALGDNQISTTGAPR	1399.71	A0A2T7NTX5	A0A2T7NTX5	2	162.23	0	0	0	0	0	0
ALGGNTWYR	1036.51	A0A2T7NIZ5	A0A2T7NIZ5	2	48.157	0	0	0	0	24548	26652
ALGHPYVVQLGR	1308.73	A0A2T7NYY9	A0A2T7NYY9	2	48.157	0	0	0	0	6408.4	0
ALGITTVILTNAAGGLNPEYK	2115.16	A0A2T7NX70	A0A2T7NX70	2	261.56	171550	264610	288000	35756	51857	128170
ALGKDDFR	920.472	A0A2T7PK17	A0A2T7PK17	2	94.806	26639	25830	43971	27125	20082	23940
ALGLPIERPK	1092.67	A0A2T7PAN4	A0A2T7PAN4	2	88.921	0	0	0	54535	28559	43036
ALGMSLSGGDTPK	1232.61	A0A2T7P7M8	A0A2T7P7M8	2	55.754	0	0	0	0	0	0
ALGNQLGR	827.461	A0A2T7NWF5	A0A2T7NWF5	2	58.687	0	0	0	0	0	0
ALGPAASVGVTAPR	1265.71	A0A2T7Q1I6	A0A2T7Q1I6	2	129.69	22628	44789	63178	63408	63425	55894
ALGSTQDEGLIR	1258.65	A0A2T7Q017	A0A2T7Q017	2	77.358	0	160950	0	44179	0	115540
ALGTEFVQITER	1362.71	A0A2T7NWD7	A0A2T7NWD7	2	135.28	44736	0	26298	59653	48949	44246
ALGVLSSLIWDR	1328.75	A0A2T7PAN4	A0A2T7PAN4	2	126.29	7880.1	14010	14749	19921	13179	45379
ALGYQDPILVSGTDGVGTK	1889.97	A0A2T7PQ70	A0A2T7PQ70	2	144.72	68404	62691	0	75995	153140	70056
ALHGDELR	909.467	A7J0J1;A0A2T7NYX9;A0A2T7NYZ1	A7J0J1	2	134.85	0	290840	0	4066600	1279600	186390
ALHGDELRK	1037.56	A7J0J1;A0A2T7NYZ1	A7J0J1	2	168.08	0	50688	0	1097800	228910	18116
ALHQYTLEPSEAPFDMK	1975.93	A0A2T7NUD7	A0A2T7NUD7	2	76.009	0	7267.7	4606.2	23895	15856	19313
ALIAGGGAPETELAMR	1555.8	A0A2T7NZ83	A0A2T7NZ83	2	101.64	0	0	40841	75667	82848	64794
ALIEDLLQR	1069.61	A0A2T7NYU0	A0A2T7NYU0	2	146.27	148270	92109	93869	45838	114130	114900
ALIPWVTAVK	1096.66	A0A2T7NW83	A0A2T7NW83	2	58.916	0	0	0	183800	127080	0
ALITTHNLMNYGNER	1745.85	A0A2T7P3M8	A0A2T7P3M8	2	101.43	0	0	0	0	0	0
ALIVQYDYGR	1196.62	A0A2T7P454	A0A2T7P454	2	67.507	0	80855	0	0	0	0
ALIYHEVMEFENR	1649.79	A0A2T7PVN2	A0A2T7PVN2	2	44.598	0	0	0	0	0	0
ALKPGSAFAVVGHGPNDIEIPIVQAIAR	2839.57	A0A2T7P710	A0A2T7P710	3;4	52.295	5191.6	0	0	18761	24032	47728
ALLDHLVLASR	1206.71	A0A2T7PB92	A0A2T7PB92	2	203.97	30446	159090	26480	28857	14453	36793
ALLEGALGELSR	1227.68	A0A2T7NPC4	A0A2T7NPC4	2	155.57	319750	815210	463810	541820	900570	686170
ALLELNATPYPR	1356.74	A0A2T7NCK2	A0A2T7NCK2	2	132.44	0	0	16639	0	0	7081.6
ALLEPVEPVSGDIVQR	1720.94	A0A2T7NMR3	A0A2T7NMR3	2	149.58	157260	96918	72893	158800	157520	140410
ALLFDGELFVSAR	1436.77	A0A2T7NPQ7	A0A2T7NPQ7	2	145.75	0	226450	87187	232120	401400	477290
ALLFLNDYGVVAGGDSTGAYLAQAR	2541.29	A0A2T7NWS2	A0A2T7NWS2	3	54.813	0	0	0	10093	0	0
ALLQNINVIAINQDPLGIQAVR	2372.35	A0A2T7PNN4	A0A2T7PNN4	2;3	187.49	30449	42460	89434	12433	70612	155450
ALLTNPVIGTTTTNGEDIK	1957.04	A0A2T7PR55	A0A2T7PR55	2	196.47	317940	328720	167880	0	14419	70558
ALLVFAEHR	1054.59	A0A2T7PM06	A0A2T7PM06	2	94.806	0	0	0	0	22547	14542
ALMEVVQSGGK	1117.58	A0A2T7NHM1	A0A2T7NHM1	2	65.933	80550	52505	91711	55372	73672	82578
ALMSEGPPFK	1075.54	A0A2T7PBA5	A0A2T7PBA5	2	99.305	22516	22562	36111	0	47166	33040
ALMSSMSATGIQEGR	1537.72	A0A2T7PAS3	A0A2T7PAS3	2	75.474	0	0	0	0	0	0
ALMTNVQGIQQQQQPR	1838.94	A0A2T7PA36	A0A2T7PA36	2	128.46	0	0	0	0	12606	0
ALMYDENPSLAVVR	1576.79	A0A2T7NG09	A0A2T7NG09	2	183.08	13543	41278	32382	61446	32640	32188
ALNDLLQHIK	1163.67	A0A2T7PSF5	A0A2T7PSF5	2	150.53	68089	98489	62559	100640	95524	74670
ALNEVMQR	959.486	A0A2T7NK18	A0A2T7NK18	2	113.14	85881	49887	33705	80920	89053	73578
ALNGDELR	886.451	A0A2T7NYX2	A0A2T7NYX2	2	33.396	0	0	0	0	0	0
ALNGDELRK	1014.55	A0A2T7NYX2	A0A2T7NYX2	2	79.059	0	0	0	26289	0	0
ALNGDVTFASR	1149.58	A0A2T7NNY6	A0A2T7NNY6	2	63.212	26029	38199	0	95472	61721	79565
ALNGSELSSSLIPTPSVLYEPK	2301.21	A0A2T7PFG7;A0A2T7PFF9	A0A2T7PFG7	2	128.28	0	94715	100320	24449	0	13998
ALNKDPTDIR	1141.61	A0A2T7PJI4	A0A2T7PJI4	2	147.78	0	37965	0	282850	3890.4	7907.4
ALNKDPTDIRK	1269.7	A0A2T7PJI4	A0A2T7PJI4	2	132.39	0	0	0	0	0	0
ALNKDPTEIR	1155.62	A0A2T7PJN1	A0A2T7PJN1	2	133.76	0	90356	0	292080	52826	0
ALNNLASELVQGNFR	1644.86	A0A2T7NWV8	A0A2T7NWV8	2	71.896	0	0	0	0	0	0
ALNNMLNYLR	1220.63	A0A2T7Q0K2	A0A2T7Q0K2	2	90.308	0	15534	0	0	0	19278
ALNPEAMLPILANPEVQQR	2103.11	A0A2T7PG34	A0A2T7PG34	2	88.421	14243	12437	23326	0	0	0
ALNSLFSMLNQGVR	1548.81	A0A2T7NWD7	A0A2T7NWD7	2	190.68	12952	24439	16636	28416	31896	29382
ALPETEER	943.461	A0A2T7P6V2	A0A2T7P6V2	2	75.243	178010	0	137470	158950	262950	0
ALPGQEIDVQEGFPFGDK	1945.94	A0A2T7PRK2	A0A2T7PRK2	3	23.149	0	0	0	0	0	0
ALPPQIFR	940.549	A0A2T7PPU6	A0A2T7PPU6	2	54.056	0	39368	0	0	0	0
ALPQVFNIITAVK	1412.84	A0A2T7NTB3	A0A2T7NTB3	2	76.255	10082	8861.2	14766	11568	21924	20967
ALPSLLTSTDNNPFSTYQIK	2209.13	A0A2T7PFG7	A0A2T7PFG7	2;3	350.57	42148000	43011000	31924000	16172000	20005000	18554000
ALPSLLTSTDNNPFSTYQIKFAQHQVTR	3176.63	A0A2T7PFG7	A0A2T7PFG7	3	71.892	197330	284150	137140	0	0	0
ALPSLLTSTDNNPFSTYQIKFAQHQVTRDVQPGLYNR	4219.15	A0A2T7PFG7	A0A2T7PFG7	4	79.248	201790	330500	49688	0	0	0
ALPSLVAESGDNSFFGYHIR	2179.07	A0A2T7PF41	A0A2T7PF41	2;3	231.92	5885200	4646200	2646600	0	0	515880
ALPTENSGGVVTATHK	1580.82	A0A2T7P5Z6	A0A2T7P5Z6	2;3	144.2	0	6448.6	10905	7313.7	14067	11119
ALQASVLAAWGGK	1270.7	A0A2T7PI06	A0A2T7PI06	2	165.39	395790	351370	193700	115180	372090	286120
ALQASVLAAWGGKPQNVSAAQVELLNR	2790.51	A0A2T7PI06	A0A2T7PI06	3	335.95	3058300	1823900	1876900	778670	3011600	2251000
ALQASVLAAWR	1184.67	A0A2T7PI02	A0A2T7PI02	2	191.25	0	0	0	0	13748	0
ALQAVKDDK	986.54	A0A2T7PEM0	A0A2T7PEM0	2	167.04	3859800	6379500	4128800	938570	1724400	1432400
ALQAVKDDKGVSGYQNIAAAHGYPGK	2657.36	A0A2T7PEM0	A0A2T7PEM0	4	90.828	120190	288060	74549	0	0	0
ALQDLAEEVAEK	1314.67	A0A2T7P4Z9	A0A2T7P4Z9	2	154.94	158970	90198	120990	114660	168020	177060
ALQEEQQHSMVANNR	1753.82	A0A2T7NXJ2	A0A2T7NXJ2	2	103.23	0	0	0	0	0	0
ALQETINQLYK	1319.71	A0A2T7NUL5	A0A2T7NUL5	2	147.78	87593	96904	131650	73504	112470	164070
ALQIAQER	927.514	A0A2T7PCP4	A0A2T7PCP4	2	87.251	36438	0	40810	0	58049	43113
ALQSVGQIVGEVLK	1439.83	A0A2T7NZL5	A0A2T7NZL5	2	190.37	46587	51031	66153	83053	72834	70997
ALSAARPLISVYNEK	1630.9	A0A2T7NFX5	A0A2T7NFX5	2	139.7	161810	165980	207680	375960	371730	369290
ALSAEFLENNYDK	1512.71	A0A2T7ND66	A0A2T7ND66	2	117.21	0	38229	0	0	22526	0
ALSEGEGELSVSEER	1590.74	A0A2T7PJ07	A0A2T7PJ07	2	52.863	0	0	0	0	0	0
ALSENYQTMSDTTFK	1734.78	A0A2T7NVH4	A0A2T7NVH4	2	206.7	14438	0	38234	36721	35785	0
ALSFIASVTR	1063.6	A0A2T7NJU7	A0A2T7NJU7	2	103.8	0	0	0	32273	44056	11837
ALSIDPSYSK	1079.55	A0A2T7NQQ8	A0A2T7NQQ8	2	76.572	0	0	27574	34854	30339	31416
ALSLLTSAAGDALTR	1458.8	A0A2T7PDN0	A0A2T7PDN0	2	112.73	0	0	0	20748	28954	9510.7
ALSNTSPQGQATVR	1428.73	A0A2T7NYB1	A0A2T7NYB1	2	128.46	0	0	0	0	0	0
ALSPTHGGYSTTTYTTYR	1975.93	A0A2T7PWY5	A0A2T7PWY5	3	115.35	0	0	0	0	0	0
ALSQDIWNHPELCFEEHYAHK	2623.19	A0A2T7P6W3	A0A2T7P6W3	3	88.421	0	0	0	0	0	0
ALSQLAETEEK	1217.61	A0A2T7NFF9	A0A2T7NFF9	2	108.4	0	20172	28701	40608	36485	29070
ALSVDDLR	887.471	A0A2T7NZR0	A0A2T7NZR0	2	75.243	0	0	0	0	0	0
ALTADGSTIVDR	1217.63	A0A2T7PYM6	A0A2T7PYM6	2	145.75	24408	29383	30216	55476	45850	32516
ALTALYSHPAVEGILLSGFWDK	2387.25	A0A2T7NYY1	A0A2T7NYY1	3	14.659	0	0	3562.8	0	0	0
ALTDEETLALR	1230.65	A0A2T7PF55	A0A2T7PF55	2	191.67	3970900	6545600	2513000	1092600	1482400	1547900
ALTESALDNGNDPEK	1572.73	A0A2T7P680	A0A2T7P680	2	289.89	0	0	7699.4	43988	27428	19633
ALTFLHEQR	1113.59	A0A2T7NYU0	A0A2T7NYU0	2	114.64	39187	54899	25892	41561	49004	56006
ALTFYKPLPGQR	1389.78	A0A2T7NKH2	A0A2T7NKH2	2	199.4	1383600	1380900	349480	85576	428780	239030
ALTGFGVAEDRPR	1387.72	A0A2T7PHP3	A0A2T7PHP3	2	83.775	0	0	12461	0	0	0
ALTLQGAR	828.482	A0A2T7PFG7	A0A2T7PFG7	2	113.1	1830900	3491800	3195500	873850	1209000	486910
ALTNEDDDDDDSAFVAK	1839.76	A0A2T7NSH0	A0A2T7NSH0	2	265.16	146420	161250	293230	161470	162450	268150
ALTNYNGVSSPAGR	1405.69	A0A2T7P3H8	A0A2T7P3H8	2	188.88	0	189260	0	388000	61539	0
ALTSGEKPYITAQELYANLTK	2310.21	A0A2T7NLR4	A0A2T7NLR4	3	125.75	0	0	0	0	0	0
ALTSNLQR	901.498	A0A2T7NKH4	A0A2T7NKH4	2	113.14	1743500	1496000	839250	361430	603340	649730
ALTVLNDYLLTR	1390.78	A0A2T7NX35	A0A2T7NX35	2	200.06	64880	124250	87249	278310	155650	131420
ALTVPELTQQMFDAK	1690.86	A0A2T7NK64;A0A2T7NJ17;A0A2T7NJ00;A0A2T7NK56	A0A2T7NK64	2	196.44	2438600	865010	906570	4774100	4466800	1625400
ALVDGPCSGVTR	1230.6	A0A2T7NJX1	A0A2T7NJX1	2	60.547	0	0	0	32932	18013	0
ALVFDKPGPR	1098.62	A0A2T7NUJ0	A0A2T7NUJ0	2	138.26	1149600	699030	380430	295470	346850	317060
ALVIEEGEEGK	1172.59	A0A2T7NDC2	A0A2T7NDC2	2	50.834	0	0	0	0	0	0
ALVIGIAMPR	1039.62	A0A2T7PRL5;A0A2T7PRH2;A0A2T7PRG1	A0A2T7PRL5	2	56.014	33765	0	0	0	0	0
ALVNLMR	815.469	A0A2T7NPS7	A0A2T7NPS7	2	79.833	0	88734	0	154690	131600	0
ALVSGEIAAAGLDVTTPEPLPTNSPLLK	2773.51	A0A2T7PNK1	A0A2T7PNK1	3	128.11	0	0	0	0	0	0
ALWSEVIER	1101.58	A0A2T7P387	A0A2T7P387	2	86.205	0	0	0	0	0	0
ALYEEHFGR	1120.53	A0A2T7NVD6	A0A2T7NVD6	2	102.46	2606.3	0	0	18285	0	0
ALYEQSLHIK	1200.65	A0A2T7NE13	A0A2T7NE13	2	57.032	0	0	0	44250	0	24905
ALYGHPAVEGILFWGFSGYK	2211.12	A0A2T7P0J4	A0A2T7P0J4	3	45.654	0	0	0	0	0	0
ALYGHPAVEGIVFWEFEGYK	2311.13	A0A2T7P0J6;A0A2T7P0J5	A0A2T7P0J6	2;3	176.58	0	0	0	0	0	0
ALYLIATNGKPEIK	1529.88	A0A2T7NBT6	A0A2T7NBT6	2	90.306	0	8587.4	0	8244.6	8874.1	5269.6
ALYNFTAQNPR	1293.65	A0A2T7Q1A2	A0A2T7Q1A2	2	102.55	0	0	0	0	0	0
ALYNLGNVWHAK	1384.73	A0A2T7NLP3	A0A2T7NLP3	2	67.507	0	0	0	0	0	0
AMADPEVQSILADPAMQMILEQMSK	2746.3	A0A2T7NZM9	A0A2T7NZM9	3	123.72	0	0	0	0	0	0
AMADVQWDADADPTQK	1760.77	A0A2T7NPA8	A0A2T7NPA8	2	176.58	97774	0	169810	85969	236130	164070
AMAFSTDWYAHPIFVDGDYPDILK	2771.29	A0A2T7PCL9	A0A2T7PCL9	3	95.001	0	0	0	0	0	0
AMAQAVTHFR	1130.57	A0A2T7PIE9	A0A2T7PIE9	2	134.66	0	0	0	0	0	0
AMDEIHPDLR	1195.57	A0A2T7NQC1	A0A2T7NQC1	2	134.66	0	0	9741.2	12684	10976	0
AMDFFDPEKKDDFLFISGTK	2350.12	A0A2T7Q0G3	A0A2T7Q0G3	3	45.587	0	0	0	0	0	0
AMDLCASDPDYSQR	1627.66	A0A2T7P5K4;A0A2T7P5M1	A0A2T7P5M1	2	114.93	0	0	0	0	17101	12969
AMDLQNADSYSHSDDLK	1908.82	A0A2T7PT81	A0A2T7PT81	2	180.11	0	215460	0	183700	62773	0
AMDWLIQR	1031.52	A0A2T7PNY0;A0A2T7PNY6;A0A2T7PNZ9	A0A2T7PNZ9	2	100.75	65648	208990	230950	0	97805	0
AMDYVFGFMVAHDVSAR	1914.88	A0A2T7PCE5	A0A2T7PCE5	2	104	0	15868	19689	0	21019	0
AMEDEMQAR	1079.44	A0A2T7NYU0	A0A2T7NYU0	2	110.22	20380	0	0	26694	29414	19168
AMEEALSPDMLATDLAYYLVK	2343.14	A0A2T7PHM6	A0A2T7PHM6	2	61.503	0	2014.2	0	0	0	0
AMELWYHDPAVTTPILK	1984.01	A0A2T7P8M7	A0A2T7P8M7	2	40.224	16703	0	82609	0	44422	0
AMEMLEAAQVTGQFVELVGK	2150.08	A0A2T7NVS6	A0A2T7NVS6	2	81.409	0	0	0	0	0	0
AMEQGLLGMAFTNTSPLMVPTR	2364.16	A0A2T7P7T7	A0A2T7P7T7	2;3	104.76	15511	9055.8	18363	76955	44510	0
AMETCNDFQQQLR	1639.71	A0A2T7PEV3	A0A2T7PEV3	2	156.14	27127	0	32552	88178	56658	38614
AMEVDERPTEQYSDIGGLDK	2252.03	A0A2T7NFN3	A0A2T7NFN3	3	81.373	0	0	8843.3	6387.1	18614	0
AMFSHFGIDDR	1294.58	A0A2T7P7M8	A0A2T7P7M8	2	108.93	3019.8	0	0	0	10839	16569
AMGAAEIIVTDIDDGRLEFAR	2262.13	A0A2T7P710	A0A2T7P710	3	93.026	0	0	0	9150.2	12435	15608
AMISEVDEDHDNR	1529.64	A0A2T7PT67	A0A2T7PT67	2	82.437	0	0	31745	0	0	0
AMLPVSALVNNYCK	1578.79	A0A2T7NNY7	A0A2T7NNY7	2	54.584	0	0	0	0	0	0
AMLSGPGQFAENETNEINFR	2224.02	A0A2T7NQJ3	A0A2T7NQJ3	2	144.38	222100	256290	292040	126640	221340	190370
AMMVDFQNPNNTMYR	1830.79	A0A2T7NMD2	A0A2T7NMD2	2	91.245	0	0	0	0	0	0
AMNIQLVGATGTDAPAR	1684.86	A0A2T7PYN9	A0A2T7PYN9	2	35.45	0	0	0	0	0	0
AMPEDTGLITCR	1362.63	A0A2T7PXJ8	A0A2T7PXJ8	2	57.293	0	0	0	0	0	0
AMPVLMVITR	1129.64	A0A2T7PXX1	A0A2T7PXX1	2	125.98	0	170890	0	437390	383710	451260
AMQDPSNPDNQQR	1499.64	A0A2T7PSF5	A0A2T7PSF5	2	187.51	59805	52435	50036	112190	95071	50555
AMQPMSGFAIQFNK	1568.75	A0A2T7PI63	A0A2T7PI63	2	73.655	0	0	0	0	0	0
AMQYVQALDSER	1409.66	A0A2T7NSH0	A0A2T7NSH0	2	216.26	122390	134320	178060	124150	152750	219900
AMSAAVAELR	1017.53	A0A2T7PSF5	A0A2T7PSF5	2	122.44	33111	45660	67173	112630	0	80659
AMSAGMENLILVDEETQK	1977.94	A0A2T7PB03	A0A2T7PB03	2	196.47	0	0	0	0	8299.8	9962.5
AMSAGMENLILVDEETQKK	2106.03	A0A2T7PB03	A0A2T7PB03	2	57.62	0	0	0	6839.9	0	0
AMSIMNSFVNDIFER	1772.82	A0A2T7NZF9;A0A2T7NYP1	A0A2T7NZF9	2	264.98	2176.2	5213.9	0	10824	10679	4006.9
AMSSSAEAIALR	1205.61	J7HZQ3;A0A2T7PD02	J7HZQ3	2	54.584	0	0	0	0	0	0
AMTEAAEHAQGSMNTTR	1804.78	A0A2T7NUH0	A0A2T7NUH0	2	77.696	0	0	0	0	0	0
AMTLPEAAGNR	1129.56	A0A2T7NBK6;A0A2T7NBJ4	A0A2T7NBK6	2	88.181	460050	481700	406480	0	96967	84905
AMVDGACHMLQAAK	1501.68	A0A2T7PSF5	A0A2T7PSF5	2	115.04	0	0	0	24447	0	0
AMVEFQQK	979.48	A0A2T7PXP7	A0A2T7PXP7	2	84.699	8214.8	0	0	0	0	11712
AMVGIVAGGGR	986.533	A0A2T7NCX2	A0A2T7NCX2	2	93.561	0	0	26960	34555	72718	43985
AMYGHPAVEGILIDNFWDSK	2262.08	A0A2T7NZN4	A0A2T7NZN4	3	188.19	0	0	0	0	0	0
AMYKPGDTIR	1150.58	A0A2T7PMI9	A0A2T7PMI9	2	83.358	945560	193690	465730	73836	61564	134210
AMYKPGQTVNFR	1410.71	A0A2T7PNH0	A0A2T7PNH0	2	83.775	56986	30955	33768	42685	0	20110
ANAAAAAAPAAETPAGDAEDTPK	2079.97	A0A2T7NKB9	A0A2T7NKB9	2	177.79	79105	52141	154150	22090	163210	94876
ANAAAAAAPAAETPAGDAEDTPKTEEPK	2664.25	A0A2T7NKB9	A0A2T7NKB9	3	53.44	0	0	0	0	11568	18835
ANAFEHETLNYESVVSGDPDAVLR	2632.24	A0A2T7NIH7	A0A2T7NIH7	3	99.127	0	0	0	0	0	0
ANANANNLEK	1057.52	A0A2T7Q1I2	A0A2T7Q1I2	2	138.26	0	53470	71051	295240	155270	137640
ANAPGPSPQILYGGLVGGPDQSDNYNDSR	2958.37	A0A2T7PQ48	A0A2T7PQ48	3	437.92	0	326070	0	253950	166080	0
ANCAVNFVTK	1122.55	A0A2T7PEM0	A0A2T7PEM0	2	162.49	6581100	2090900	3500400	2765600	4513200	2974600
ANCAVNFVTKPMLPFSSPSLNK	2421.22	A0A2T7PEM0	A0A2T7PEM0	2;3	300.33	11641000	8701900	5162500	1105900	3263200	2297400
ANCEADGAHLYDVK	1561.68	A0A2T7PET8	A0A2T7PET8	2	174.72	11917	0	0	126590	45783	0
ANDFYPGTTER	1269.56	A0A2T7NXQ8	A0A2T7NXQ8	2	40.533	0	0	0	8503	0	0
ANDLEDAVFR	1148.55	A0A2T7NWJ8	A0A2T7NWJ8	2	259.4	20726	179950	41667	0	49492	26668
ANDPESVNVIDTYQYPFSK	2186.02	A0A2T7NI40	A0A2T7NI40	2	200.96	0	0	0	121240	0	0
ANEAHDEALK	1096.51	A0A2T7NM64	A0A2T7NM64	2	113.46	0	0	0	0	0	0
ANEIPHMNQDDLK	1523.7	A0A2T7P748	A0A2T7P748	2	121.71	38135	0	19851	22352	60262	54135
ANEPQYTR	977.457	A0A2T7NUL5	A0A2T7NUL5	2	105.81	0	0	0	0	0	18428
ANEQHEEGVDAVINVTDR	1994.93	A0A2T7PSF5	A0A2T7PSF5	2;3	104.86	0	0	53465	70675	56041	30672
ANEVASMVLVGDVK	1430.74	A0A2T7PMS3	A0A2T7PMS3	2	144.51	0	0	0	11101	0	0
ANFESLDKR	1078.54	A0A2T7PAP1	A0A2T7PAP1	2	127.94	17040	0	28308	28101	34602	17612
ANFLQFVTGTSK	1311.68	A0A2T7NU57	A0A2T7NU57	2	112.93	0	0	0	0	12282	0
ANFLTTNVIMDIK	1478.78	A0A2T7PD09	A0A2T7PD09	2	131.54	0	142040	345790	0	98814	0
ANFLTTNVIVDIK	1446.81	A0A2T7PD12	A0A2T7PD12	2	140.57	0	0	0	0	26503	0
ANGATVHVGIHPSK	1386.74	A0A2T7P9I8	A0A2T7P9I8	2;3	184.43	0	0	14001	46936	52524	53476
ANGEASMGTYGGGLGGAAGGK	1781.8	A0A2T7PI06	A0A2T7PI06	2	375.49	2501500	2223200	1663400	1010300	2490200	2321300
ANGHILLNSEK	1194.64	A0A2T7PP59	A0A2T7PP59	2	44.57	0	0	0	0	0	0
ANGQASLGTYGGGSSGAAGGK	1766.82	A0A2T7PI02	A0A2T7PI02	2	188.85	0	0	0	0	0	0
ANGVPYHVSCFK	1377.65	A0A2T7Q0Q5	A0A2T7Q0Q5	2	47.334	0	0	0	28753	0	0
ANHFEVYVPK	1202.61	A0A2T7NB58	A0A2T7NB58	2	99.855	0	0	0	81000	0	0
ANHVDAIFMTVAHK	1552.78	A0A2T7PPC7	A0A2T7PPC7	2	115.05	0	0	0	0	0	0
ANIASFHGNPNEITVFGESAGSLSISHLR	3024.51	A0A2T7NQB1	A0A2T7NQB1	3	91.39	0	0	0	367000	104150	0
ANILFIDFGNK	1250.67	A0A2T7P5H0	A0A2T7P5H0	2	57.888	0	0	0	0	0	0
ANLEQEVQR	1085.55	A0A2T7PNC2	A0A2T7PNC2	2	114.64	0	0	55115	44344	0	21224
ANLIQFVGR	1016.58	A0A2T7PFE8	A0A2T7PFE8	2	51.43	0	37586	19431	0	0	0
ANLIVIGSR	941.566	A0A2T7NVI3	A0A2T7NVI3	2	137.84	103710	125910	123520	143670	113090	62733
ANLNPTQVTEK	1213.63	A0A2T7PLR1	A0A2T7PLR1	2	167.06	1146300	1155600	1313000	148030	311550	421040
ANLPELTPGQLK	1279.71	A0A2T7PPN8	A0A2T7PPN8	2	69.276	0	0	0	0	0	0
ANLQEVSSNK	1088.55	A0A2T7NBH6	A0A2T7NBH6	2	99.855	125430	178080	146620	98327	156440	186070
ANNESVFK	907.44	A0A2T7NFE8	A0A2T7NFE8	2	65.156	40697	219010	0	861440	447090	192660
ANNNSYIYNKPTGSLTAGSDSATDK	2588.2	A0A2T7PZB4	A0A2T7PZB4	3	267.21	70304	167780	101770	89646	175930	205160
ANNYDALLDLK	1248.63	A0A2T7PE42	A0A2T7PE42	2	129.28	144890	121470	178130	0	0	25051
ANPAADPQPVEDVQGDNR	1891.87	A0A2T7P0E4	A0A2T7P0E4	2	195.98	248420	221950	272830	29772	119880	96957
ANPFQGSSHAK	1142.55	A0A2T7NVA1	A0A2T7NVA1	2	83.358	0	0	0	68037	60412	38132
ANPQYNLQTAETEVMSSAATNFPR	2639.23	A0A2T7NQ84	A0A2T7NQ84	2;3	312.28	0	936570	0	3773600	271120	0
ANPSITLADCTAK	1360.67	A0A2T7PTC5	A0A2T7PTC5	2	117.21	0	42710	32213	0	31311	0
ANPSITVADCTAK	1346.65	A0A2T7PT85	A0A2T7PT85	2	127.03	0	0	0	898760	0	0
ANPTYFIAGELGK	1379.71	A0A2T7NT72	A0A2T7NT72	2		0	0	2673.6	0	0	0
ANQLPLVVEFTQESAQK	1900.99	A0A2T7PXY4	A0A2T7PXY4	2	177.41	287980	233920	397960	33762	104810	122270
ANQQLISAVGGVR	1311.73	A0A2T7PIF5	A0A2T7PIF5	2	117.45	57581	48008	80673	16707	0	29585
ANQSGEIDEQTAYVDDGERPAPTAEEK	2919.3	A0A2T7NZX6	A0A2T7NZX6	3	41.186	0	0	0	0	0	0
ANSKPIQIFDAAK	1401.76	A0A2T7PEM0	A0A2T7PEM0	2;3	199.51	58876000	70395000	42803000	13751000	27318000	21726000
ANSRPVQIFDASK	1431.75	A0A2T7PFG6	A0A2T7PFG6	2;3	209.43	77160000	78126000	87305000	19505000	30742000	20489000
ANTEAQQWR	1102.52	A0A2T7Q1I2	A0A2T7Q1I2	2	265.82	419320	266810	310200	1288800	713900	664460
ANVDYQSVIR	1163.59	A0A2T7PZI7	A0A2T7PZI7	2	196.32	70915	52211	95881	57377	64103	96138
ANVFQVHR	969.514	A0A2T7NU57	A0A2T7NU57	2	46.835	0	204630	168470	38849	0	26159
ANVPNIAIVVTDGVSNINSR	2052.1	A0A2T7Q0V5	A0A2T7Q0V5	2;3	303.77	753460	1938000	1420900	1151200	954900	1935500
APAAEGTHKDDIGTQAGTEEGCLAR	2554.17	A0A2T7PD55;A0A2T7PD76;A0A2T7PD59;A0A2T7PD66	A0A2T7PD55	3	32.375	0	0	0	0	0	0
APAIVFIDELDAIGTK	1671.91	A0A2T7NFN3	A0A2T7NFN3	2	128.41	28683	57375	100160	139660	60225	135490
APASDVYMLASTVSSK	1625.8	A0A2T7PM16	A0A2T7PM16	2	92.747	0	0	9374.4	22262	56572	0
APDALPSEFMIETVMEHIAK	2228.09	A0A2T7PJI6	A0A2T7PJI6	3	184.59	0	7021.4	0	0	0	0
APDFCCLDDQSPLR	1692.72	A0A2T7PEV1;A0A2T7PEU5;A0A2T7PET3;A0A2T7P8S0;A0A2T7PEU9;A0A2T7PEU3;A0A2T7PEU7;A0A2T7PET8;A0A2T7PEU4;A0A2T7PEV3	A0A2T7PEV1	2	110.58	0	0	29440	304430	98121	41219
APDFCCLDPQSPLR	1674.75	A0A2T7PEF9	A0A2T7PEF9	2	47.915	0	0	0	0	0	36663
APDFLPSDFAK	1206.59	A0A2T7NSU2	A0A2T7NSU2	2	114.39	21671	42351	84006	116540	121840	157880
APDFVFYAPR	1181.59	A0A2T7P4R3	A0A2T7P4R3	2	93.467	13479	97197	0	36776	71652	45072
APEAVPCVYMMETIMEHIAK	2319.08	A0A2T7PJH9	A0A2T7PJH9	2;3	164.22	0	0	0	0	0	0
APEGTKPPLLVR	1276.75	A0A2T7NXB4	A0A2T7NXB4	2	87.942	12432	12134	22828	0	6521.2	0
APEIMLNSK	1001.52	A0A2T7PDR5	A0A2T7PDR5	2	60.892	0	0	24090	29962	26608	0
APEIMLNWMK	1231.61	A0A2T7NUC7	A0A2T7NUC7	2	88.181	11733	0	27158	0	0	0
APERPPLIELQNK	1503.84	A0A2T7PFF1	A0A2T7PFF1	2;3	92.707	175600	92697	297380	337720	514110	509150
APERPPLIELQNKK	1631.94	A0A2T7PFF1	A0A2T7PFF1	3	91.245	49649	23849	52436	44213	76538	84652
APFDLFENK	1079.53	A0A0A7HG21;A0A0A7HIQ8	A0A0A7HG21	2	99.305	0	23616	17808	0	0	0
APFDLFENKK	1207.62	A0A0A7HG21;A0A0A7HIQ8	A0A0A7HG21	2	99.855	0	20538	15870	0	23826	0
APFFGHFPGGLR	1301.67	A0A2T7PG15	A0A2T7PG15	2	77.072	0	0	0	27432	11117	0
APFTLEILAK	1101.64	A0A2T7PG15	A0A2T7PG15	2	90.761	0	0	0	0	0	0
APGDYLISIR	1103.6	A0A2T7NVN2	A0A2T7NVN2	2	175.51	3196800	1312700	1863500	1798300	2343600	2270600
APGLQIWR	939.529	A0A2T7NTC9	A0A2T7NTC9	2	122.54	622570	615740	753740	450130	824870	914500
APGMFVIR	889.484	A0A2T7PWY5	A0A2T7PWY5	2	72.355	0	0	0	0	0	0
APGSLQAQFIMNTILEHVAK	2167.15	A0A2T7PJH9	A0A2T7PJH9	2;3	269	0	0	0	0	0	0
APHEATIHFMPTLWFR	1952.97	A0A2T7PE30	A0A2T7PE30	2	45.183	0	0	0	43671	91484	67414
APHSAVIWGTADTEGDK	1753.83	A0A2T7P6G2	A0A2T7P6G2	2;3	130.78	0	0	0	0	0	0
APIAGSEEVR	1027.53	A0A2T7NUT6	A0A2T7NUT6	2	106.93	54205	40460	81609	67929	74462	68703
APIAGSEEVRK	1155.62	A0A2T7NUT6	A0A2T7NUT6	2	43.272	0	0	25017	0	0	0
APIRPDIVNFVHFEMLK	2025.09	A0A2T7NFX5	A0A2T7NFX5	3	119.58	75231	61697	66311	49214	116420	92503
APLAPQEAFDEQQQR	1726.83	A0A2T7NEF8	A0A2T7NEF8	2	80.623	0	0	6187.7	0	9656.4	0
APLLDWPYHDLR	1494.76	A0A2T7NK28	A0A2T7NK28	2	148.9	0	0	0	30061	49949	27832
APLTANTSFVIK	1260.71	A0A2T7PF42	A0A2T7PF42	2	119.94	93902	85573	45233	0	11863	14190
APLVSSPMDTVTESK	1560.77	A0A2T7NT31	A0A2T7NT31	2	152.23	27971	23991	33945	77298	43343	50975
APMVLGHEASAVVSK	1494.79	A0A2T7PWJ1	A0A2T7PWJ1	2;3	190.68	36582	54848	63620	93705	80160	81724
APPAPQVTGAQEMK	1423.71	A0A2T7PPL4	A0A2T7PPL4	2	72.327	0	36995	0	0	0	0
APQAALAQAR	995.551	A0A2T7PKZ5	A0A2T7PKZ5	2	51.864	0	0	0	0	0	0
APQDAADLIQSLER	1525.77	A0A2T7PXJ8	A0A2T7PXJ8	2	135.13	138120	70705	73029	52129	64575	61831
APQETYADIGGLDSQIQEIK	2175.07	A0A2T7NWK6	A0A2T7NWK6	2	112.06	0	0	0	72892	87367	91074
APQIGAVYER	1102.58	A0A2T7NVJ5	A0A2T7NVJ5	2	109.88	536100	119960	330780	46914	654030	342990
APRPQLFSDPER	1411.72	A0A2T7PEM0	A0A2T7PEM0	2;3	153.33	18175000	18787000	14775000	2790800	6627600	6301.2
APRPQLFSDPERGEESFFYR	2427.16	A0A2T7PEM0	A0A2T7PEM0	3;4	313.32	63408000	86592000	60563000	8736600	21642000	16728000
APSAGDAHSESLR	1296.61	A0A2T7PBS1	A0A2T7PBS1	2	121.96	0	0	0	30272	25330	21933
APSGEEMSDVLR	1289.59	A0A2T7PF21;A0A2T7PF32	A0A2T7PF21	2	156.57	135650	138310	172400	76060	128910	183280
APSGSLQELAR	1127.59	A0A2T7P387	A0A2T7P387	2	47.334	0	0	0	0	0	0
APSPETLYSALFALDTR	1850.94	A0A2T7NVD9	A0A2T7NVD9	2	76.196	0	0	0	0	0	0
APSTYMMNTYYNGIWR	1966.87	A0A2T7NM54	A0A2T7NM54	2	130.65	0	0	0	0	0	0
APTEGSGPQQDTSTGR	1587.71	A0A2T7PP59	A0A2T7PP59	2	70.598	0	0	0	0	0	0
APTPQEGIQR	1095.57	A0A2T7NIT6	A0A2T7NIT6	2	40.502	0	0	0	0	10382	0
APTVISMVGLPAR	1310.74	A0A2T7NVV2	A0A2T7NVV2	2	130.79	0	0	0	10336	23054	16623
APTVLELDVLTK	1297.75	A0A2T7P6U0	A0A2T7P6U0	2	142.71	0	0	0	0	28370	25728
APVAVHQLHHR	1263.69	A0A2T7NDH0	A0A2T7NDH0	2	154.71	0	0	0	41055	18603	32779
APWELLELR	1125.62	A0A2T7P6V1	A0A2T7P6V1	2	81.642	0	0	9212.5	0	0	0
APYAGEYVFHIK	1393.7	A0A2T7PZQ7	A0A2T7PZQ7	2	129.28	0	0	0	33107	0	0
APYIIENGR	1031.54	A0A2T7P854	A0A2T7P854	2	101.41	6684.6	330540	0	130490	0	0
APYQEYTDYLMK	1520.69	A0A2T7Q135	A0A2T7Q135	2	169.81	59112	56048	85754	164000	168730	132050
AQANGFEGPTIGVR	1415.72	A0A2T7PLT1	A0A2T7PLT1	2	165.09	40702	81164	93733	97203	57680	60797
AQAPASIGLVYR	1244.69	A0A2T7PE82	A0A2T7PE82	2	129.69	139110	246160	144000	42001	63629	57181
AQAQIAAR	827.461	A0A2T7NZ15	A0A2T7NZ15	2	100.67	94028	112650	107580	40921	104340	95478
AQDAPAAPAPEQELYK	1697.83	A0A2T7NCK2	A0A2T7NCK2	2	128.68	4891.2	13069	23826	0	13039	0
AQDVQPFLDFLAK	1490.78	A0A2T7PEG0	A0A2T7PEG0	2	159.44	73281	266450	193330	136860	227840	236390
AQEDIEEHLK	1210.58	A0A2T7PXJ8	A0A2T7PXJ8	2	70.389	0	0	15577	0	0	6383.6
AQEESQEAYDNEINQLK	2007.9	A0A2T7PP40	A0A2T7PP40	2	155.34	0	18731	0	0	0	0
AQEGKPVQVLGALIGQQK	1863.06	A0A2T7NDE6	A0A2T7NDE6	3	65.12	0	0	0	19331	6541.5	0
AQEILPTLVVGEVK	1494.87	A0A2T7P3Q2	A0A2T7P3Q2	2	112.95	0	15089	41603	81104	60177	49812
AQELLEGNK	1000.52	A0A2T7NM64	A0A2T7NM64	2	58.916	0	0	0	0	0	0
AQELLQFLEEGNR	1545.78	A0A2T7NNP0	A0A2T7NNP0	2	140.01	0	0	0	0	0	0
AQENLIFTEIETAVSR	1819.93	A0A2T7NUW5	A0A2T7NUW5	2	80.379	0	0	0	16335	18299	14350
AQEQMTLR	975.481	A0A2T7PWV0	A0A2T7PWV0	2	88.921	20514	0	37181	30892	69822	34767
AQFAKPGGDTIFGK	1435.75	A0A2T7PSQ9	A0A2T7PSQ9	2	64.266	21105	0	0	33343	22295	39177
AQFIQSAITLLR	1359.79	A0A2T7Q1I8	A0A2T7Q1I8	2	125.17	0	13717	0	21116	1260.6	0
AQFVTSSISLLR	1320.74	A0A2T7Q1F1	A0A2T7Q1F1	2	118.91	0	12327	31343	14532	11787	17717
AQFYLDEFR	1187.56	A0A2T7Q0V5	A0A2T7Q0V5	2	86.205	0	157770	58231	93656	78328	107740
AQFYYSAGFPLTVSPK	1774.89	A0A2T7PYM6	A0A2T7PYM6	2	98.865	0	0	0	17859	0	0
AQGLPWR	826.445	A0A2T7NEA9	A0A2T7NEA9	2	67.889	0	0	0	0	0	0
AQGPDGGLSASR	1114.54	A0A2T7PF69	A0A2T7PF69	2	68.548	0	0	0	0	0	0
AQGTLTFYSTHTYDWQGQFPANSPFK	2991.38	A0A2T7NWA8	A0A2T7NWA8	3	198.83	0	0	0	0	0	0
AQIQMDQMAADLAAER	1760.82	A0A2T7PZD1	A0A2T7PZD1	2	211.15	54880	139690	39403	184100	99478	85338
AQITNAIR	885.503	A0A2T7P204	A0A2T7P204	2	58.687	0	0	0	0	0	0
AQIWDTAGQER	1273.61	A0A2T7PSV4	A0A2T7PSV4	2	120.65	0	0	0	108870	0	53160
AQLEAERDNLAAALK	1611.86	A0A2T7PNC2	A0A2T7PNC2	2	96.313	20415	0	37592	50736	21707	0
AQLEPVGASR	1026.55	A0A2T7P4U8	A0A2T7P4U8	2	109.88	20695	27381	35524	50250	44942	32926
AQLGAGVR	770.44	A0A2T7NQX0;A0A2T7NQX3	A0A2T7NQX0	2	96.51	362620	163480	101340	422010	312940	1322200
AQLHTSDVMTSLR	1457.73	A0A2T7NL22	A0A2T7NL22	2	157.74	0	0	0	0	0	0
AQLLGFPTHAAYILDMR	1916	A0A2T7NRE0	A0A2T7NRE0	2;3	98.865	48382	49497	62034	16876	43448	65865
AQLNQGMVK	987.517	A0A2T7PDX8	A0A2T7PDX8	2	85.813	67930	34003	78153	105520	117340	137950
AQLQEVLDMDLIQQK	1770.92	A0A2T7P5S4	A0A2T7P5S4	2	214.78	84937	64926	75184	26016	47204	31875
AQLQIENLEWSDK	1572.78	A0A2T7PSG7	A0A2T7PSG7	2	78.864	0	0	0	0	0	0
AQLSVGSSSEVSLK	1390.73	A0A2T7NVN2	A0A2T7NVN2	2	171.2	348530	622980	513070	238010	932960	375800
AQLTYSPWIR	1233.65	A0A2T7PLN7	A0A2T7PLN7	2	83.358	0	0	0	0	0	0
AQNLETLQGLK	1213.67	A0A2T7NQK2	A0A2T7NQK2	2	94.66	130980	107370	78651	101690	105520	124150
AQNPDADMEVEDYDPVPEIIR	2415.09	A0A2T7NNH3	A0A2T7NNH3	2	116.95	202670	83831	309490	175790	292650	337530
AQQEFAQGVMR	1263.6	A0A2T7NFB1	A0A2T7NFB1	2	99.34	0	0	0	0	11695	0
AQQSMANAVSEK	1262.59	A0A2T7PBB5	A0A2T7PBB5	2	173.07	12371	12859	16047	61572	41648	37357
AQRPGIFR	943.535	A0A2T7NQX0;A0A2T7NQX3	A0A2T7NQX0	2	104.76	1476000	1019700	602750	0	4699500	3802.8
AQSLGIGQR	928.509	A0A2T7PN08	A0A2T7PN08	2	79.809	0	0	0	0	17620	0
AQTLAEELEFLK	1390.73	A0A2T7NL49	A0A2T7NL49	2	127.03	0	0	0	13726	41344	43229
AQTLESQQQESSQK	1590.75	A0A2T7PBB5	A0A2T7PBB5	2	277.1	0	0	0	58052	37643	0
AQTLGSAFEVQR	1305.67	A0A2T7NLR4	A0A2T7NLR4	2	223.96	0	0	98236	79420	66503	75142
AQTLHFER	1000.51	A0A2T7P4Z9	A0A2T7P4Z9	2	118.06	64033	16328	73569	98647	120830	131120
AQTLIDEGGDWDR	1474.67	A0A2T7NSR2	A0A2T7NSR2	2	30.068	0	0	0	0	0	0
AQTLIEEAESR	1245.62	A0A2T7PNC2	A0A2T7PNC2	2	164.31	0	0	0	39089	44730	37449
AQTLQGIAFPVSEEAQNGLAR	2199.13	A0A2T7NW05	A0A2T7NW05	2	151.18	81057	40360	110070	65437	97300	105150
AQTPFQDWENTELTVTHDGDHK	2568.15	A0A2T7NPA3	A0A2T7NPA3	3	204.42	123080	397280	197780	153130	452540	260690
AQTVDTDITR	1118.56	A0A2T7NHH6	A0A2T7NHH6	2	57.032	0	0	0	0	0	0
AQVDALR	771.424	A0A2T7NVS6	A0A2T7NVS6	2	61.494	0	0	0	0	0	0
AQVDMAGYITSVIER	1651.82	A0A2T7Q154	A0A2T7Q154	2	81.908	33556	0	0	49163	0	0
AQVDQTQWNDR	1359.62	A0A2T7NWA9	A0A2T7NWA9	2	295.35	56804	926080	43807	8895600	1321400	204380
AQVEEANDTIEALR	1557.76	A0A2T7Q1I2	A0A2T7Q1I2	2	264.98	393950	360000	265060	805820	599360	451640
AQVEEANDTIEALRR	1713.86	A0A2T7Q1I2	A0A2T7Q1I2	2	241.56	1033900	1233100	891600	2831300	1560500	1428600
AQVEVSEDLK	1116.57	A0A2T7NKG3	A0A2T7NKG3	2	101.82	351090	324880	227420	101150	121390	151970
AQVIQAYNNAR	1246.64	A0A2T7PQ64	A0A2T7PQ64	2	146.03	0	133100	0	36605	27233	0
AQVLELGLEAPK	1266.72	A0A2T7NPS2	A0A2T7NPS2	2	200.06	1070500	1745600	544230	3920700	2631000	4621500
AQVVSPSGSQEEALVQEVDDGQYAVR	2760.32	A0A2T7NVN2	A0A2T7NVN2	2;3	319.81	985540	739960	658960	1695500	2579000	1765600
AQYLNSLHEK	1201.61	A0A2T7NNQ2	A0A2T7NNQ2	2	114.39	45771	33526	40103	0	0	34061
AREAGLEVFAIGVGQSVSAEELHR	2524.3	A0A2T7PE87	A0A2T7PE87	3	113.13	27492	70704	34862	0	0	0
AREEYDTIR	1151.56	A0A2T7NM71	A0A2T7NM71	2	70.389	0	0	0	92571	60467	78320
AREQHESAIIEALR	1621.85	A0A2T7PWY3	A0A2T7PWY3	3	112.95	0	0	0	0	0	0
ARFEELNADLFR	1479.75	A0A2T7PV73	A0A2T7PV73	2	162.21	765640	748920	917980	0	904260	351430
ARFGASLTLVHTMK	1530.83	A0A2T7P280	A0A2T7P280	3	71.896	0	0	0	0	29788	15960
ARGDQVYEYQK	1355.65	A0A2T7PF55	A0A2T7PF55	2	163.43	2738500	2451300	1586400	515550	868790	843670
ARLENSFNTLQTR	1548.8	A0A2T7NYF0	A0A2T7NYF0	3	83.775	0	0	0	0	0	0
ARPQLLAGLR	1093.67	A0A2T7NH15	A0A2T7NH15	2	105.81	0	21305	18224	0	0	51670
ARQQIVAGR	997.578	A0A2T7NYK7	A0A2T7NYK7	2	117.18	0	27915	0	20911	39830	47533
ARVEGAGQASSVQEHASVVVETVTK	2538.3	A0A2T7NVN2	A0A2T7NVN2	3;4	103.04	236020	348910	199980	421890	470890	520810
ARVFAGFLLHGIGTSAEVR	2000.1	A0A2T7PFG7	A0A2T7PFG7	3	159.83	3351100	4415300	3049100	477280	1072600	1054900
ASAADMLPSIPAQAGQQAAASR	2111.04	A0A2T7PVG5	A0A2T7PVG5	2	129.82	0	0	0	0	0	0
ASAETEPAWK	1088.51	A0A2T7NTE8	A0A2T7NTE8	2	163.2	11987	0	0	38342	22597	42991
ASAFNSWFENAEEDLTDPVR	2297.02	A0A2T7NLR4	A0A2T7NLR4	2	94.119	0	0	0	0	0	3407.9
ASAGNPIVYFDVK	1379.71	A0A2T7PMU8	A0A2T7PMU8	2	106.11	0	0	0	0	0	0
ASASTEEAWK	1078.49	A0A2T7NSH0	A0A2T7NSH0	2	115.86	19701	0	25104	47307	44547	62330
ASATQDENALVER	1402.67	A0A2T7NNX3	A0A2T7NNX3	2	135.28	0	0	0	0	0	0
ASAYYYADLIK	1276.63	A0A2T7PCL9	A0A2T7PCL9	2	146.88	0	508970	0	1152900	84463	4261
ASCEADGAHLFHFK	1588.71	A0A2T7PEK0	A0A2T7PEK0	2	136.94	37478	0	0	0	0	0
ASCNDEVHSLFSR	1520.67	A0A2T7PC41	A0A2T7PC41	2	130.71	0	0	0	162940	65178	71007
ASDAGWGIAQSDVALLNQR	1970.98	A0A2T7P134	A0A2T7P134	2	127.07	0	0	0	0	14439	14241
ASDFICQIK	1080.53	A0A2T7NTC9	A0A2T7NTC9	2	141.93	119500	34485	165290	259390	316130	342550
ASDGWIYLSGSFTVPK	1726.86	A0A2T7NYY1	A0A2T7NYY1	2	97.594	0	0	0	0	0	0
ASDPESVNVIDTYQYPFSK	2159.01	A0A2T7NI49	A0A2T7NI49	2	326.36	0	0	0	149810	10468	0
ASDPIAHPACDFGDLEK	1841.83	A0A2T7P5U1	A0A2T7P5U1	2	79.235	0	0	0	81382	0	0
ASDTDIYTSVNTFTLTPVSR	2187.07	A0A2T7PS52	A0A2T7PS52	2	208.01	174130	0	335190	67459	150250	407280
ASDVTTASYVLQTLLQTR	1966.04	A0A2T7PNX7	A0A2T7PNX7	2	271.8	16861	102990	106400	0	45038	0
ASDVVSDLSYLRPK	1548.81	A0A2T7PWN0	A0A2T7PWN0	2	145.95	0	0	0	0	0	0
ASEDNGNADDTLLLTVVTR	2002.98	A0A2T7PE30	A0A2T7PE30	2	214.41	0	0	0	151770	145960	58190
ASEEGDFVIVGLHTDPIVNR	2167.09	A0A2T7Q192	A0A2T7Q192	2	18.396	0	0	0	0	0	0
ASEEILSSGR	1047.52	A0A2T7PJL1	A0A2T7PJL1	2	170.95	0	0	0	257690	0	0
ASEGATVLDDVAGAVQPK	1726.87	A0A2T7NFV7	A0A2T7NFV7	2	323.54	343230	491610	585610	593070	728860	846830
ASEPYDVIIIMTDHR	1758.86	A0A2T7NMR3	A0A2T7NMR3	2	115.05	180470	127330	0	90473	0	0
ASEWSLDTPDWTGR	1619.72	A0A2T7PTZ0	A0A2T7PTZ0	2	112.93	0	0	0	0	0	0
ASFDYNDKVDGVVDNK	1784.82	A0A2T7NXQ5	A0A2T7NXQ5	2	97.949	0	111190	0	0	0	0
ASFLHGILSSEIPK	1497.82	A0A2T7Q089	A0A2T7Q089	2	163.59	0	0	18574	0	0	0
ASFLHGILSSEIPKDDLR	1997.06	A0A2T7Q089	A0A2T7Q089	2;3	93.026	38278	0	8394.2	0	0	0
ASFNNPDR	919.415	A0A2T7NQ24	A0A2T7NQ24	2	84.368	30800	0	48123	0	23040	0
ASFTLHSAIHQARPDIR	1919.01	A0A2T7PB03	A0A2T7PB03	3	79.795	0	0	0	0	11153	20108
ASGDVELLQLR	1199.65	A0A2T7PTE6	A0A2T7PTE6	2	241.61	7249800	773620	516650	227670	405720	494330
ASGEVTLTADQK	1218.61	A0A2T7NPA8	A0A2T7NPA8	2	164.31	0	0	41568	74999	100940	95777
ASGNFFGPVVETQFGVLPKPPEQLIQEGSGADIVSIR	3883.02	A0A2T7NQ84	A0A2T7NQ84	4	94.517	0	0	0	0	0	0
ASGNKDEFLIEGNDIELVSR	2205.09	A0A2T7PNT0	A0A2T7PNT0	2;3	122.94	0	0	40021	22117	68896	40643
ASGSGEYEITSEIEAEGYK	2018.9	A0A2T7NNY6	A0A2T7NNY6	2	37.886	0	0	0	0	20241	0
ASGSGEYEITSEIEAEGYKR	2175	A0A2T7NNY6	A0A2T7NNY6	3	114.5	0	0	0	0	14301	29233
ASGVNPVDTYIR	1290.66	A0A2T7NM74	A0A2T7NM74	2	55.754	17814	0	34365	0	0	0
ASHAPSTSAVDSK	1256.6	A0A2T7NRY6	A0A2T7NRY6	2	139.78	50670	33939	57425	59187	65637	68872
ASIASAVYEMPEYPIEQK	2024.98	A0A2T7P1C7	A0A2T7P1C7	2	94.507	0	0	0	7552.2	26541	0
ASIDAYDNFDNISLAQR	1911.9	A0A2T7PDX8	A0A2T7PDX8	2	223.03	129330	130010	139390	164900	155860	180560
ASIEAEIRYEK	1307.67	A0A2T7NNH3	A0A2T7NNH3	2	103.87	0	0	0	0	0	0
ASIGAGFIYPLVGK	1391.78	A0A2T7NZA8	A0A2T7NZA8	2	101.82	0	0	0	0	0	0
ASIHEIVLVGGSTR	1437.79	A0A2T7PV73	A0A2T7PV73	2;3	204.34	311760	323480	443920	378930	679660	182560
ASINVDDAFFTLAR	1538.77	A0A2T7PT04	A0A2T7PT04	2	191.95	0	0	0	33012	15250	21760
ASLAMFDQMMSK	1358.6	A0A2T7NIM5	A0A2T7NIM5	2	86.243	0	0	0	0	0	0
ASLAQITAR	929.529	A0A2T7NM64	A0A2T7NM64	2	122.44	58566	41918	0	49530	54182	48957
ASLAYMAYASYFHR	1649.77	A0A2T7P849	A0A2T7P849	2	196.44	112690	184990	0	238390	154690	721490
ASLDHTINGPLTLVFP	1693.9	A0A2T7P9E6	A0A2T7P9E6	2	88.734	0	28584	0	0	1492.7	0
ASLELLTTLENR	1358.74	A0A2T7PFP4;A0A2T7PFP9	A0A2T7PFP4	2	90.142	0	0	0	71882	0	22234
ASLHELYITGAK	1301.7	A0A2T7NNZ9	A0A2T7NNZ9	2	126.29	97701	55062	124430	122200	201630	173720
ASLIDAVEAATK	1187.64	A0A2T7PEM5	A0A2T7PEM5	2	106.35	36414	0	137680	0	39515	0
ASLIDAVEAATKR	1343.74	A0A2T7PEM5	A0A2T7PEM5	2	62.705	0	0	0	0	0	0
ASLIGDMFLR	1121.59	A0A2T7NC07	A0A2T7NC07	2	40.502	0	0	0	0	0	0
ASLISPNPMQFASIFR	1777.92	A0A2T7PES2	A0A2T7PES2	2	108.91	6270.8	11956	8282.7	0	7676.9	0
ASLLQAETK	959.529	A0A2T7PYM6	A0A2T7PYM6	2	69.716	0	0	0	0	0	0
ASLNANYGGDGTK	1266.58	A0A2T7PCC4	A0A2T7PCC4	2	236.42	3068200	1864600	3009600	2009100	3169400	3678100
ASLPMSVSQGIPVNTQPVPIK	2162.18	A0A2T7PMK9;A0A2T7PMJ9	A0A2T7PMK9	2	81.578	0	0	0	0	0	34416
ASLSAALADFNQLAALDK	1817.95	A0A2T7NLR4	A0A2T7NLR4	2	290.87	100210	32018	44123	53679	91819	100950
ASLVTGSNLEPNAAGQR	1683.85	A0A2T7NZ22	A0A2T7NZ22	2	106.97	0	0	0	13150	0	0
ASMEEAVFLTLNK	1451.73	A0A2T7PEK9;A0A2T7NCE6;A0A2T7NAV0;A0A2T7NCE9	A0A2T7PEK9	2	211.68	103750	113410	115600	0	0	0
ASMHGQSIQETELTPAQR	1982.95	A0A2T7PSF5	A0A2T7PSF5	2;3	141.88	0	54586	0	21139	29829	0
ASMIWIIGEYAER	1537.76	A0A2T7PI63	A0A2T7PI63	2	71.896	0	0	6706.8	6633.1	12311	4601.8
ASMTPPSFAEK	1164.55	A0A2T7PXJ8	A0A2T7PXJ8	2	117.3	30267	21365	15459	0	30081	26733
ASNDPVYK	892.429	A0A2T7NMW6	A0A2T7NMW6	2	72.492	0	0	0	0	0	0
ASNEGGSTTQSVGLR	1462.7	A0A2T7NK28	A0A2T7NK28	2	277.54	51558	48278	38061	88715	153030	106340
ASNLVPGDIVEVSVGDK	1697.88	A0A2T7PDS6	A0A2T7PDS6	2	87.727	0	0	12964	0	57513	62021
ASNLVPGDIVEVSVGDKVPADIR	2349.25	A0A2T7PDS6	A0A2T7PDS6	3	53.44	70947	0	0	0	0	35357
ASNLVTDLQQR	1243.65	A0A2T7PET8	A0A2T7PET8	2	111.61	0	0	0	76551	110010	0
ASNSDSNWDNFAR	1482.61	A0A2T7PM30	A0A2T7PM30	2	62.705	0	0	5052.5	0	0	0
ASNVSQAVEHIR	1309.67	A0A2T7P8G2	A0A2T7P8G2	2	188.6	0	0	0	0	0	0
ASNYTVLERPTLVFQGISEQVNR	2620.36	A0A2T7PJH9	A0A2T7PJH9	3	144.42	0	0	0	0	0	0
ASPDQLALLK	1054.6	A0A2T7PR55	A0A2T7PR55	2	63.397	64263	67668	0	0	0	0
ASPDVIPMGEWTSR	1544.73	A0A2T7PKF1	A0A2T7PKF1	2	55.578	0	0	0	14531	21397	0
ASPSPSIPDILAR	1322.72	A0A2T7P4V4	A0A2T7P4V4	2	41.824	0	0	14360	0	23645	15047
ASPVPQESGAGDDNR	1498.66	A0A2T7NFV7	A0A2T7NFV7	2	141.88	161730	143170	183230	97271	141270	152740
ASQLNTWIGLK	1229.68	A0A2T7PM53	A0A2T7PM53	2	40.386	0	0	9258.3	0	0	0
ASQNFRPNVLVEYSGEEK	2066.01	A0A2T7PKJ9	A0A2T7PKJ9	3	110.06	0	0	0	0	18058	0
ASQQTLLQTIASEGK	1573.83	A0A2T7NEG3	A0A2T7NEG3	2	57.042	38611	384780	89773	0	0	0
ASQTQGIQQLLQAEK	1641.87	A0A2T7NMT4	A0A2T7NMT4	2	285.55	98080	101990	138090	40913	117580	97881
ASQTQGIQQLLQAEKK	1769.96	A0A2T7NMT4	A0A2T7NMT4	2	131.48	0	0	3768.4	0	0	0
ASRPELPYGYLGPQSK	1761.9	A0A2T7PCC4	A0A2T7PCC4	2	192.68	7103300	6385200	6957500	4947900	7607200	9713400
ASSAQSTSPVFGK	1265.63	A0A2T7Q1G0	A0A2T7Q1G0	2	248.69	1257300	431710	593520	865980	1268700	518630
ASSCPDMPQPCGGDR	1633.63	A0A2T7PQ48	A0A2T7PQ48	2	123.92	0	0	0	338140	0	0
ASSDGDVEQLSR	1262.57	A0A2T7PWH0	A0A2T7PWH0	2	250.16	92563	121660	133440	236080	152950	202430
ASSDPGDDSLYPIAVLIDELR	2245.11	A0A2T7P0L9	A0A2T7P0L9	2	98.328	0	0	0	0	2547.8	0
ASSDYVCIDDSMEVR	1745.72	A0A2T7NX97	A0A2T7NX97	2	44.598	0	0	0	0	16661	0
ASSFAIQYMNGNTAGTAVTAR	2130.02	A0A2T7P4R9	A0A2T7P4R9	2	119.55	0	0	0	0	19532	0
ASSGDTATELK	1078.51	A0A2T7PY15	A0A2T7PY15	2	65.933	0	0	0	0	16400	0
ASSGWNEVDLR	1232.58	A0A2T7PHW4	A0A2T7PHW4	2	66.664	0	0	0	0	0	0
ASSIEATAYSLLVFSK	1685.89	A0A2T7NKA5	A0A2T7NKA5	2	154.09	34694	35474	1893.5	30989	15848	25133
ASSIHIIR	895.524	A0A2T7NVG2	A0A2T7NVG2	2	126.2	0	0	0	90683	68821	59959
ASSIVVSGTPIR	1185.67	A0A2T7PGC4	A0A2T7PGC4	2	159.11	29868	42099	48357	17580	47159	41463
ASSLSLSTSSFGTSLYK	1734.87	A0A2T7NB98	A0A2T7NB98	2	106.47	0	0	0	0	0	0
ASSLSQSVTSFGASLYR	1759.87	A0A2T7NB65	A0A2T7NB65	2	290.23	3354700	1813800	1528100	8952500	10434000	11738000
ASSLSQSVTSFGDSLYR	1803.86	A0A2T7NB71	A0A2T7NB71	2	115.79	0	0	0	0	0	28582
ASSQYGNIEASTR	1382.64	A0A2T7NQ08	A0A2T7NQ08	2	80.623	0	0	0	0	0	0
ASSTVEVDPDAMEK	1477.66	A0A2T7PZW2	A0A2T7PZW2	2	92.445	0	3575.8	2052.2	2654.1	0	0
ASSWAETDFVRPK	1492.73	A0A2T7PCP3	A0A2T7PCP3	2	138.23	0	0	0	0	0	0
ASTEIVENSTNHHGATSGVGK	2094.99	A0A2T7NY98	A0A2T7NY98	3	77.347	0	0	0	0	0	0
ASTLTPGTPVTQQMTPR	1784.91	A0A2T7P059	A0A2T7P059	2	111.38	0	0	0	0	0	0
ASTTSMTSVPK	1108.54	A0A2T7PKJ4	A0A2T7PKJ4	2	39.039	0	0	0	0	0	0
ASTVLETIK	960.549	A0A2T7NVJ3	A0A2T7NVJ3	2	88.921	19404	24167	37960	13159	0	17359
ASVAMFLVSR	1079.58	A0A2T7PBS1	A0A2T7PBS1	2	99.855	0	0	0	28509	0	18583
ASVELTAMFDSIQR	1566.77	A0A2T7PFH2	A0A2T7PFH2	2	153.33	0	0	10407	24059	56433	19353
ASVFIQPDR	1031.54	A0A2T7PNX7	A0A2T7PNX7	2	84.368	0	0	229640	46489	96193	22250
ASVGDFDSKR	1080.52	A0A2T7NGU2	A0A2T7NGU2	2	60.892	0	0	0	0	0	0
ASVHIKIPK	991.618	A0A2T7P5R5;A0A2T7P5U1	A0A2T7P5U1	2	69.716	69064	0	51585	33569	9069.9	79921
ASVIGVVEQK	1028.59	A0A2T7PQ70	A0A2T7PQ70	2	88.181	0	0	0	71538	95576	57292
ASVMTSDSDQR	1195.51	A0A2T7P568	A0A2T7P568	2	127.94	13357	54447	50479	84213	40909	54972
ASVNSGTSEISFEPQSGGR	1908.88	A0A2T7PZ98	A0A2T7PZ98	2	207.41	0	146130	0	409760	127990	0
ASVPTHGTVWVAK	1351.72	A0A2T7PP59	A0A2T7PP59	2	79.889	0	0	0	0	0	0
ASVSYHIANLLEK	1443.77	A0A2T7PFH2	A0A2T7PFH2	2	216.53	58078	110140	110730	254560	174660	127510
ASVTVPDSNGPER	1327.64	A0A2T7NEC1	A0A2T7NEC1	2	85.821	0	37537	35712	68179	39440	38973
ASWIGYAMAYHLLK	1622.83	A0A2T7PPB5	A0A2T7PPB5	2	83.438	0	0	0	0	0	0
ASYFSQVDEVR	1299.61	A0A2T7NQK2	A0A2T7NQK2	2	179.31	0	0	0	75502	72177	79977
ASYLEVYTDNGWEFEPGPLR	2342.09	A0A2T7P3H8	A0A2T7P3H8	2	67.838	0	0	0	0	0	0
ASYVSVAMDNR	1211.56	A0A2T7P9E6	A0A2T7P9E6	2	142.56	0	33971	0	34838	0	0
ATAGPYIASSTVK	1264.67	A0A2T7NH69	A0A2T7NH69	2	66.664	0	0	19649	16256	16072	25574
ATAGVSEEFSR	1152.54	A0A2T7PWY8	A0A2T7PWY8	2	104.39	70382	62357	56405	53340	51071	61339
ATALFGSSAGR	1036.53	A0A2T7PG34	A0A2T7PG34	2	158.57	29531	0	42013	29190	46830	41039
ATALGYSTQNGGRPNASK	1791.89	A0A2T7PE42	A0A2T7PE42	2	93.649	66601	32980	74066	0	0	0
ATALSPQVTLSMSQDVPLVVEYK	2475.29	A0A2T7PZL1	A0A2T7PZL1	2	38.656	5594	8969.8	23773	0	0	0
ATAQLLER	900.503	A0A2T7NZW0	A0A2T7NZW0	2	79.809	0	0	0	0	0	0
ATATNYGNSLLSVQLLIK	1905.06	A0A2T7NYU0	A0A2T7NYU0	2	129.53	0	0	0	0	0	2163.2
ATCSLHHVTHLLQK	1643.86	A0A2T7P2C7	A0A2T7P2C7	2;3	128.97	0	0	0	49116	99295	70754
ATDAVYQGPGTLELVFTPASGGQQQK	2662.32	A0A2T7PFS0	A0A2T7PFS0	3	24.457	0	0	0	0	0	0
ATDFVVPGPGK	1086.57	A0A2T7PJ19	A0A2T7PJ19	2	81.163	0	22308	60184	73764	65750	81049
ATDPVNEEAK	1072.5	A0A2T7PM76	A0A2T7PM76	2	63.397	0	0	11252	45067	49534	20656
ATDTREDLEGNVK	1446.7	A0A2T7NAY4	A0A2T7NAY4	2	108.2	290700	217990	179600	597210	346180	302980
ATDVDNQDPLTPEEVIK	1882.92	A0A2T7NCQ3	A0A2T7NCQ3	2	96.27	0	0	20436	0	22509	0
ATEAQFPEAWAAQSLPLLK	2070.08	A0A2T7P9M0	A0A2T7P9M0	2	82.822	0	0	0	0	0	0
ATEGGPWPNTK	1156.55	A0A2T7PBA5	A0A2T7PBA5	2	99.34	0	0	0	0	24761	0
ATEGPIVADK	999.524	A0A2T7NL99	A0A2T7NL99	2	85.716	0	0	0	0	27754	27927
ATENWDEPASAVAEAMAEIK	2131.97	A0A2T7NLZ0	A0A2T7NLZ0	2	139.5	64567	37238	39068	38645	103980	44625
ATEYTDLGYVTEFR	1663.77	A0A2T7PLX3	A0A2T7PLX3	2	126.21	0	64430	0	0	0	0
ATFDAYDENK	1172.5	A0A2T7PHF0	A0A2T7PHF0	2	158.37	38802	348230	20800	188470	64389	0
ATFDAYDENKDGK	1472.64	A0A2T7PHF0	A0A2T7PHF0	2	110.52	0	52044	0	0	0	0
ATFDAYDENKDGQLSALELEHILK	2719.33	A0A2T7PHF0	A0A2T7PHF0	3	90.806	0	0	0	0	0	0
ATFDQLSPEESK	1350.63	A0A2T7NAN2	A0A2T7NAN2	2	92.445	57788	35512	3582	0	24393	0
ATFDVTMVAPQDR	1449.69	A0A2T7Q017	A0A2T7Q017	2	172.1	137150	214150	234320	32904	89454	105900
ATFEAYDDNKDDK	1530.65	A0A2T7PHF0	A0A2T7PHF0	2	257.66	0	191220	0	40814	19024	0
ATFEAYDDNKDDKLSVLEIENIR	2697.31	A0A2T7PHF0	A0A2T7PHF0	3	145.34	0	138330	0	0	0	0
ATFFVSGLAETNFIMVK	1873.96	A0A2T7NR91	A0A2T7NR91	2	178.52	0	0	0	0	8984.2	0
ATFFVVGASEGTR	1340.67	A0A2T7PPI7	A0A2T7PPI7	2	103.69	99629	102950	103970	71439	47336	75127
ATFLSTLSVQTGVK	1450.8	A0A2T7P2A7	A0A2T7P2A7	2	147.19	123300	0	96787	0	0	0
ATFNAYDTNK	1143.52	A0A2T7PHF6	A0A2T7PHF6	2	83.358	0	10630	0	0	0	0
ATFNAYDTNR	1171.53	A0A2T7PHF6	A0A2T7PHF6	2	132.39	76749	242610	48774	0	58478	13284
ATFNAYDTNRDGK	1471.67	A0A2T7PHF6	A0A2T7PHF6	2	76.255	0	0	0	0	0	0
ATFTPSCDR	1053.45	A0A2T7NJG7	A0A2T7NJG7	2	88.921	0	0	0	26247	0	0
ATFTPSCDRHDVCYR	1883.8	A0A2T7NJG7	A0A2T7NJG7	3	43.306	0	0	0	0	0	0
ATFTTITGALQQYAK	1612.85	A0A2T7Q0P9	A0A2T7Q0P9	2	92.445	6545.2	0	0	14928	0	11622
ATFVSVLSVQTGVK	1434.81	A0A2T7P2A5	A0A2T7P2A5	2	99.174	0	46465	0	0	0	0
ATGDVSYLR	980.493	A0A2T7PPI0	A0A2T7PPI0	2	137.88	0	84879	0	227500	36940	0
ATGEPPVAMGSVAVFAIK	1743.92	A0A2T7PJK7	A0A2T7PJK7	2	243.29	0	0	0	1061900	0	0
ATGEPPVAMSSSALFAIK	1775.91	A0A2T7PJI6	A0A2T7PJI6	2	209.7	0	0	0	26869	0	0
ATGEPTVPLSSVAVFAIK	1785.99	A0A2T7PJI8	A0A2T7PJI8	2	187.47	0	44903	3268.2	774970	100930	45302
ATGGSYVITQK	1123.59	A0A2T7PC92	A0A2T7PC92	2	74.424	15512	13124	36967	6108.6	27496	43190
ATGLPAATSFK	1062.57	A0A2T7PRQ9	A0A2T7PRQ9	2	44.57	0	0	0	0	40435	0
ATGNALEVALQK	1213.67	A0A2T7PZW7	A0A2T7PZW7	2	176.45	110520	52417	59087	88404	100180	89730
ATGQMTSDLAIR	1262.63	A0A2T7PNZ9	A0A2T7PNZ9	2	108.4	0	3605	0	0	0	0
ATGTLYTYPK	1113.57	A0A2T7NX35	A0A2T7NX35	2	60.892	0	0	0	0	0	0
ATHAAFTSLVDK	1259.65	A0A2T7P0U8	A0A2T7P0U8	2	103.69	0	0	0	8041.1	0	0
ATHVYSEASR	1119.53	A0A2T7NEA9	A0A2T7NEA9	2	131.22	0	0	0	17741	0	18129
ATIAELNAELSK	1258.68	A0A2T7NLS5	A0A2T7NLS5	2	219.93	894990	445720	887910	257760	243910	798300
ATIIEPEDVVSAFLR	1658.89	A0A2T7P260	A0A2T7P260	2	257.01	751620	344530	625120	352690	446500	253690
ATIIQQQSSNISHPTSGSVAIPAVLR	2674.44	A0A2T7PSF5	A0A2T7PSF5	3	128.39	0	27752	0	52954	62242	0
ATIISEHQAK	1096.59	A0A2T7PQL2	A0A2T7PQL2	2	72.042	0	0	0	0	9233.4	0
ATINLQYGSNK	1207.62	A0A2T7P1M7	A0A2T7P1M7	2	241.63	334680	167570	429900	892490	629330	594400
ATKDELACVYAALILADDQVAVTAEK	2777.42	A0A2T7PG58	A0A2T7PG58	3	89.913	0	0	0	0	7522.4	0
ATLDGGDVLFTGK	1292.66	A0A2T7NM71	A0A2T7NM71	2	129.69	110550	134030	122390	101420	71061	102130
ATLETLNFDNK	1264.63	A0A2T7PV30	A0A2T7PV30	2	132.39	0	0	0	23887	0	6007.2
ATLFITAIEDR	1248.67	A0A2T7PKS7	A0A2T7PKS7	2	174.8	104740	134920	183250	101730	112850	127410
ATLNITCFDVEYK	1572.75	A0A2T7NVL7	A0A2T7NVL7	2	202.72	0	0	0	201200	165630	130570
ATMFQAIQEDSR	1395.65	A0A2T7PN51	A0A2T7PN51	2	101.45	0	0	0	0	21392	11792
ATMLAIPLKK	1084.67	A0A2T7PRN0	A0A2T7PRN0	2	121.67	102850	144930	121500	56753	80582	104620
ATMPCGCTSTNGSCDR	1773.65	A0A2T7Q1J1	A0A2T7Q1J1	2	102.26	0	0	0	27854	13223	28337
ATMSLKAALSDLQK	1475.8	A0A2T7PFG7	A0A2T7PFG7	2	144.51	89218	306500	124410	0	31767	51446
ATNEVIDAIQGHVTLVELMTR	2309.2	A0A2T7NQ34	A0A2T7NQ34	3	122.13	26518	29552	18289	12270	21314	13756
ATNGVVLATEK	1101.6	A0A2T7PR20	A0A2T7PR20	2	79.889	0	0	0	20264	16167	21165
ATNNQQYLSQAK	1364.67	A0A2T7PQ48	A0A2T7PQ48	2	236.23	20500	461380	0	1420800	340180	43328
ATNVVFQAHHVSR	1464.76	A0A2T7Q0G3	A0A2T7Q0G3	2	198.33	0	0	7338.1	28279	34143	46515
ATPEPPSGTGATTVAFYSPTR	2107.02	A0A2T7NIL2	A0A2T7NIL2	2	159.83	132070	98006	248920	78790	125230	212180
ATPNDVLGAYTITNR	1604.82	A0A2T7PE30	A0A2T7PE30	2	188.88	114480	99736	59094	395810	406260	233430
ATPQQYNQLQAPLSTINVHIR	2391.27	A0A2T7PY79	A0A2T7PY79	3	75.969	0	0	0	0	0	0
ATPSITVADCTAK	1333.65	A0A2T7PT85;A0A2T7PTA1	A0A2T7PT85	2	129.69	0	0	0	227360	26549	0
ATPSLTVDQCTAK	1390.68	A0A2T7PT84	A0A2T7PT84	2	168.69	0	0	0	1195300	0	97915
ATPTTAVPKPAEPIK	1519.86	A0A2T7Q1G0	A0A2T7Q1G0	2	133.49	171500	154890	0	0	0	0
ATQAHTSIDTAANDMK	1673.77	A0A2T7PSF5	A0A2T7PSF5	2;3	171.51	66146	109770	78767	108970	87601	68556
ATQFTSIR	922.487	A0A2T7P448	A0A2T7P448	2	53.878	0	0	0	0	0	0
ATQGGQVGITLNMPAWSVPADPSYPDDVMAQDR	3486.62	A0A2T7PCL9	A0A2T7PCL9	3	102.08	0	10637	0	43674	0	0
ATQLDPTNITFYSNR	1739.85	A0A2T7NZM9	A0A2T7NZM9	2	162.52	118010	134950	160670	144680	134460	161050
ATQQGQVGITLDSEWYEPK	2149.03	A0A2T7PCV6	A0A2T7PCV6	2	216.38	0	0	0	53351	0	0
ATQQNVEELER	1315.64	A0A2T7Q1I2	A0A2T7Q1I2	2	240.82	1126800	948170	808080	2515000	1599200	1477400
ATQTGAITIIGGGDTATCAAK	1976.98	A0A2T7PP50	A0A2T7PP50	2	208.89	92123	0	69167	669810	434570	250200
ATQVPEEANLAHEAGISVFAVAVGIK	2620.39	A0A2T7Q0W0	A0A2T7Q0W0	3	80.389	9800.4	23522	0	0	5761.3	3995.5
ATQVPEEANLAHEAGISVFAVAVGIKDEK	2992.55	A0A2T7Q0W0	A0A2T7Q0W0	3	184.71	84975	200110	154350	55627	104150	145510
ATSATADQAQAIIDDK	1617.78	A0A2T7PK57	A0A2T7PK57	2	190.37	13084	25094	26209	17630	26113	18344
ATSGLGSPVYDTWTR	1609.77	A0A2T7Q1H3	A0A2T7Q1H3	2	186.27	124900	538050	211630	12277	22905	86689
ATSGLGSPVYNAWMR	1608.77	A0A2T7Q1J1	A0A2T7Q1J1	2	253.1	632510	789920	213530	515070	1495000	880180
ATSLWIDLLPR	1283.72	A0A2T7PTW4	A0A2T7PTW4	2	81.099	0	0	0	0	0	0
ATSNKPLDALK	1156.65	A0A2T7PNX7	A0A2T7PNX7	2	156.57	12437	45290	102540	18710	65942	0
ATSNVFAMFDQAQIQEFK	2073.98	A0A2T7NPT5	A0A2T7NPT5	2	144.38	0	20104	2457.8	71492	30994	42659
ATSPHQETVPK	1193.6	A0A2T7NY81	A0A2T7NY81	2	127.93	253360	2138000	294450	16327	0	17630
ATSQMVTNPEDPGK	1473.68	A0A2T7PW35	A0A2T7PW35	2	87.573	0	0	0	0	0	0
ATSTSALSGAGVLR	1289.69	A0A2T7NFF9	A0A2T7NFF9	2	136.94	0	16549	23373	27688	27770	15497
ATSYYTASIR	1131.56	A0A2T7NF09;A0A2T7NF56;A0A2T7NF22	A0A2T7NF09	2	60.892	0	13219	529530	50962	31988	68986
ATTAFLVANEK	1163.62	A0A2T7NB36	A0A2T7NB36	2	127.94	45913	35775	55760	66361	56213	53493
ATTDNEEAAAASR	1305.58	A0A2T7P568	A0A2T7P568	2	216.53	33250	87002	145050	38797	36789	46451
ATTEEIIGPK	1057.57	A0A2T7P3M8	A0A2T7P3M8	2	48.157	0	0	0	0	0	0
ATTFHFSK	937.466	A0A2T7NUD4	A0A2T7NUD4	2	129.56	0	0	9645.2	16613	14947	0
ATTHEEVLLVGER	1452.76	A0A2T7NX70	A0A2T7NX70	2	119.94	118360	179280	179180	0	10576	73390
ATTIADQAGAPLLVAPVMSK	1953.06	A0A2T7PK17	A0A2T7PK17	2	218.9	111460	48782	116250	212420	181090	271560
ATTIEVADGNAFHEAIASVR	2071.03	A0A2T7NKR3	A0A2T7NKR3	2	105.19	294320	410850	480260	6852.7	43789	37914
ATTLSAVDER	1061.54	A0A2T7NF31	A0A2T7NF31	2	88.181	82206	145330	169010	0	0	56025
ATTMQGPQVDQEQFQK	1834.85	A0A2T7NCZ9	A0A2T7NCZ9	2	273.81	1271900	373600	305060	289720	742620	370400
ATTQWVDGTAK	1176.58	A0A2T7PJI6	A0A2T7PJI6	2	104.39	0	39184	0	32026	0	0
ATTQWVDGTVK	1204.61	A0A2T7PJI4	A0A2T7PJI4	2	138.23	0	207040	0	660950	106750	28428
ATTQWVDIIVR	1300.71	A0A2T7PJI8	A0A2T7PJI8	2	106.35	0	0	0	17858	42685	0
ATTQWVDLIVNVVSR	1699.93	A0A2T7PJK7	A0A2T7PJK7	2	220.34	0	39388	0	266720	46269	9405.9
ATTTYLPTSLR	1222.66	A0A2T7PNY6	A0A2T7PNY6	2	109.88	0	0	0	0	0	0
ATVAAFAASEGHAHPR	1591.79	A0A2T7PL24	A0A2T7PL24	2	78.864	0	0	0	0	0	0
ATVAAIYEPPQK	1286.69	A0A2T7Q0N6	A0A2T7Q0N6	2	72.365	0	0	0	0	0	0
ATVEEQVAEMK	1233.59	A0A2T7P6D6	A0A2T7P6D6	2	187.1	0	236280	0	235250	93388	20287
ATVNYFSIQGDVHSNLR	1919.95	A0A2T7P5D8	A0A2T7P5D8	2	40.53	0	24736	0	0	0	0
ATVPNLVVIVTDGESNINPQETLPEAAR	2946.53	A0A2T7Q0V5	A0A2T7Q0V5	3	387.3	72408	330360	137540	57265	101330	190170
ATVQNSQTGQLETATYR	1866.91	A0A2T7PXC8	A0A2T7PXC8	2	62.494	0	0	5889.9	0	7285.9	0
ATVTALAR	801.471	A0A2T7PI06;A0A2T7PI02	A0A2T7PI06	2	81.32	0	0	0	0	0	0
ATVVFFDDFSSGK	1418.67	A0A2T7NHD8;A0A2T7NHF3	A0A2T7NHF3	2	92.445	0	0	0	0	82894	0
ATVVFFDDFSSGKVDPSK	1944.95	A0A2T7NHD8;A0A2T7NHF3	A0A2T7NHF3	2	69.201	0	0	0	0	0	0
ATVVQAHER	1009.53	A0A2T7PTQ8;A0A2T7PTQ0	A0A2T7PTQ8	2	93.467	0	0	0	0	0	0
ATWDAGADQEVTIIPTYETDAMR	2553.17	A0A2T7NFV7	A0A2T7NFV7	2	141.36	0	0	0	0	157000	50352
ATYGLVSPEEYK	1355.66	A0A2T7NWV3	A0A2T7NWV3	2	76.85	0	0	0	3769.2	0	0
ATYIVNHLTGATTDGR	1688.85	A0A2T7NE55	A0A2T7NE55	2	80.379	0	0	0	0	0	0
ATYQEFIQQNEDR	1640.74	A0A2T7NXI1	A0A2T7NXI1	2	169.81	0	0	0	0	4678.5	0
AVAALLSIPDADKSPQMNDFLTQIK	2685.4	A0A2T7PFH2	A0A2T7PFH2	3	74.778	9582	21204	0	3829.5	10058	0
AVACALQNGYR	1221.59	A0A2T7PXP7	A0A2T7PXP7	2	53.878	0	0	0	11991	0	0
AVAEAFQDHTVSMVEIGK	1930.95	A0A2T7NM71	A0A2T7NM71	2;3	120.75	119350	102960	133150	93228	65737	95066
AVAEPGIQLK	1024.59	A0A2T7NDX3;CON__ENSEMBL:ENSBTAP00000006074	A0A2T7NDX3	2	65.156	53660	57434	140210	87701	90388	141260
AVAEVAAHEAR	1122.58	A0A2T7P568	A0A2T7P568	2	85.622	0	26573	13783	11522	15995	14858
AVAHHTTAAFIR	1293.69	A0A2T7PFZ7	A0A2T7PFZ7	2	104.39	0	0	0	64587	40566	36760
AVAIDLPGYGK	1102.6	A0A2T7NMS4	A0A2T7NMS4	2	33.426	0	0	0	0	0	124060
AVAKEDPQPTK	1182.62	A0A2T7PFG7	A0A2T7PFG7	2	187.33	420570	1464200	377900	0	91321	85097
AVALTVDTEWFHLQQR	1912.98	A0A2T7PCC4	A0A2T7PCC4	2;3	264.96	2594800	2479600	2263600	1507500	3430200	4406500
AVANATAALVLK	1140.69	A0A2T7PSF5	A0A2T7PSF5	2	99.34	17505	0	19110	67779	55724	33187
AVANETGAFFFLINGPEIMSK	2255.13	A0A2T7NNH3	A0A2T7NNH3	2	85.421	0	0	0	0	3608.7	0
AVANYDSVEEGEK	1409.63	A0A2T7NFV3	A0A2T7NFV3	2	119.94	0	0	0	9849.1	0	0
AVAQETLEGHQR	1337.67	A0A2T7NM92	A0A2T7NM92	2	101.82	87013	95545	127560	28472	43107	0
AVASDIQNNLK	1171.62	A0A2T7NZA8	A0A2T7NZA8	2	92.732	141920	102030	109310	108000	0	125640
AVATEANNSTFFSVSSSDLVSK	2260.09	A0A2T7NHP7	A0A2T7NHP7	2	137.68	0	0	0	0	32607	0
AVAVVVDPIQSVK	1323.78	A0A2T7PGV8	A0A2T7PGV8	2	88.24	51977	31230	80158	145500	0	87854
AVCGVGLFR	977.512	A0A2T7P2X4	A0A2T7P2X4	2	88.35	0	0	0	74942	0	0
AVDDGVNTFK	1064.51	A0A2T7P3Q2	A0A2T7P3Q2	2	61.48	0	0	0	18437	24344	0
AVDSLVPIGR	1025.59	A0A2T7NEG3	A0A2T7NEG3	2	88.921	0	0	0	0	0	0
AVDVFFPVEAQNDFPVAMQTSPK	2536.23	A0A2T7PDX8	A0A2T7PDX8	2	22.299	0	0	13453	0	0	0
AVEDIHGLITLSK	1394.78	A0A2T7P879	A0A2T7P879	2	88.24	0	0	0	39624	23553	34750
AVEDLEQGQQLR	1384.69	A0A2T7P239	A0A2T7P239	2	153.33	0	14650	0	0	0	0
AVEDTFHLLK	1171.62	A0A2T7PY67	A0A2T7PY67	2	72.042	0	0	9551.9	10787	0	12493
AVEGYLNELLK	1247.68	A0A2T7P6Y1	A0A2T7P6Y1	2	106.35	0	100820	213950	70338	92100	252870
AVEGYLNELLKPIR	1613.91	A0A2T7P6Y1	A0A2T7P6Y1	2	176.97	42390	168170	132180	0	43644	133750
AVEHYLTFGLK	1276.68	A0A2T7NI40;A0A2T7NI09;A0A2T7NI49	A0A2T7NI40	2	174.8	0	18797	0	192640	166420	20204
AVEMGQQLIDR	1258.63	A0A2T7NQ51	A0A2T7NQ51	2	60	0	0	0	0	0	0
AVESYNELNEHLMETSK	1992.91	A0A2T7PEU3	A0A2T7PEU3	2	139.7	517440	244770	47036	0	0	0
AVESYNELNER	1322.61	A0A2T7PEU7	A0A2T7PEU7	2	175.07	395320	3167400	673810	267670	389280	129140
AVESYNELQQR	1335.64	A0A2T7P8S0	A0A2T7P8S0	2	217.12	0	273860	146990	89313	202650	0
AVETGGCPHAAIR	1337.65	A0A2T7PPG5	A0A2T7PPG5	2	60.547	0	0	0	5658.5	0	0
AVFDEVYPDPVR	1405.69	A0A2T7NH78	A0A2T7NH78	2	175.07	194380	126990	196870	127980	159750	174620
AVFDVTIGGK	1005.55	A0A2T7NGZ3;A0A2T7NGZ7	A0A2T7NGZ3	2	69.716	33566	61780	61484	0	0	0
AVFIIGPDKR	1114.65	A0A2T7NM76	A0A2T7NM76	2	125.98	233250	159040	393080	289310	319390	362220
AVFPSIVGR	944.544	A0A2T7NL57;A0A2T7NRZ8;A0A2T7NS02;A0A2T7PW49	A0A2T7NL57	2	93.561	699050	609930	1061700	944060	1572500	1175600
AVFPSIVGRPR	1197.7	A0A2T7NL57;A0A2T7NRZ8;A0A2T7NS02;A0A2T7PW49	A0A2T7NL57	2;3	187.82	7305900	7837600	10470000	14810000	13903000	15040000
AVFTVDMK	909.463	A0A2T7NVL7	A0A2T7NVL7	2	58.286	0	0	0	0	0	0
AVFVDLEPTVIDEVR	1700.9	A0A2T7NKP5;A0A2T7NRL1	A0A2T7NKP5	2	75.5	543910	495540	808820	1098700	878260	826830
AVFVDLEPTVVDEVR	1686.88	A0A2T7NRL1;A0A2T7NRN5;A0A2T7NQR3	A0A2T7NRL1	2	224.49	3671900	1515900	3494100	5753100	4625600	4481300
AVGDELGITPLVIR	1451.83	A0A2T7NGT7	A0A2T7NGT7	2	156.14	57365	53594	55673	13273	36426	35772
AVGEPPMMMSSSALFAIK	1865.91	A0A2T7PJH9	A0A2T7PJH9	2	155.57	0	22626	0	18950	2091.8	0
AVGNIVTGTDEQTQVVLNCGALNHFHALLTHPK	3553.81	A0A2T7ND37	A0A2T7ND37	4	82.562	0	0	0	0	0	0
AVGPNYTIILNNGPAK	1640.89	A0A2T7PCE4	A0A2T7PCE4	2	208.63	421700	1051300	802470	423260	694910	769000
AVGPNYTIILNNGPAKK	1768.98	A0A2T7PCE4	A0A2T7PCE4	2	63.766	0	43029	11085	0	0	2973.9
AVGVEHIEELVNESMANVK	2067.03	A0A2T7NZW0	A0A2T7NZW0	2;3	122.2	0	0	0	0	0	0
AVGVEHIEELVNESMANVKK	2195.13	A0A2T7NZW0	A0A2T7NZW0	3	74.733	0	0	0	0	0	0
AVGWGATALLDTADR	1515.77	A0A2T7PDC5	A0A2T7PDC5	2	124.06	0	0	0	0	0	0
AVHDTIRDPETK	1380.7	A0A2T7PKJ4	A0A2T7PKJ4	2	129.69	0	0	24020	44993	33805	31204
AVHLDDCNVSGYIYR	1780.82	A0A2T7PCL9	A0A2T7PCL9	2;3	139.7	0	41918	0	1250800	86629	13678
AVIEHNLLSASK	1280.71	A0A2T7PYM6	A0A2T7PYM6	2	148.76	22771	29769	36962	34181	47050	37514
AVIHALQNNYK	1269.68	A0A2T7PXR5	A0A2T7PXR5	2	98.009	0	0	0	0	0	6665.7
AVISAIAETFFTTVAK	1667.91	A0A2T7NI48;A0A2T7PCA3	A0A2T7NI48	2	154.94	3598.2	10359	22755	14567	9977.9	13139
AVITVVNDVMSQSK	1489.78	A0A2T7NNU9	A0A2T7NNU9	2	126.48	0	0	0	12877	11222	7064
AVIWGTATVEGDK	1345.69	A0A2T7P6J8;A0A2T7P6G8	A0A2T7P6J8	2	103.87	0	0	0	0	0	0
AVLAAASPVLFELFSR	1689.95	A0A2T7NKJ7	A0A2T7NKJ7	2	65.173	0	0	0	0	0	0
AVLDYEDESGEK	1353.59	A0A2T7PHH2	A0A2T7PHH2	2	81.335	17957	8024.2	40418	20270	29862	46743
AVLDYEDESGEKR	1509.69	A0A2T7PHH2	A0A2T7PHH2	2	134.2	49831	36342	99629	0	77382	79517
AVLENTCTR	1062.51	A0A2T7P6D6	A0A2T7P6D6	2	91.783	0	0	0	74088	0	0
AVLESQFMAQR	1278.64	A0A2T7PRN6	A0A2T7PRN6	2	158.57	67115	35252	31403	39493	47293	56802
AVLHDVAVR	978.561	A0A2T7PCR7	A0A2T7PCR7	2	65.156	0	0	0	14042	22384	17104
AVLHEFESDRK	1329.67	A0A2T7PN08	A0A2T7PN08	2	85.622	0	0	0	12364	15008	26083
AVLLDLEPGTMDSVR	1614.83	A0A2T7NIB2	A0A2T7NIB2	2	212.93	1981500	2058600	2468400	3633100	3002900	2910600
AVLPGLTPTQLQQLPR	1731	A0A2T7Q0W7	A0A2T7Q0W7	2	106.47	0	0	54598	158980	78796	105770
AVLQPQPVR	1006.59	A0A2T7NCT7	A0A2T7NCT7	2	70.67	0	0	0	15508	0	0
AVLSSQSSSDSR	1222.58	A0A2T7P568	A0A2T7P568	2	187.85	0	92079	76030	66200	53851	69545
AVLTGTATR	888.503	A0A2T7P448;A0A2T7P4G8;A0A2T7P412	A0A2T7P448	2	72.038	0	0	0	0	0	0
AVLVDLEPGTMDSVR	1600.81	A0A2T7NJ17;A0A2T7NJ00	A0A2T7NJ17	2	143.22	180490	213850	300760	431140	582330	431470
AVNAPAQPSAAATGK	1352.7	A0A2T7NU57	A0A2T7NU57	2	78.157	0	0	0	15114	16662	11504
AVNGLLVIQAFRPDR	1667.95	A0A2T7NWD7	A0A2T7NWD7	2	88.734	0	0	0	40107	35246	0
AVNGSELSSSLLEPPSVSFVPGR	2328.2	A0A2T7PEM0	A0A2T7PEM0	2	130.81	92877	92413	133060	0	50755	0
AVNPGGEASSSAR	1201.57	A0A2T7PXJ8	A0A2T7PXJ8	2	55.754	83142	37208	52331	91593	83289	0
AVPASLLHLGSLVAAK	1545.92	A0A2T7NQM1;A0A2T7PC85	A0A2T7NQM1	2	45.654	0	0	0	0	0	0
AVPFVPISGWNGDNMLEPSDNMPWFK	2947.37	A0A6M4EYX6;A0A6M4F3A7;A0A6M4F3I7;A0A6M4F0V9;A0A6M4EZT2;A0A6M4F0X1;A0A6M4EYY7;A0A6M4EZE6;A0A6M4F0B3;A0A6M4F0P2	A0A6M4EYX6	3	0.84074	0	0	0	0	0	0
AVPLALALISVSNPK	1491.9	A0A2T7PKJ4	A0A2T7PKJ4	2	108.2	39588	48311	50110	102370	0	90386
AVPNGTESGEFLALDLGGTNFR	2264.11	A0A2T7PBQ0	A0A2T7PBQ0	2;3	98.942	0	0	21390	113740	37531	45659
AVQAAMDER	989.46	A0A2T7PFM4	A0A2T7PFM4	2	86.205	0	0	0	0	0	0
AVQEAINEVTR	1228.64	A0A2T7PV08	A0A2T7PV08	2	71.896	0	0	0	0	5268.7	0
AVQLWINAVLQGEHEPIPSYSQR	2634.36	A0A2T7PJV4	A0A2T7PJV4	3	211.47	476030	690460	517210	85799	195450	429700
AVQQQSGPR	969.499	A0A2T7PFG7	A0A2T7PFG7	2	171.75	3238400	6165400	5794700	1071200	2178300	1017100
AVQSYNELNER	1321.63	A0A2T7PEU2	A0A2T7PEU2	2	157.77	0	216380	236640	32339	0	0
AVQYVNNIR	1075.58	A0A2T7NJF1	A0A2T7NJF1	2	75.243	190700	117370	258540	0	80555	52990
AVSAAVPAGVEIR	1238.7	A0A2T7P9F4	A0A2T7P9F4	2	117.99	94639	70662	88441	12389	2746.8	71329
AVSIASAGPLLGQAAGDGTVEQQQPLFTSNTK	3155.61	A0A2T7P8V5	A0A2T7P8V5	3	68.826	0	0	0	0	28082	0
AVSNVNDVLGPSLIK	1524.85	A0A2T7PPI9	A0A2T7PPI9	2	234.58	6516400	5507500	5134200	5505000	5366100	6744200
AVSNVNDVLGPSLIKK	1652.95	A0A2T7PPI9	A0A2T7PPI9	2	179.21	176840	281410	188900	144690	146580	263380
AVTEAVEACQPSSVLR	1715.85	A0A2T7NYH7	A0A2T7NYH7	2	98.167	0	0	0	64175	0	0
AVTMHAPTSVEDYNLSK	1861.89	A0A2T7PFZ9	A0A2T7PFZ9	2;3	128.41	0	160140	180810	0	231670	175490
AVTNEVITK	973.544	A0A2T7PN86	A0A2T7PN86	2	115.86	16448	0	29838	48531	48520	45379
AVVAKPTPLASPLSPK	1574.94	A0A2T7PRN0	A0A2T7PRN0	2	62.398	43121	51265	61893	34798	63863	65445
AVVAYKPNMDELER	1633.81	A0A2T7NYF0	A0A2T7NYF0	2	205.09	296530	430570	199220	429140	364430	363050
AVVEEEPTQYR	1319.64	A0A2T7P6N1	A0A2T7P6N1	2	87.895	0	0	0	0	0	0
AVVEEGNNPEAVR	1382.68	A0A2T7NZM9	A0A2T7NZM9	2	269.91	110760	113180	123160	92451	98159	110080
AVVFAASQPEYAAINEILVEPR	2386.25	A0A2T7PLU5	A0A2T7PLU5	3	64.21	0	0	0	0	0	0
AVVFRDDFNGANLDR	1707.83	A0A2T7NJ21;A0A2T7NJ25	A0A2T7NJ21	2;3	117.77	0	0	0	58254	0	0
AVVLMQGR	872.49	A0A2T7NIZ5	A0A2T7NIZ5	2	46.802	0	0	0	0	0	0
AVVQVFEGTSGIDAK	1519.79	A0A2T7P804	A0A2T7P804	2	135.21	0	0	44933	87127	48022	0
AVVVTGFGPFGSHK	1401.74	A0A2T7NG70	A0A2T7NG70	2	117.45	0	0	0	0	0	0
AVVYIQNQQYLEAFK	1812.94	A0A2T7PAY9	A0A2T7PAY9	2	183.08	65021	110420	196360	44785	118310	151210
AVYAHFPINVVITEGGSVVEVR	2355.26	A0A2T7PNT0	A0A2T7PNT0	3	70.552	4768.8	0	11113	0	7964.2	1924.2
AVYDAVGALTHNQVNYENVVK	2303.15	A0A2T7NRE0	A0A2T7NRE0	2	47.844	3362.2	0	122130	0	42808	77836
AVYDGTPNLPPEAR	1498.74	A0A2T7P1M7	A0A2T7P1M7	2	169.57	1859200	2708300	2019900	2099000	1799.8	2249100
AVYTFGQPVK	1108.59	A0A2T7PNY0	A0A2T7PNY0	2	72.038	0	0	0	0	20259	0
AVYVDLEPSVVDEVR	1688.86	A0A2T7NSK6	A0A2T7NSK6	2	189.56	524380	234180	479860	788460	878000	583020
AWAELVSVSANTVYK	1636.85	A0A2T7NJ83	A0A2T7NJ83	2	168.05	84239	0	83054	64403	115710	83606
AWDASDGTELK	1191.54	A0A2T7P3Z5	A0A2T7P3Z5	2	47.561	0	0	0	0	15148	14417
AWEATEAGPSGTAAR	1473.68	A0A2T7NIH7	A0A2T7NIH7	2	171.09	0	49830	0	0	0	34035
AWGGNYLNNWLK	1434.7	A0A2T7NMP9	A0A2T7NMP9	2	122.44	0	0	0	0	0	0
AWGVSSSMVDK	1165.54	A0A2T7NAQ6	A0A2T7NAQ6	2	95.311	0	0	0	0	0	0
AWNAYPYCR	1199.52	A0A2T7PCS3	A0A2T7PCS3	2	70.67	0	0	0	29495	3241.9	0
AWTVQVGAK	958.524	A0A2T7PXD3	A0A2T7PXD3	2	82.716	0	0	0	28178	12208	0
AWVNQMESSTGK	1336.61	A0A2T7NG09	A0A2T7NG09	2	148.9	0	0	0	30838	24445	21134
AWVSDFNDPNYR	1482.65	A0A2T7PJ02	A0A2T7PJ02	2	191.67	146260	182760	189510	64248	123040	164990
AYAQFTANSK	1099.53	A0A2T7PPI9	A0A2T7PPI9	2	191.67	3584700	2908900	3061700	2078600	2772600	3463800
AYDFLQDDITSEK	1543.7	A0A2T7PN71	A0A2T7PN71	2	103.76	129670	157330	97047	27732	32511	32198
AYDHADCSVELFR	1581.69	A0A2T7PFG7	A0A2T7PFG7	2;3	310	14659000	12405000	16175000	4300900	3571600	9176900
AYDHADCSVELFRK	1709.78	A0A2T7PFG7	A0A2T7PFG7	3	91.245	0	29313	0	0	0	0
AYDPNDHADFR	1319.55	A0A2T7PEK9	A0A2T7PEK9	2	119.94	135170	58165	91476	0	0	7602.2
AYFAISNKDEMR	1443.68	A0A2T7NEV5	A0A2T7NEV5	2	108.4	0	27852	29545	9016.4	25366	32748
AYGNQGDIWSVAR	1435.68	A0A2T7P8H0	A0A2T7P8H0	2	173.07	160780	99511	75588	17850	8607.8	29627
AYGPGLEGGYTNQR	1481.69	A0A2T7NVL7	A0A2T7NVL7	2	253.88	2471100	2012100	1843300	1806400	3111400	2604100
AYGPGLEPTGNQVGAPAR	1753.87	A0A2T7NVL7	A0A2T7NVL7	2	253.72	4653100	3660800	3197100	2581000	4370600	4069700
AYGVYLQDLGHSLR	1590.82	A0A2T7P3Z9	A0A2T7P3Z9	2	150.44	0	0	0	14755	45047	29411
AYGYIMGDQHLVTFDQTHYNFAGR	2803.28	A0A2T7NPC4	A0A2T7NPC4	3	59.171	0	0	0	0	42368	49583
AYHGHLVSLINISR	1578.86	A0A2T7PY39	A0A2T7PY39	2	51.454	0	0	0	0	0	0
AYHHTSQTKPEHSELR	1919.92	A0A2T7PGD4	A0A2T7PGD4	3	79.795	0	0	0	20924	13024	13184
AYHLFHDSINSQCPFQAYR	2353.07	A0A2T7NR40	A0A2T7NR40	2;3	188.19	0	0	0	0	0	0
AYIDGGDWMDWEGIAEK	1954.84	A0A2T7NXA6	A0A2T7NXA6	2	118.26	0	0	0	0	0	0
AYINPELSLQEK	1403.73	A0A2T7NZM9	A0A2T7NZM9	2	164.31	71450	0	89014	89072	105000	112720
AYISTSGLTDEEFR	1587.74	A0A2T7PFK2	A0A2T7PFK2	2	216.04	113010	313010	59975	26944	231490	298820
AYKLDVTEAAAR	1306.69	A0A2T7PF41	A0A2T7PF41	2	112.7	177410	423500	126330	38465	51966	71787
AYKLEEFLPIYESIAR	1941.02	A0A2T7NAY4	A0A2T7NAY4	2;3	113.86	140900	151790	83839	146790	123000	103160
AYLAEQTPAVTR	1318.69	A0A2T7NG09	A0A2T7NG09	2	138.23	0	0	0	24622	0	0
AYLAQSPQLYK	1280.68	A0A2T7PRL9	A0A2T7PRL9	2	92.732	0	0	0	22084	0	0
AYLDVGLTR	1006.54	A0A2T7NL00	A0A2T7NL00	2	65.156	0	0	0	14824	29267	0
AYLEEIVGNIR	1275.68	A0A2T7PTS6	A0A2T7PTS6	2	154.35	64564	0	0	55241	80665	71109
AYLQAAEEFYK	1331.64	A0A2T7P5H2	A0A2T7P5H2	2	83.438	104820	0	0	5859.2	12184	6394.6
AYLQQLR	890.497	A0A2T7PCU0	A0A2T7PCU0	2	92.785	0	0	0	0	9989.1	8893.1
AYLSFDWNPVDQNGHPTSR	2203.01	A0A2T7PZ98	A0A2T7PZ98	2;3	191.98	0	51755	0	0	23722	0
AYNAGLSSLCFHK	1466.7	A0A2T7PM16	A0A2T7PM16	2	73.655	0	0	0	0	0	0
AYNGSYLESSVLR	1457.72	A0A2T7PFG7	A0A2T7PFG7	2	224.09	0	231460	280890	101630	0	58125
AYNHADCSVELFR	1580.7	A0A2T7PEM0	A0A2T7PEM0	2;3	283.15	8405000	7154800	6293400	3170100	6169800	3821000
AYPAALELLASER	1402.75	A0A2T7PQ70	A0A2T7PQ70	2	122.51	0	0	0	28133	148260	0
AYPADRDTFLYDHFPR	1982.93	A0A2T7PCM3;A0A2T7PCV6	A0A2T7PCM3	3	199.3	0	765200	0	1379800	179980	57782
AYPGYLVQYLVIQESQER	2155.09	A0A2T7NYZ6;A0A2T7NZ03;A0A2T7NYZ0	A0A2T7NYZ0	2	103.23	66698	15143	10697	0	0	0
AYPGYLVQYTVLVDCK	1887.94	A0A2T7NYZ0	A0A2T7NYZ0	2	104.49	0	0	0	0	0	0
AYSDFLNR	984.466	A0A2T7NZN4;A0A2T7NZP6	A0A2T7NZN4	2	173.11	0	46758	0	971330	142690	0
AYSHFNNFVIR	1366.68	A0A2T7PZZ2	A0A2T7PZZ2	2	57.032	0	0	0	0	0	0
AYSLQSNVPYR	1296.65	A0A2T7NN00	A0A2T7NN00	2	139.02	0	0	0	0	0	0
AYSPGDFWSPK	1253.57	A0A2T7PD76;A0A2T7PD59;A0A2T7PD66;A0A2T7PD57	A0A2T7PD76	2	104.39	0	0	0	0	18636	0
AYTPEGEIYFINHIER	1950.95	A0A2T7ND71	A0A2T7ND71	2	72.327	0	0	0	0	0	0
AYVNHFK	877.445	A0A2T7NUL5	A0A2T7NUL5	2	75.915	0	0	18916	0	17080	26731
AYVQNPAVPADSVDPAK	1740.87	A0A2T7P7C8	A0A2T7P7C8	2	91.939	0	0	0	0	0	0
AYVTVNVAFPPEVSISEQVIYK	2452.29	A0A2T7NKG8	A0A2T7NKG8	2	58.794	0	89086	0	0	0	0
AYVVLGQYLVLK	1364.81	A0A2T7NZ80	A0A2T7NZ80	2	110.22	24119	14934	41086	24629	56811	61142
AYVVPAEVQPLHHEYWK	2065.04	A0A2T7PF69	A0A2T7PF69	2;3	89.382	0	0	0	0	0	0
AYYSQTSNLPYPSPEIGTFK	2262.08	A0A2T7PLQ5	A0A2T7PLQ5	2	182.22	0	138560	169590	41282	127280	118180
CADDEVCFSEK	1358.51	A0A2T7NLZ4	A0A2T7NLZ4	2	178.95	0	0	0	517840	34299	0
CADDEVCFSEKR	1514.61	A0A2T7NLZ4	A0A2T7NLZ4	2	132.44	0	0	0	20535	0	0
CAHVSTTGLK	1072.53	A0A2T7PUM1	A0A2T7PUM1	2	138.26	120690	0	0	191360	198700	0
CANLFEAIVGTLR	1462.76	A0A2T7PRF2	A0A2T7PRF2	2	95.138	5006.5	0	9037.4	0	0	0
CAPNDNGGMDVQSTTQFIDR	2224.95	A0A2T7PJH9	A0A2T7PJH9	2	162.14	0	0	0	212600	0	0
CAPNDTGGIDMR	1305.54	A0A2T7PJI4	A0A2T7PJI4	2	180.81	0	0	0	214200	0	0
CAPNDTGGMDVR	1291.53	A0A2T7PJK7;A0A2T7PJL1;A0A2T7PJI8	A0A2T7PJK7	2	145.75	0	0	0	371310	0	0
CCYPNTGCDAR	1372.5	A0A2T7NBA0	A0A2T7NBA0	2	106.35	0	0	0	0	0	0
CDASMVGR	894.369	A0A2T7P658	A0A2T7P658	2	138.55	0	0	0	85170	0	0
CDAVFALDAPQDETLTDR	2035.92	A0A2T7PT84	A0A2T7PT84	2	153.08	8376.3	82021	0	219120	18986	16388
CDAVFALDAPQDETLTDRDCAFECR	2974.25	A0A2T7PT84	A0A2T7PT84	3	54.813	0	87663	0	638920	37319	58490
CDAVFALDVPR	1261.61	A0A2T7PTC5	A0A2T7PTC5	2	108.93	0	0	0	10808	0	0
CDAVFALDVPRDEEITDR	2119.98	A0A2T7PTC5	A0A2T7PTC5	3	98.865	0	0	0	0	0	0
CDAVFALDVPRDEEITDRDCAR	2622.18	A0A2T7PTC5	A0A2T7PTC5	3	38.668	0	0	0	0	0	0
CDAVFALDVPRDEEVTDR	2105.97	A0A2T7PTC5	A0A2T7PTC5	3	67.838	0	0	0	0	0	0
CDAVFALDVPREEELTDQDCAR	2608.15	A0A2T7PTC5	A0A2T7PTC5	3	69.613	0	0	0	0	0	0
CDAVFGLDVAR	1221.58	A0A2T7PT85;A0A2T7PTA1	A0A2T7PT85	2	76.85	0	0	0	160490	0	0
CDAVFVLDAPQDETITDR	2063.95	A0A2T7PT91	A0A2T7PT91	2	243.8	0	422460	19073	32807	0	0
CDAVFVLDAPQDETITDRDCAIECR	2968.3	A0A2T7PT91	A0A2T7PT91	3	105.94	0	349020	0	143480	0	20785
CDCITDNQLR	1293.54	A0A2T7P5W8	A0A2T7P5W8	2	92.732	0	0	0	0	0	25512
CDEEMDCEDGTDER	1759.56	A0A2T7NL90	A0A2T7NL90	2	119.55	0	0	0	0	8285	0
CDGCSNPFR	1111.42	A0A2T7P658	A0A2T7P658	2	130.31	0	0	0	89007	0	0
CDGSCSQTCTFDGR	1649.59	A0A2T7PQ64	A0A2T7PQ64	2	119.52	0	0	0	0	0	0
CDGTIDCR	995.38	A0A2T7NVF3	A0A2T7NVF3	2	84.368	0	0	0	0	0	0
CDGVLLSEQEEVKR	1660.81	A0A2T7PFN0	A0A2T7PFN0	2	108.24	0	0	0	0	0	0
CDLLDIACLLHNK	1583.78	A0A2T7PJD9	A0A2T7PJD9	2	120.65	0	0	11962	0	10858	19998
CDNSDPAYGDCIGVVK	1768.74	A0A2T7NN06	A0A2T7NN06	2	98.865	0	0	7661.3	0	0	1670.3
CDQLDSFIDR	1267.55	A0A2T7P4V7	A0A2T7P4V7	2	81.335	0	0	0	0	0	0
CDQLDTLIVR	1231.62	A0A2T7PEK3	A0A2T7PEK3	2	170.85	48623	0	44278	32784	170760	187240
CDQLDTYITK	1255.58	A0A2T7PEV1;A0A2T7P8S0;A0A2T7PEU9;A0A2T7PEU3;A0A2T7PEU7;A0A2T7PET8;A0A2T7PEU4	A0A2T7PEV1	2	224.68	108180	285230	205130	317400	262350	102670
CDVDIRK	904.444	A0A2T7NL57;A0A2T7NRZ8;A0A2T7NS02;A0A2T7NS23;A0A2T7PW49	A0A2T7NL57	2	154.92	45337	39003	177630	355190	136900	225140
CDVLVCDPTYVPEK	1693.77	A0A2T7NUJ2	A0A2T7NUJ2	2	130.99	0	0	0	52213	0	9995.2
CEADAEEFLK	1210.52	A0A2T7NSU2	A0A2T7NSU2	2	105.36	0	0	0	38341	0	0
CEADGAHLFFFK	1440.65	A0A2T7PEK8;A0A2T7PEJ8	A0A2T7PEK8	2	136.84	67404	73341	65650	76716	88992	114690
CEASSGDGEHTQQLTDDR	2004.81	A0A2T7NQX0	A0A2T7NQX0	2;3	276.15	315040	30805	92164	6298700	3052100	8687300
CEASSGDGEHTQQLTDDRGCSTFIVSPLR	3222.43	A0A2T7NQX0	A0A2T7NQX0	3;4	64.967	0	0	0	2002300	88711	2512000
CEASSGDGEHTQQLTDDRGCSTFIVSPLRR	3378.53	A0A2T7NQX0	A0A2T7NQX0	4	11.641	0	0	0	65804	0	72854
CEIHEEWSTGK	1374.59	A0A2T7NYF0	A0A2T7NYF0	2	113.46	0	0	0	9956.5	0	0
CELVAPGDSR	1102.51	A0A2T7NWS2;A0A2T7NWT6	A0A2T7NWS2	2	137.84	0	0	0	368480	76301	20821
CFGVDNR	866.37	A0A2T7NSA0	A0A2T7NSA0	2	66.087	0	0	0	0	0	0
CFIVSADNVSSK	1325.63	A0A2T7PGG7	A0A2T7PGG7	2	62.271	0	0	0	0	19695	6968.8
CFQNGDYPTAIK	1412.64	A0A2T7NZM9	A0A2T7NZM9	2	99.174	0	0	0	0	7187.5	9397.3
CGAAAVAGFFK	1097.53	A0A2T7PCE4	A0A2T7PCE4	2	77.072	0	0	0	28793	23032	28378
CGFAQSQEAYNAAVK	1642.74	A0A2T7P3W0	A0A2T7P3W0	2	98.167	0	0	0	0	0	0
CGGCDMLATGVIVK	1479.69	A0A2T7Q0Q5	A0A2T7Q0Q5	2	92.707	0	0	0	20079	0	0
CGHSTDPISVR	1227.57	A0A2T7NUJ0	A0A2T7NUJ0	2	87.895	0	0	0	66291	25990	13583
CGLQQGDIILK	1243.66	A0A2T7Q0Q3	A0A2T7Q0Q3	2	212.4	25447	0	0	45365	19624	23557
CGNQAAIMELDDALK	1647.76	A0A2T7PWT6	A0A2T7PWT6	2	174.05	0	0	0	24572	28228	15239
CGPVVYGQHAHFCQK	1786.8	A0A2T7NUJ0	A0A2T7NUJ0	3	64.064	0	0	0	40903	0	0
CGQAQLQIGNAER	1443.69	A0A2T7NM24	A0A2T7NM24	2	71.896	0	0	0	0	0	722.53
CGQKLPEEDLNK	1429.69	A0A2T7P935	A0A2T7P935	2	96.946	0	0	0	0	0	0
CGYSQSPDAR	1139.47	A0A2T7PUZ2	A0A2T7PUZ2	2	127.94	0	0	0	74679	36313	21061
CHEGMMYDYDTDK	1663.6	A0A2T7PDG7	A0A2T7PDG7	2	39.293	0	0	0	0	0	0
CHTGPNELYVQVGSGELDHAVWTSPER	3037.4	A0A2T7PPI0	A0A2T7PPI0	3	8.5844	0	0	0	20557	0	0
CIANVDFER	1122.51	A0A2T7NIH5;A0A2T7NIK3	A0A2T7NIH5	2	150.24	118170	72809	336200	213910	299600	308410
CIGGGDDVVAADK	1275.58	A0A2T7NDG9	A0A2T7NDG9	2	83.775	0	0	110160	99295	68381	0
CIHSVGLPR	1037.54	A0A2T7NI52	A0A2T7NI52	2	125.5	0	0	0	84286	21393	0
CIVASLHR	954.507	A0A2T7NYH7	A0A2T7NYH7	2	92.677	0	0	0	21182	0	0
CIVVDIEGTTTPITFVK	1892	A0A2T7NXK5	A0A2T7NXK5	2	147.02	0	0	0	15252	0	2749.5
CIYYITGESR	1260.58	A0A0A7HG21;A0A0A7HIQ8;A0A2T7PN77	A0A0A7HG21	2	81.163	0	0	0	71687	38374	25263
CKGDDSIAVK	1091.53	A0A2T7NI52	A0A2T7NI52	2	106.35	0	0	0	117940	0	0
CKGDNLVLR	1073.57	A0A2T7PEF4	A0A2T7PEF4	2	100.84	0	0	0	51289	19687	17419
CLQVALVPLLR	1280.76	A0A2T7PNN1	A0A2T7PNN1	2	118.06	8202.4	9639.3	20028	0	0	13022
CLVNNGFGPTVR	1332.66	A0A2T7NKG8	A0A2T7NKG8	2	167.06	151040	269200	115410	406450	203590	494760
CMESAMSSCPPR	1411.54	A0A2T7NMQ0	A0A2T7NMQ0	2	147.78	0	0	0	0	0	9987.8
CMVNYGR	898.379	A0A2T7P3U8	A0A2T7P3U8	2	52.274	0	0	0	0	0	0
CMYNVEVVDDEVEAAAAR	2039.89	A0A2T7PZW7	A0A2T7PZW7	2	137.89	0	0	0	0	0	0
CNALTAELEEMR	1435.64	A0A2T7Q1I2	A0A2T7Q1I2	2	257.66	102050	21062	69443	1069200	515410	436530
CNEGYLLQGEESR	1553.68	A0A2T7NP43	A0A2T7NP43	2	130.99	0	10822	0	30361	0	0
CNNGVCIQDEWTCDTER	2155.84	A0A2T7NT80	A0A2T7NT80	2	144.09	0	0	0	0	0	0
CNSVEEIR	1005.45	A0A2T7NLR4	A0A2T7NLR4	2	125.98	0	0	0	25218	16991	15606
CPAPTHTIYSR	1301.62	A0A2T7PH61	A0A2T7PH61	2	76.572	5701.7	0	0	144560	94204	71723
CPEAMFQPSFLGMESAGIHETTYNSIMK	3175.41	A0A2T7NS02	A0A2T7NS02	3	114.95	20617	0	92799	511660	341930	415650
CPESLFQPSFLGMESAGIHETTYNSIMK	3173.45	A0A2T7NL57	A0A2T7NL57	3	133.64	306320	292920	442400	585640	546820	656070
CPILMVTGSK	1104.57	A0A2T7PC41	A0A2T7PC41	2	95.311	0	0	0	54369	20853	23560
CPNNVICFHTAFLCDGK	2051.9	A0A2T7P2X4	A0A2T7P2X4	2	27.467	0	0	0	11959	0	0
CPNNVICFHTAFLCDGKR	2208	A0A2T7P2X4	A0A2T7P2X4	3	124.62	0	0	0	23909	0	0
CPSCSVCIK	1109.47	A0A2T7NKG8	A0A2T7NKG8	2	62.969	0	0	0	35243	0	18076
CPYPDAR	877.375	A0A2T7PEM0	A0A2T7PEM0	2	131.3	6719200	4021000	5738500	2585900	3927900	3243200
CQADGAHLFHFK	1429.66	A0A2T7PEK3	A0A2T7PEK3	2	184.27	0	0	0	38340	119810	322340
CQGCPITWNK	1262.55	A0A2T7PIJ9	A0A2T7PIJ9	2	87.895	0	0	0	11969	43893	0
CQTDGAHLLDFK	1403.65	A0A2T7PEL0	A0A2T7PEL0	2	128.97	0	0	0	50002	98447	0
CRENLQVNIPYTHDGSK	2029.96	A0A2T7NFU4	A0A2T7NFU4	3	67.887	0	0	0	0	0	0
CSATGQPAPTYK	1279.59	A0A2T7PFK2	A0A2T7PFK2	2	183.57	0	0	0	0	25495	53901
CSATQLDHGVLAVGYGSESSK	2165.01	A0A2T7PSJ4	A0A2T7PSJ4	3	37.85	0	0	0	0	0	0
CSICVTR	894.405	A0A2T7PEM0	A0A2T7PEM0	2	67.903	27652	0	31511	47735	47852	0
CSIPPGDANVYDYNINNALQPGDYYFTLDNEESCK	4055.75	A0A2T7PEM0	A0A2T7PEM0	3	174.03	449900	310590	227130	0	0	0
CSVCHIPR	1027.47	A0A2T7NVH7	A0A2T7NVH7	2	85.813	0	0	0	100390	0	0
CTFLELQQAPHTHAVILSK	2192.14	A0A2T7P9G0	A0A2T7P9G0	3	36.96	0	0	0	19130	9647.1	0
CTGSVVGQQPFGGAR	1519.72	A0A2T7PTY7	A0A2T7PTY7	2	139.78	0	86459	52882	24354	0	22331
CTGYRPILDAMK	1423.7	A0A2T7PJH9;A0A2T7PJL1;A0A2T7PJN1;A0A2T7PJI4	A0A2T7PJH9	2	76.255	0	0	0	259780	0	0
CTHLESLCK	1146.52	A0A2T7PXJ8	A0A2T7PXJ8	2	48.157	58503	0	59429	87404	40889	44618
CTKPITGIGGTK	1231.66	A0A2T7P658	A0A2T7P658	2	117.21	0	0	0	42257	0	0
CTSGSDCIPVEYR	1542.64	A0A2T7NVF3	A0A2T7NVF3	2	148.76	0	0	0	5403.9	0	0
CTTYDSDSVFAAVSK	1649.72	A0A2T7P3H8	A0A2T7P3H8	2	97.594	0	0	0	140690	0	0
CTVVEDANTVESCGALK	1851.83	A0A2T7PQE4	A0A2T7PQE4	2	199.3	0	0	0	26143	10981	0
CVATNAEGSSSSEAR	1524.65	A0A2T7PXJ8	A0A2T7PXJ8	2	197.79	0	0	0	0	0	0
CVFTYVQSIYR	1434.7	A0A2T7PCS1	A0A2T7PCS1	2	126.29	0	0	0	46671	0	0
CVGGFQLR	935.465	A0A2T7NJ83	A0A2T7NJ83	2	64.547	0	0	0	28388	25394	0
CVGLNPTLATVK	1271.69	A0A2T7NAZ1	A0A2T7NAZ1	2	127.93	112550	44037	113190	689590	359640	399210
CVYICDGSEEEAHEITNK	2152.9	A0A2T7NI52	A0A2T7NI52	2;3	70.806	0	0	0	169220	17753	0
DAADLNPANYSVWHYR	1890.86	A0A2T7P7T3	A0A2T7P7T3	2	167.59	427150	424570	306970	115750	212170	217750
DAAGNFYINDK	1226.56	A0A2T7PTY7	A0A2T7PTY7	2	99.34	0	0	27221	14258	3219.5	43969
DAALATINSHGK	1196.61	A0A2T7PDN0	A0A2T7PDN0	2	85.821	0	0	0	0	0	0
DAALSAQGAAEEFNWHIQK	2084.99	A0A2T7P415	A0A2T7P415	2	150.93	0	0	0	0	0	0
DAANVNLDAVCAHSDSYNAGK	2190.96	A0A2T7PZ98	A0A2T7PZ98	2;3	122.16	0	0	0	28035	0	0
DAAPSETPAAEAGAEGGAAKPEVK	2223.07	A0A2T7NJ83	A0A2T7NJ83	2;3	95.001	713990	329990	583260	289360	538090	407190
DAATSTLAVLEEELNR	1730.87	A0A2T7Q1B4	A0A2T7Q1B4	2	256.71	15599	11437	14866	11162	18734	17170
DAAVMAFGSILEGPDPEK	1845.88	A0A2T7PYD1	A0A2T7PYD1	2	63.79	0	0	0	0	0	2032.4
DADELESWILEK	1446.69	A0A2T7NLR4	A0A2T7NLR4	2	211.84	66592	53917	39992	31162	51819	69288
DADEMENWLQEK	1506.63	A0A2T7NLR4	A0A2T7NLR4	2	199.59	38940	0	34174	35665	39789	51248
DADETIAWIQEK	1417.67	A0A2T7NLR4	A0A2T7NLR4	2	168.69	0	0	0	14636	0	0
DADFIIAATR	1091.56	A0A2T7PFN0	A0A2T7PFN0	2	53.517	0	0	0	0	0	0
DAEHFLNEK	1101.51	A0A2T7P8D2	A0A2T7P8D2	2	43.272	0	0	0	0	0	0
DAEIVGMGAQQAAAGDTMFGSR	2181.98	A0A2T7PZD1	A0A2T7PZD1	2;3	184.55	30473	224940	76336	277710	250450	160990
DAEIVQEFMVSK	1394.68	A0A2T7NW95	A0A2T7NW95	2	108.24	28391	61901	96178	0	0	21465
DAENSTESIIER	1362.63	A0A2T7NQJ1	A0A2T7NQJ1	2	64.906	0	0	0	0	0	0
DAEYAETLLHHAQTVYDYGIK	2436.16	A0A2T7PPQ0	A0A2T7PPQ0	3	140.3	0	0	0	0	0	0
DAFDEGSFLGGK	1241.56	A0A2T7PRN0	A0A2T7PRN0	2	131.22	0	0	10160	4344.6	17443	17497
DAFDTLFDHAPDK	1490.67	A0A2T7P4L5	A0A2T7P4L5	2	141.44	0	0	0	18150	0	0
DAFHNYVVK	1091.54	A0A2T7PE30	A0A2T7PE30	2	72.038	20888	0	0	223750	287970	0
DAFSVANSPVWMDSSTTR	1969.88	A0A2T7PRN6	A0A2T7PRN6	2	212.69	24283	56994	0	0	0	0
DAGATDTVANAVEEGK	1546.71	A0A2T7P0F2	A0A2T7P0F2	2	181.9	13146	23440	23793	10336	16759	18700
DAGEALLSVGMLAPSGYPEPELSVK	2529.27	A0A2T7PXM4	A0A2T7PXM4	2;3	227.86	201670	489680	470850	928200	1187800	1844300
DAGEALLSVGMLAPSGYPEPELSVKK	2657.36	A0A2T7PXM4	A0A2T7PXM4	3	164.79	0	0	0	0	13710	112440
DAGLNNVQTQVADLCDLTPDTK	2387.13	A0A2T7NSL3	A0A2T7NSL3	2	104.47	0	0	0	19843	0	0
DAGQDILNDQPPLQGPGQVNTR	2332.14	A0A2T7P323	A0A2T7P323	2;3	147.64	93528	0	0	180510	0	47958
DAGQDILNDQPPLR	1550.77	A0A2T7P358	A0A2T7P358	2	220.25	0	0	0	102470	52860	0
DAGQGILHDQPPLQGPGQVNTR	2297.15	A0A2T7P335	A0A2T7P335	3	121.54	0	70684	0	0	0	66820
DAGTIAGLNVMR	1216.62	A0A2T7NLP8	A0A2T7NLP8	2	170.69	25123	28030	53768	31686	48108	43633
DAGTISGMNVLR	1232.62	A0A2T7PV73	A0A2T7PV73	2	237.92	571460	476170	697900	557850	1154700	448560
DAGVEVTMSPAQLGSTMVK	1919.93	A0A2T7P802	A0A2T7P802	2	101.43	0	0	0	0	0	0
DAGVIAGLNVLR	1196.69	A0A0A7HI80	A0A0A7HI80	2	112.8	23656	10664	0	30576	53959	46140
DAGVVVLVTNSNVK	1413.78	A0A2T7PPI7	A0A2T7PPI7	2	108.4	0	46696	0	7717	0	19760
DAHFAIEELSK	1258.62	A0A2T7PQR8	A0A2T7PQR8	2	83.775	0	44460	0	0	14970	14604
DAHNALVDIQSSNR	1538.74	A0A2T7PD49	A0A2T7PD49	2	62.398	0	0	0	0	0	0
DAHSIAGECVALAEK	1569.75	A0A2T7PHM6	A0A2T7PHM6	2	75.012	0	0	0	0	0	0
DAIDFGPACPQK	1317.6	A0A2T7NQ80	A0A2T7NQ80	2	183.27	0	45910	0	1473800	181560	0
DAIDFGPACPQKHETPTFPTSEDCLTLNIHR	3566.66	A0A2T7NQ80	A0A2T7NQ80	4	22.212	0	0	0	0	0	0
DAISGLFNWSLFTR	1625.82	A0A2T7NI07	A0A2T7NI07	2	165.09	0	0	14943	4727.5	0	6544.7
DALAQCDLPGTR	1315.62	A0A2T7PL63	A0A2T7PL63	2	79.311	0	0	0	0	0	0
DALCGTTVQIPTLTGR	1701.87	A0A2T7NPF2	A0A2T7NPF2	2	85.081	0	0	0	0	0	0
DALGHTFATR	1087.54	A0A2T7P7C9	A0A2T7P7C9	2	107.08	0	0	39292	89005	80456	76418
DALILSVAAHDIGEYVR	1840.97	A0A2T7PES2	A0A2T7PES2	2	126.63	13015	15379	16194	8713.5	6793.1	13137
DALLSESECFANADIESSMQR	2372.03	A0A2T7PCI0	A0A2T7PCI0	2	232.2	14205	35908	200350	31303	0	25405
DALMQPVRK	1056.58	A0A2T7NHP7	A0A2T7NHP7	2	74.486	0	0	0	0	0	0
DALSNSSDIISMDTS	1554.67	A0A2T7PFH2	A0A2T7PFH2	2	181.87	0	0	0	49205	42550	25038
DALTELLDEFGTDDQEPQNELPESR	2860.29	A0A2T7PJY0	A0A2T7PJY0	3	132.4	0	0	0	0	0	0
DALTMGNTWQR	1291.6	A0A2T7PQI0	A0A2T7PQI0	2	117.3	0	7941.3	0	0	0	23071
DAMMYASESR	1159.46	A0A2T7PDX8	A0A2T7PDX8	2	115.86	56551	45072	75214	78762	92371	102660
DANSFSTNSR	1097.47	A0A2T7PGT5	A0A2T7PGT5	2	57.032	0	0	0	0	0	0
DAPSVQIIIPQNQVNR	1790.96	A0A2T7NUJ2	A0A2T7NUJ2	2	185.9	701970	949850	847480	599120	503950	636030
DAPSVQIIIPQNQVNRK	1919.06	A0A2T7NUJ2	A0A2T7NUJ2	2	66.619	0	0	0	0	0	0
DAQLPLLLNR	1151.67	A0A2T7P887	A0A2T7P887	2	69.716	0	0	0	20534	0	0
DAQMPLPPVNVAR	1406.73	A0A2T7NM64	A0A2T7NM64	2	57.293	0	19617	0	0	26568	0
DAQSVAALQR	1057.55	A0A2T7NYU0	A0A2T7NYU0	2	170.95	51808	31885	73079	19710	66333	148490
DAQVVNVVLDGINNILK	1823.02	A0A2T7ND37	A0A2T7ND37	2	190.87	0	4877.3	0	0	5001.3	4085.9
DASDTIVCNHMR	1417.61	A0A2T7NF09	A0A2T7NF09	2	129.28	0	0	0	0	0	0
DATASTSVEEIR	1277.61	A0A2T7PR66	A0A2T7PR66	2	85.622	0	0	0	0	0	0
DATDDAVTIEAANAIK	1616.79	A0A2T7PJ19	A0A2T7PJ19	2	145.95	0	0	0	0	31625	0
DATDDAVTIEAANAIKK	1744.88	A0A2T7PJ19	A0A2T7PJ19	2	183	0	0	0	0	0	0
DATFANEMLTHAK	1447.68	A0A2T7PPL4	A0A2T7PPL4	2	169.81	0	121530	0	60557	13980	0
DATTFTLPKPVEFK	1592.85	A0A2T7P7M1	A0A2T7P7M1	2	88.734	0	0	0	0	0	0
DAVFLDQFESDSDSWSIK	2087.93	A0A2T7NUJ0	A0A2T7NUJ0	2	208.81	44910	225640	222450	10541	32106	96529
DAVITVPAYFNDSQR	1694.83	A0A0A7HI80;A0A2T7PXF5	A0A0A7HI80	2	52.863	0	0	0	176500	180390	161100
DAVLSSDDYGR	1196.53	A0A2T7NLR4	A0A2T7NLR4	2	95.311	52931	35651	24180	0	25807	23072
DAVLVTFSNR	1120.59	A0A2T7NPS2	A0A2T7NPS2	2	162.59	1398600	2359000	507790	3676600	2353300	4048200
DAVQNSAFVER	1234.59	A0A0A7HG21;A0A0A7HIQ8;A0A2T7PN77	A0A0A7HG21	2	179.95	438170	535100	578650	808510	693550	619280
DAVSDLALHFLAK	1398.75	A0A2T7NZ83	A0A2T7NZ83	2	195.3	14019	21320	24129	37453	33990	33594
DAVTYTEHAK	1133.54	A0A2T7NYM0	A0A2T7NYM0	2	93.467	0	0	0	43867	21555	13614
DAVYSQYPR	1097.51	A0A2T7PLW6	A0A2T7PLW6	2	87.251	0	0	0	113840	0	0
DAWPEEAYIAELDAK	1719.8	A0A2T7P8V5	A0A2T7P8V5	2	47.57	0	0	0	0	21524	0
DAYEAAGQLEWMYESVK	1988.88	A0A2T7PPN2	A0A2T7PPN2	2	37.146	0	0	0	0	0	0
DAYQAAGQLDHMYDSIK	1924.86	A0A2T7PT81	A0A2T7PT81	2	173.15	0	31857	0	78334	3447.8	0
DAYSGGVVNLYHMK	1552.73	A0A2T7NH69	A0A2T7NH69	2	192.95	0	0	13858	22042	14807	24394
DAYYTPDPAR	1167.52	A0A2T7NEA9	A0A2T7NEA9	2	72.038	0	34468	0	32624	33408	41848
DCAFECR	956.348	A0A2T7PT84	A0A2T7PT84	2	92.677	0	0	0	42712	0	0
DCAIECR	922.364	A0A2T7PT91	A0A2T7PT91	2	131.3	178430	165780	0	0	0	0
DCEQAEAWMASR	1452.58	A0A2T7NLR4	A0A2T7NLR4	2	219.93	0	0	0	18149	18545	13649
DCGGTWVILGHSER	1585.73	A0A2T7PPF9	A0A2T7PPF9	2	171.09	51604	17267	24071	79591	45155	43131
DCHMFSADDIHSAVTDPQR	2200.93	A0A2T7P296	A0A2T7P296	3	78.888	0	0	0	43565	74466	0
DCLNMLSMEISPVTDPTLQYR	2482.15	A0A2T7PJH9	A0A2T7PJH9	2	78.75	0	0	0	48775	0	0
DCPDGWDEVR	1247.49	A0A2T7P2X4;A0A2T7P2V2	A0A2T7P2X4	2	57.032	0	0	0	122410	0	0
DCVAGSIHQPTSLEQVK	1867.91	A0A2T7PMT9	A0A2T7PMT9	2;3	73.305	0	0	0	0	0	0
DCVAIAADRR	1145.56	A0A2T7PBT1	A0A2T7PBT1	2	130.31	0	0	0	0	8367.8	8805.4
DDAHLFEVK	1072.52	A0A2T7PEV1	A0A2T7PEV1	2	81.642	0	34579	0	0	0	0
DDAICQEFLADK	1423.63	A0A2T7Q1E9	A0A2T7Q1E9	2	50.116	0	0	0	0	0	0
DDAIIDHFNDYAR	1563.7	A0A2T7PCV6	A0A2T7PCV6	2	93.772	0	0	0	12843	0	0
DDALFVDVIHTNAK	1556.78	A0A2T7NF09	A0A2T7NF09	2	152.23	0	0	105720	0	0	0
DDAQFVDVIHTNAK	1571.76	A0A2T7NF56;A0A2T7NEZ7	A0A2T7NF56	2	133.07	0	0	0	26337	11680	47347
DDDTNFHMDFITAASNLR	2081.91	A0A2T7NSU2	A0A2T7NSU2	2;3	150.93	24689	0	62966	52331	92867	84768
DDEDARGEAIQSAQEAYNEAMEVAK	2739.19	A0A2T7PUP8	A0A2T7PUP8	3	141.09	31661	0	19962	0	33860	0
DDFGTSGAGGMQNGDPSRDPNVAR	2420.04	A0A2T7PJU9	A0A2T7PJU9	3	91.1	0	0	0	0	0	0
DDFNGANLDR	1135.49	A0A2T7NJ21;A0A2T7NJ25	A0A2T7NJ21	2	178.94	0	0	0	1046000	595550	59531
DDFNGANLDRNHWK	1700.77	A0A2T7NJ21	A0A2T7NJ21	2;3	92.707	0	0	0	22603	5235.1	0
DDGETLTPSSIDTTSVGAK	1892.89	A0A2T7NIH7	A0A2T7NIH7	2	87.727	75000	42205	87733	0	60092	101640
DDGTFYEFGDDIPEAPER	2071.86	A0A2T7NEK4	A0A2T7NEK4	2	167.01	0	0	19257	33519	44605	33289
DDIGTQAGTEEGCLAR	1691.74	A0A2T7PD55;A0A2T7PD76;A0A2T7PD59;A0A2T7PD66;A0A2T7PD57	A0A2T7PD55	2	141.88	0	0	0	0	0	0
DDIQQMNPPK	1184.55	A0A2T7Q1J7	A0A2T7Q1J7	2	166.61	81794	73888	83702	552440	351730	281800
DDIQQMNPPKFEK	1588.76	A0A2T7Q1J7	A0A2T7Q1J7	2	145.95	63284	84291	0	102480	67890	72352
DDKGVSGYQNIAAAHGYPGK	2046.98	A0A2T7PEM0	A0A2T7PEM0	3	138.87	82829	322770	45704	0	15328	0
DDLFNTNASIVR	1363.67	A0A2T7PDE5	A0A2T7PDE5	2	150.21	35628	51307	60555	19332	31807	37592
DDLPNEYSYAGK	1370.6	A0A2T7PPS6	A0A2T7PPS6	2	157.77	596530	220330	445960	578270	672680	496290
DDLQLDLTLPK	1269.68	A0A2T7PYE6	A0A2T7PYE6	2	99.34	0	0	12610	0	0	9559.4
DDNPFEHGEIASLNEK	1813.81	A0A2T7PFG7	A0A2T7PFG7	2;3	309.98	8041800	5571400	5864500	1771300	3574200	2746600
DDPINQQSVQK	1270.62	A0A2T7PQQ6	A0A2T7PQQ6	2	179.95	22536	43219	54796	57224	60525	90207
DDPSKPVHLTAFLGYK	1786.93	A0A2T7PVQ2	A0A2T7PVQ2	2;3	104	32118	0	43014	79325	132500	65715
DDPSYEPSSTNPFAAIQR	1993.9	A0A2T7NP73	A0A2T7NP73	2	110.91	0	0	29865	72386	99673	19184
DDQGTPTVFTTSFK	1542.72	A0A2T7PNN4	A0A2T7PNN4	2	190.37	117990	150370	290380	34466	140080	231720
DDQPLPTSDPR	1239.57	A0A2T7NK28	A0A2T7NK28	2	92.428	33877	36630	30958	110090	151030	81005
DDTCDPQTQDFFVLSR	1942.84	A0A2T7NKG0	A0A2T7NKG0	2	120.21	0	39262	0	0	0	84371
DDWPGLASPAAILPEILR	1933.03	A0A2T7PA00	A0A2T7PA00	2	45.654	0	0	0	0	0	0
DDYIDHSMDTDEPK	1679.66	A0A2T7NWF9	A0A2T7NWF9	2	76.255	0	0	0	0	7331.4	0
DDYLQQNGYTPYDR	1746.75	A0A2T7P2K5	A0A2T7P2K5	2	181.44	0	0	0	8685.8	0	0
DEASDLAGEVEDTENR	1748.73	A0A2T7NM64	A0A2T7NM64	2	100.07	0	0	0	0	0	0
DEAVLITGGGAHNVFLMK	1870.96	A0A2T7PMT9	A0A2T7PMT9	2	189.13	222440	86323	27606	148020	131900	126340
DEEILETGSPYGSTIR	1765.84	A0A2T7NQN3	A0A2T7NQN3	2	221.56	16261	12491	73448	89387	219250	147000
DEESAIEQAR	1146.52	A0A2T7NUP0	A0A2T7NUP0	2	204.86	65101	71665	85104	45100	58221	59120
DEFGGAVMHVQK	1316.62	A0A2T7PLQ5	A0A2T7PLQ5	2	187.23	0	0	0	60344	118340	0
DEFLIQASPR	1174.6	A0A2T7NV41	A0A2T7NV41	2	57.032	0	0	0	0	0	0
DEFNPATSLNEYLR	1667.78	A0A2T7PJL1;A0A2T7PJN1;A0A2T7PJI4	A0A2T7PJI4	2	240.94	0	0	0	542760	7881.5	0
DEGAQYVSHGATGK	1418.64	A0A2T7NMB4	A0A2T7NMB4	2	197.79	65982	40735	59612	42471	82654	56147
DEGHPLVLSYR	1284.65	A0A2T7NSG7	A0A2T7NSG7	2	76.85	21690	21570	30928	31293	35683	31299
DEHVSFIVTGTR	1359.68	A0A2T7NUR5	A0A2T7NUR5	2	52.837	37321	26719	36512	0	22731	18747
DEINIDNSPDYIITK	1748.85	A0A2T7PXJ8	A0A2T7PXJ8	2	155.57	18514	0	0	31425	12113	18787
DELCEGGVWLYR	1495.68	A0A2T7PQ48	A0A2T7PQ48	2	90.142	0	0	0	35107	0	0
DELFEQPEFGK	1337.61	A0A2T7PEM0	A0A2T7PEM0	2	195.4	4528100	5252800	2614700	0	295670	481480
DELFEQPEFGKLTK	1679.84	A0A2T7PEM0	A0A2T7PEM0	2	105.94	52955	90590	33631	0	0	0
DELFEQPK	1004.48	A0A2T7PFF9	A0A2T7PFF9	2	81.32	144050	0	176320	0	75125	0
DEMIADQLETFLPSDIEK	2092.99	A0A2T7PSX0	A0A2T7PSX0	2	76.196	0	0	11446	0	1758.4	0
DESGHVDAALAK	1211.58	A0A2T7NCJ9	A0A2T7NCJ9	2	75.474	0	0	0	0	22112	0
DESNIMEEHDSDPWLSIR	2171.94	A0A2T7NF35	A0A2T7NF35	2;3	97.268	35527	143840	329360	75344	24741	99884
DESVQGSSVR	1062.49	A0A2T7PRC6	A0A2T7PRC6	2	135.63	96514	32262	130400	93391	73856	102650
DESYLSLKPHALTIQQHLR	2248.2	A0A2T7PTW1	A0A2T7PTW1	3;4	70.552	0	69997	0	15378	0	0
DETHGDVLANSAVVISNLGK	2038.03	A0A2T7PCP4	A0A2T7PCP4	2;3	82.822	13910	0	8586.4	0	48172	22740
DETNPHVLR	1079.54	A0A2T7NWA2	A0A2T7NWA2	2	133.98	0	0	16635	46575	21113	22880
DETNYGVPYK	1184.54	A0A2T7PWV0	A0A2T7PWV0	2	150.17	19521	22733	31878	41841	53819	0
DEVEFKVEEYVLPTFK	1970.99	A0A2T7NKA5	A0A2T7NKA5	2	63.79	0	0	0	25915	12307	13217
DEVLENPFAR	1188.58	A0A2T7PFG7;A0A2T7PF37	A0A2T7PFG7	2	179.36	3499000	4555800	1251500	880380	1875200	677920
DEVVQIVENVVGK	1426.77	A0A2T7NJ50	A0A2T7NJ50	2	80.623	63536	0	98873	28112	0	0
DEWAAADNGNSNLLIDSPK	2028.94	A0A2T7PD09	A0A2T7PD09	2	217.77	11326	29638	475930	0	21110	0
DEWIPTESLPLR	1454.74	A0A2T7NVZ0	A0A2T7NVZ0	2	151.22	0	0	75833	60130	137200	66356
DFAAALEHYEK	1292.6	A0A2T7NZM9	A0A2T7NZM9	2	170.85	61613	62354	67406	91702	94324	99410
DFAAGLLNTR	1076.56	A0A2T7NPC4	A0A2T7NPC4	2	146.27	234260	532660	324730	318140	549790	456320
DFALEIVEDANK	1362.67	A0A2T7PWY2	A0A2T7PWY2	2	83.775	25719	0	0	0	0	20078
DFANAVTLSGSSATPLTNILNR	2261.17	A0A2T7PE19	A0A2T7PE19	2	105.19	0	0	0	6866.2	0	9195.2
DFCQNLSPDVR	1349.6	A0A2T7P0L9	A0A2T7P0L9	2	136.94	0	0	0	30323	0	0
DFDLRDESYLSLKPHALTIQQHLR	2894.5	A0A2T7PTW1	A0A2T7PTW1	4	89.529	0	0	0	0	0	0
DFDVSGVTGTWHLVATAR	1930.95	A0A2T7NKG3	A0A2T7NKG3	2	97.949	12723	24549	0	0	0	0
DFDVSGVTGTWHLVATARPDSNSAPYR	2918.39	A0A2T7NKG3	A0A2T7NKG3	3	80.389	208290	374970	26701	0	0	3008.6
DFEDEPEELTLEQSAK	1878.84	A0A2T7P3X8	A0A2T7P3X8	2	67.887	0	0	0	0	0	0
DFEYVVNVRPSDK	1566.77	A0A2T7PFX0	A0A2T7PFX0	2	181.87	0	0	0	0	0	0
DFGDMGSFGSSK	1233.5	A0A2T7PIF2	A0A2T7PIF2	2	263.75	2059800	729710	1474100	1342200	1637600	892010
DFGDMGSFGSSKLTSK	1662.76	A0A2T7PIF2	A0A2T7PIF2	2	67.838	0	0	0	0	0	0
DFGEYVCR	1044.43	A0A2T7NKG3	A0A2T7NKG3	2	81.32	42708	32379	0	0	0	0
DFGGGGDQDPNAEQFR	1708.71	A0A2T7PQP2	A0A2T7PQP2	2	187.47	0	16500	15604	18743	29322	25294
DFIDGGHR	915.42	A0A2T7PCE5	A0A2T7PCE5	2	100.75	16755	20348	52546	0	29174	42754
DFIHQHFNWAVPENALK	2065.02	A0A2T7NYX9;A0A2T7NZ12	A0A2T7NZ12	2;3	139.94	0	0	0	410360	128640	0
DFIHQHFNWGVPGNALK	1978.98	A0A2T7NZR0	A0A2T7NZR0	2;3	100.69	0	0	0	69285	0	0
DFIHQHYNWAVPENALK	2081.01	A0A2T7NYZ1	A0A2T7NYZ1	2;3	144.38	0	0	0	5029500	139430	0
DFIHQHYNWAVPENSLK	2097.01	A7J0J1	A7J0J1	2;3	251.28	0	910760	0	4881300	3381800	369310
DFIQYLDDAK	1226.58	A0A2T7NW90;A0A2T7NWA9	A0A2T7NWA9	2	155.57	0	293310	0	5178300	641300	107370
DFIQYLDDAKQR	1510.74	A0A2T7NWA9	A0A2T7NWA9	2	99.276	0	0	0	0	0	0
DFISTAELMVQDK	1495.72	A0A2T7PXJ8	A0A2T7PXJ8	2	121.96	41479	20602	42215	0	0	0
DFLEVHEQLDEDIRDK	1999.95	A0A2T7PXJ8	A0A2T7PXJ8	2;3	139.61	0	9797.7	0	0	0	0
DFLFIAGIDNGNVR	1549.79	A0A2T7Q0V5	A0A2T7Q0V5	2	71.896	0	0	0	0	0	20592
DFLGDLSAQYETGYISLVK	2118.05	A0A2T7NNZ5	A0A2T7NNZ5	2	48.892	15002	0	25986	19551	59628	8863.1
DFLHLPAEIVPSTLK	1678.93	A0A2T7PKL8	A0A2T7PKL8	2	58.313	31045	31787	47966	66718	58697	43504
DFLHSQGK	930.456	A0A2T7NMR2	A0A2T7NMR2	2	99.305	0	0	0	0	0	17553
DFLLIADIDNGNVR	1573.81	A0A2T7Q0V5	A0A2T7Q0V5	2	81.799	0	0	0	55558	58637	67144
DFLLKPELLR	1242.73	A0A2T7NMW4	A0A2T7NMW4	2	144.47	0	0	0	0	0	0
DFLQDTYGGLDVLVNNAGIAFK	2369.19	A0A2T7PM26	A0A2T7PM26	2	129.01	0	15626	0	0	0	0
DFLQGWSK	979.476	A0A2T7NFV7	A0A2T7NFV7	2	34.931	0	0	0	0	0	0
DFLSNTDIDSGNVR	1551.72	A0A2T7Q0V5	A0A2T7Q0V5	2	200.76	61877	55670	121190	96286	55187	107640
DFLYIAGIDNGNVR	1565.78	A0A2T7Q0V5	A0A2T7Q0V5	2	134.2	0	0	0	0	0	24621
DFMMSPGSIR	1139.51	A0A2T7NC68	A0A2T7NC68	2	100.84	0	29631	26952	19610	57661	31232
DFPELTMDVEGK	1379.63	A0A2T7P2K5	A0A2T7P2K5	2	130.79	63932	72391	83422	85421	84597	74477
DFPINDLLSATELDR	1717.85	A0A2T7NWF9	A0A2T7NWF9	2	119.52	0	0	0	0	0	0
DFPLAIEYHMR	1390.67	A0A2T7NLP3	A0A2T7NLP3	2	143.39	0	0	0	0	0	0
DFQEEFPR	1066.47	A0A2T7PNT8	A0A2T7PNT8	2	62.88	0	0	0	0	0	0
DFQIQPVNSLELQIEPMK	2128.09	A0A2T7NFU4	A0A2T7NFU4	2	224.97	337690	326840	312860	171550	443410	421740
DFQLGQQFLHEFLNQYDIGPGR	2621.27	A0A2T7PE63	A0A2T7PE63	3	132.4	0	65223	0	0	0	0
DFSEEQLNQGK	1293.58	A0A2T7P5X8	A0A2T7P5X8	2	292.66	248570	313530	365400	365280	309970	295160
DFSLGTNLIK	1106.6	A0A2T7NM54	A0A2T7NM54	2	146.27	0	107340	0	68514	17824	0
DFSSPLTIQK	1134.59	A0A2T7Q0Q3	A0A2T7Q0Q3	2	109.88	78228	83489	71833	84200	52509	97998
DFTENFQK	1027.46	A0A2T7NZX6	A0A2T7NZX6	2	92.677	0	0	0	0	0	0
DFTIFEAAPQEAR	1493.72	A0A2T7PHC5	A0A2T7PHC5	2	85.821	0	0	18899	10590	13780	19788
DFTLTNSANPAQSPR	1617.77	A0A2T7NP53	A0A2T7NP53	2	233	0	0	0	0	0	0
DFVAAHPEYNK	1289.6	A0A2T7PEX0	A0A2T7PEX0	2	106.35	0	0	0	37163	19654	23729
DFVHTVNSYGALQTIK	1791.92	A0A2T7PE19	A0A2T7PE19	2	59.997	18800	32174	19935	10467	27590	0
DFVNSPLHR	1083.55	A0A2T7NNB0	A0A2T7NNB0	2	98.009	0	0	0	26543	0	15327
DFYEMYPER	1248.51	A0A2T7NWS0	A0A2T7NWS0	2	106.93	26156	85159	27530	92544	24717	28805
DGADYIVESTGVFTAK	1671.8	A0A2T7PTD8	A0A2T7PTD8	2	256.93	1952700	1896900	3134600	5146300	3643700	3731300
DGADYIVESTGVFTAKDK	1914.92	A0A2T7PTD8	A0A2T7PTD8	2	96.313	0	0	0	0	0	0
DGAEPSEDLK	1059.47	A0A2T7NKG0	A0A2T7NKG0	2	134.66	783440	2658800	973840	683870	384160	924090
DGAKPGSPEEVLQSFK	1687.84	A0A2T7PCD2	A0A2T7PCD2	2	159.82	938170	1034800	5709.4	444380	533070	745040
DGALTLQELIQK	1327.73	A0A2T7NXQ9	A0A2T7NXQ9	2	132.44	0	170450	0	0	0	0
DGANKDEIVR	1115.56	A0A2T7Q089	A0A2T7Q089	2	108.93	0	0	0	0	0	8957.7
DGAQSTWDSVK	1192.54	A0A2T7NNZ5	A0A2T7NNZ5	2	123.42	87664	104360	45409	94695	90338	106580
DGDQWTINVGIVGVPNGSR	1982.98	A0A2T7NM03	A0A2T7NM03	2	61.503	0	0	0	0	0	0
DGDSLVTEQELK	1332.64	A0A2T7NAN2	A0A2T7NAN2	2	157.77	41241	23942	66808	0	23863	10289
DGDTYTHICQYYVHYASPK	2317.01	A0A2T7PCD2	A0A2T7PCD2	2;3	233.92	0	0	0	129030	104450	77169
DGDVITQGPR	1056.52	A0A2T7NV93	A0A2T7NV93	2	88.181	71951	23796	0	0	0	0
DGDVLRADENYVMTSLPSNQHVLTVR	2928.44	A0A2T7NKG8	A0A2T7NKG8	3;4	127.52	209430	1226000	256170	228120	106490	814900
DGEAPGVQVDAK	1184.57	A0A2T7PWY5	A0A2T7PWY5	2	129.69	25715	35210	0	58343	30361	34045
DGEECVLENR	1219.51	A0A2T7NWY0	A0A2T7NWY0	2	142.56	48772	53731	129280	0	61121	74541
DGFFHLDVSAK	1234.6	A0A2T7PEV1	A0A2T7PEV1	2	152.17	2180300	2360900	1429100	3033300	4720300	4496800
DGFVNLHEYSASRPAGETAAQTK	2448.17	A0A2T7NXQ5	A0A2T7NXQ5	3	42.028	0	115910	0	0	0	0
DGGEDTIEQFR	1265.55	A0A2T7PXY4	A0A2T7PXY4	2	239.42	90387	55600	112780	10358	41021	42739
DGGHIGLNYYK	1235.59	A0A2T7P9D7	A0A2T7P9D7	2	74.424	0	59408	48623	0	0	0
DGGIELELTR	1101.57	A0A2T7PEU3	A0A2T7PEU3	2	65.933	51685	0	0	0	0	0
DGGLQNMEVHGIMK	1527.72	A0A2T7P2E7	A0A2T7P2E7	2	119.52	9135.9	14230	0	25126	0	12065
DGGQFLLSDVFAEVDSPAK	1993.96	A0A2T7PR23	A0A2T7PR23	2	142.73	0	0	0	0	0	0
DGGSVIGFFEK	1154.56	A0A2T7NEV5	A0A2T7NEV5	2	124.81	0	30898	42799	14730	30864	35098
DGHHVVLSGANTAWIDYGNDFGNHNYQR	3156.42	A0A2T7NW83	A0A2T7NW83	3;4	111.6	0	0	0	0	0	0
DGHPSNASDIIMSTGASDGIK	2071.95	A0A2T7NUL8	A0A2T7NUL8	2;3	148.82	202410	214480	248250	199480	149670	254950
DGHVTWSVSDR	1257.57	A0A2T7NRF5	A0A2T7NRF5	2	132.39	7458.3	0	40839	0	16669	35366
DGIISPIFEER	1274.65	A0A2T7Q048	A0A2T7Q048	2	76.85	174310	128020	219800	0	234800	292370
DGILTIEGPAATPALTQR	1822.98	A0A2T7PKS1	A0A2T7PKS1	2	186.39	0	70550	64098	154160	101290	141800
DGINGAYSPLLDALFHGTVVVR	2313.21	A0A2T7NYZ0	A0A2T7NYZ0	3	97.933	0	0	0	0	0	0
DGINGLLPYVK	1187.65	A0A2T7PF21;A0A2T7PF32	A0A2T7PF21	2	150.53	32376	16957	44866	14493	39264	81232
DGIPIDVLKPLLVNR	1660.99	A0A2T7NZE0	A0A2T7NZE0	2	54.27	0	0	2321.2	16529	12852	24731
DGISPLPTENELQYEEAEK	2161.01	A0A2T7PN71	A0A2T7PN71	2	115.24	0	0	0	6477.8	11640	0
DGIVDAGFIKPNPSVVS	1713.89	A0A2T7NQS1	A0A2T7NQS1	2	160.52	53137	101100	137590	44905	76445	89127
DGKAELQIR	1028.56	A0A2T7PCD2	A0A2T7PCD2	2	179.36	32742	79779	24856	17220	15696	33056
DGLAFCALIHR	1271.64	A0A2T7NYF0	A0A2T7NYF0	2	142.04	0	0	0	14733	7684.7	7441.1
DGLAFNAIIHK	1197.65	A0A2T7NYU0	A0A2T7NYU0	2	139.02	54884	38928	34846	56153	68108	73699
DGLAGVVIGDHEYQQR	1755.85	A0A2T7PAZ6	A0A2T7PAZ6	2	59.67	0	0	0	0	0	0
DGLGYLTFCPSNLGTTLR	1983.97	A0A2T7P5U1	A0A2T7P5U1	2	106.97	0	0	0	29253	14053	49468
DGLHPIQER	1063.54	A0A2T7PKI7	A0A2T7PKI7	2	69.915	9329.8	4542.1	12963	0	16068	20236
DGLPYWDWTLPMK	1620.76	A0A2T7PEM0	A0A2T7PEM0	2	220.17	9942600	9682700	9646100	13819	1444000	2672800
DGLPYWDWTLPMKK	1748.86	A0A2T7PEM0	A0A2T7PEM0	2	101.64	267430	296600	138190	42960	37824	41704
DGLWQGTVK	1002.51	A0A2T7PCC4	A0A2T7PCC4	1;2	142.56	463380	556740	528180	497170	1037700	971250
DGLWQGTVKGLSR	1415.75	A0A2T7PCC4	A0A2T7PCC4	2	68.548	0	0	0	0	0	0
DGMASAYPEPANK	1349.59	A0A2T7P3I2	A0A2T7P3I2	2	179.95	126930	156850	169180	87195	54115	127070
DGMISPIYEER	1308.6	A0A2T7Q024	A0A2T7Q024	2	92.428	63799	80187	131970	70229	85220	184070
DGMLAAQGDPADIK	1400.66	A0A2T7NFD0	A0A2T7NFD0	2	108.24	0	0	0	0	0	0
DGNGFISAAELR	1248.61	A0A2T7NZA9;A0A2T7P023;A0A1W5T6S6	A0A2T7NZA9	2	195.8	201110	92478	235870	28546	32523	25073
DGNGMINAGELR	1245.58	A0A2T7NY89	A0A2T7NY89	2	122.51	26338	0	84198	20477	0	29586
DGNLLSGGGK	916.461	A0A2T7PFZ9	A0A2T7PFZ9	2	90.263	0	0	0	0	0	0
DGNLQEVLEYLK	1419.72	A0A2T7PZW7	A0A2T7PZW7	2	165.39	15576	15079	8881.8	14650	15433	19086
DGNSPISAQIQEVK	1484.75	A0A2T7PDY4	A0A2T7PDY4	2	183	0	0	0	0	0	19335
DGNVLLHEMQIQHPTASLIAR	2342.22	A0A2T7PCR3	A0A2T7PCR3	3	58.539	0	0	17837	44712	66015	11318
DGPGVTMYGINHTTFSGTLIK	2208.09	A0A2T7NMA0	A0A2T7NMA0	2;3	86.952	0	3901.8	0	0	0	0
DGQILCR	860.417	A0A2T7PLT1	A0A2T7PLT1	2	58.687	0	0	0	0	0	0
DGQLLTTGFSK	1165.6	A0A2T7PHW9	A0A2T7PHW9	2	167.76	76959	141750	108000	85537	176630	130750
DGQLSALELEHILK	1564.85	A0A2T7PHF0	A0A2T7PHF0	2	208.35	0	53008	0	52375	0	0
DGQNIMHVAAIK	1295.67	A0A2T7PUL1	A0A2T7PUL1	2	133.76	0	4495.8	10263	0	0	0
DGQPFPSTGLR	1173.58	A0A2T7NK28	A0A2T7NK28	2	123.42	17474	7856.4	0	67815	119350	73159
DGQQVVLAQSFAK	1389.73	A0A2T7NHP2	A0A2T7NHP2	2	184.27	0	0	104860	60638	37774	64845
DGRPVAESEIFSPYTTPDGK	2165.03	A0A2T7PLS8	A0A2T7PLS8	3	109.16	0	155300	72752	0	0	0
DGRPVAESEIFSPYTTPDGKR	2321.13	A0A2T7PLS8	A0A2T7PLS8	3	39.483	0	0	81692	0	0	0
DGSDVAADYAAALAAGSIVFR	2039	A0A2T7PTZ3	A0A2T7PTZ3	2	194.55	0	0	0	35282	0	0
DGSEDAELR	990.425	A0A2T7NNY7	A0A2T7NNY7	2	114.64	13260	0	9897.6	38797	42343	38587
DGSEQMPVGPDSFGR	1577.68	A0A2T7NLY7	A0A2T7NLY7	2	126.21	0	0	0	46297	0	0
DGSGKLEQEEAIQGLK	1700.86	A0A2T7PUZ0	A0A2T7PUZ0	2	148.57	122450	190280	94839	0	19624	52497
DGSGSIDKNELK	1261.62	A0A2T7NIJ8	A0A2T7NIJ8	2	81.799	19601	0	22605	18014	18717	22676
DGSLTIHR	897.467	A0A2T7PXX1	A0A2T7PXX1	2	166.86	47010	0	32328	117580	76527	94343
DGSNQMPVGPDSFSR	1592.69	A0A2T7NLZ4	A0A2T7NLZ4	2	217.2	0	0	0	725270	0	0
DGSPISLVDVNYFVR	1679.85	A0A2T7NK28	A0A2T7NK28	2	208.63	68238	76797	49628	91256	125380	115190
DGSQLESGEPSQR	1388.62	A0A2T7PH23	A0A2T7PH23	2	121.96	0	0	0	0	0	0
DGSTEFFPVLGEK	1424.68	A0A2T7PRL5;A0A2T7PRH2	A0A2T7PRL5	2	83.775	95610	0	18297	15528	0	0
DGSTHGVLILNSSPQDYTFTPLPMLTYR	3122.54	A0A2T7NPM8	A0A2T7NPM8	3	73.012	0	0	0	0	0	0
DGSVEESQQSCK	1352.55	A0A2T7NKF8	A0A2T7NKF8	2	277.76	38793	30135	0	0	0	0
DGTCEVEYFPTK	1444.62	A0A2T7NVL7	A0A2T7NVL7	2	195.58	0	0	12631	161850	147710	125940
DGTCEVEYFPTKPGNYNITVNFADKPIPDSPFK	3759.78	A0A2T7NVL7	A0A2T7NVL7	3;4	152.55	90967	15901	0	64784	201900	135210
DGTEAFEDVGHSADAR	1675.71	A0A2T7NI85	A0A2T7NI85	2	98.167	0	0	0	0	26036	0
DGTEPSTFR	1008.45	A0A2T7NMH6	A0A2T7NMH6	2	37.722	0	0	0	0	0	0
DGTFENIAK	993.477	A0A2T7PEM0	A0A2T7PEM0	1;2	150.24	10212000	8737000	6224600	1098400	343030	1242600
DGTFLSDFK	1028.48	A0A2T7NW83	A0A2T7NW83	2	88.921	0	0	0	0	0	0
DGTITIEHAGIEVGQGVNIK	2050.07	A0A2T7PJH9	A0A2T7PJH9	2	44.571	0	0	0	22829	0	0
DGTIVEIEPGTQQSR	1628.8	A0A2T7NX56	A0A2T7NX56	2	169.81	84570	0	0	0	184530	15641
DGTYGGGITAGSR	1210.56	A0A2T7NNE1	A0A2T7NNE1	2	175.64	199360	278230	295350	203000	100890	305660
DGTYPVLYTPMEQGPQTLDVTYEDIPIPGSPFK	3667.76	A0A2T7NVL7	A0A2T7NVL7	3	194.31	0	75211	0	0	8698.5	11726
DGVIDIEDLK	1115.57	A0A2T7P866	A0A2T7P866	2	112.8	212830	187680	153360	265530	219480	132060
DGVIEATIDHEK	1325.65	A0A2T7PQI7	A0A2T7PQI7	2	125.17	0	31469	48973	0	139820	64639
DGVIRPYVHQEAEGYEVLK	2201.11	A0A2T7PSG7	A0A2T7PSG7	3	44.853	0	0	0	0	0	0
DGVLYIHPTLTVDR	1597.85	A0A2T7NHD8	A0A2T7NHD8	2	119.55	0	0	0	35144	0	0
DGVSAAVVMAEFASHLYAK	1964.97	A0A2T7PM16	A0A2T7PM16	2	135.24	14466	3927.7	14732	0	0	0
DGVVGFSEWFTNYR	1675.76	A0A2T7P337	A0A2T7P337	2	211.84	107460	131360	138110	0	0	0
DGVVGLFPSNYVER	1550.77	A0A2T7PKL2	A0A2T7PKL2	2	61.577	14401	0	17689	0	16553	9229.6
DGVVLAADMLGSYGSLAR	1793.9	A0A2T7PS28	A0A2T7PS28	2	103.23	9259.6	5318.7	14416	11697	21748	20777
DGVVLGADTR	1001.51	A0A2T7NL99	A0A2T7NL99	2	50.834	0	0	0	0	0	0
DGVVNLHEYSAAR	1429.69	A0A2T7NXQ5	A0A2T7NXQ5	2	47.57	0	0	32768	8902.2	0	0
DGYAVVAADGAGLR	1333.66	A0A2T7NY81	A0A2T7NY81	2	42.061	41416	0	0	0	0	0
DGYAVVAADGAGLRK	1461.76	A0A2T7NY81	A0A2T7NY81	2	97.175	0	0	0	0	0	0
DGYISNGELFQVLK	1581.8	A0A2T7NX32	A0A2T7NX32	2	179.98	34393	0	21674	23355	19556	14226
DGYQGENEFSMESLNK	1846.77	A0A2T7PSF5	A0A2T7PSF5	2	274.44	38920	67202	47600	82903	68673	34055
DGYVYAGQLDDVYTISK	1905.9	A0A2T7PTZ3	A0A2T7PTZ3	2	81.409	0	0	0	330970	33791	0
DHADQNIVIMLVGNK	1665.85	A0A2T7PSV4	A0A2T7PSV4	2	104.49	40300	30107	46030	84059	47841	47823
DHALTSGTIK	1041.55	A0A2T7NQJ3	A0A2T7NQJ3	2	134.66	70908	53081	93948	57054	63909	67181
DHDGYISMK	1064.46	A0A2T7NAN2	A0A2T7NAN2	2	76.605	3952	0	18399	0	0	0
DHDRVYAGFVLSGIGVSATANVK	2375.22	A0A2T7PFG6	A0A2T7PFG6	3	110.48	85586	153050	200280	0	0	0
DHFLYTYDILDVQGVSVDLLQNYINR	3112.55	A0A2T7PEM0	A0A2T7PEM0	3	163.25	9514.5	59131	19431	0	0	0
DHFSSNPFPAFSIGEAK	1849.86	A0A2T7NQS6	A0A2T7NQS6	2	41.499	0	30230	0	0	0	0
DHGDDFMMPAGR	1347.53	A0A2T7NPQ7	A0A2T7NPQ7	2	225.68	1663500	2541600	575280	2893800	3201600	4883300
DHGSFNVK	902.425	A0A2T7PKJ9	A0A2T7PKJ9	2	84.368	0	0	0	0	0	0
DHGSLTLFDLALSPPTHHVLTDSNAAK	2856.44	A0A2T7P0U8	A0A2T7P0U8	3	10.591	0	0	0	0	0	0
DHIDLPGLTGECVLIGK	1835.95	A0A2T7NX70	A0A2T7NX70	2	52.863	0	0	15339	0	0	0
DHIGEAMSR	1014.46	A0A2T7NYX9	A0A2T7NYX9	2	52.591	0	0	0	57771	0	0
DHIIESYR	1031.5	A0A2T7NUZ7	A0A2T7NUZ7	2	94.806	0	0	0	21753	0	0
DHINIAGFAGINPLIGPNDDR	2218.11	A0A2T7NIZ5	A0A2T7NIZ5	2;3	127.25	52168	988.53	35693	88013	111370	106540
DHIQANDKSDLTYSEMMSK	2211.98	A0A2T7PHH0	A0A2T7PHH0	3	92.319	42324	65969	38866	0	8108.3	25479
DHLGIDGDENSMMYEDNVQPAK	2477.05	A0A2T7PSF5	A0A2T7PSF5	3	92.593	0	0	0	0	0	0
DHLSDIDFER	1245.56	A0A2T7Q0F4	A0A2T7Q0F4	2	72.365	0	0	6012.8	12608	19805	12518
DHNNASDVTAQAR	1397.63	A0A2T7PCM3	A0A2T7PCM3	2	195.09	0	2660.1	0	129650	0	0
DHPALGGWDIINEMEGEIK	2123	A0A2T7NW90	A0A2T7NW90	3	76.196	0	0	0	0	0	0
DHPALGGWDIINEMEGIIK	2107.04	A0A2T7NWA5	A0A2T7NWA5	2;3	179.21	0	0	0	0	0	0
DHPIYYAGPAK	1230.6	A0A2T7PTM8	A0A2T7PTM8	2	126.82	0	0	0	21916	19210	32759
DHPLESSVEFMK	1417.65	A0A2T7NJQ6	A0A2T7NJQ6	2	163.43	52665	44746	95123	0	0	0
DHPLMNNR	995.461	A0A2T7PPS6	A0A2T7PPS6	2	121.52	153710	88052	196640	179090	299540	264740
DHQEAIEIINDR	1451.7	A0A2T7PHD2	A0A2T7PHD2	2	74.524	170010	79010	119800	233780	300270	185160
DHQHNAVVYR	1237.6	A0A2T7PB03	A0A2T7PB03	2	146.88	0	0	7446.1	33060	28750	24623
DHQPDEDNALSWK	1553.67	A0A2T7NAN2	A0A2T7NAN2	2	48.822	0	8780.8	42172	0	9293	0
DHSGTIDIEQAWDTLR	1855.87	A0A2T7PRB6	A0A2T7PRB6	2	94.507	0	0	10347	0	0	0
DHSGTIDIEQAWDTLRK	1983.96	A0A2T7PRB6	A0A2T7PRB6	3	46.768	0	0	0	0	0	0
DHSVPFDTFDYQR	1625.71	A0A2T7PEM0	A0A2T7PEM0	2;3	258.72	84313000	80374000	71521000	14320000	36516000	23953000
DHSVPFEVFDYER	1638.73	A0A2T7PFG7	A0A2T7PFG7	2;3	224.13	2730800	99725000	82762000	27066000	45856000	32538000
DHVFHLTFPK	1239.64	A0A2T7PXW8	A0A2T7PXW8	2	123.5	0	0	0	0	0	0
DHVSCEFADQSLK	1534.67	A0A2T7NMR6	A0A2T7NMR6	2	78.864	0	0	0	11693	21170	0
DHVTEDQYK	1133.5	A0A2T7PSV5	A0A2T7PSV5	2	115.86	0	0	0	0	0	0
DHWVAAPITHHDASHVTVTTSGCTTSK	2915.36	A0A2T7P6G2	A0A2T7P6G2	3	10.591	0	0	0	0	0	0
DHWVAAPITVHDASHVTVSTSGCGTNK	2846.34	A0A2T7P6J8	A0A2T7P6J8	3	25.053	0	0	0	0	0	0
DIAFELLQK	1075.59	A0A2T7PMK9	A0A2T7PMK9	2	87.251	0	0	0	0	0	0
DIAPEGATVEESAK	1415.68	A0A2T7NR70	A0A2T7NR70	2	76.255	0	0	48902	28740	44337	31194
DIASLLAAVQNLK	1354.78	A0A2T7PFQ0	A0A2T7PFQ0	2	166.66	14979	5696.9	9559	15431	12486	9429.4
DICNSLQYHDR	1419.62	A0A2T7NWS0	A0A2T7NWS0	2	77.358	0	0	0	51371	30145	37711
DIDDEEAWIK	1232.56	A0A2T7NLR4	A0A2T7NLR4	2	88.181	0	0	0	0	0	20456
DIDINIEGPAK	1183.61	A0A2T7PXN7	A0A2T7PXN7	2	199.4	1997700	1568900	2025300	1973600	2779600	3836900
DIDINIEGPAKVDLK	1638.88	A0A2T7PXN7	A0A2T7PXN7	2	65.173	0	0	0	0	0	0
DIDLEDIANLTGK	1415.71	A0A2T7NKG8	A0A2T7NKG8	2	101.45	0	137670	15326	0	0	4533.4
DIDLETFMTK	1211.57	A0A2T7PWH0	A0A2T7PWH0	2	139.02	35487	28241	40245	108430	38053	91015
DIDLPPFISLMAANGR	1728.89	A0A2T7P4V7	A0A2T7P4V7	2	128.57	314220	452020	98232	24804	886.69	33542
DIDTSMLTTAEFYFK	1780.82	A0A2T7NUJ0	A0A2T7NUJ0	2	99.589	144670	8289.5	55723	0	0	0
DIDYHLNGK	1073.51	A0A2T7NPA8	A0A2T7NPA8	2	129.72	49489	83585	65828	119890	194330	147910
DIEALKPLK	1025.61	A0A2T7PS72	A0A2T7PS72	2	86.205	143760	66218	226710	369260	240740	346750
DIEAVSAGLER	1158.59	A0A2T7PET4	A0A2T7PET4	2	132.39	257470	437140	79182	21700	169880	363460
DIEDDTGGQPSVYPNQALYAVLQEMGDNR	3194.45	A0A2T7NWY0	A0A2T7NWY0	3	76.117	0	0	0	0	0	0
DIEDDTGGQPSVYPNQALYAVLQEMGDNRDK	3437.57	A0A2T7NWY0	A0A2T7NWY0	3	44.019	6637.6	0	0	0	0	0
DIEEDLFDGQILQK	1661.81	A0A2T7P4L5	A0A2T7P4L5	2	236.42	0	0	0	0	0	0
DIEEILPEIR	1225.66	A0A2T7NRY6	A0A2T7NRY6	2	78.816	0	0	0	0	0	0
DIEGSDVDTR	1105.49	A0A2T7NQK8	A0A2T7NQK8	2	65.404	0	0	15561	14388	19924	21322
DIELVMSQANVSK	1432.72	A0A2T7PV59	A0A2T7PV59	2	189.56	45362	105460	134860	195910	143550	120990
DIENMLELIK	1216.64	A0A2T7NUY3	A0A2T7NUY3	2	53.517	0	0	0	0	4960.3	0
DIEVLCQEHENQPTIK	1951.93	A0A2T7NQP4	A0A2T7NQP4	2	28.277	0	0	0	0	0	0
DIEVLEGRPQYIEMAGNLIPVTK	2584.36	A0A2T7PZW7	A0A2T7PZW7	3	157.58	28618	16759	19266	0	31124	24628
DIFEDELIPLFEK	1606.81	A0A2T7P3W3	A0A2T7P3W3	2	135.28	10029	7785.7	17473	10092	17202	15484
DIGGSDPER	944.42	A0A2T7PCE4	A0A2T7PCE4	2	83.623	0	43014	49819	9837.6	16508	17445
DIGINAQHIK	1107.6	A0A2T7NZA8	A0A2T7NZA8	2	96.311	0	0	0	14901	25284	11155
DIGMLQDVVMK	1247.63	A0A2T7P6I8	A0A2T7P6I8	2	164.31	60108	44387	58132	58189	64076	56112
DIGNWFSHAWDSAK	1632.73	A0A2T7P9M2	A0A2T7P9M2	2;3	226.85	0	0	0	471050	7444.7	0
DIGNWFSHAWDSAKDEFNK	2266.01	A0A2T7P9M2	A0A2T7P9M2	3	233.92	0	0	0	8970.8	0	0
DIGSSCYVNDNTIK	1584.71	A0A2T7NNY7	A0A2T7NNY7	2	124.06	0	0	0	31231	22130	18683
DIHTGDSVVINVISK	1595.85	A0A2T7NMC6	A0A2T7NMC6	2	105.08	50323	60906	79913	28969	76245	61920
DIILESNPLLEAFGNAK	1842.97	A0A2T7NG68	A0A2T7NG68	2	146.58	0	0	0	8262.4	10342	0
DIITGDELFGETCNPK	1807.83	A0A2T7NBT5	A0A2T7NBT5	2	264.98	208110	38914	328100	172370	292110	213760
DILADVNHPFIVR	1507.81	A0A2T7P4U8	A0A2T7P4U8	2	163.59	16463	43979	43101	85169	52906	49823
DILFGHNPNR	1181.59	A0A2T7P4H1	A0A2T7P4H1	2	121.67	0	0	0	0	0	0
DILNLLSPLQVK	1351.81	A0A2T7NVP5;J7I2T6	A0A2T7NVP5	2	136.94	0	28740	0	0	0	0
DILSNAVSEGQNALTK	1658.85	A0A2T7NJF1	A0A2T7NJF1	2	236.75	56370	151140	210990	37273	31756	56026
DILVTVFENGK	1233.66	A0A2T7NVD6	A0A2T7NVD6	2	139.02	0	0	0	0	0	0
DIMQEFKPDIVIHSAAER	2098.05	A0A2T7PN08	A0A2T7PN08	3	130.12	26514	34700	38146	5334.2	32109	33471
DIMSAVDRIPYMIGSTNTADGIR	2495.21	A0A2T7Q0V5	A0A2T7Q0V5	3	128.11	5077.4	71122	17163	0	0	0
DINAEVYDFLASVSAK	1740.86	A0A2T7Q0J8	A0A2T7Q0J8	2	157.67	14128	22223	0	0	28577	0
DINDTPEQETNTR	1531.67	A0A2T7PJ33	A0A2T7PJ33	2	165.09	15564	35717	60144	0	25324	0
DINGHVALHR	1130.59	A0A2T7NCK2	A0A2T7NCK2	2	76.572	0	0	0	0	0	0
DINTLSEAETENLR	1603.77	A0A2T7PF41	A0A2T7PF41	2	260.83	3506700	3390800	1587500	698190	1079300	954490
DIPFSPNQTPELLEK	1726.88	A0A2T7NQV9	A0A2T7NQV9	2	94.507	0	78275	64628	61102	48712	55065
DIPIFPISTVPGHEGK	1705.9	A0A2T7NIZ5	A0A2T7NIZ5	2	72.327	301500	228190	249630	30294	150320	124900
DIPSGEQAER	1100.51	A0A2T7P746	A0A2T7P746	2	63.397	0	0	0	64728	47864	39627
DIQDLLLDSSNNITR	1715.87	A0A2T7PAE1	A0A2T7PAE1	2	151.08	0	0	0	63795	53119	45477
DIQTGMTAHDK	1215.56	A0A2T7P7T7	A0A2T7P7T7	2	106	24157	0	15761	31513	34527	14013
DIQTGMTAHDKEPTIVK	1882.95	A0A2T7P7T7	A0A2T7P7T7	2;3	78.673	92130	41825	60097	102660	120620	52296
DISDASVYEVYALPK	1668.82	A0A2T7PVD6	A0A2T7PVD6	2	232.19	57397	30222	44827	96262	140970	98682
DISDDTSGHFK	1220.53	A0A2T7PZC2	A0A2T7PZC2	2	92.428	57509	39337	54547	48494	63743	29198
DISDDTSGHFKK	1348.63	A0A2T7PZC2	A0A2T7PZC2	2	94.66	3270.6	0	0	0	11823	0
DISSDMLQDIK	1263.6	A0A2T7NFV8	A0A2T7NFV8	2	110.88	0	0	0	0	15722	0
DISSGIAAQASHK	1283.65	A0A2T7P7M7	A0A2T7P7M7	2	103.69	0	0	0	0	0	0
DITHTVDHYSHVR	1578.75	A0A2T7P122	A0A2T7P122	2;3	90.689	0	0	0	60428	148390	133160
DITIAEDAIR	1115.58	A0A2T7NM64	A0A2T7NM64	2	99.305	73891	0	29024	60139	48101	57341
DITQLDSTQTLQSAK	1647.83	A0A2T7NQ34	A0A2T7NQ34	2	166.71	0	0	0	12418	20566	8239.6
DIVDSSGYVGDYK	1416.64	A0A2T7PWH0	A0A2T7PWH0	2	169.81	29984	59643	61059	122700	48652	73778
DIVEAHYR	1001.49	A0A2T7NN41	A0A2T7NN41	2	121.31	87074	114760	211700	228620	146620	273820
DIVHSGLEYTMER	1548.72	A0A2T7Q0W9	A0A2T7Q0W9	2	53.028	0	0	0	0	0	0
DIVTECHR	1028.47	A0A2T7PJH9	A0A2T7PJH9	2	121.31	0	0	0	69492	0	0
DIVVGVNNNDDIFYR	1751.85	A0A2T7NNH5	A0A2T7NNH5	2	79.795	0	0	0	0	0	0
DIVVMETLEDIDKDHDGYISMK	2565.2	A0A2T7NAN2	A0A2T7NAN2	3	38.616	13539	8837	0	0	6774.8	3056.4
DIYILQTGTK	1150.62	A0A2T7Q1D8	A0A2T7Q1D8	2	63.397	0	0	0	0	0	0
DKAETEISMEALDNIQR	1961.94	A0A2T7NQK2	A0A2T7NQK2	2	73.305	0	0	0	0	58974	106240
DKAPGMFVIR	1132.61	A0A2T7PWY5	A0A2T7PWY5	2	83.623	0	8065	0	0	0	0
DKAPLLDWPYHDLR	1737.88	A0A2T7NK28	A0A2T7NK28	2	53.051	10517	16698	0	0	40919	0
DKDPAFATSLLTHSK	1629.84	A0A2T7PPI0	A0A2T7PPI0	2;3	231.22	0	277170	0	703050	0	0
DKDSSYASQLLTAAESLYSFAK	2394.16	A0A2T7PQ48	A0A2T7PQ48	3	114.35	0	0	0	0	0	0
DKEESVEGAVEIPDAAAGK	1913.92	A0A2T7NXK5	A0A2T7NXK5	2	67.927	129500	59053	205370	16820	48327	72670
DKEESVEGAVEIPDAAAGKEEVIK	2512.25	A0A2T7NXK5	A0A2T7NXK5	3	190.05	582030	424700	765610	176360	228040	262350
DKEIEDEEEEKEPEAEAEK	2274.99	A0A0A7HG21;A0A0A7HIQ8	A0A0A7HG21	3	35.225	0	0	0	0	9707.8	0
DKETEDLVR	1103.55	A0A2T7PCS1	A0A2T7PCS1	2	146.88	101440	81717	54125	197890	112180	145230
DKETELYR	1052.51	A0A2T7NSH0	A0A2T7NSH0	2	103.8	47024	32764	89610	63715	65388	93530
DKFEVVEK	992.518	A0A2T7PAE1	A0A2T7PAE1	2	102.55	0	0	14350	33531	24167	13837
DKGALIGIPYWDWTRPSK	2102.09	A0A2T7PFG7	A0A2T7PFG7	3	191.18	436360	1018600	273400	0	92808	29828
DKGDAAYATQLLTAAESLYAFSK	2433.21	A0A2T7PQ48	A0A2T7PQ48	3	89.489	0	0	0	0	0	0
DKHEFVVQR	1156.6	A0A2T7PFN0	A0A2T7PFN0	2	102.55	0	0	22009	34505	24179	21762
DKLDSETYR	1125.53	A0A2T7PPI7	A0A2T7PPI7	2	92.428	0	25371	36832	20067	0	0
DKLFEQPK	1003.53	A0A2T7PFG7	A0A2T7PFG7	2	105.81	153770	302240	112630	0	29826	0
DKLQELEGQNR	1328.67	A0A2T7PZD1	A0A2T7PZD1	2	164.31	53405	125700	31393	0	61158	51781
DKPGQYIGSIDPNSPAETGGLR	2271.11	A0A2T7PJ33	A0A2T7PJ33	3	86.798	0	0	0	0	0	0
DKPHPLFTR	1109.6	A0A2T7NPF2	A0A2T7NPF2	2;3	112.8	0	0	0	58612	32959	21423
DKSDGINIFMGR	1351.66	A0A2T7NB58	A0A2T7NB58	2	110.52	0	0	0	0	0	0
DKTEVTLLGR	1130.63	A0A2T7NKH2	A0A2T7NKH2	2	230.73	3698800	7950100	2608300	2761800	2336300	5249300
DKTSGLNFFMGR	1371.66	A0A2T7NB65	A0A2T7NB65	2	115.04	0	194300	0	135440	220710	149460
DKTSGLNLFMGR	1337.68	A0A2T7NB69;A0A2T7NB89	A0A2T7NB69	2	151.66	67159	113020	15591	45412	63143	86685
DKVEINWNQTAEEIHNFIR	2355.16	A0A2T7NSR7	A0A2T7NSR7	3	70.552	0	0	0	0	0	0
DKYQADLSQFR	1369.66	A0A2T7NM64	A0A2T7NM64	2	112.93	10902	16050	0	0	0	0
DKYTPLHIAAK	1255.69	A0A2T7PZW7	A0A2T7PZW7	2	106	0	0	0	9748.9	11413	6487.9
DLAQVHSLPYK	1269.67	A0A2T7PTX7	A0A2T7PTX7	2	129.69	0	0	0	0	0	0
DLASIFGENVMEEHMEAAR	2147.96	A0A2T7NG51	A0A2T7NG51	2	100.56	0	18871	18370	34750	23924	32919
DLASVQALQR	1099.6	A0A2T7NLR4	A0A2T7NLR4	2	179.36	103780	90848	110930	61587	100470	96040
DLASVQNLLK	1099.62	A0A2T7NLR4	A0A2T7NLR4	2	162.59	28721	0	0	24950	37602	40996
DLAVEDMGDYLK	1367.63	A0A2T7PE42	A0A2T7PE42	2	99.174	305260	170520	278250	13797	34470	74412
DLAVSWGIPDLHSYYK	1862.92	A0A2T7P880	A0A2T7P880	2	110.58	0	7572.5	0	0	0	0
DLDELYVTSAR	1280.62	A0A2T7NRU9	A0A2T7NRU9	2	151.22	0	175500	0	137830	216990	156160
DLDGNYNSVSSLSK	1497.69	A0A2T7NCF3	A0A2T7NCF3	2	121.69	0	14632	0	0	0	19920
DLDHIMDFTR	1261.58	A0A2T7NWD7	A0A2T7NWD7	2	115.86	0	6915.7	0	14926	15016	12067
DLDSSNQLSNHLSAMFK	1905.89	A0A2T7NTU5	A0A2T7NTU5	2	142.03	0	0	23024	0	28376	0
DLDTMIGQCLSK	1379.64	A0A2T7PZ98	A0A2T7PZ98	2	77.358	0	0	0	25776	0	0
DLDTQHADFLQFYLR	1880.91	A0A2T7NUJ0	A0A2T7NUJ0	2;3	110.44	78147	39895	17077	81166	28352	72839
DLDVVHSFK	1058.54	A0A2T7NVP5	A0A2T7NVP5	2	96.311	0	118880	0	0	0	0
DLEAELENEAR	1287.59	A0A2T7PNC2	A0A2T7PNC2	2	132.39	0	0	0	0	0	0
DLEAIQESIGDNEK	1559.73	A0A2T7NUY3	A0A2T7NUY3	2	202.72	257250	118090	0	131970	169410	170460
DLEAIVEHAVAR	1321.7	A0A2T7PCX3	A0A2T7PCX3	2	159.93	93484	19522	127800	0	0	20434
DLEDKVESLESIVR	1630.84	A0A2T7PN71	A0A2T7PN71	2	63.766	0	0	0	15249	21096	12606
DLEEEHACVPIK	1438.68	A0A2T7NFE5	A0A2T7NFE5	2	90.142	0	0	0	74784	37889	21494
DLEELIAEGSK	1202.6	A0A2T7PDX6	A0A2T7PDX6	2	146.88	127490	90844	106340	151980	167240	102730
DLEELIAEGSKK	1330.7	A0A2T7PDX6	A0A2T7PDX6	2	172.1	62396	95838	85707	231410	162630	155560
DLEENGLLDK	1144.56	A0A2T7P336	A0A2T7P336	2	103.87	433870	2383700	1547300	0	0	300010
DLEIDNGFFR	1224.58	A0A2T7Q0V5	A0A2T7Q0V5	2	142.56	65206	246290	159300	115220	122390	210520
DLEIIHDELR	1251.65	A0A2T7PXD3	A0A2T7PXD3	2	139.02	24962	26961	17493	38478	37787	23477
DLELSPGDVLQFK	1459.76	A0A2T7NUJ0	A0A2T7NUJ0	2	224.13	1203500	196290	112880	368100	283380	327190
DLENATEQLSEYLER	1808.84	A0A2T7NFV8	A0A2T7NFV8	2	130.65	2859.4	0	11591	14659	8974.7	0
DLESAEERR	1103.52	A0A2T7PQI7	A0A2T7PQI7	2	99.305	0	0	0	17413	0	10485
DLEVVSNASCTTNCLAPLAK	2162.03	A0A2T7PTD8	A0A2T7PTD8	2	284.86	368680	122330	588150	3633900	1212600	1427000
DLFQYADIDGGNVR	1581.74	A0A2T7Q0X6	A0A2T7Q0X6	2	138.71	423030	728710	474590	210460	225680	329780
DLFSYDQLGYK	1347.63	A0A2T7PF55	A0A2T7PF55	2	203.97	3431000	3564900	2111800	538190	468800	564000
DLGAIFAFVFYAK	1460.77	A0A2T7PI46	A0A2T7PI46	2	67.507	72369	56379	109010	4338.4	34877	27147
DLGALAMVHAENGHLIALK	1972.06	A0A2T7PK17	A0A2T7PK17	2;3	141.88	271790	205160	231840	46100	180530	135970
DLGDIGGVIGGSAAENKPNPSAGEK	2352.16	A0A2T7PBB5	A0A2T7PBB5	3	54.418	0	0	0	0	12795	0
DLGQPLSIQR	1125.61	A0A2T7PZQ5	A0A2T7PZQ5	2	67.881	0	46388	0	64247	41899	44200
DLGVGIYTVGINLR	1488.83	A0A2T7Q0V5	A0A2T7Q0V5	2	99.276	6188.5	27185	18923	0	4273.9	29526
DLGVQHYR	986.493	A0A2T7PCM3	A0A2T7PCM3	2	133.9	0	430500	20410	1614100	118080	64316
DLGVTHYR	959.482	A0A2T7PCL9	A0A2T7PCL9	2	184.89	36187	518900	40025	1437200	115950	63478
DLGYFMYVTNQK	1477.69	A0A2T7PTX1	A0A2T7PTX1	2	58.889	0	0	0	0	0	5163.4
DLIADLESELSGNFR	1677.82	A0A2T7PZC2	A0A2T7PZC2	2	157.74	0	3109.4	0	0	8780.2	0
DLIDNSGVNALEALQQR	1854.94	A0A2T7NQ49	A0A2T7NQ49	2	130.78	0	0	0	22883	25242	24826
DLKPENILLDDDLNIK	1866.99	A0A2T7PE88	A0A2T7PE88	2	52.201	0	0	0	0	0	0
DLKPENILLDTEGHIK	1833.98	A0A2T7P4U8	A0A2T7P4U8	3	142.03	54911	95065	65345	97929	63013	74629
DLKPENLLFYSPADDSK	1950.96	A0A2T7NT58	A0A2T7NT58	2	84.105	20439	32241	0	23031	13346	42484
DLKPENLLIDSQGYLK	1844.99	A0A2T7NP58	A0A2T7NP58	2	50.641	17574	43064	28075	0	0	0
DLKPENLLLDTQGHLK	1833	A0A2T7NBW5	A0A2T7NBW5	3	72.327	0	0	0	0	0	0
DLKPENLLYTDK	1447.76	A0A2T7NU84	A0A2T7NU84	2	65.408	0	0	0	41271	22167	22030
DLLAEVEAQR	1142.59	A0A2T7NM64	A0A2T7NM64	2	154.35	100320	78194	58505	0	0	95964
DLLDSVLPHLYNETK	1755.9	A0A2T7PFH2	A0A2T7PFH2	2	144.51	0	0	0	51870	42438	32013
DLLGELASAIR	1156.65	A0A2T7NU45	A0A2T7NU45	2	146.27	0	0	0	0	0	10551
DLLHPSLEEEK	1308.66	A0A2T7PT19	A0A2T7PT19	2	108.93	24473	10980	21386	45103	77930	39874
DLLHPSLEEEKR	1464.76	A0A2T7PT19	A0A2T7PT19	2	81.799	0	0	0	0	0	0
DLLPAIIQGIALSVVEK	1778.06	A0A2T7NB36	A0A2T7NB36	2	80.128	0	0	0	0	0	0
DLLPPITGISSIPSFAQIGGGEPEGLPSTASISSVDDVK	3850.97	A0A2T7PRU9	A0A2T7PRU9	3	25.513	0	0	0	0	0	0
DLLPVFDGFLK	1262.69	A0A2T7NHH6	A0A2T7NHH6	2	63.397	0	0	0	0	0	0
DLLQALDER	1071.56	A0A2T7NIM5	A0A2T7NIM5	2	127.94	0	30884	0	0	0	0
DLLSLSSVTSDEETR	1650.79	A0A2T7NVH7	A0A2T7NVH7	2	93.162	226180	177910	232400	0	181900	233330
DLLSLSSVTSDEETRR	1806.9	A0A2T7NVH7	A0A2T7NVH7	2	93.162	703310	229330	157540	196640	147990	187680
DLLSNLHELGK	1237.67	A0A2T7PZZ2	A0A2T7PZZ2	2	78.043	0	0	0	0	6718.7	5523.7
DLLSYINKR	1120.62	A0A2T7P9X5	A0A2T7P9X5	2	164.53	86731	188950	14880	90363	83845	331080
DLLTELYEK	1122.58	A0A2T7PLG3	A0A2T7PLG3	2	58.286	42988000	34962000	37389000	0	0	17255000
DLLTPEHDDHFVLR	1705.84	A0A2T7PD94	A0A2T7PD94	2	63.212	0	12103	0	0	0	0
DLMEAAVAAFR	1192.59	A0A2T7PPI7	A0A2T7PPI7	2	154.28	32896	32544	37278	25379	16005	34381
DLNGDYVPELLSEMK	1721.82	A0A2T7NIJ4	A0A2T7NIJ4	2	61.042	10426	35820	0	7759.4	12804	0
DLNLPFGGMK	1090.55	A0A2T7PGA0	A0A2T7PGA0	2	50.834	0	0	0	0	0	0
DLNNLTFLYPDISK	1651.85	A0A2T7PQL2	A0A2T7PQL2	2	88.734	20810	2269.8	0	28491	38468	0
DLNSQADQFVEAR	1491.7	A0A2T7NLR4	A0A2T7NLR4	2	236.7	122720	54939	62451	91650	105500	112190
DLNVAPHGVTLK	1262.7	A0A2T7NT31	A0A2T7NT31	2	110.58	0	24356	18994	68072	46227	50311
DLPASVSGVPDGMTVDAEDK	2001.92	A0A2T7NRU9	A0A2T7NRU9	2	150.81	717390	738370	575130	245660	372150	362140
DLQDASASGYDSVTK	1555.7	A0A2T7P4Z7	A0A2T7P4Z7	2	191.95	32157	86333	64615	76453	59104	41859
DLQHPNEFIR	1267.63	A0A2T7P3A2	A0A2T7P3A2	2	65.933	0	0	0	48628	19110	31621
DLQSDSEMTGTGMMESR	1873.75	A0A2T7NHH6	A0A2T7NHH6	2	182.52	0	0	0	0	0	0
DLQTDADEAFSK	1338.59	A0A2T7NQK2	A0A2T7NQK2	2	131.54	163050	113080	80437	95471	118070	117110
DLQTDSECDDGFVR	1655.67	A0A2T7PEV1	A0A2T7PEV1	2	306.66	159790	71003	166490	2841700	3521400	1855000
DLQVSLEEVLNGATK	1614.85	A0A2T7NPF2	A0A2T7NPF2	2	233.7	0	0	0	21242	22810	19187
DLQVSLEEVLNGATKK	1742.94	A0A2T7NPF2	A0A2T7NPF2	2	183.7	0	0	0	0	0	0
DLREELK	901.487	A0A2T7P7T3;A0A2T7NS45	A0A2T7P7T3	2	117.18	265050	0	213550	123050	0	182550
DLSEEQVASLGR	1302.64	A0A2T7PVK6	A0A2T7PVK6	2	199.4	0	0	0	23464	14836	5159.3
DLSELLHALEQLK	1507.82	A0A2T7ND07	A0A2T7ND07	2	110.44	0	0	0	0	0	0
DLSLLQIQMR	1215.66	A0A2T7PPB5	A0A2T7PPB5	2	167.04	0	0	0	0	0	0
DLSPLAIAYAR	1188.65	A0A2T7PRQ9	A0A2T7PRQ9	2	114.64	43922	0	0	101350	124790	151290
DLSPLSGQR	971.504	A0A2T7NDH0	A0A2T7NDH0	2	72.492	99572	0	81202	135530	108780	171570
DLSQIIGHFVTEK	1485.78	A0A2T7PJP3	A0A2T7PJP3	2	110.91	0	0	3183.6	0	6013.9	4401
DLSSLIQAVGR	1157.64	A0A2T7PVU3	A0A2T7PVU3	2	135.63	0	0	0	0	0	0
DLSSVQTLLTK	1203.67	A0A2T7NLR4	A0A2T7NLR4	2	126.29	149670	91315	130490	126340	150910	171690
DLSTTSDEEFEQYVK	1789.79	A0A2T7PC59	A0A2T7PC59	2	248.59	26882	0	0	30375	17634	20884
[truncated: 13,820 more rows]
