# Supplementary material for: Proteomic profiles of Lissachatina (Heterobranchia) and Pomacea (Caenogastropoda) snails infected with Angiostrongylus cantonensis using 4D label-free quantitative analysis
Source: PLoS Negl Trop Dis. 2025 Dec 8;19(12):e0013812. doi: 10.1371/journal.pntd.0013812 (PMC12685165; doi:10.1371/journal.pntd.0013812)
Supplement: S1 Dataset — (ZIP) [file pntd.0013812.s006.zip › Pomacea canaliculata/1. Statistics/Protein quantitation.xlsx]

## Sheet: Sheet1
Protein IDs	Majority protein IDs	Fasta headers	Peptides	Unique peptides	Sequence coverage [%]	Mol. weight [kDa]	PcAc-1	PcAc-2	PcAc-3	PcFr-1	PcFr-2	PcFr-3
A0A068FNS1	A0A068FNS1	tr|A0A068FNS1|A0A068FNS1_POMCA Cytochrome c oxidase subunit 2 OS=Pomacea canaliculata OX=400727 GN=COX2 PE=3 SV=1	2	2	11.8	25.737	0	0	0	0	0	0
A0A0A7HF06;A0A0A7HI85;A0A2T7PAM7	A0A0A7HF06;A0A0A7HI85;A0A2T7PAM7	tr|A0A0A7HF06|A0A0A7HF06_POMCA Heat shock protein 60 OS=Pomacea canaliculata OX=400727 GN=HSP60 PE=2 SV=1;tr|A0A0A7HI85|A0A0A7HI85_POMCA Heat shock protein 60 OS=Pomacea canaliculata OX=400727 GN=HSP60 PE=3 SV=1;tr|A0A2T7PAM7|A0A2T7PAM7_POMCA Heat shock pr	7	7	16.4	61.086	13927	14115	20846	25208	10370	16169
A0A0A7HG21;A0A0A7HIQ8;A0A2T7PN77	A0A0A7HG21;A0A0A7HIQ8;A0A2T7PN77	tr|A0A0A7HG21|A0A0A7HG21_POMCA Heat shock protein 90 OS=Pomacea canaliculata OX=400727 GN=HSP90 PE=2 SV=1;tr|A0A0A7HIQ8|A0A0A7HIQ8_POMCA Heat shock protein 90 OS=Pomacea canaliculata OX=400727 GN=HSP90 PE=3 SV=1;tr|A0A2T7PN77|A0A2T7PN77_POMCA HATPase_c dom	34	33	38.8	83.654	545970	639070	791190	1050000	1030800	891910
A0A0A7HI80;A0A2T7PXF5;A0A2T7PXH0	A0A0A7HI80;A0A2T7PXF5	tr|A0A0A7HI80|A0A0A7HI80_POMCA Heat shock protein 70 OS=Pomacea canaliculata OX=400727 GN=HSP70 PE=2 SV=1;tr|A0A2T7PXF5|A0A2T7PXF5_POMCA Heat shock protein 70 OS=Pomacea canaliculata OX=400727 GN=C0Q70_00699 PE=3 SV=1	15	2	35.6	70.238	566560	671390	723910	806260	1139100	905830
A0A1W5T6S6	A0A1W5T6S6	tr|A0A1W5T6S6|A0A1W5T6S6_POMCA Calmodulin OS=Pomacea canaliculata OX=400727 GN=CaM PE=2 SV=1	4	1	35.6	16.841	0	0	0	0	0	0
A0A2T7NAN2	A0A2T7NAN2	tr|A0A2T7NAN2|A0A2T7NAN2_POMCA Calumenin OS=Pomacea canaliculata OX=400727 GN=C0Q70_21766 PE=3 SV=1	7	7	22.1	41.712	55882	32683	59486	0	21803	16283
A0A2T7NAQ4	A0A2T7NAQ4	tr|A0A2T7NAQ4|A0A2T7NAQ4_POMCA AAA domain-containing protein OS=Pomacea canaliculata OX=400727 GN=C0Q70_20802 PE=4 SV=1	2	2	4.4	56.998	0	0	0	0	0	0
A0A2T7NAQ6	A0A2T7NAQ6	tr|A0A2T7NAQ6|A0A2T7NAQ6_POMCA OTU domain-containing protein OS=Pomacea canaliculata OX=400727 GN=C0Q70_21767 PE=4 SV=1	6	6	5.7	144.32	0	0	0	0	0	0
A0A2T7NAS1	A0A2T7NAS1	tr|A0A2T7NAS1|A0A2T7NAS1_POMCA VWFD domain-containing protein OS=Pomacea canaliculata OX=400727 GN=C0Q70_20798 PE=4 SV=1	1	1	1.4	94.624	0	0	0	0	0	0
A0A2T7NAS2	A0A2T7NAS2	tr|A0A2T7NAS2|A0A2T7NAS2_POMCA THAP4_heme-bd domain-containing protein OS=Pomacea canaliculata OX=400727 GN=C0Q70_20822 PE=4 SV=1	2	2	13.9	18.276	0	0	0	17794	0	0
A0A2T7NAS6	A0A2T7NAS6	tr|A0A2T7NAS6|A0A2T7NAS6_POMCA Fibrinogen C-terminal domain-containing protein OS=Pomacea canaliculata OX=400727 GN=C0Q70_20825 PE=3 SV=1	6	6	3.9	239.31	0	0	0	0	0	0
A0A2T7NAS7	A0A2T7NAS7	tr|A0A2T7NAS7|A0A2T7NAS7_POMCA Fibrinogen C-terminal domain-containing protein OS=Pomacea canaliculata OX=400727 GN=C0Q70_20826 PE=4 SV=1	4	4	7.8	71.797	0	93170	0	78963	0	0
A0A2T7NAT1	A0A2T7NAT1	tr|A0A2T7NAT1|A0A2T7NAT1_POMCA Protein phosphatase inhibitor 2 OS=Pomacea canaliculata OX=400727 GN=C0Q70_21768 PE=3 SV=1	5	5	26	21.95	63117	37808	32679	57739	72387	43119
A0A2T7NAT4	A0A2T7NAT4	tr|A0A2T7NAT4|A0A2T7NAT4_POMCA glutathione-disulfide reductase OS=Pomacea canaliculata OX=400727 GN=C0Q70_20832 PE=3 SV=1	2	2	5.4	48.332	0	0	0	0	0	16851
A0A2T7NAX7	A0A2T7NAX7	tr|A0A2T7NAX7|A0A2T7NAX7_POMCA Glycogenin-1 OS=Pomacea canaliculata OX=400727 GN=C0Q70_20867 PE=4 SV=1	5	5	10.4	97.017	229360	303510	235800	99716	102850	55660
A0A2T7NAY2	A0A2T7NAY2	tr|A0A2T7NAY2|A0A2T7NAY2_POMCA Leucine carboxyl methyltransferase 1 OS=Pomacea canaliculata OX=400727 GN=C0Q70_20882 PE=3 SV=1	5	5	17.2	35.697	0	0	0	25035	0	27212
A0A2T7NAY4	A0A2T7NAY4	tr|A0A2T7NAY4|A0A2T7NAY4_POMCA EF-hand domain-containing protein OS=Pomacea canaliculata OX=400727 GN=C0Q70_20883 PE=4 SV=1	9	8	50	21.674	695010	386460	386870	1276300	749690	623380
A0A2T7NAZ1	A0A2T7NAZ1	tr|A0A2T7NAZ1|A0A2T7NAZ1_POMCA EF-hand domain-containing protein OS=Pomacea canaliculata OX=400727 GN=C0Q70_20886 PE=4 SV=1	4	4	37.2	13.318	468140	478320	587770	1567400	855690	789620
A0A2T7NAZ5	A0A2T7NAZ5	tr|A0A2T7NAZ5|A0A2T7NAZ5_POMCA AAA domain-containing protein OS=Pomacea canaliculata OX=400727 GN=C0Q70_20899 PE=4 SV=1	2	2	1.4	130.97	0	0	0	21287	0	0
A0A2T7NB04	A0A2T7NB04	tr|A0A2T7NB04|A0A2T7NB04_POMCA dTMP kinase OS=Pomacea canaliculata OX=400727 GN=C0Q70_20888 PE=3 SV=1	1	1	9.7	16.231	0	0	0	0	0	0
A0A2T7NB12	A0A2T7NB12	tr|A0A2T7NB12|A0A2T7NB12_POMCA Disks large 1 tumor suppressor protein OS=Pomacea canaliculata OX=400727 GN=C0Q70_20907 PE=4 SV=1	6	6	11.6	83.144	50583	48027	48477	42919	25872	52112
A0A2T7NB36	A0A2T7NB36	tr|A0A2T7NB36|A0A2T7NB36_POMCA TOG domain-containing protein OS=Pomacea canaliculata OX=400727 GN=C0Q70_20939 PE=4 SV=1	17	17	19.4	123.81	48700	46662	70235	92851	95775	78901
A0A2T7NB47	A0A2T7NB47	tr|A0A2T7NB47|A0A2T7NB47_POMCA ATPase H(+)-transporting lysosomal accessory protein 2 OS=Pomacea canaliculata OX=400727 GN=C0Q70_20930 PE=4 SV=1	3	3	11.4	40.653	0	0	0	33012	29564	14495
A0A2T7NB53	A0A2T7NB53	tr|A0A2T7NB53|A0A2T7NB53_POMCA Choline/ethanolamine kinase OS=Pomacea canaliculata OX=400727 GN=C0Q70_20946 PE=4 SV=1	1	1	5.5	35.615	0	0	0	0	0	0
A0A2T7NB58	A0A2T7NB58	tr|A0A2T7NB58|A0A2T7NB58_POMCA SERPIN domain-containing protein OS=Pomacea canaliculata OX=400727 GN=C0Q70_20959 PE=3 SV=1	5	5	17.5	27.937	0	0	0	0	0	0
A0A2T7NB64	A0A2T7NB64	tr|A0A2T7NB64|A0A2T7NB64_POMCA Sulfatase domain-containing protein OS=Pomacea canaliculata OX=400727 GN=C0Q70_20957 PE=4 SV=1	2	2	8.2	46.116	0	0	0	0	0	122500
A0A2T7NB65	A0A2T7NB65	tr|A0A2T7NB65|A0A2T7NB65_POMCA SERPIN domain-containing protein OS=Pomacea canaliculata OX=400727 GN=C0Q70_20963 PE=3 SV=1	16	9	27.5	80.056	5889500	9098100	3682100	17663000	18884000	21241000
A0A2T7NB66	A0A2T7NB66	tr|A0A2T7NB66|A0A2T7NB66_POMCA RNA helicase OS=Pomacea canaliculata OX=400727 GN=C0Q70_20950 PE=3 SV=1	19	19	40.4	51.217	80323	102110	119430	160960	166510	151110
A0A2T7NB67	A0A2T7NB67	tr|A0A2T7NB67|A0A2T7NB67_POMCA SERPIN domain-containing protein OS=Pomacea canaliculata OX=400727 GN=C0Q70_20965 PE=3 SV=1	10	9	13.2	92.687	0	0	0	65191	84176	73321
A0A2T7NB68	A0A2T7NB68	tr|A0A2T7NB68|A0A2T7NB68_POMCA SERPIN domain-containing protein OS=Pomacea canaliculata OX=400727 GN=C0Q70_20969 PE=3 SV=1	5	4	17.7	42.76	671480	80929	391520	0	0	213370
A0A2T7NB69	A0A2T7NB69	tr|A0A2T7NB69|A0A2T7NB69_POMCA SERPIN domain-containing protein OS=Pomacea canaliculata OX=400727 GN=C0Q70_20962 PE=3 SV=1	11	3	22.7	46.072	4392900	5385700	1785800	5531400	6193300	9162400
A0A2T7NB71	A0A2T7NB71	tr|A0A2T7NB71|A0A2T7NB71_POMCA SERPIN domain-containing protein OS=Pomacea canaliculata OX=400727 GN=C0Q70_20964 PE=3 SV=1	5	3	11.9	43.966	0	4400100	0	0	12474000	8573400
A0A2T7NB72	A0A2T7NB72	tr|A0A2T7NB72|A0A2T7NB72_POMCA SERPIN domain-containing protein OS=Pomacea canaliculata OX=400727 GN=C0Q70_20966 PE=4 SV=1	3	3	67.2	6.8549	0	0	0	0	0	0
A0A2T7NB74	A0A2T7NB74	tr|A0A2T7NB74|A0A2T7NB74_POMCA SERPIN domain-containing protein OS=Pomacea canaliculata OX=400727 GN=C0Q70_20967 PE=3 SV=1	1	1	12.1	18.633	0	0	0	0	0	0
A0A2T7NB75	A0A2T7NB75	tr|A0A2T7NB75|A0A2T7NB75_POMCA SERPIN domain-containing protein OS=Pomacea canaliculata OX=400727 GN=C0Q70_20960 PE=3 SV=1	6	4	10	66.612	0	0	0	0	0	0
A0A2T7NB82	A0A2T7NB82	tr|A0A2T7NB82|A0A2T7NB82_POMCA SERPIN domain-containing protein OS=Pomacea canaliculata OX=400727 GN=C0Q70_20970 PE=3 SV=1	3	3	10.4	40.328	0	0	0	0	0	0
A0A2T7NB89	A0A2T7NB89	tr|A0A2T7NB89|A0A2T7NB89_POMCA SERPIN domain-containing protein OS=Pomacea canaliculata OX=400727 GN=C0Q70_20961 PE=3 SV=1	9	2	18.7	43.717	0	0	0	3124400	1091100	2064000
A0A2T7NB98	A0A2T7NB98	tr|A0A2T7NB98|A0A2T7NB98_POMCA Serpin OS=Pomacea canaliculata OX=400727 GN=C0Q70_20971 PE=3 SV=1	2	1	3.8	80.926	0	0	0	0	0	0
A0A2T7NBA0	A0A2T7NBA0	tr|A0A2T7NBA0|A0A2T7NBA0_POMCA Secreted protein OS=Pomacea canaliculata OX=400727 GN=C0Q70_20992 PE=4 SV=1	1	1	15.3	7.7748	0	0	0	0	0	0
A0A2T7NBA2	A0A2T7NBA2	tr|A0A2T7NBA2|A0A2T7NBA2_POMCA Uncharacterized protein OS=Pomacea canaliculata OX=400727 GN=C0Q70_20990 PE=4 SV=1	1	1	6.1	25.956	0	0	0	0	0	0
A0A2T7NBA8	A0A2T7NBA8	tr|A0A2T7NBA8|A0A2T7NBA8_POMCA SERPIN domain-containing protein OS=Pomacea canaliculata OX=400727 GN=C0Q70_21009 PE=4 SV=1	4	1	22.5	18.243	28476	0	34408	0	0	0
A0A2T7NBB5	A0A2T7NBB5	tr|A0A2T7NBB5|A0A2T7NBB5_POMCA ZM domain-containing protein OS=Pomacea canaliculata OX=400727 GN=C0Q70_21013 PE=4 SV=1	1	1	5.6	35.714	0	0	0	0	0	0
A0A2T7NBD6	A0A2T7NBD6	tr|A0A2T7NBD6|A0A2T7NBD6_POMCA Trithorax group protein osa OS=Pomacea canaliculata OX=400727 GN=C0Q70_21024 PE=4 SV=1	4	4	6.9	79.996	65485	0	0	67575	120170	99656
A0A2T7NBD8	A0A2T7NBD8	tr|A0A2T7NBD8|A0A2T7NBD8_POMCA 26S proteasome non-ATPase regulatory subunit 1 OS=Pomacea canaliculata OX=400727 GN=C0Q70_21011 PE=3 SV=1	17	17	25.6	100.82	41649	60646	63999	73313	68330	76759
A0A2T7NBG3	A0A2T7NBG3	tr|A0A2T7NBG3|A0A2T7NBG3_POMCA Ig-like domain-containing protein OS=Pomacea canaliculata OX=400727 GN=C0Q70_21063 PE=4 SV=1	16	6	14.3	122.75	2780500	3228200	1926800	1009700	968130	1338500
A0A2T7NBH0	A0A2T7NBH0	tr|A0A2T7NBH0|A0A2T7NBH0_POMCA C1q domain-containing protein OS=Pomacea canaliculata OX=400727 GN=C0Q70_21069 PE=4 SV=1	10	5	32.4	32.435	883230	782590	396840	170090	675820	346310
A0A2T7NBH6	A0A2T7NBH6	tr|A0A2T7NBH6|A0A2T7NBH6_POMCA S-formylglutathione hydrolase OS=Pomacea canaliculata OX=400727 GN=C0Q70_21051 PE=3 SV=1	8	8	39.4	28.081	132370	285430	184930	142190	232810	211110
A0A2T7NBI0	A0A2T7NBI0	tr|A0A2T7NBI0|A0A2T7NBI0_POMCA C1q domain-containing protein OS=Pomacea canaliculata OX=400727 GN=C0Q70_21064 PE=4 SV=1	4	4	9	61.863	0	0	0	0	0	0
A0A2T7NBI3	A0A2T7NBI3	tr|A0A2T7NBI3|A0A2T7NBI3_POMCA C1q domain-containing protein OS=Pomacea canaliculata OX=400727 GN=C0Q70_21070 PE=4 SV=1	8	3	21.1	52.818	0	0	0	0	0	0
A0A2T7NBK6;A0A2T7NBJ4	A0A2T7NBK6;A0A2T7NBJ4	tr|A0A2T7NBK6|A0A2T7NBK6_POMCA Epimerase domain-containing protein OS=Pomacea canaliculata OX=400727 GN=C0Q70_21097 PE=4 SV=1;tr|A0A2T7NBJ4|A0A2T7NBJ4_POMCA Epimerase domain-containing protein OS=Pomacea canaliculata OX=400727 GN=C0Q70_21094 PE=4 SV=1	1	1	3	40.547	0	0	0	0	0	0
A0A2T7NBM7	A0A2T7NBM7	tr|A0A2T7NBM7|A0A2T7NBM7_POMCA Tripeptidyl-peptidase 2 OS=Pomacea canaliculata OX=400727 GN=C0Q70_21123 PE=4 SV=1	7	7	6.3	138.2	0	0	0	0	9250.9	0
A0A2T7NBP9	A0A2T7NBP9	tr|A0A2T7NBP9|A0A2T7NBP9_POMCA C1q domain-containing protein OS=Pomacea canaliculata OX=400727 GN=C0Q70_21137 PE=4 SV=1	3	3	12.7	40.851	0	0	0	0	0	0
A0A2T7NBQ0	A0A2T7NBQ0	tr|A0A2T7NBQ0|A0A2T7NBQ0_POMCA Lactamase_B domain-containing protein OS=Pomacea canaliculata OX=400727 GN=C0Q70_21156 PE=4 SV=1	3	3	16.7	26.275	66317	118370	44467	66497	181600	69212
A0A2T7NBS1	A0A2T7NBS1	tr|A0A2T7NBS1|A0A2T7NBS1_POMCA non-specific serine/threonine protein kinase OS=Pomacea canaliculata OX=400727 GN=C0Q70_21176 PE=4 SV=1	2	2	9.3	25.149	0	0	0	0	0	0
A0A2T7NBT4	A0A2T7NBT4	tr|A0A2T7NBT4|A0A2T7NBT4_POMCA RNA helicase OS=Pomacea canaliculata OX=400727 GN=C0Q70_21171 PE=3 SV=1	8	7	19.4	55.117	14416	24096	29486	53029	48312	43904
A0A2T7NBT5	A0A2T7NBT5	tr|A0A2T7NBT5|A0A2T7NBT5_POMCA TCTP domain-containing protein OS=Pomacea canaliculata OX=400727 GN=C0Q70_21183 PE=3 SV=1	4	4	21.2	23.918	1035200	672860	1389100	545720	941520	851510
A0A2T7NBT6	A0A2T7NBT6	tr|A0A2T7NBT6|A0A2T7NBT6_POMCA Protein kinase domain-containing protein (Fragment) OS=Pomacea canaliculata OX=400727 GN=C0Q70_21177 PE=3 SV=1	3	3	17.9	27.244	0	0	0	12387	0	0
A0A2T7NBT8	A0A2T7NBT8	tr|A0A2T7NBT8|A0A2T7NBT8_POMCA Apolipoprotein A-II OS=Pomacea canaliculata OX=400727 GN=C0Q70_21179 PE=4 SV=1	6	6	27.6	28.66	0	0	0	592560	21367	0
A0A2T7NBU3	A0A2T7NBU3	tr|A0A2T7NBU3|A0A2T7NBU3_POMCA CULLIN_2 domain-containing protein OS=Pomacea canaliculata OX=400727 GN=C0Q70_21184 PE=3 SV=1	4	4	7.5	69.143	0	0	0	0	0	0
A0A2T7NBW5	A0A2T7NBW5	tr|A0A2T7NBW5|A0A2T7NBW5_POMCA Protein kinase domain-containing protein OS=Pomacea canaliculata OX=400727 GN=C0Q70_21209 PE=3 SV=1	2	2	7.5	40.142	0	0	0	0	0	0
A0A2T7NBW9	A0A2T7NBW9	tr|A0A2T7NBW9|A0A2T7NBW9_POMCA Calmodulin OS=Pomacea canaliculata OX=400727 GN=C0Q70_21226 PE=4 SV=1	8	8	13	83.821	0	0	0	63756	0	0
A0A2T7NBX1	A0A2T7NBX1	tr|A0A2T7NBX1|A0A2T7NBX1_POMCA Succinate--CoA ligase [ADP-forming] subunit beta, mitochondrial OS=Pomacea canaliculata OX=400727 GN=C0Q70_21205 PE=3 SV=1	4	4	13.7	49.935	0	0	0	0	0	0
A0A2T7NBY9;A0A2T7NBZ2;A0A2T7NC11	A0A2T7NBY9	tr|A0A2T7NBY9|A0A2T7NBY9_POMCA Short-chain collagen C4-like OS=Pomacea canaliculata OX=400727 GN=C0Q70_21233 PE=4 SV=1	3	3	12	25.78	0	0	0	0	0	0
A0A2T7NC07	A0A2T7NC07	tr|A0A2T7NC07|A0A2T7NC07_POMCA Fragile X mental retardation syndrome-related protein 1 OS=Pomacea canaliculata OX=400727 GN=C0Q70_21267 PE=3 SV=1	2	2	2.9	75.993	0	0	0	0	0	0
A0A2T7NC68	A0A2T7NC68	tr|A0A2T7NC68|A0A2T7NC68_POMCA Arrestin_C domain-containing protein OS=Pomacea canaliculata OX=400727 GN=C0Q70_21283 PE=3 SV=1	8	8	15.5	65.762	0	28420	27415	26169	56543	32895
A0A2T7NC87	A0A2T7NC87	tr|A0A2T7NC87|A0A2T7NC87_POMCA H15 domain-containing protein OS=Pomacea canaliculata OX=400727 GN=C0Q70_21333 PE=4 SV=1	5	5	30.9	13.921	173590	0	143990	129410	267980	92865
A0A2T7NC90	A0A2T7NC90	tr|A0A2T7NC90|A0A2T7NC90_POMCA Lysosome-associated membrane glycoprotein 1 OS=Pomacea canaliculata OX=400727 GN=C0Q70_21342 PE=3 SV=1	1	1	3.3	39.475	0	0	0	0	0	0
A0A2T7NC98	A0A2T7NC98	tr|A0A2T7NC98|A0A2T7NC98_POMCA Carboxylic ester hydrolase OS=Pomacea canaliculata OX=400727 GN=C0Q70_21314 PE=3 SV=1	11	11	25.2	58.679	1080400	1282900	1027900	255570	341120	468700
A0A2T7NCC1	A0A2T7NCC1	tr|A0A2T7NCC1|A0A2T7NCC1_POMCA IG domain-containing protein OS=Pomacea canaliculata OX=400727 GN=C0Q70_21377 PE=4 SV=1	2	2	4.2	66.111	0	0	0	0	0	0
A0A2T7NCC2	A0A2T7NCC2	tr|A0A2T7NCC2|A0A2T7NCC2_POMCA Defective in cullin neddylation protein OS=Pomacea canaliculata OX=400727 GN=C0Q70_21372 PE=4 SV=1	3	3	12.7	30.626	0	0	0	0	0	0
A0A2T7NCE0	A0A2T7NCE0	tr|A0A2T7NCE0|A0A2T7NCE0_POMCA Proteoglycan 4 OS=Pomacea canaliculata OX=400727 GN=C0Q70_21391 PE=4 SV=1	2	2	6	42.848	0	0	0	0	128230	196170
A0A2T7NCE9	A0A2T7NCE9	tr|A0A2T7NCE9|A0A2T7NCE9_POMCA EGF-like domain-containing protein OS=Pomacea canaliculata OX=400727 GN=C0Q70_21407 PE=4 SV=1	4	2	8.3	99.834	0	48793	0	0	0	0
A0A2T7NCF3	A0A2T7NCF3	tr|A0A2T7NCF3|A0A2T7NCF3_POMCA SH3 domain-containing protein OS=Pomacea canaliculata OX=400727 GN=C0Q70_21410 PE=4 SV=1	8	8	11.3	88.472	19076	13431	13652	0	0	26587
A0A2T7NCF7	A0A2T7NCF7	tr|A0A2T7NCF7|A0A2T7NCF7_POMCA Secreted protein OS=Pomacea canaliculata OX=400727 GN=C0Q70_21390 PE=4 SV=1	2	2	6.4	36.229	0	0	0	0	0	0
A0A2T7NCG4;A0A2T7NCG1	A0A2T7NCG4	tr|A0A2T7NCG4|A0A2T7NCG4_POMCA AMP-binding domain-containing protein OS=Pomacea canaliculata OX=400727 GN=C0Q70_21415 PE=3 SV=1	5	5	6.2	116.62	0	0	0	0	0	0
A0A2T7NCG9	A0A2T7NCG9	tr|A0A2T7NCG9|A0A2T7NCG9_POMCA AMP-binding domain-containing protein OS=Pomacea canaliculata OX=400727 GN=C0Q70_21427 PE=4 SV=1	2	2	3.4	59.228	28813	0	0	50195	0	0
A0A2T7NCH4	A0A2T7NCH4	tr|A0A2T7NCH4|A0A2T7NCH4_POMCA NAD(P)-bd_dom domain-containing protein OS=Pomacea canaliculata OX=400727 GN=C0Q70_21431 PE=4 SV=1	1	1	18	9.5159	0	0	0	0	0	0
A0A2T7NCI5	A0A2T7NCI5	tr|A0A2T7NCI5|A0A2T7NCI5_POMCA von Willebrand factor D and EGF domain-containing protein-like OS=Pomacea canaliculata OX=400727 GN=C0Q70_21409 PE=4 SV=1	4	4	2.7	259.78	0	0	0	0	0	0
A0A2T7NCJ0	A0A2T7NCJ0	tr|A0A2T7NCJ0|A0A2T7NCJ0_POMCA Plastocyanin-like domain-containing protein OS=Pomacea canaliculata OX=400727 GN=C0Q70_21452 PE=3 SV=1	2	2	2.8	85.513	0	58444	41939	0	22237	0
A0A2T7NCJ1	A0A2T7NCJ1	tr|A0A2T7NCJ1|A0A2T7NCJ1_POMCA Arf-GAP domain-containing protein OS=Pomacea canaliculata OX=400727 GN=C0Q70_21446 PE=4 SV=1	3	3	6.7	81.631	0	0	16993	0	15436	21957
A0A2T7NCJ9	A0A2T7NCJ9	tr|A0A2T7NCJ9|A0A2T7NCJ9_POMCA Annexin OS=Pomacea canaliculata OX=400727 GN=C0Q70_21458 PE=3 SV=1	11	10	36.4	35.289	0	0	0	10923	24975	12508
A0A2T7NCK2	A0A2T7NCK2	tr|A0A2T7NCK2|A0A2T7NCK2_POMCA Tyrosine-protein kinase OS=Pomacea canaliculata OX=400727 GN=C0Q70_21457 PE=3 SV=1	6	6	9.4	89.634	0	16264	23084	0	27700	24557
A0A2T7NCP5	A0A2T7NCP5	tr|A0A2T7NCP5|A0A2T7NCP5_POMCA Galectin OS=Pomacea canaliculata OX=400727 GN=C0Q70_21486 PE=4 SV=1	1	1	3.8	31.428	0	0	0	0	0	0
A0A2T7NCQ3	A0A2T7NCQ3	tr|A0A2T7NCQ3|A0A2T7NCQ3_POMCA TSC22 domain family protein 1 OS=Pomacea canaliculata OX=400727 GN=C0Q70_21508 PE=4 SV=1	1	1	3.1	58.047	0	0	0	0	0	0
A0A2T7NCQ5	A0A2T7NCQ5	tr|A0A2T7NCQ5|A0A2T7NCQ5_POMCA TSC22 domain family protein 1-like OS=Pomacea canaliculata OX=400727 GN=C0Q70_21512 PE=3 SV=1	2	2	12.6	17.354	0	0	0	0	55683	0
A0A2T7NCS8	A0A2T7NCS8	tr|A0A2T7NCS8|A0A2T7NCS8_POMCA Tox-ART-HYD1 domain-containing protein OS=Pomacea canaliculata OX=400727 GN=C0Q70_21530 PE=4 SV=1	1	1	12.8	9.1401	0	0	0	0	0	0
A0A2T7NCT7	A0A2T7NCT7	tr|A0A2T7NCT7|A0A2T7NCT7_POMCA Ras-related C3 botulinum toxin substrate 1 OS=Pomacea canaliculata OX=400727 GN=C0Q70_21549 PE=4 SV=1	3	3	12.6	21.995	0	0	0	0	0	0
A0A2T7NCV9	A0A2T7NCV9	tr|A0A2T7NCV9|A0A2T7NCV9_POMCA Tox-ART-HYD1 domain-containing protein OS=Pomacea canaliculata OX=400727 GN=C0Q70_21531 PE=4 SV=1	1	1	6.3	23.807	0	0	0	0	0	0
A0A2T7NCX2	A0A2T7NCX2	tr|A0A2T7NCX2|A0A2T7NCX2_POMCA 60S ribosomal protein L8 OS=Pomacea canaliculata OX=400727 GN=C0Q70_21564 PE=3 SV=1	3	3	12.1	25.245	117160	112470	126130	160630	241190	193330
A0A2T7NCX8	A0A2T7NCX8	tr|A0A2T7NCX8|A0A2T7NCX8_POMCA Cadherin domain-containing protein OS=Pomacea canaliculata OX=400727 GN=C0Q70_21582 PE=4 SV=1	4	4	58.2	7.6366	1669700	739660	843760	606360	1340400	1365900
A0A2T7NCZ5	A0A2T7NCZ5	tr|A0A2T7NCZ5|A0A2T7NCZ5_POMCA Serine protease K12H4.7 OS=Pomacea canaliculata OX=400727 GN=C0Q70_21602 PE=3 SV=1	4	4	12.7	51.554	61276	101330	163650	0	74435	62766
A0A2T7NCZ8	A0A2T7NCZ8	tr|A0A2T7NCZ8|A0A2T7NCZ8_POMCA Apolipoprotein A-IV OS=Pomacea canaliculata OX=400727 GN=C0Q70_21605 PE=4 SV=1	6	6	25	25.214	0	0	0	68521	0	0
A0A2T7NCZ9	A0A2T7NCZ9	tr|A0A2T7NCZ9|A0A2T7NCZ9_POMCA Aldedh domain-containing protein OS=Pomacea canaliculata OX=400727 GN=C0Q70_21609 PE=3 SV=1	15	14	42.9	49.864	1512100	454870	385140	413180	842210	445650
A0A2T7ND06;A0A2T7ND03	A0A2T7ND06;A0A2T7ND03	tr|A0A2T7ND06|A0A2T7ND06_POMCA Putative 2-deoxynucleoside 5-phosphate N-hydrolase 1 OS=Pomacea canaliculata OX=400727 GN=C0Q70_21612 PE=3 SV=1;tr|A0A2T7ND03|A0A2T7ND03_POMCA Putative 2-deoxynucleoside 5-phosphate N-hydrolase 1 OS=Pomacea canaliculata O	3	3	28.4	15.866	0	46036	61460	0	0	0
A0A2T7ND07	A0A2T7ND07	tr|A0A2T7ND07|A0A2T7ND07_POMCA Apolipoprotein A-IV OS=Pomacea canaliculata OX=400727 GN=C0Q70_21606 PE=4 SV=1	6	6	34.4	26.556	0	0	0	64299	0	0
A0A2T7ND20	A0A2T7ND20	tr|A0A2T7ND20|A0A2T7ND20_POMCA Methylosome subunit pICln OS=Pomacea canaliculata OX=400727 GN=C0Q70_21623 PE=3 SV=1	1	1	6	25.318	0	0	0	0	0	0
A0A2T7ND37	A0A2T7ND37	tr|A0A2T7ND37|A0A2T7ND37_POMCA IBB domain-containing protein OS=Pomacea canaliculata OX=400727 GN=C0Q70_21640 PE=3 SV=1	4	4	21.9	39.799	0	0	0	0	29609	0
A0A2T7ND59	A0A2T7ND59	tr|A0A2T7ND59|A0A2T7ND59_POMCA Ras-related protein Rab-6A OS=Pomacea canaliculata OX=400727 GN=C0Q70_21631 PE=4 SV=1	5	4	45.2	18.055	0	32304	41315	55445	50023	48957
A0A2T7ND66	A0A2T7ND66	tr|A0A2T7ND66|A0A2T7ND66_POMCA Calcium-binding protein 39-like OS=Pomacea canaliculata OX=400727 GN=C0Q70_21641 PE=3 SV=1	8	8	25.1	41.427	0	20329	18989	14144	25522	25151
A0A2T7ND71	A0A2T7ND71	tr|A0A2T7ND71|A0A2T7ND71_POMCA WW domain-containing protein OS=Pomacea canaliculata OX=400727 GN=C0Q70_21673 PE=4 SV=1	3	3	10.9	35.26	0	0	0	0	0	0
A0A2T7NDA4	A0A2T7NDA4	tr|A0A2T7NDA4|A0A2T7NDA4_POMCA Autophagy_act_C domain-containing protein OS=Pomacea canaliculata OX=400727 GN=C0Q70_21711 PE=4 SV=1	6	6	20.2	41.682	38097	35113	40937	0	31609	0
A0A2T7NDC2	A0A2T7NDC2	tr|A0A2T7NDC2|A0A2T7NDC2_POMCA CULLIN_2 domain-containing protein OS=Pomacea canaliculata OX=400727 GN=C0Q70_21732 PE=3 SV=1	4	4	5.5	90.53	0	0	0	0	0	0
A0A2T7NDE6	A0A2T7NDE6	tr|A0A2T7NDE6|A0A2T7NDE6_POMCA COP9 signalosome complex subunit 6 OS=Pomacea canaliculata OX=400727 GN=C0Q70_21730 PE=3 SV=1	5	5	27	31.379	0	0	20486	17354	20339	17951
A0A2T7NDG9	A0A2T7NDG9	tr|A0A2T7NDG9|A0A2T7NDG9_POMCA G_PROTEIN_RECEP_F1_2 domain-containing protein OS=Pomacea canaliculata OX=400727 GN=C0Q70_19698 PE=4 SV=1	3	3	8.9	34.237	0	0	0	93377	0	0
A0A2T7NDH0	A0A2T7NDH0	tr|A0A2T7NDH0|A0A2T7NDH0_POMCA Olfactomedin-like domain-containing protein OS=Pomacea canaliculata OX=400727 GN=C0Q70_19696 PE=4 SV=1	8	8	28.4	32.786	235790	224680	161980	348050	322810	463670
A0A2T7NDH9	A0A2T7NDH9	tr|A0A2T7NDH9|A0A2T7NDH9_POMCA C1q domain-containing protein OS=Pomacea canaliculata OX=400727 GN=C0Q70_19713 PE=4 SV=1	2	2	14.5	13.724	857160	0	128750	0	84311	0
A0A2T7NDL3	A0A2T7NDL3	tr|A0A2T7NDL3|A0A2T7NDL3_POMCA Aldedh domain-containing protein OS=Pomacea canaliculata OX=400727 GN=C0Q70_19721 PE=4 SV=1	11	11	36.8	38.173	748200	288380	490800	50373	197260	139040
A0A2T7NDP7	A0A2T7NDP7	tr|A0A2T7NDP7|A0A2T7NDP7_POMCA Expansin-like EG45 domain-containing protein OS=Pomacea canaliculata OX=400727 GN=C0Q70_19785 PE=4 SV=1	1	1	15.5	24.903	0	0	0	0	0	0
A0A2T7NDS3	A0A2T7NDS3	tr|A0A2T7NDS3|A0A2T7NDS3_POMCA A_deaminase domain-containing protein OS=Pomacea canaliculata OX=400727 GN=C0Q70_19779 PE=4 SV=1	2	2	6.7	49.569	0	0	0	0	0	0
A0A2T7NDS5	A0A2T7NDS5	tr|A0A2T7NDS5|A0A2T7NDS5_POMCA NodB homology domain-containing protein OS=Pomacea canaliculata OX=400727 GN=C0Q70_19810 PE=4 SV=1	4	4	17.4	26.903	354780	473550	603740	0	79880	135140
A0A2T7NDU3	A0A2T7NDU3	tr|A0A2T7NDU3|A0A2T7NDU3_POMCA RRM domain-containing protein OS=Pomacea canaliculata OX=400727 GN=C0Q70_19824 PE=4 SV=1	3	3	10	43.873	0	0	0	0	0	0
A0A2T7NDV2;A0A2T7NDS7	A0A2T7NDV2;A0A2T7NDS7	tr|A0A2T7NDV2|A0A2T7NDV2_POMCA NodB homology domain-containing protein OS=Pomacea canaliculata OX=400727 GN=C0Q70_19809 PE=4 SV=1;tr|A0A2T7NDS7|A0A2T7NDS7_POMCA NodB homology domain-containing protein OS=Pomacea canaliculata OX=400727 GN=C0Q70_19808 PE=4 S	2	2	4.5	70.084	0	0	0	0	0	0
A0A2T7NDV8	A0A2T7NDV8	tr|A0A2T7NDV8|A0A2T7NDV8_POMCA Ubiquitin-like domain-containing protein (Fragment) OS=Pomacea canaliculata OX=400727 GN=C0Q70_19839 PE=4 SV=1	2	2	4.2	66.523	0	0	0	0	0	0
A0A2T7NDX3;CON__ENSEMBL:ENSBTAP00000006074	A0A2T7NDX3	tr|A0A2T7NDX3|A0A2T7NDX3_POMCA Thrombospondin OS=Pomacea canaliculata OX=400727 GN=C0Q70_19855 PE=3 SV=1	8	8	11	106	8368500	7004700	14836000	8222200	9358900	8903800
A0A2T7NDZ2	A0A2T7NDZ2	tr|A0A2T7NDZ2|A0A2T7NDZ2_POMCA Aldedh domain-containing protein OS=Pomacea canaliculata OX=400727 GN=C0Q70_19882 PE=4 SV=1	11	10	29.5	54.681	38278	49475	62031	45089	95916	95931
A0A2T7NE13	A0A2T7NE13	tr|A0A2T7NE13|A0A2T7NE13_POMCA COP9 signalosome complex subunit 2 OS=Pomacea canaliculata OX=400727 GN=C0Q70_19902 PE=3 SV=1	11	11	26.5	51.74	61048	88072	92561	154750	122070	102260
A0A2T7NE41	A0A2T7NE41	tr|A0A2T7NE41|A0A2T7NE41_POMCA 40S ribosomal protein S17 OS=Pomacea canaliculata OX=400727 GN=C0Q70_19926 PE=3 SV=1	4	4	48.1	15.354	51229	0	66810	222260	138620	110840
A0A2T7NE55	A0A2T7NE55	tr|A0A2T7NE55|A0A2T7NE55_POMCA ATP-grasp domain-containing protein OS=Pomacea canaliculata OX=400727 GN=C0Q70_19938 PE=4 SV=1	7	7	10.1	99.775	0	0	0	0	0	0
A0A2T7NEA4	A0A2T7NEA4	tr|A0A2T7NEA4|A0A2T7NEA4_POMCA GH10 domain-containing protein OS=Pomacea canaliculata OX=400727 GN=C0Q70_19988 PE=3 SV=1	2	2	1.6	174.09	0	0	0	0	0	0
A0A2T7NEA9	A0A2T7NEA9	tr|A0A2T7NEA9|A0A2T7NEA9_POMCA N-acetylgalactosamine kinase OS=Pomacea canaliculata OX=400727 GN=C0Q70_19999 PE=3 SV=1	10	10	24.9	50.569	0	26327	18268	38854	46468	62373
A0A2T7NEB3	A0A2T7NEB3	tr|A0A2T7NEB3|A0A2T7NEB3_POMCA Mucosa-associated lymphoid tissue lymphoma translocation protein 1-like OS=Pomacea canaliculata OX=400727 GN=C0Q70_20002 PE=4 SV=1	3	3	4	92.143	0	0	0	0	0	0
A0A2T7NEB4	A0A2T7NEB4	tr|A0A2T7NEB4|A0A2T7NEB4_POMCA threonine--tRNA ligase OS=Pomacea canaliculata OX=400727 GN=C0Q70_19998 PE=3 SV=1	18	18	32.6	83.14	235980	248960	291880	389280	354190	305480
A0A2T7NEB6	A0A2T7NEB6	tr|A0A2T7NEB6|A0A2T7NEB6_POMCA Tyrosine-protein kinase receptor OS=Pomacea canaliculata OX=400727 GN=C0Q70_19995 PE=3 SV=1	1	1	0.5	175.69	0	0	0	0	0	0
A0A2T7NEC1	A0A2T7NEC1	tr|A0A2T7NEC1|A0A2T7NEC1_POMCA Heterogeneous nuclear ribonucleoprotein K OS=Pomacea canaliculata OX=400727 GN=C0Q70_20006 PE=4 SV=1	2	2	3.6	88.865	0	87987	115150	178020	147500	122210
A0A2T7NEC5	A0A2T7NEC5	tr|A0A2T7NEC5|A0A2T7NEC5_POMCA SH3 domain-containing protein OS=Pomacea canaliculata OX=400727 GN=C0Q70_20005 PE=4 SV=1	1	1	9.7	18.302	0	0	0	0	0	0
A0A2T7NEF2	A0A2T7NEF2	tr|A0A2T7NEF2|A0A2T7NEF2_POMCA LRRNT domain-containing protein OS=Pomacea canaliculata OX=400727 GN=C0Q70_20040 PE=4 SV=1	1	1	2.4	58.825	0	0	0	0	0	0
A0A2T7NEF5	A0A2T7NEF5	tr|A0A2T7NEF5|A0A2T7NEF5_POMCA BAR domain-containing protein OS=Pomacea canaliculata OX=400727 GN=C0Q70_20004 PE=4 SV=1	3	3	26.7	18.208	0	0	0	38317	37324	0
A0A2T7NEF8	A0A2T7NEF8	tr|A0A2T7NEF8|A0A2T7NEF8_POMCA Conserved plasma membrane protein OS=Pomacea canaliculata OX=400727 GN=C0Q70_20049 PE=4 SV=1	1	1	5.5	29.882	0	0	0	0	0	0
A0A2T7NEG3	A0A2T7NEG3	tr|A0A2T7NEG3|A0A2T7NEG3_POMCA ATP synthase subunit alpha OS=Pomacea canaliculata OX=400727 GN=C0Q70_20011 PE=3 SV=1	13	13	27.4	59.814	45006	67946	100490	104400	103890	114810
A0A2T7NEH9	A0A2T7NEH9	tr|A0A2T7NEH9|A0A2T7NEH9_POMCA 15-hydroxyprostaglandin dehydrogenase OS=Pomacea canaliculata OX=400727 GN=C0Q70_20061 PE=3 SV=1	1	1	3	36.865	0	0	0	0	0	0
A0A2T7NEK1	A0A2T7NEK1	tr|A0A2T7NEK1|A0A2T7NEK1_POMCA Thymidylate_kin domain-containing protein OS=Pomacea canaliculata OX=400727 GN=C0Q70_20099 PE=4 SV=1	1	1	2.6	48.481	0	0	0	0	0	0
A0A2T7NEK4	A0A2T7NEK4	tr|A0A2T7NEK4|A0A2T7NEK4_POMCA AA_TRNA_LIGASE_II domain-containing protein OS=Pomacea canaliculata OX=400727 GN=C0Q70_20098 PE=4 SV=1	12	12	9.8	169.95	135940	273140	287550	431170	388120	299590
A0A2T7NEL4	A0A2T7NEL4	tr|A0A2T7NEL4|A0A2T7NEL4_POMCA 15-hydroxyprostaglandin dehydrogenase OS=Pomacea canaliculata OX=400727 GN=C0Q70_20108 PE=3 SV=1	7	2	36.4	29.921	0	0	25291	0	0	0
A0A2T7NEM4	A0A2T7NEM4	tr|A0A2T7NEM4|A0A2T7NEM4_POMCA 15-hydroxyprostaglandin dehydrogenase OS=Pomacea canaliculata OX=400727 GN=C0Q70_20118 PE=3 SV=1	2	1	8.7	28.795	0	0	0	0	0	0
A0A2T7NEN0	A0A2T7NEN0	tr|A0A2T7NEN0|A0A2T7NEN0_POMCA 15-hydroxyprostaglandin dehydrogenase OS=Pomacea canaliculata OX=400727 GN=C0Q70_20111 PE=3 SV=1	6	1	30.1	29.892	0	0	0	0	0	0
A0A2T7NEN7	A0A2T7NEN7	tr|A0A2T7NEN7|A0A2T7NEN7_POMCA SH3 domain-containing protein OS=Pomacea canaliculata OX=400727 GN=C0Q70_20133 PE=4 SV=1	3	3	22.4	24.23	0	222940	86971	192830	137480	168290
A0A2T7NEP2;A0A2T7NEN8	A0A2T7NEP2;A0A2T7NEN8	tr|A0A2T7NEP2|A0A2T7NEP2_POMCA 15-hydroxyprostaglandin dehydrogenase OS=Pomacea canaliculata OX=400727 GN=C0Q70_20121 PE=3 SV=1;tr|A0A2T7NEN8|A0A2T7NEN8_POMCA 15-hydroxyprostaglandin dehydrogenase OS=Pomacea canaliculata OX=400727 GN=C0Q70_20120 PE=3 SV=1	3	2	7.2	54.442	0	0	0	0	0	0
A0A2T7NEP3;A0A2T7NEM0;A0A2T7NEK6;A0A2T7NEL7	A0A2T7NEP3;A0A2T7NEM0;A0A2T7NEK6;A0A2T7NEL7	tr|A0A2T7NEP3|A0A2T7NEP3_POMCA NAD(P)-binding protein OS=Pomacea canaliculata OX=400727 GN=C0Q70_20105 PE=3 SV=1;tr|A0A2T7NEM0|A0A2T7NEM0_POMCA 15-hydroxyprostaglandin dehydrogenase OS=Pomacea canaliculata OX=400727 GN=C0Q70_20117 PE=4 SV=1;tr|A0A2T7NEK6|A	2	1	9	37.179	0	0	0	0	0	0
A0A2T7NES0	A0A2T7NES0	tr|A0A2T7NES0|A0A2T7NES0_POMCA RasGAP_C domain-containing protein OS=Pomacea canaliculata OX=400727 GN=C0Q70_20146 PE=4 SV=1	1	1	13.4	7.5745	0	0	0	0	0	0
A0A2T7NES2	A0A2T7NES2	tr|A0A2T7NES2|A0A2T7NES2_POMCA Ig-like domain-containing protein OS=Pomacea canaliculata OX=400727 GN=C0Q70_20168 PE=4 SV=1	3	3	18	23.415	0	0	0	0	0	0
A0A2T7NES5	A0A2T7NES5	tr|A0A2T7NES5|A0A2T7NES5_POMCA Short-chain collagen C4-like OS=Pomacea canaliculata OX=400727 GN=C0Q70_20169 PE=4 SV=1	1	1	7.8	20.643	0	0	0	0	0	0
A0A2T7NEU0	A0A2T7NEU0	tr|A0A2T7NEU0|A0A2T7NEU0_POMCA C1q domain-containing protein OS=Pomacea canaliculata OX=400727 GN=C0Q70_20142 PE=4 SV=1	3	3	31.1	22.139	0	57034	0	0	0	0
A0A2T7NEV5	A0A2T7NEV5	tr|A0A2T7NEV5|A0A2T7NEV5_POMCA Protein disulfide-isomerase OS=Pomacea canaliculata OX=400727 GN=C0Q70_20204 PE=3 SV=1	20	20	46.1	55.686	40409	101840	114450	61055	119320	124090
A0A2T7NEW2	A0A2T7NEW2	tr|A0A2T7NEW2|A0A2T7NEW2_POMCA Sulfatase domain-containing protein OS=Pomacea canaliculata OX=400727 GN=C0Q70_20218 PE=3 SV=1	6	6	7	153.49	38824	241110	177910	0	108470	23779
A0A2T7NEX8	A0A2T7NEX8	tr|A0A2T7NEX8|A0A2T7NEX8_POMCA GH10 domain-containing protein OS=Pomacea canaliculata OX=400727 GN=C0Q70_20215 PE=3 SV=1	12	12	32.7	50.691	0	0	0	226880	16728	0
A0A2T7NF09;A0A2T7NF24	A0A2T7NF09	tr|A0A2T7NF09|A0A2T7NF09_POMCA Lipase domain-containing protein OS=Pomacea canaliculata OX=400727 GN=C0Q70_20249 PE=3 SV=1	10	5	47.1	29.549	0	21410	1080400	146740	134100	367970
A0A2T7NF12	A0A2T7NF12	tr|A0A2T7NF12|A0A2T7NF12_POMCA Acyl-CoA_dh_1 domain-containing protein OS=Pomacea canaliculata OX=400727 GN=C0Q70_20268 PE=4 SV=1	6	6	27.8	30.749	19475	86710	262800	81499	19530	100780
A0A2T7NF13	A0A2T7NF13	tr|A0A2T7NF13|A0A2T7NF13_POMCA Receptor expression-enhancing protein OS=Pomacea canaliculata OX=400727 GN=C0Q70_20226 PE=3 SV=1	2	2	8.3	22.537	0	0	0	15579	32919	24097
A0A2T7NF14	A0A2T7NF14	tr|A0A2T7NF14|A0A2T7NF14_POMCA Eukaryotic translation initiation factor 3 subunit J OS=Pomacea canaliculata OX=400727 GN=C0Q70_20241 PE=3 SV=1	8	8	31.1	28.022	41523	41245	34727	77742	88732	45999
A0A2T7NF22	A0A2T7NF22	tr|A0A2T7NF22|A0A2T7NF22_POMCA Lipase domain-containing protein OS=Pomacea canaliculata OX=400727 GN=C0Q70_20252 PE=3 SV=1	3	1	43.8	11.936	0	0	505540	0	0	169420
A0A2T7NF27	A0A2T7NF27	tr|A0A2T7NF27|A0A2T7NF27_POMCA COMM domain-containing protein OS=Pomacea canaliculata OX=400727 GN=C0Q70_20269 PE=4 SV=1	4	4	25.1	24.246	47874	96248	272230	114300	24409	131650
A0A2T7NF31	A0A2T7NF31	tr|A0A2T7NF31|A0A2T7NF31_POMCA VWFA domain-containing protein OS=Pomacea canaliculata OX=400727 GN=C0Q70_20223 PE=4 SV=1	7	7	16.8	49.811	170230	171960	237130	21756	38630	96666
A0A2T7NF33;A0A2T7NF32	A0A2T7NF33;A0A2T7NF32	tr|A0A2T7NF33|A0A2T7NF33_POMCA Polyubiquitin-B OS=Pomacea canaliculata OX=400727 GN=C0Q70_20262 PE=4 SV=1;tr|A0A2T7NF32|A0A2T7NF32_POMCA Nuclear cap-binding protein subunit 1 OS=Pomacea canaliculata OX=400727 GN=C0Q70_20261 PE=4 SV=1	4	4	52.7	27.604	755300	872970	983350	663080	728420	801760
A0A2T7NF35	A0A2T7NF35	tr|A0A2T7NF35|A0A2T7NF35_POMCA Uncharacterized protein OS=Pomacea canaliculata OX=400727 GN=C0Q70_20267 PE=4 SV=1	6	6	54.1	15.854	26337	112220	334670	111690	20922	157370
A0A2T7NF50	A0A2T7NF50	tr|A0A2T7NF50|A0A2T7NF50_POMCA Ras GTPase-activating protein 1 OS=Pomacea canaliculata OX=400727 GN=C0Q70_20289 PE=4 SV=1	3	3	4.4	92.35	0	48962	0	0	0	0
A0A2T7NF53	A0A2T7NF53	tr|A0A2T7NF53|A0A2T7NF53_POMCA Arb2 domain-containing protein OS=Pomacea canaliculata OX=400727 GN=C0Q70_20308 PE=3 SV=1	10	10	23.6	66.713	32883	19444	35788	0	0	17975
A0A2T7NF56;A0A2T7NEZ7	A0A2T7NF56	tr|A0A2T7NF56|A0A2T7NF56_POMCA Lipase domain-containing protein OS=Pomacea canaliculata OX=400727 GN=C0Q70_20253 PE=3 SV=1	7	3	22.5	35.171	0	0	0	0	0	0
A0A2T7NF61	A0A2T7NF61	tr|A0A2T7NF61|A0A2T7NF61_POMCA Isocitrate dehydrogenase [NAD] subunit, mitochondrial OS=Pomacea canaliculata OX=400727 GN=C0Q70_20291 PE=3 SV=1	2	2	7.6	35.724	0	0	0	0	0	0
A0A2T7NF77	A0A2T7NF77	tr|A0A2T7NF77|A0A2T7NF77_POMCA SEA domain-containing protein OS=Pomacea canaliculata OX=400727 GN=C0Q70_20319 PE=4 SV=1	1	1	3.8	32.689	0	0	0	0	0	0
A0A2T7NF79	A0A2T7NF79	tr|A0A2T7NF79|A0A2T7NF79_POMCA Flavoprotein domain-containing protein OS=Pomacea canaliculata OX=400727 GN=C0Q70_20307 PE=4 SV=1	3	3	20	22.505	0	17788	19645	0	0	19414
A0A2T7NF86	A0A2T7NF86	tr|A0A2T7NF86|A0A2T7NF86_POMCA Lipase domain-containing protein OS=Pomacea canaliculata OX=400727 GN=C0Q70_20336 PE=3 SV=1	2	2	11.9	34.514	0	0	0	0	0	0
A0A2T7NF87	A0A2T7NF87	tr|A0A2T7NF87|A0A2T7NF87_POMCA PDZ domain-containing protein OS=Pomacea canaliculata OX=400727 GN=C0Q70_20317 PE=4 SV=1	1	1	1.8	102.08	0	0	0	0	0	0
A0A2T7NF97	A0A2T7NF97	tr|A0A2T7NF97|A0A2T7NF97_POMCA 40S ribosomal protein S6 OS=Pomacea canaliculata OX=400727 GN=C0Q70_20293 PE=3 SV=1	6	6	23.8	28.564	129610	82442	189300	293120	275500	236220
A0A2T7NFA1	A0A2T7NFA1	tr|A0A2T7NFA1|A0A2T7NFA1_POMCA Sorbitol dehydrogenase OS=Pomacea canaliculata OX=400727 GN=C0Q70_20337 PE=3 SV=1	2	2	6.9	36.701	0	0	0	0	0	0
A0A2T7NFA6	A0A2T7NFA6	tr|A0A2T7NFA6|A0A2T7NFA6_POMCA Enoyl reductase (ER) domain-containing protein OS=Pomacea canaliculata OX=400727 GN=C0Q70_20339 PE=3 SV=1	1	1	4.2	53.772	0	0	0	0	0	0
A0A2T7NFB1	A0A2T7NFB1	tr|A0A2T7NFB1|A0A2T7NFB1_POMCA Secretory carrier-associated membrane protein OS=Pomacea canaliculata OX=400727 GN=C0Q70_20347 PE=3 SV=1	2	2	8.1	37.768	0	0	0	0	0	0
A0A2T7NFB7	A0A2T7NFB7	tr|A0A2T7NFB7|A0A2T7NFB7_POMCA Coatomer subunit epsilon OS=Pomacea canaliculata OX=400727 GN=C0Q70_20353 PE=3 SV=1	3	3	15.3	34.209	0	0	10778	8543.7	0	0
A0A2T7NFC3	A0A2T7NFC3	tr|A0A2T7NFC3|A0A2T7NFC3_POMCA FIST_C domain-containing protein OS=Pomacea canaliculata OX=400727 GN=C0Q70_20372 PE=4 SV=1	1	1	3.5	41.154	0	0	0	0	0	0
A0A2T7NFD0	A0A2T7NFD0	tr|A0A2T7NFD0|A0A2T7NFD0_POMCA NAD(P)H oxidase (H2O2-forming) OS=Pomacea canaliculata OX=400727 GN=C0Q70_20364 PE=3 SV=1	4	4	5	158.92	0	0	0	0	0	0
A0A2T7NFD1	A0A2T7NFD1	tr|A0A2T7NFD1|A0A2T7NFD1_POMCA AP-3 complex subunit beta OS=Pomacea canaliculata OX=400727 GN=C0Q70_20348 PE=3 SV=1	1	1	1.3	106.88	0	0	0	0	0	0
A0A2T7NFE5;A0A2T7PCE3	A0A2T7NFE5	tr|A0A2T7NFE5|A0A2T7NFE5_POMCA Tr-type G domain-containing protein OS=Pomacea canaliculata OX=400727 GN=C0Q70_20345 PE=3 SV=1	35	35	43.1	94.629	363540	406230	451400	876870	748340	593550
A0A2T7NFE8	A0A2T7NFE8	tr|A0A2T7NFE8|A0A2T7NFE8_POMCA PLAC domain-containing protein OS=Pomacea canaliculata OX=400727 GN=C0Q70_20401 PE=4 SV=1	3	3	2.2	163.32	0	0	0	0	0	0
A0A2T7NFF0	A0A2T7NFF0	tr|A0A2T7NFF0|A0A2T7NFF0_POMCA Glucosylceramidase OS=Pomacea canaliculata OX=400727 GN=C0Q70_20385 PE=3 SV=1	1	1	2	87.325	0	0	0	0	0	0
A0A2T7NFF9	A0A2T7NFF9	tr|A0A2T7NFF9|A0A2T7NFF9_POMCA PX domain-containing protein OS=Pomacea canaliculata OX=400727 GN=C0Q70_20411 PE=3 SV=1	12	12	29.4	58.478	0	23404	32878	43929	41882	29206
A0A2T7NFG0	A0A2T7NFG0	tr|A0A2T7NFG0|A0A2T7NFG0_POMCA Ceramide transfer protein OS=Pomacea canaliculata OX=400727 GN=C0Q70_20395 PE=4 SV=1	2	2	4.7	68.466	0	0	0	0	0	0
A0A2T7NFM0	A0A2T7NFM0	tr|A0A2T7NFM0|A0A2T7NFM0_POMCA Tubulin-specific chaperone A OS=Pomacea canaliculata OX=400727 GN=C0Q70_20467 PE=3 SV=1	2	2	17.1	12.755	0	0	42320	0	0	0
A0A2T7NFN0	A0A2T7NFN0	tr|A0A2T7NFN0|A0A2T7NFN0_POMCA Peptidyl-prolyl cis-trans isomerase OS=Pomacea canaliculata OX=400727 GN=C0Q70_20472 PE=3 SV=1	4	4	38.3	14.082	55146	76797	77200	0	0	18248
A0A2T7NFN3;A0A2T7NJK8	A0A2T7NFN3	tr|A0A2T7NFN3|A0A2T7NFN3_POMCA AAA domain-containing protein OS=Pomacea canaliculata OX=400727 GN=C0Q70_20478 PE=3 SV=1	14	14	43.9	48.054	55433	73132	80764	116710	99471	109120
A0A2T7NFQ7	A0A2T7NFQ7	tr|A0A2T7NFQ7|A0A2T7NFQ7_POMCA Tyrosine-protein kinase OS=Pomacea canaliculata OX=400727 GN=C0Q70_20494 PE=3 SV=1	5	5	12.4	50.6	0	13028	20491	0	13143	13050
A0A2T7NFS7	A0A2T7NFS7	tr|A0A2T7NFS7|A0A2T7NFS7_POMCA 40S ribosomal protein S15 OS=Pomacea canaliculata OX=400727 GN=C0Q70_20514 PE=3 SV=1	3	3	39.9	15.598	8311.7	8847.9	9625.9	0	22373	0
A0A2T7NFT0	A0A2T7NFT0	tr|A0A2T7NFT0|A0A2T7NFT0_POMCA Beta-hexosaminidase OS=Pomacea canaliculata OX=400727 GN=C0Q70_20527 PE=3 SV=1	6	2	13.1	62.344	66944	73261	132480	0	104920	117070
A0A2T7NFT4	A0A2T7NFT4	tr|A0A2T7NFT4|A0A2T7NFT4_POMCA Beta-hexosaminidase OS=Pomacea canaliculata OX=400727 GN=C0Q70_20528 PE=3 SV=1	6	2	13.7	62.031	0	0	0	0	63323	0
A0A2T7NFU3	A0A2T7NFU3	tr|A0A2T7NFU3|A0A2T7NFU3_POMCA Uncharacterized protein OS=Pomacea canaliculata OX=400727 GN=C0Q70_20538 PE=4 SV=1	2	2	22	13.134	0	0	0	0	0	0
A0A2T7NFU4	A0A2T7NFU4	tr|A0A2T7NFU4|A0A2T7NFU4_POMCA Alpha-2-macroglobulin-like protein 1 OS=Pomacea canaliculata OX=400727 GN=C0Q70_20519 PE=3 SV=1	44	44	29.5	166.31	394810	451230	426110	292800	684610	608480
A0A2T7NFV3	A0A2T7NFV3	tr|A0A2T7NFV3|A0A2T7NFV3_POMCA Peroxisomal multifunctional enzyme type 2 OS=Pomacea canaliculata OX=400727 GN=C0Q70_20545 PE=4 SV=1	2	2	3.4	79.766	0	0	0	0	0	0
A0A2T7NFV4	A0A2T7NFV4	tr|A0A2T7NFV4|A0A2T7NFV4_POMCA 60S ribosomal protein L36 OS=Pomacea canaliculata OX=400727 GN=C0Q70_20547 PE=3 SV=1	3	3	28.3	12.464	0	0	0	74385	72871	47560
A0A2T7NFV7	A0A2T7NFV7	tr|A0A2T7NFV7|A0A2T7NFV7_POMCA Microtubule-associated protein futsch OS=Pomacea canaliculata OX=400727 GN=C0Q70_20553 PE=4 SV=1	41	41	32	184.77	380630	546210	596790	539940	851360	712180
A0A2T7NFV8	A0A2T7NFV8	tr|A0A2T7NFV8|A0A2T7NFV8_POMCA RBR-type E3 ubiquitin transferase OS=Pomacea canaliculata OX=400727 GN=C0Q70_20544 PE=4 SV=1	6	6	14.1	59.308	0	0	28331	53042	33185	27627
A0A2T7NFW3	A0A2T7NFW3	tr|A0A2T7NFW3|A0A2T7NFW3_POMCA Neprosin_AP domain-containing protein OS=Pomacea canaliculata OX=400727 GN=C0Q70_20557 PE=4 SV=1	1	1	7.2	15.55	0	0	0	0	0	0
A0A2T7NFX2	A0A2T7NFX2	tr|A0A2T7NFX2|A0A2T7NFX2_POMCA T-complex protein 1 subunit gamma OS=Pomacea canaliculata OX=400727 GN=C0Q70_20550 PE=3 SV=1	13	13	21.5	75.929	22082	15806	38683	125730	94434	65653
A0A2T7NFX4	A0A2T7NFX4	tr|A0A2T7NFX4|A0A2T7NFX4_POMCA Tox-ART-HYD1 domain-containing protein OS=Pomacea canaliculata OX=400727 GN=C0Q70_20526 PE=4 SV=1	1	1	10	13.568	0	0	0	0	0	0
A0A2T7NFX5	A0A2T7NFX5	tr|A0A2T7NFX5|A0A2T7NFX5_POMCA Ribos_L4_asso_C domain-containing protein OS=Pomacea canaliculata OX=400727 GN=C0Q70_20562 PE=3 SV=1	14	14	37.5	45.383	208890	172700	237260	370750	424860	338650
A0A2T7NG09	A0A2T7NG09	tr|A0A2T7NG09|A0A2T7NG09_POMCA Calponin-homology (CH) domain-containing protein OS=Pomacea canaliculata OX=400727 GN=C0Q70_20590 PE=4 SV=1	31	31	26.8	182.25	6183.3	42155	38149	81573	47897	53519
A0A2T7NG51	A0A2T7NG51	tr|A0A2T7NG51|A0A2T7NG51_POMCA Protein kinase domain-containing protein OS=Pomacea canaliculata OX=400727 GN=C0Q70_20651 PE=3 SV=1	8	8	33	34.169	32163	27358	48868	67459	51588	61938
A0A2T7NG67	A0A2T7NG67	tr|A0A2T7NG67|A0A2T7NG67_POMCA 60S ribosomal protein L17 OS=Pomacea canaliculata OX=400727 GN=C0Q70_20652 PE=3 SV=1	5	5	30.5	21.57	61373	42802	67257	145250	165590	122100
A0A2T7NG68	A0A2T7NG68	tr|A0A2T7NG68|A0A2T7NG68_POMCA Unconventional myosin-Ie OS=Pomacea canaliculata OX=400727 GN=C0Q70_20668 PE=3 SV=1	1	1	1.5	127.76	0	0	0	0	0	0
A0A2T7NG70	A0A2T7NG70	tr|A0A2T7NG70|A0A2T7NG70_POMCA Pyroglutamyl-peptidase 1 OS=Pomacea canaliculata OX=400727 GN=C0Q70_20672 PE=3 SV=1	2	2	13.4	21.796	0	0	0	0	0	0
A0A2T7NG95	A0A2T7NG95	tr|A0A2T7NG95|A0A2T7NG95_POMCA Galactose-1-phosphate uridylyltransferase OS=Pomacea canaliculata OX=400727 GN=C0Q70_20670 PE=3 SV=1	2	2	6.3	34.733	0	0	0	0	0	29593
A0A2T7NG99	A0A2T7NG99	tr|A0A2T7NG99|A0A2T7NG99_POMCA Aldedh domain-containing protein OS=Pomacea canaliculata OX=400727 GN=C0Q70_20700 PE=3 SV=1	9	9	24.5	51.866	0	0	68593	54743	72182	111270
A0A2T7NGD9	A0A2T7NGD9	tr|A0A2T7NGD9|A0A2T7NGD9_POMCA Peptide-N(4)-(N-acetyl-beta-glucosaminyl)asparagine amidase OS=Pomacea canaliculata OX=400727 GN=C0Q70_20740 PE=3 SV=1	2	2	4.3	76.96	0	0	0	0	0	0
A0A2T7NGH1	A0A2T7NGH1	tr|A0A2T7NGH1|A0A2T7NGH1_POMCA UBC core domain-containing protein OS=Pomacea canaliculata OX=400727 GN=C0Q70_20757 PE=3 SV=1	4	4	14.5	26.779	62761	17975	73908	38450	59543	66255
A0A2T7NGI3	A0A2T7NGI3	tr|A0A2T7NGI3|A0A2T7NGI3_POMCA Basigin OS=Pomacea canaliculata OX=400727 GN=C0Q70_20776 PE=4 SV=1	1	1	3.9	42.723	0	0	0	0	0	0
A0A2T7NGJ8	A0A2T7NGJ8	tr|A0A2T7NGJ8|A0A2T7NGJ8_POMCA phosphatidylinositol-4,5-bisphosphate 4-phosphatase OS=Pomacea canaliculata OX=400727 GN=C0Q70_18458 PE=4 SV=1	12	12	21.4	88.278	21530	19756	36026	31533	35200	40262
A0A2T7NGK1	A0A2T7NGK1	tr|A0A2T7NGK1|A0A2T7NGK1_POMCA GMP reductase OS=Pomacea canaliculata OX=400727 GN=C0Q70_18461 PE=3 SV=1	9	9	39.2	32.339	122940	120490	96798	114690	139150	124330
A0A2T7NGK2	A0A2T7NGK2	tr|A0A2T7NGK2|A0A2T7NGK2_POMCA 15-hydroxyprostaglandin dehydrogenase OS=Pomacea canaliculata OX=400727 GN=C0Q70_20783 PE=3 SV=1	1	1	2.6	46.973	0	0	0	0	0	0
A0A2T7NGP1	A0A2T7NGP1	tr|A0A2T7NGP1|A0A2T7NGP1_POMCA Vacuolar protein sorting-associated protein 35 OS=Pomacea canaliculata OX=400727 GN=C0Q70_18493 PE=3 SV=1	11	11	15.8	91.245	48134	69426	39252	68051	82364	41456
A0A2T7NGP5	A0A2T7NGP5	tr|A0A2T7NGP5|A0A2T7NGP5_POMCA NOV_C domain-containing protein OS=Pomacea canaliculata OX=400727 GN=C0Q70_18494 PE=4 SV=1	2	2	0.8	417.94	0	0	0	0	0	0
A0A2T7NGP6	A0A2T7NGP6	tr|A0A2T7NGP6|A0A2T7NGP6_POMCA Peptidase S1 domain-containing protein OS=Pomacea canaliculata OX=400727 GN=C0Q70_18507 PE=4 SV=1	2	2	12.1	35.193	0	0	0	0	0	0
A0A2T7NGR2	A0A2T7NGR2	tr|A0A2T7NGR2|A0A2T7NGR2_POMCA Peptidase S1 domain-containing protein OS=Pomacea canaliculata OX=400727 GN=C0Q70_18515 PE=4 SV=1	1	1	7.7	15.865	0	0	0	0	0	0
A0A2T7NGR4	A0A2T7NGR4	tr|A0A2T7NGR4|A0A2T7NGR4_POMCA Peptidase S1 domain-containing protein OS=Pomacea canaliculata OX=400727 GN=C0Q70_18514 PE=4 SV=1	1	1	7.8	21.215	0	0	0	0	0	0
A0A2T7NGT0	A0A2T7NGT0	tr|A0A2T7NGT0|A0A2T7NGT0_POMCA Adenosylhomocysteinase OS=Pomacea canaliculata OX=400727 GN=C0Q70_18541 PE=3 SV=1	14	14	36.1	47.321	543870	483490	621580	998140	769770	816450
A0A2T7NGT1	A0A2T7NGT1	tr|A0A2T7NGT1|A0A2T7NGT1_POMCA Geranylgeranyl transferase type-2 subunit alpha OS=Pomacea canaliculata OX=400727 GN=C0Q70_18538 PE=3 SV=1	2	2	4.6	52.548	0	0	0	0	0	0
A0A2T7NGT6	A0A2T7NGT6	tr|A0A2T7NGT6|A0A2T7NGT6_POMCA TLDc domain-containing protein OS=Pomacea canaliculata OX=400727 GN=C0Q70_18547 PE=4 SV=1	1	1	2.3	54.561	0	0	0	0	0	0
A0A2T7NGT7	A0A2T7NGT7	tr|A0A2T7NGT7|A0A2T7NGT7_POMCA CYTOSOL_AP domain-containing protein OS=Pomacea canaliculata OX=400727 GN=C0Q70_18543 PE=3 SV=1	8	8	23.3	55.314	62599	54024	67347	18055	39352	40817
A0A2T7NGU1	A0A2T7NGU1	tr|A0A2T7NGU1|A0A2T7NGU1_POMCA Dynein light intermediate chain OS=Pomacea canaliculata OX=400727 GN=C0Q70_18548 PE=3 SV=1	4	4	13.6	49.952	0	0	0	0	0	0
A0A2T7NGU2	A0A2T7NGU2	tr|A0A2T7NGU2|A0A2T7NGU2_POMCA BTB domain-containing protein OS=Pomacea canaliculata OX=400727 GN=C0Q70_18544 PE=4 SV=1	10	10	18.1	70.133	0	12408	29149	35896	27403	24447
A0A2T7NGU5	A0A2T7NGU5	tr|A0A2T7NGU5|A0A2T7NGU5_POMCA Inositol-1-monophosphatase OS=Pomacea canaliculata OX=400727 GN=C0Q70_18557 PE=3 SV=1	2	2	7.9	30.427	0	0	0	0	0	0
A0A2T7NGU6	A0A2T7NGU6	tr|A0A2T7NGU6|A0A2T7NGU6_POMCA Protein FAN OS=Pomacea canaliculata OX=400727 GN=C0Q70_18530 PE=4 SV=1	2	2	2.8	96.791	0	0	0	0	0	0
A0A2T7NGU8	A0A2T7NGU8	tr|A0A2T7NGU8|A0A2T7NGU8_POMCA Ras-related protein Rab-2A OS=Pomacea canaliculata OX=400727 GN=C0Q70_18553 PE=4 SV=1	7	7	38.2	26.471	0	0	0	17050	31320	24988
A0A2T7NGX0	A0A2T7NGX0	tr|A0A2T7NGX0|A0A2T7NGX0_POMCA Lysine--tRNA ligase OS=Pomacea canaliculata OX=400727 GN=C0Q70_18536 PE=3 SV=1	7	7	8.8	109.99	0	0	0	15832	31311	26938
A0A2T7NGZ1	A0A2T7NGZ1	tr|A0A2T7NGZ1|A0A2T7NGZ1_POMCA CBM21 domain-containing protein OS=Pomacea canaliculata OX=400727 GN=C0Q70_18600 PE=4 SV=1	5	5	12	61.256	0	0	0	42147	57485	13121
A0A2T7NGZ3	A0A2T7NGZ3	tr|A0A2T7NGZ3|A0A2T7NGZ3_POMCA Peptidyl-prolyl cis-trans isomerase OS=Pomacea canaliculata OX=400727 GN=C0Q70_18581 PE=3 SV=1	6	2	46.6	19.551	118210	243630	150030	0	0	0
A0A2T7NGZ7	A0A2T7NGZ7	tr|A0A2T7NGZ7|A0A2T7NGZ7_POMCA Peptidyl-prolyl cis-trans isomerase OS=Pomacea canaliculata OX=400727 GN=C0Q70_18580 PE=3 SV=1	6	2	35.2	24.365	68500	122680	209080	0	0	23441
A0A2T7NH12	A0A2T7NH12	tr|A0A2T7NH12|A0A2T7NH12_POMCA EF-hand domain-containing protein OS=Pomacea canaliculata OX=400727 GN=C0Q70_18617 PE=4 SV=1	6	6	15.9	67.534	25928	0	14076	0	23454	21689
A0A2T7NH15;A0A2T7NH03	A0A2T7NH15	tr|A0A2T7NH15|A0A2T7NH15_POMCA OAS1_C domain-containing protein OS=Pomacea canaliculata OX=400727 GN=C0Q70_18604 PE=3 SV=1	7	7	29.6	28.609	0	69275	26232	18328	0	110020
A0A2T7NH22	A0A2T7NH22	tr|A0A2T7NH22|A0A2T7NH22_POMCA Ntox24 domain-containing protein OS=Pomacea canaliculata OX=400727 GN=C0Q70_18627 PE=4 SV=1	1	1	8.3	16.379	0	0	0	0	0	0
A0A2T7NH49	A0A2T7NH49	tr|A0A2T7NH49|A0A2T7NH49_POMCA Prefoldin subunit 4 OS=Pomacea canaliculata OX=400727 GN=C0Q70_18618 PE=3 SV=1	3	3	32.3	14.239	0	0	0	0	0	0
A0A2T7NH55	A0A2T7NH55	tr|A0A2T7NH55|A0A2T7NH55_POMCA RNA helicase OS=Pomacea canaliculata OX=400727 GN=C0Q70_18642 PE=4 SV=1	2	2	4.2	76.471	0	0	0	0	0	0
A0A2T7NH69	A0A2T7NH69	tr|A0A2T7NH69|A0A2T7NH69_POMCA Proteasome subunit beta OS=Pomacea canaliculata OX=400727 GN=C0Q70_18638 PE=3 SV=1	4	4	17.9	29.86	0	19215	27939	20713	20437	31137
A0A2T7NH78	A0A2T7NH78	tr|A0A2T7NH78|A0A2T7NH78_POMCA AA_TRNA_LIGASE_II_ALA domain-containing protein OS=Pomacea canaliculata OX=400727 GN=C0Q70_18664 PE=3 SV=1	22	22	42.2	76.057	181530	125090	205480	154760	172680	184470
A0A2T7NHB2	A0A2T7NHB2	tr|A0A2T7NHB2|A0A2T7NHB2_POMCA TGc domain-containing protein OS=Pomacea canaliculata OX=400727 GN=C0Q70_18720 PE=3 SV=1	1	1	1	131.14	0	0	0	0	0	0
A0A2T7NHC9;A0A2T7NHF9	A0A2T7NHC9	tr|A0A2T7NHC9|A0A2T7NHC9_POMCA Carboxylic ester hydrolase OS=Pomacea canaliculata OX=400727 GN=C0Q70_18743 PE=3 SV=1	3	3	6.6	68.8	140830	40278	0	0	0	0
A0A2T7NHD8	A0A2T7NHD8	tr|A0A2T7NHD8|A0A2T7NHD8_POMCA GH16 domain-containing protein OS=Pomacea canaliculata OX=400727 GN=C0Q70_18724 PE=4 SV=1	10	1	29	46.832	0	179670	209300	163440	0	0
A0A2T7NHD9	A0A2T7NHD9	tr|A0A2T7NHD9|A0A2T7NHD9_POMCA J domain-containing protein OS=Pomacea canaliculata OX=400727 GN=C0Q70_18749 PE=4 SV=1	5	5	20.6	31.028	0	0	0	0	0	0
A0A2T7NHE9	A0A2T7NHE9	tr|A0A2T7NHE9|A0A2T7NHE9_POMCA Peptidoglycan-recognition protein OS=Pomacea canaliculata OX=400727 GN=C0Q70_18756 PE=3 SV=1	2	2	14.5	16.422	0	0	0	0	0	0
A0A2T7NHF3	A0A2T7NHF3	tr|A0A2T7NHF3|A0A2T7NHF3_POMCA GH16 domain-containing protein OS=Pomacea canaliculata OX=400727 GN=C0Q70_18728 PE=4 SV=1	11	3	32.2	49.814	0	0	0	101770	70846	0
A0A2T7NHH6	A0A2T7NHH6	tr|A0A2T7NHH6|A0A2T7NHH6_POMCA WRNPLPNID domain-containing protein OS=Pomacea canaliculata OX=400727 GN=C0Q70_18762 PE=4 SV=1	8	8	11	114.17	0	0	8033.9	0	6346.5	0
A0A2T7NHI1	A0A2T7NHI1	tr|A0A2T7NHI1|A0A2T7NHI1_POMCA Ring finger and SPRY domain containing 1 OS=Pomacea canaliculata OX=400727 GN=C0Q70_18765 PE=4 SV=1	1	1	1.7	64.668	0	0	0	0	0	0
A0A2T7NHI6	A0A2T7NHI6	tr|A0A2T7NHI6|A0A2T7NHI6_POMCA MARVEL domain-containing protein OS=Pomacea canaliculata OX=400727 GN=C0Q70_18774 PE=4 SV=1	1	1	14	19.963	0	0	0	0	0	0
A0A2T7NHJ6	A0A2T7NHJ6	tr|A0A2T7NHJ6|A0A2T7NHJ6_POMCA GDP-mannose 4,6-dehydratase OS=Pomacea canaliculata OX=400727 GN=C0Q70_18802 PE=3 SV=1	13	13	43.2	41.751	221700	198050	274970	330560	282970	327790
A0A2T7NHK7	A0A2T7NHK7	tr|A0A2T7NHK7|A0A2T7NHK7_POMCA Methyltransf_11 domain-containing protein OS=Pomacea canaliculata OX=400727 GN=C0Q70_18812 PE=4 SV=1	6	6	42.8	25.298	29087	21270	16512	0	0	0
A0A2T7NHM1	A0A2T7NHM1	tr|A0A2T7NHM1|A0A2T7NHM1_POMCA Proteasome subunit alpha type-7-like OS=Pomacea canaliculata OX=400727 GN=C0Q70_18829 PE=3 SV=1	7	7	26.6	36.791	63173	68390	99580	63240	83553	87034
A0A2T7NHM3	A0A2T7NHM3	tr|A0A2T7NHM3|A0A2T7NHM3_POMCA Tyrosine aminotransferase OS=Pomacea canaliculata OX=400727 GN=C0Q70_18806 PE=3 SV=1	3	3	8.4	46.638	0	0	30490	0	18292	0
A0A2T7NHN8	A0A2T7NHN8	tr|A0A2T7NHN8|A0A2T7NHN8_POMCA cystathionine gamma-lyase OS=Pomacea canaliculata OX=400727 GN=C0Q70_18848 PE=3 SV=1	8	8	24.7	46.082	0	86411	64757	133760	166090	159190
A0A2T7NHP2	A0A2T7NHP2	tr|A0A2T7NHP2|A0A2T7NHP2_POMCA Aspartate aminotransferase OS=Pomacea canaliculata OX=400727 GN=C0Q70_18849 PE=3 SV=1	3	3	8.1	47.471	0	0	70903	60832	41643	65829
A0A2T7NHP7	A0A2T7NHP7	tr|A0A2T7NHP7|A0A2T7NHP7_POMCA vesicle-fusing ATPase OS=Pomacea canaliculata OX=400727 GN=C0Q70_18858 PE=3 SV=1	10	9	30.6	49.357	0	0	0	111590	47770	0
A0A2T7NHR7	A0A2T7NHR7	tr|A0A2T7NHR7|A0A2T7NHR7_POMCA alanine transaminase OS=Pomacea canaliculata OX=400727 GN=C0Q70_18855 PE=3 SV=1	3	3	9.1	52.243	0	0	0	0	0	0
A0A2T7NHS2	A0A2T7NHS2	tr|A0A2T7NHS2|A0A2T7NHS2_POMCA Alpha-carbonic anhydrase domain-containing protein OS=Pomacea canaliculata OX=400727 GN=C0Q70_18883 PE=3 SV=1	1	1	5.3	29.537	0	0	0	0	0	0
A0A2T7NHS3	A0A2T7NHS3	tr|A0A2T7NHS3|A0A2T7NHS3_POMCA Glucose-6-phosphate isomerase OS=Pomacea canaliculata OX=400727 GN=C0Q70_18864 PE=4 SV=1	5	5	29.9	19.812	205040	372760	270840	192480	191870	221550
A0A2T7NHS4	A0A2T7NHS4	tr|A0A2T7NHS4|A0A2T7NHS4_POMCA SUMO-activating enzyme subunit OS=Pomacea canaliculata OX=400727 GN=C0Q70_18890 PE=3 SV=1	3	3	6	69.882	0	0	0	0	0	0
A0A2T7NHT8	A0A2T7NHT8	tr|A0A2T7NHT8|A0A2T7NHT8_POMCA L-fucose kinase OS=Pomacea canaliculata OX=400727 GN=C0Q70_18867 PE=4 SV=1	4	4	5.9	111.22	0	0	0	306150	0	402910
A0A2T7NHT9	A0A2T7NHT9	tr|A0A2T7NHT9|A0A2T7NHT9_POMCA ShKT domain-containing protein OS=Pomacea canaliculata OX=400727 GN=C0Q70_18895 PE=4 SV=1	2	2	3.7	78.976	0	0	0	0	0	0
A0A2T7NI05	A0A2T7NI05	tr|A0A2T7NI05|A0A2T7NI05_POMCA Peptidase S1 domain-containing protein OS=Pomacea canaliculata OX=400727 GN=C0Q70_18947 PE=4 SV=1	1	1	2.8	40.048	0	0	0	0	0	0
A0A2T7NI07	A0A2T7NI07	tr|A0A2T7NI07|A0A2T7NI07_POMCA Phospholipase A(2) OS=Pomacea canaliculata OX=400727 GN=C0Q70_18939 PE=4 SV=1	3	3	15.6	35.601	0	0	156970	476240	0	132920
A0A2T7NI14	A0A2T7NI14	tr|A0A2T7NI14|A0A2T7NI14_POMCA AP-1 complex subunit gamma OS=Pomacea canaliculata OX=400727 GN=C0Q70_18949 PE=3 SV=1	5	5	7.1	91.059	0	0	0	0	0	0
A0A2T7NI40;A0A2T7NI09	A0A2T7NI40;A0A2T7NI09	tr|A0A2T7NI40|A0A2T7NI40_POMCA Conserved oligomeric Golgi complex subunit 7 OS=Pomacea canaliculata OX=400727 GN=C0Q70_18977 PE=3 SV=1;tr|A0A2T7NI09|A0A2T7NI09_POMCA Alpha-amylase OS=Pomacea canaliculata OX=400727 GN=C0Q70_18978 PE=4 SV=1	13	6	16.9	127	0	4657.5	0	370340	100800	6619.6
A0A2T7NI48;A0A2T7PCB3;A0A2T7PCA3;A0A2T7PCB7	A0A2T7NI48	tr|A0A2T7NI48|A0A2T7NI48_POMCA Anaphase-promoting complex subunit 2 OS=Pomacea canaliculata OX=400727 GN=C0Q70_19011 PE=4 SV=1	12	12	16.1	125.5	229120	1103900	2232500	887100	493470	640450
A0A2T7NI49	A0A2T7NI49	tr|A0A2T7NI49|A0A2T7NI49_POMCA Uncharacterized protein OS=Pomacea canaliculata OX=400727 GN=C0Q70_18979 PE=4 SV=1	11	4	41.1	42.958	0	0	0	184880	12919	0
A0A2T7NI52	A0A2T7NI52	tr|A0A2T7NI52|A0A2T7NI52_POMCA phosphoenolpyruvate carboxykinase (GTP) OS=Pomacea canaliculata OX=400727 GN=C0Q70_19012 PE=3 SV=1	41	39	57.4	67.222	3566600	2833300	3281100	8136300	5767500	5657100
A0A2T7NI75	A0A2T7NI75	tr|A0A2T7NI75|A0A2T7NI75_POMCA Scavenger receptor class A member 5 OS=Pomacea canaliculata OX=400727 GN=C0Q70_19013 PE=4 SV=1	2	2	4.4	52.243	0	0	0	0	0	0
A0A2T7NI76	A0A2T7NI76	tr|A0A2T7NI76|A0A2T7NI76_POMCA Phosphorylase b kinase regulatory subunit OS=Pomacea canaliculata OX=400727 GN=C0Q70_19042 PE=3 SV=1	3	3	1.3	268.68	0	0	0	0	0	0
A0A2T7NI80	A0A2T7NI80	tr|A0A2T7NI80|A0A2T7NI80_POMCA Bactericidal permeability-increasing protein OS=Pomacea canaliculata OX=400727 GN=C0Q70_19037 PE=3 SV=1	4	4	10.9	50.707	0	0	0	38018	0	0
A0A2T7NI85	A0A2T7NI85	tr|A0A2T7NI85|A0A2T7NI85_POMCA Cytochrome b5 heme-binding domain-containing protein OS=Pomacea canaliculata OX=400727 GN=C0Q70_19052 PE=3 SV=1	4	4	45.9	14.786	0	0	0	0	26257	0
A0A2T7NIB2	A0A2T7NIB2	tr|A0A2T7NIB2|A0A2T7NIB2_POMCA Tubulin beta chain OS=Pomacea canaliculata OX=400727 GN=C0Q70_19058 PE=3 SV=1	13	4	62.7	33.774	0	1131200	1378400	3224900	2307700	1483700
A0A2T7NID2	A0A2T7NID2	tr|A0A2T7NID2|A0A2T7NID2_POMCA Phosphoinositide phospholipase C OS=Pomacea canaliculata OX=400727 GN=C0Q70_19071 PE=4 SV=1	2	2	2	132.1	0	0	0	0	0	0
A0A2T7NIH2	A0A2T7NIH2	tr|A0A2T7NIH2|A0A2T7NIH2_POMCA ELMO domain-containing protein OS=Pomacea canaliculata OX=400727 GN=C0Q70_19128 PE=4 SV=1	1	1	1.7	78.731	0	0	0	0	0	0
A0A2T7NIH5	A0A2T7NIH5	tr|A0A2T7NIH5|A0A2T7NIH5_POMCA DUF725 domain-containing protein OS=Pomacea canaliculata OX=400727 GN=C0Q70_19141 PE=4 SV=1	3	1	16.9	26.463	179260	81623	447010	265960	286670	321270
A0A2T7NIH7	A0A2T7NIH7	tr|A0A2T7NIH7|A0A2T7NIH7_POMCA TGc domain-containing protein OS=Pomacea canaliculata OX=400727 GN=C0Q70_19147 PE=3 SV=1	18	16	32.9	82.66	100520	80434	142210	50728	87584	178710
A0A2T7NII5	A0A2T7NII5	tr|A0A2T7NII5|A0A2T7NII5_POMCA TGc domain-containing protein OS=Pomacea canaliculata OX=400727 GN=C0Q70_19151 PE=4 SV=1	8	8	24.2	45.76	221370	295760	265840	79943	93976	163380
A0A2T7NIJ4	A0A2T7NIJ4	tr|A0A2T7NIJ4|A0A2T7NIJ4_POMCA TGc domain-containing protein OS=Pomacea canaliculata OX=400727 GN=C0Q70_19148 PE=4 SV=1	4	2	13.8	44.572	0	61565	0	0	0	0
A0A2T7NIJ7	A0A2T7NIJ7	tr|A0A2T7NIJ7|A0A2T7NIJ7_POMCA Protein kinase domain-containing protein OS=Pomacea canaliculata OX=400727 GN=C0Q70_19167 PE=3 SV=1	4	4	13.2	54.946	0	0	0	0	0	0
A0A2T7NIJ8	A0A2T7NIJ8	tr|A0A2T7NIJ8|A0A2T7NIJ8_POMCA Programmed cell death protein 6 OS=Pomacea canaliculata OX=400727 GN=C0Q70_19165 PE=4 SV=1	3	3	22.8	19.922	30287	0	33486	20263	28144	30363
A0A2T7NIK1	A0A2T7NIK1	tr|A0A2T7NIK1|A0A2T7NIK1_POMCA AMP_N domain-containing protein OS=Pomacea canaliculata OX=400727 GN=C0Q70_19163 PE=4 SV=1	12	12	28.7	52.286	423130	349190	651060	205430	453600	486690
A0A2T7NIK3	A0A2T7NIK3	tr|A0A2T7NIK3|A0A2T7NIK3_POMCA DUF725 domain-containing protein OS=Pomacea canaliculata OX=400727 GN=C0Q70_19140 PE=4 SV=1	3	1	14.9	22.814	0	0	0	0	0	0
A0A2T7NIK4	A0A2T7NIK4	tr|A0A2T7NIK4|A0A2T7NIK4_POMCA Programmed cell death protein 5 OS=Pomacea canaliculata OX=400727 GN=C0Q70_19158 PE=3 SV=1	3	3	43	11.285	0	26693	0	0	90314	58352
A0A2T7NIL2;A0A2T7NIJ9	A0A2T7NIL2	tr|A0A2T7NIL2|A0A2T7NIL2_POMCA Transglut_N domain-containing protein OS=Pomacea canaliculata OX=400727 GN=C0Q70_19150 PE=3 SV=1	8	8	52.1	26.839	229180	303820	287780	96133	121630	223360
A0A2T7NIM5	A0A2T7NIM5	tr|A0A2T7NIM5|A0A2T7NIM5_POMCA HD domain-containing protein (Fragment) OS=Pomacea canaliculata OX=400727 GN=C0Q70_19199 PE=4 SV=1	9	9	6.8	151.79	0	95933	29442	22633	15559	33891
A0A2T7NIN4	A0A2T7NIN4	tr|A0A2T7NIN4|A0A2T7NIN4_POMCA ShKT domain-containing protein OS=Pomacea canaliculata OX=400727 GN=C0Q70_19203 PE=4 SV=1	1	1	0.3	383.53	0	0	0	0	0	0
A0A2T7NIQ2	A0A2T7NIQ2	tr|A0A2T7NIQ2|A0A2T7NIQ2_POMCA Deoxynucleoside triphosphate triphosphohydrolase SAMHD1 OS=Pomacea canaliculata OX=400727 GN=C0Q70_19198 PE=3 SV=1	1	1	1.7	66.723	0	0	0	0	0	0
A0A2T7NIQ7	A0A2T7NIQ7	tr|A0A2T7NIQ7|A0A2T7NIQ7_POMCA BCNT-C domain-containing protein OS=Pomacea canaliculata OX=400727 GN=C0Q70_19226 PE=3 SV=1	1	1	2.4	79.872	0	0	0	0	0	0
A0A2T7NIR2	A0A2T7NIR2	tr|A0A2T7NIR2|A0A2T7NIR2_POMCA Guanine nucleotide-binding protein G(O) subunit alpha OS=Pomacea canaliculata OX=400727 GN=C0Q70_19229 PE=4 SV=1	2	1	6.3	39.874	0	0	0	0	0	0
A0A2T7NIR4	A0A2T7NIR4	tr|A0A2T7NIR4|A0A2T7NIR4_POMCA Protein kinase domain-containing protein OS=Pomacea canaliculata OX=400727 GN=C0Q70_19220 PE=3 SV=1	4	4	14.7	43.469	0	0	0	30466	19165	0
A0A2T7NIR6	A0A2T7NIR6	tr|A0A2T7NIR6|A0A2T7NIR6_POMCA MPN domain-containing protein OS=Pomacea canaliculata OX=400727 GN=C0Q70_19237 PE=3 SV=1	8	8	28.1	37.737	31362	42755	49391	95165	70025	68736
A0A2T7NIS9	A0A2T7NIS9	tr|A0A2T7NIS9|A0A2T7NIS9_POMCA Tubulin beta chain OS=Pomacea canaliculata OX=400727 GN=C0Q70_19222 PE=3 SV=1	7	2	37	33.87	0	0	0	91483	119160	97655
A0A2T7NIT6	A0A2T7NIT6	tr|A0A2T7NIT6|A0A2T7NIT6_POMCA Charged multivesicular body protein 4b OS=Pomacea canaliculata OX=400727 GN=C0Q70_19257 PE=3 SV=1	3	3	18.1	24.728	0	0	0	0	34752	0
A0A2T7NIU7	A0A2T7NIU7	tr|A0A2T7NIU7|A0A2T7NIU7_POMCA Septin-7 (Fragment) OS=Pomacea canaliculata OX=400727 GN=C0Q70_19266 PE=3 SV=1	15	15	35.2	55.433	45612	150100	77844	233810	179680	93565
A0A2T7NIU8	A0A2T7NIU8	tr|A0A2T7NIU8|A0A2T7NIU8_POMCA Protein phosphatase OS=Pomacea canaliculata OX=400727 GN=C0Q70_19265 PE=4 SV=1	1	1	5.6	26.37	0	0	0	0	0	0
A0A2T7NIW6	A0A2T7NIW6	tr|A0A2T7NIW6|A0A2T7NIW6_POMCA phosphoenolpyruvate carboxykinase (GTP) OS=Pomacea canaliculata OX=400727 GN=C0Q70_19287 PE=3 SV=1	3	1	5.8	69.834	0	0	0	0	0	0
A0A2T7NIX0	A0A2T7NIX0	tr|A0A2T7NIX0|A0A2T7NIX0_POMCA phosphoenolpyruvate carboxykinase (GTP) OS=Pomacea canaliculata OX=400727 GN=C0Q70_19286 PE=3 SV=1	14	12	27.7	65.168	62783	0	58742	156450	133730	131630
A0A2T7NIY3	A0A2T7NIY3	tr|A0A2T7NIY3|A0A2T7NIY3_POMCA snRNP core protein D1 OS=Pomacea canaliculata OX=400727 GN=C0Q70_19278 PE=3 SV=1	2	2	2.9	86.548	0	0	0	0	19673	0
A0A2T7NIZ5	A0A2T7NIZ5	tr|A0A2T7NIZ5|A0A2T7NIZ5_POMCA Purine nucleoside phosphorylase OS=Pomacea canaliculata OX=400727 GN=C0Q70_19318 PE=3 SV=1	31	31	41.8	105.49	237160	122050	208550	190100	341340	271380
A0A2T7NJ17;A0A2T7NJ00	A0A2T7NJ17;A0A2T7NJ00	tr|A0A2T7NJ17|A0A2T7NJ17_POMCA Tubulin beta chain OS=Pomacea canaliculata OX=400727 GN=C0Q70_19319 PE=3 SV=1;tr|A0A2T7NJ00|A0A2T7NJ00_POMCA Tubulin beta chain OS=Pomacea canaliculata OX=400727 GN=C0Q70_19320 PE=3 SV=1	24	1	77.8	42.014	302860	401960	485180	676100	526910	578410
A0A2T7NJ21;A0A2T7NJ25	A0A2T7NJ21	tr|A0A2T7NJ21|A0A2T7NJ21_POMCA GH16 domain-containing protein OS=Pomacea canaliculata OX=400727 GN=C0Q70_19322 PE=4 SV=1	17	17	54.4	40.987	76682	304160	136360	1955700	1234200	80665
A0A2T7NJ42	A0A2T7NJ42	tr|A0A2T7NJ42|A0A2T7NJ42_POMCA Uncharacterized protein OS=Pomacea canaliculata OX=400727 GN=C0Q70_19342 PE=4 SV=1	1	1	10.1	15.32	0	0	0	0	0	0
A0A2T7NJ43	A0A2T7NJ43	tr|A0A2T7NJ43|A0A2T7NJ43_POMCA SH3 domain-containing protein OS=Pomacea canaliculata OX=400727 GN=C0Q70_19350 PE=3 SV=1	1	1	2	69.023	0	0	0	0	0	0
A0A2T7NJ50	A0A2T7NJ50	tr|A0A2T7NJ50|A0A2T7NJ50_POMCA TGc domain-containing protein OS=Pomacea canaliculata OX=400727 GN=C0Q70_19343 PE=3 SV=1	16	16	30.1	85.2	42113	58599	101700	131610	95453	81235
A0A2T7NJ83	A0A2T7NJ83	tr|A0A2T7NJ83|A0A2T7NJ83_POMCA Enoyl reductase (ER) domain-containing protein OS=Pomacea canaliculata OX=400727 GN=C0Q70_19398 PE=4 SV=1	13	13	47.5	39.11	502400	243600	425300	280380	453960	366680
A0A2T7NJ95	A0A2T7NJ95	tr|A0A2T7NJ95|A0A2T7NJ95_POMCA MSP domain-containing protein OS=Pomacea canaliculata OX=400727 GN=C0Q70_19411 PE=4 SV=1	1	1	6.2	21.893	0	0	0	0	0	0
A0A2T7NJC4;A0A2T7NJA7	A0A2T7NJC4;A0A2T7NJA7	tr|A0A2T7NJC4|A0A2T7NJC4_POMCA 5-nucleotidase OS=Pomacea canaliculata OX=400727 GN=C0Q70_19429 PE=3 SV=1;tr|A0A2T7NJA7|A0A2T7NJA7_POMCA 5-nucleotidase OS=Pomacea canaliculata OX=400727 GN=C0Q70_19425 PE=3 SV=1	6	6	17.6	63.541	0	0	0	23690	27703	0
A0A2T7NJB1	A0A2T7NJB1	tr|A0A2T7NJB1|A0A2T7NJB1_POMCA 60S ribosomal protein L13 OS=Pomacea canaliculata OX=400727 GN=C0Q70_19426 PE=3 SV=1	6	6	28.3	21.852	58418	54403	0	125170	175100	135250
A0A2T7NJF1	A0A2T7NJF1	tr|A0A2T7NJF1|A0A2T7NJF1_POMCA arginine--tRNA ligase OS=Pomacea canaliculata OX=400727 GN=C0Q70_19472 PE=3 SV=1	19	19	10	421.27	123310	155140	376590	71184	109670	85897
A0A2T7NJH1;A0A2T7NJG3	A0A2T7NJH1;A0A2T7NJG3	tr|A0A2T7NJH1|A0A2T7NJH1_POMCA Conodipine-M alpha chain OS=Pomacea canaliculata OX=400727 GN=C0Q70_19488 PE=4 SV=1;tr|A0A2T7NJG3|A0A2T7NJG3_POMCA Conodipine-M alpha chain OS=Pomacea canaliculata OX=400727 GN=C0Q70_19483 PE=4 SV=1	1	1	8.8	16.56	0	0	0	0	0	0
A0A2T7NJG7	A0A2T7NJG7	tr|A0A2T7NJG7|A0A2T7NJG7_POMCA Conodipine-M alpha chain OS=Pomacea canaliculata OX=400727 GN=C0Q70_19482 PE=4 SV=1	4	4	32.4	15.796	0	0	0	0	0	0
A0A2T7NJG9	A0A2T7NJG9	tr|A0A2T7NJG9|A0A2T7NJG9_POMCA Maestro heat-like repeat family member 1 OS=Pomacea canaliculata OX=400727 GN=C0Q70_19468 PE=4 SV=1	16	16	13.3	177.36	0	0	0	8207.1	7377.8	10331
A0A2T7NJI2	A0A2T7NJI2	tr|A0A2T7NJI2|A0A2T7NJI2_POMCA FeS_assembly_P domain-containing protein OS=Pomacea canaliculata OX=400727 GN=C0Q70_19503 PE=3 SV=1	1	1	9	17.576	0	0	0	0	0	0
A0A2T7NJJ1	A0A2T7NJJ1	tr|A0A2T7NJJ1|A0A2T7NJJ1_POMCA Tyrosinase_Cu-bd domain-containing protein OS=Pomacea canaliculata OX=400727 GN=C0Q70_19508 PE=4 SV=1	1	1	1.4	70.863	0	0	0	0	0	0
A0A2T7NJM7	A0A2T7NJM7	tr|A0A2T7NJM7|A0A2T7NJM7_POMCA F-actin-uncapping protein LRRC16A OS=Pomacea canaliculata OX=400727 GN=C0Q70_19540 PE=3 SV=1	2	2	1.5	172.29	0	0	0	0	0	0
A0A2T7NJQ6	A0A2T7NJQ6	tr|A0A2T7NJQ6|A0A2T7NJQ6_POMCA Calbindin-32 OS=Pomacea canaliculata OX=400727 GN=C0Q70_19561 PE=4 SV=1	7	7	32.2	29.619	72136	101800	102370	0	28523	31373
A0A2T7NJR0	A0A2T7NJR0	tr|A0A2T7NJR0|A0A2T7NJR0_POMCA NEDD8 OS=Pomacea canaliculata OX=400727 GN=C0Q70_19583 PE=3 SV=1	1	1	20	7.9431	0	0	0	0	0	0
A0A2T7NJR7	A0A2T7NJR7	tr|A0A2T7NJR7|A0A2T7NJR7_POMCA Uncharacterized protein OS=Pomacea canaliculata OX=400727 GN=C0Q70_19586 PE=4 SV=1	4	4	24.8	23.552	0	50360	0	74407	55814	44043
A0A2T7NJR9	A0A2T7NJR9	tr|A0A2T7NJR9|A0A2T7NJR9_POMCA Rbsn domain-containing protein OS=Pomacea canaliculata OX=400727 GN=C0Q70_19585 PE=4 SV=1	2	2	39.7	8.6687	0	0	0	0	0	0
A0A2T7NJU7	A0A2T7NJU7	tr|A0A2T7NJU7|A0A2T7NJU7_POMCA Importin N-terminal domain-containing protein OS=Pomacea canaliculata OX=400727 GN=C0Q70_19610 PE=4 SV=1	16	16	18.4	120.96	27294	12581	41166	103810	117630	76461
A0A2T7NJV6	A0A2T7NJV6	tr|A0A2T7NJV6|A0A2T7NJV6_POMCA Glutathione synthetase OS=Pomacea canaliculata OX=400727 GN=C0Q70_19609 PE=3 SV=1	10	10	29.8	51.316	55862	59277	85022	72156	46002	58713
A0A2T7NJV7	A0A2T7NJV7	tr|A0A2T7NJV7|A0A2T7NJV7_POMCA TGc domain-containing protein OS=Pomacea canaliculata OX=400727 GN=C0Q70_19633 PE=3 SV=1	18	18	35.1	77.503	88973	68609	116440	150130	83671	125400
A0A2T7NJV9	A0A2T7NJV9	tr|A0A2T7NJV9|A0A2T7NJV9_POMCA Aquaporin AQPAe.a OS=Pomacea canaliculata OX=400727 GN=C0Q70_19620 PE=3 SV=1	1	1	4.7	36.636	0	0	0	0	0	0
A0A2T7NJW1	A0A2T7NJW1	tr|A0A2T7NJW1|A0A2T7NJW1_POMCA RECA_2 domain-containing protein OS=Pomacea canaliculata OX=400727 GN=C0Q70_19627 PE=4 SV=1	1	1	2.4	65.244	0	0	0	0	0	0
A0A2T7NJW6	A0A2T7NJW6	tr|A0A2T7NJW6|A0A2T7NJW6_POMCA Copine domain-containing protein OS=Pomacea canaliculata OX=400727 GN=C0Q70_19619 PE=4 SV=1	2	2	8.8	27.055	0	335380	0	0	0	75299
A0A2T7NJX1	A0A2T7NJX1	tr|A0A2T7NJX1|A0A2T7NJX1_POMCA 60S ribosomal protein L14 OS=Pomacea canaliculata OX=400727 GN=C0Q70_19645 PE=3 SV=1	2	2	13.3	17.141	0	0	0	0	17287	0
A0A2T7NK00	A0A2T7NK00	tr|A0A2T7NK00|A0A2T7NK00_POMCA VWFA domain-containing protein OS=Pomacea canaliculata OX=400727 GN=C0Q70_19668 PE=4 SV=1	8	8	15	85.935	0	76592	0	0	0	0
A0A2T7NK17	A0A2T7NK17	tr|A0A2T7NK17|A0A2T7NK17_POMCA Protein SET OS=Pomacea canaliculata OX=400727 GN=C0Q70_17318 PE=3 SV=1	3	3	14.2	30.563	283470	290840	525000	404560	346220	499890
A0A2T7NK18	A0A2T7NK18	tr|A0A2T7NK18|A0A2T7NK18_POMCA Protein transport protein sec16 OS=Pomacea canaliculata OX=400727 GN=C0Q70_17313 PE=3 SV=1	19	19	6.6	346.93	163170	76042	67045	171840	175440	186820
A0A2T7NK19	A0A2T7NK19	tr|A0A2T7NK19|A0A2T7NK19_POMCA Ras-related protein Rab-14 OS=Pomacea canaliculata OX=400727 GN=C0Q70_17315 PE=4 SV=1	4	4	36.3	20.478	0	0	0	0	0	0
A0A2T7NK23	A0A2T7NK23	tr|A0A2T7NK23|A0A2T7NK23_POMCA SHSP domain-containing protein OS=Pomacea canaliculata OX=400727 GN=C0Q70_17311 PE=3 SV=1	7	7	57	16.851	21406	0	368790	22373	0	232000
A0A2T7NK24	A0A2T7NK24	tr|A0A2T7NK24|A0A2T7NK24_POMCA Kynurenine formamidase OS=Pomacea canaliculata OX=400727 GN=C0Q70_17307 PE=4 SV=1	1	1	7	25.348	0	0	0	0	0	0
A0A2T7NK28	A0A2T7NK28	tr|A0A2T7NK28|A0A2T7NK28_POMCA Hemicentin-1 OS=Pomacea canaliculata OX=400727 GN=C0Q70_17323 PE=4 SV=1	48	48	16.5	433.36	174650	185090	138450	302840	522210	364840
A0A2T7NK36	A0A2T7NK36	tr|A0A2T7NK36|A0A2T7NK36_POMCA ATP-binding cassette sub-family F member 1 OS=Pomacea canaliculata OX=400727 GN=C0Q70_17330 PE=4 SV=1	1	1	1.7	86.064	0	0	0	0	0	0
A0A2T7NK44	A0A2T7NK44	tr|A0A2T7NK44|A0A2T7NK44_POMCA Aminotran_1_2 domain-containing protein OS=Pomacea canaliculata OX=400727 GN=C0Q70_17327 PE=4 SV=1	8	8	23.9	49.332	33146	0	25410	68598	27620	29893
A0A2T7NK56	A0A2T7NK56	tr|A0A2T7NK56|A0A2T7NK56_POMCA Tubulin beta chain OS=Pomacea canaliculata OX=400727 GN=C0Q70_17350 PE=3 SV=1	26	2	71.8	46.651	1154700	1158200	1181100	2289100	1794600	1191500
A0A2T7NK64;A0A2T7PL84	A0A2T7NK64	tr|A0A2T7NK64|A0A2T7NK64_POMCA Tubulin beta chain OS=Pomacea canaliculata OX=400727 GN=C0Q70_17349 PE=3 SV=1	28	3	73.3	49.894	3305700	3100600	3290700	5666600	5042000	4723800
A0A2T7NK72;A0A2T7NMY9	A0A2T7NK72;A0A2T7NMY9	tr|A0A2T7NK72|A0A2T7NK72_POMCA LRAT domain-containing protein OS=Pomacea canaliculata OX=400727 GN=C0Q70_17365 PE=4 SV=1;tr|A0A2T7NMY9|A0A2T7NMY9_POMCA LRAT domain-containing protein OS=Pomacea canaliculata OX=400727 GN=C0Q70_18337 PE=4 SV=1	2	2	11.9	19.624	126640	0	0	70697	0	95121
A0A2T7NK83	A0A2T7NK83	tr|A0A2T7NK83|A0A2T7NK83_POMCA C1q domain-containing protein OS=Pomacea canaliculata OX=400727 GN=C0Q70_17364 PE=4 SV=1	2	2	24	20.092	0	0	0	0	0	0
A0A2T7NK87;A0A2T7NK85	A0A2T7NK87	tr|A0A2T7NK87|A0A2T7NK87_POMCA Aldo_ket_red domain-containing protein OS=Pomacea canaliculata OX=400727 GN=C0Q70_17376 PE=4 SV=1	7	7	14.2	83.4	0	29122	38281	0	11380	0
A0A2T7NK90;A0A2T7NK89	A0A2T7NK90;A0A2T7NK89	tr|A0A2T7NK90|A0A2T7NK90_POMCA Aldo_ket_red domain-containing protein OS=Pomacea canaliculata OX=400727 GN=C0Q70_17382 PE=4 SV=1;tr|A0A2T7NK89|A0A2T7NK89_POMCA Aldo_ket_red domain-containing protein OS=Pomacea canaliculata OX=400727 GN=C0Q70_17381 PE=4 SV=	3	3	11.8	40.674	0	0	0	0	0	0
A0A2T7NK93;A0A2T7NK81	A0A2T7NK93	tr|A0A2T7NK93|A0A2T7NK93_POMCA Aldo_ket_red domain-containing protein OS=Pomacea canaliculata OX=400727 GN=C0Q70_17374 PE=4 SV=1	3	2	10.6	41.652	0	0	0	0	17559	0
A0A2T7NKA2	A0A2T7NKA2	tr|A0A2T7NKA2|A0A2T7NKA2_POMCA Aldo_ket_red domain-containing protein OS=Pomacea canaliculata OX=400727 GN=C0Q70_17387 PE=4 SV=1	4	4	12.6	41.13	0	0	0	0	0	0
A0A2T7NKA3	A0A2T7NKA3	tr|A0A2T7NKA3|A0A2T7NKA3_POMCA Aldo_ket_red domain-containing protein OS=Pomacea canaliculata OX=400727 GN=C0Q70_17384 PE=4 SV=1	3	3	10.7	41.529	0	0	0	0	0	0
A0A2T7NKA5	A0A2T7NKA5	tr|A0A2T7NKA5|A0A2T7NKA5_POMCA A2M domain-containing protein OS=Pomacea canaliculata OX=400727 GN=C0Q70_17396 PE=4 SV=1	25	25	19.3	177.8	439460	558180	84109	432880	217880	227190
A0A2T7NKA8	A0A2T7NKA8	tr|A0A2T7NKA8|A0A2T7NKA8_POMCA Glutathione transferase OS=Pomacea canaliculata OX=400727 GN=C0Q70_17409 PE=4 SV=1	6	3	40	22.587	0	0	0	0	0	0
A0A2T7NKB5;A0A2T7NKA0	A0A2T7NKB5	tr|A0A2T7NKB5|A0A2T7NKB5_POMCA Glutathione transferase OS=Pomacea canaliculata OX=400727 GN=C0Q70_17407 PE=4 SV=1	10	7	62	22.589	595290	493510	426630	127950	363780	242620
A0A2T7NKB9	A0A2T7NKB9	tr|A0A2T7NKB9|A0A2T7NKB9_POMCA Histone H1 OS=Pomacea canaliculata OX=400727 GN=C0Q70_17413 PE=4 SV=1	3	3	42	6.7848	0	0	0	0	103310	97884
A0A2T7NKC2	A0A2T7NKC2	tr|A0A2T7NKC2|A0A2T7NKC2_POMCA Glutathione transferase OS=Pomacea canaliculata OX=400727 GN=C0Q70_17408 PE=4 SV=1	1	1	7	22.855	0	0	0	0	0	0
A0A2T7NKC3	A0A2T7NKC3	tr|A0A2T7NKC3|A0A2T7NKC3_POMCA Glutathione transferase OS=Pomacea canaliculata OX=400727 GN=C0Q70_17405 PE=4 SV=1	2	2	15.7	23.086	0	0	0	0	0	0
A0A2T7NKD7	A0A2T7NKD7	tr|A0A2T7NKD7|A0A2T7NKD7_POMCA LIM zinc-binding domain-containing protein OS=Pomacea canaliculata OX=400727 GN=C0Q70_17431 PE=4 SV=1	1	1	11.1	10.178	0	0	0	0	0	0
A0A2T7NKD8	A0A2T7NKD8	tr|A0A2T7NKD8|A0A2T7NKD8_POMCA FLYWCH-type domain-containing protein OS=Pomacea canaliculata OX=400727 GN=C0Q70_17439 PE=3 SV=1	5	5	13.1	61.724	64421	77808	141700	0	0	17032
A0A2T7NKF8	A0A2T7NKF8	tr|A0A2T7NKF8|A0A2T7NKF8_POMCA C2 domain-containing protein OS=Pomacea canaliculata OX=400727 GN=C0Q70_17456 PE=4 SV=1	6	6	46.8	17.58	3940600	4802700	1924700	716510	1230300	1267600
A0A2T7NKG0	A0A2T7NKG0	tr|A0A2T7NKG0|A0A2T7NKG0_POMCA PITH domain-containing protein OS=Pomacea canaliculata OX=400727 GN=C0Q70_17453 PE=4 SV=1	4	4	27.1	18.872	1005900	2475000	1187000	690480	785210	1820800
A0A2T7NKG1	A0A2T7NKG1	tr|A0A2T7NKG1|A0A2T7NKG1_POMCA Apolipoprotein M OS=Pomacea canaliculata OX=400727 GN=C0Q70_17452 PE=4 SV=1	8	4	39	29.149	0	0	0	0	81122	842440
A0A2T7NKG3	A0A2T7NKG3	tr|A0A2T7NKG3|A0A2T7NKG3_POMCA Ig-like domain-containing protein OS=Pomacea canaliculata OX=400727 GN=C0Q70_17457 PE=4 SV=1	23	20	31.2	99.624	4034400	5173200	1741500	645550	1099000	1022100
A0A2T7NKG8	A0A2T7NKG8	tr|A0A2T7NKG8|A0A2T7NKG8_POMCA Receptor protein-tyrosine kinase OS=Pomacea canaliculata OX=400727 GN=C0Q70_17454 PE=4 SV=1	39	36	54.8	108.19	7659100	17679000	6239700	5034200	4564300	13546000
A0A2T7NKH2	A0A2T7NKH2	tr|A0A2T7NKH2|A0A2T7NKH2_POMCA Lipocln_cytosolic_FA-bd_dom domain-containing protein OS=Pomacea canaliculata OX=400727 GN=C0Q70_17455 PE=4 SV=1	21	17	46.3	47.733	6904900	9100400	3910000	3299400	3336700	5522500
A0A2T7NKH4	A0A2T7NKH4	tr|A0A2T7NKH4|A0A2T7NKH4_POMCA Ig-like domain-containing protein OS=Pomacea canaliculata OX=400727 GN=C0Q70_17458 PE=4 SV=1	7	7	25.5	30.651	3185600	3824500	1716400	994550	1395400	1488600
A0A2T7NKI8	A0A2T7NKI8	tr|A0A2T7NKI8|A0A2T7NKI8_POMCA Serine/threonine-protein phosphatase 2A activator OS=Pomacea canaliculata OX=400727 GN=C0Q70_17479 PE=3 SV=1	5	5	22.9	37.577	0	0	0	0	0	0
A0A2T7NKJ7	A0A2T7NKJ7	tr|A0A2T7NKJ7|A0A2T7NKJ7_POMCA BTB domain-containing protein OS=Pomacea canaliculata OX=400727 GN=C0Q70_17493 PE=4 SV=1	1	1	2.2	80.734	0	0	0	0	0	0
A0A2T7NKN5	A0A2T7NKN5	tr|A0A2T7NKN5|A0A2T7NKN5_POMCA Glutamine synthetase OS=Pomacea canaliculata OX=400727 GN=C0Q70_17534 PE=3 SV=1	2	1	6.7	45.307	0	0	0	0	0	0
A0A2T7NKN6	A0A2T7NKN6	tr|A0A2T7NKN6|A0A2T7NKN6_POMCA 40S ribosomal protein S18 OS=Pomacea canaliculata OX=400727 GN=C0Q70_17533 PE=3 SV=1	4	4	33.6	13.899	126840	127270	171530	198910	282450	194930
A0A2T7NKP4	A0A2T7NKP4	tr|A0A2T7NKP4|A0A2T7NKP4_POMCA Dehydrogenase/reductase SDR family member 11 OS=Pomacea canaliculata OX=400727 GN=C0Q70_17540 PE=4 SV=1	2	2	11.1	26.798	0	0	0	0	0	0
A0A2T7NKP5;A0A2T7P8Q9;A0A2T7PNH3;A0A2T7PAQ6	A0A2T7NKP5;A0A2T7P8Q9	tr|A0A2T7NKP5|A0A2T7NKP5_POMCA Tubulin alpha chain OS=Pomacea canaliculata OX=400727 GN=C0Q70_17543 PE=3 SV=1;tr|A0A2T7P8Q9|A0A2T7P8Q9_POMCA Tubulin alpha chain OS=Pomacea canaliculata OX=400727 GN=C0Q70_09056 PE=3 SV=1	9	2	22.7	226.67	1545300	1390500	2022500	2821400	2106400	2370500
A0A2T7NKR3	A0A2T7NKR3	tr|A0A2T7NKR3|A0A2T7NKR3_POMCA ADF-H domain-containing protein OS=Pomacea canaliculata OX=400727 GN=C0Q70_17561 PE=4 SV=1	3	3	13.6	35.33	183080	338860	569160	22334	66741	70596
A0A2T7NKR9	A0A2T7NKR9	tr|A0A2T7NKR9|A0A2T7NKR9_POMCA AAA domain-containing protein (Fragment) OS=Pomacea canaliculata OX=400727 GN=C0Q70_17569 PE=4 SV=1	5	5	7	101.56	49229	0	0	0	0	0
A0A2T7NKX2	A0A2T7NKX2	tr|A0A2T7NKX2|A0A2T7NKX2_POMCA Short-chain collagen C4-like OS=Pomacea canaliculata OX=400727 GN=C0Q70_17620 PE=4 SV=1	1	1	3.6	36.92	0	0	0	0	0	0
A0A2T7NKX7	A0A2T7NKX7	tr|A0A2T7NKX7|A0A2T7NKX7_POMCA Ig-like domain-containing protein (Fragment) OS=Pomacea canaliculata OX=400727 GN=C0Q70_17617 PE=4 SV=1	1	1	0.5	163.13	0	0	0	0	0	0
A0A2T7NL00	A0A2T7NL00	tr|A0A2T7NL00|A0A2T7NL00_POMCA Ribosomal_L18_c domain-containing protein OS=Pomacea canaliculata OX=400727 GN=C0Q70_17638 PE=3 SV=1	6	6	24	39.053	93896	89335	138810	96224	162230	135650
A0A2T7NL05	A0A2T7NL05	tr|A0A2T7NL05|A0A2T7NL05_POMCA VWFA domain-containing protein OS=Pomacea canaliculata OX=400727 GN=C0Q70_17652 PE=4 SV=1	5	5	9.2	93.393	0	100190	0	0	0	0
A0A2T7NL14	A0A2T7NL14	tr|A0A2T7NL14|A0A2T7NL14_POMCA LCCL domain-containing protein OS=Pomacea canaliculata OX=400727 GN=C0Q70_17660 PE=4 SV=1	1	1	2.8	42.776	0	0	0	0	0	0
A0A2T7NL22	A0A2T7NL22	tr|A0A2T7NL22|A0A2T7NL22_POMCA Fibrinogen C-terminal domain-containing protein OS=Pomacea canaliculata OX=400727 GN=C0Q70_17661 PE=4 SV=1	2	2	13.9	23.482	0	0	0	0	0	0
A0A2T7NL49	A0A2T7NL49	tr|A0A2T7NL49|A0A2T7NL49_POMCA LTD domain-containing protein OS=Pomacea canaliculata OX=400727 GN=C0Q70_17692 PE=3 SV=1	9	9	23.1	49.173	0	0	9131.2	10431	31159	44426
A0A2T7NL57;A0A2T7PW52	A0A2T7NL57	tr|A0A2T7NL57|A0A2T7NL57_POMCA Actin OS=Pomacea canaliculata OX=400727 GN=C0Q70_17702 PE=3 SV=1	31	8	75.5	41.791	27260000	28260000	35346000	35760000	33586000	39048000
A0A2T7NL61;A0A2T7NL44	A0A2T7NL61	tr|A0A2T7NL61|A0A2T7NL61_POMCA IF rod domain-containing protein OS=Pomacea canaliculata OX=400727 GN=C0Q70_17694 PE=4 SV=1	7	7	13.2	51.202	0	0	0	0	37722	29102
A0A2T7NL71	A0A2T7NL71	tr|A0A2T7NL71|A0A2T7NL71_POMCA F-BAR domain-containing protein OS=Pomacea canaliculata OX=400727 GN=C0Q70_17716 PE=4 SV=1	3	3	6.6	85.714	0	0	0	0	0	0
A0A2T7NL75	A0A2T7NL75	tr|A0A2T7NL75|A0A2T7NL75_POMCA Far upstream element-binding protein 1 OS=Pomacea canaliculata OX=400727 GN=C0Q70_17723 PE=4 SV=1	7	7	13.6	74.432	27058	32911	43742	78013	41275	52017
A0A2T7NL78	A0A2T7NL78	tr|A0A2T7NL78|A0A2T7NL78_POMCA Peptidyl-prolyl cis-trans isomerase OS=Pomacea canaliculata OX=400727 GN=C0Q70_17714 PE=4 SV=1	7	7	57.7	17.622	34070	35385	36075	60111	42861	42521
A0A2T7NL90	A0A2T7NL90	tr|A0A2T7NL90|A0A2T7NL90_POMCA Low-density lipoprotein receptor domain class A OS=Pomacea canaliculata OX=400727 GN=C0Q70_17724 PE=4 SV=1	1	1	13.2	11.942	0	0	0	0	0	0
A0A2T7NL95	A0A2T7NL95	tr|A0A2T7NL95|A0A2T7NL95_POMCA Glutamine synthetase OS=Pomacea canaliculata OX=400727 GN=C0Q70_17750 PE=3 SV=1	7	6	13.5	60.323	339350	159620	248310	898010	578270	445640
A0A2T7NL97	A0A2T7NL97	tr|A0A2T7NL97|A0A2T7NL97_POMCA 40S ribosomal protein S9 OS=Pomacea canaliculata OX=400727 GN=C0Q70_17745 PE=3 SV=1	5	5	17.9	22.455	0	0	62974	122070	127980	112970
A0A2T7NL99	A0A2T7NL99	tr|A0A2T7NL99|A0A2T7NL99_POMCA Proteasome subunit beta OS=Pomacea canaliculata OX=400727 GN=C0Q70_17739 PE=3 SV=1	6	6	15.9	30.077	121450	60069	83738	0	87994	87832
A0A2T7NLA1	A0A2T7NLA1	tr|A0A2T7NLA1|A0A2T7NLA1_POMCA dynamin GTPase OS=Pomacea canaliculata OX=400727 GN=C0Q70_17746 PE=4 SV=1	3	3	4.9	88.806	0	0	0	0	0	0
A0A2T7NLD7	A0A2T7NLD7	tr|A0A2T7NLD7|A0A2T7NLD7_POMCA C1q domain-containing protein OS=Pomacea canaliculata OX=400727 GN=C0Q70_17790 PE=4 SV=1	6	6	28.5	28.707	109420	28170	57691	0	0	29786
A0A2T7NLE5	A0A2T7NLE5	tr|A0A2T7NLE5|A0A2T7NLE5_POMCA C1q domain-containing protein OS=Pomacea canaliculata OX=400727 GN=C0Q70_17792 PE=4 SV=1	2	2	5.4	21.43	0	0	0	33265	0	0
A0A2T7NLF8	A0A2T7NLF8	tr|A0A2T7NLF8|A0A2T7NLF8_POMCA EGF-like domain-containing protein OS=Pomacea canaliculata OX=400727 GN=C0Q70_17803 PE=4 SV=1	1	1	2	90.966	0	0	0	0	0	0
A0A2T7NLG3	A0A2T7NLG3	tr|A0A2T7NLG3|A0A2T7NLG3_POMCA 60S ribosomal protein L35 OS=Pomacea canaliculata OX=400727 GN=C0Q70_17804 PE=3 SV=1	4	4	22.1	17.308	46328	0	60873	76331	133650	113250
A0A2T7NLP0	A0A2T7NLP0	tr|A0A2T7NLP0|A0A2T7NLP0_POMCA peptidylprolyl isomerase OS=Pomacea canaliculata OX=400727 GN=C0Q70_17887 PE=4 SV=1	1	1	0.9	118.91	0	0	0	0	0	0
A0A2T7NLP3	A0A2T7NLP3	tr|A0A2T7NLP3|A0A2T7NLP3_POMCA G-protein-signaling modulator 2 OS=Pomacea canaliculata OX=400727 GN=C0Q70_17884 PE=3 SV=1	5	5	11.9	67.534	0	0	0	0	0	0
A0A2T7NLP8	A0A2T7NLP8	tr|A0A2T7NLP8|A0A2T7NLP8_POMCA Heat shock protein 70 family protein 5 OS=Pomacea canaliculata OX=400727 GN=C0Q70_17896 PE=3 SV=1	14	14	26.2	73.987	564970	527840	812720	553210	959020	793740
A0A2T7NLQ0	A0A2T7NLQ0	tr|A0A2T7NLQ0|A0A2T7NLQ0_POMCA WW domain-containing protein OS=Pomacea canaliculata OX=400727 GN=C0Q70_17894 PE=4 SV=1	1	1	2.3	64.176	0	0	0	0	0	0
A0A2T7NLQ9	A0A2T7NLQ9	tr|A0A2T7NLQ9|A0A2T7NLQ9_POMCA SH3 domain-containing protein OS=Pomacea canaliculata OX=400727 GN=C0Q70_17899 PE=4 SV=1	2	2	7.1	42.856	0	0	0	0	0	0
A0A2T7NLR4	A0A2T7NLR4	tr|A0A2T7NLR4|A0A2T7NLR4_POMCA Spectrin alpha chain OS=Pomacea canaliculata OX=400727 GN=C0Q70_17913 PE=4 SV=1	120	120	64.2	253.02	174380	123040	119710	137340	188280	187660
A0A2T7NLS1	A0A2T7NLS1	tr|A0A2T7NLS1|A0A2T7NLS1_POMCA EF-hand domain-containing protein OS=Pomacea canaliculata OX=400727 GN=C0Q70_17918 PE=4 SV=1	3	3	14.5	30.746	0	233130	0	24094	0	0
A0A2T7NLS4	A0A2T7NLS4	tr|A0A2T7NLS4|A0A2T7NLS4_POMCA ATP-grasp domain-containing protein OS=Pomacea canaliculata OX=400727 GN=C0Q70_17927 PE=4 SV=1	7	7	9	104.84	0	34539	52566	0	0	34835
A0A2T7NLS5	A0A2T7NLS5	tr|A0A2T7NLS5|A0A2T7NLS5_POMCA Intermediate filament tail domain protein OS=Pomacea canaliculata OX=400727 GN=C0Q70_17922 PE=3 SV=1	13	13	47	31.549	984250	467450	853060	633460	512060	1366200
A0A2T7NLS9	A0A2T7NLS9	tr|A0A2T7NLS9|A0A2T7NLS9_POMCA IF rod domain-containing protein OS=Pomacea canaliculata OX=400727 GN=C0Q70_17923 PE=4 SV=1	6	6	47.8	15.997	254200	251160	275990	324870	257250	731920
A0A2T7NLT0	A0A2T7NLT0	tr|A0A2T7NLT0|A0A2T7NLT0_POMCA IF rod domain-containing protein OS=Pomacea canaliculata OX=400727 GN=C0Q70_17924 PE=4 SV=1	11	11	57.7	18.08	300280	224010	308100	518180	389700	929740
A0A2T7NLT2	A0A2T7NLT2	tr|A0A2T7NLT2|A0A2T7NLT2_POMCA Fcf2 domain-containing protein OS=Pomacea canaliculata OX=400727 GN=C0Q70_17928 PE=4 SV=1	4	3	8.7	65.108	0	0	0	0	0	0
A0A2T7NLT4	A0A2T7NLT4	tr|A0A2T7NLT4|A0A2T7NLT4_POMCA Prefoldin subunit 6 OS=Pomacea canaliculata OX=400727 GN=C0Q70_17938 PE=3 SV=1	4	4	33.6	14.509	0	0	11474	0	16981	10884
A0A2T7NLT6	A0A2T7NLT6	tr|A0A2T7NLT6|A0A2T7NLT6_POMCA Protein kinase domain-containing protein OS=Pomacea canaliculata OX=400727 GN=C0Q70_17929 PE=4 SV=1	3	3	5.9	78.911	968180	570650	0	177040	0	59813
A0A2T7NLT9	A0A2T7NLT9	tr|A0A2T7NLT9|A0A2T7NLT9_POMCA Sulfatase domain-containing protein OS=Pomacea canaliculata OX=400727 GN=C0Q70_17942 PE=3 SV=1	2	2	4.4	53.745	0	0	0	0	9234.7	13259
A0A2T7NLU2	A0A2T7NLU2	tr|A0A2T7NLU2|A0A2T7NLU2_POMCA DOMON domain-containing protein OS=Pomacea canaliculata OX=400727 GN=C0Q70_17930 PE=3 SV=1	9	8	10.1	105.31	535750	404350	129480	382500	39007	334110
A0A2T7NLV9	A0A2T7NLV9	tr|A0A2T7NLV9|A0A2T7NLV9_POMCA ADP-ribosylglycohydrolase OS=Pomacea canaliculata OX=400727 GN=C0Q70_17957 PE=4 SV=1	1	1	6.4	29.541	0	0	0	0	0	0
A0A2T7NLW2	A0A2T7NLW2	tr|A0A2T7NLW2|A0A2T7NLW2_POMCA STAT_int domain-containing protein OS=Pomacea canaliculata OX=400727 GN=C0Q70_17951 PE=4 SV=1	2	2	2.8	105.42	0	0	0	0	0	0
A0A2T7NLY6	A0A2T7NLY6	tr|A0A2T7NLY6|A0A2T7NLY6_POMCA Geranylgeranyl transferase type-2 subunit beta OS=Pomacea canaliculata OX=400727 GN=C0Q70_17976 PE=3 SV=1	1	1	3.9	31.919	0	0	0	0	0	0
A0A2T7NLY7	A0A2T7NLY7	tr|A0A2T7NLY7|A0A2T7NLY7_POMCA SRCR domain-containing protein OS=Pomacea canaliculata OX=400727 GN=C0Q70_17988 PE=4 SV=1	11	10	19.3	74.675	0	0	0	64107	0	0
A0A2T7NLZ0	A0A2T7NLZ0	tr|A0A2T7NLZ0|A0A2T7NLZ0_POMCA Ribosomal_S7 domain-containing protein OS=Pomacea canaliculata OX=400727 GN=C0Q70_17981 PE=3 SV=1	6	6	43.2	18.723	52629	34148	62600	75385	123740	87589
A0A2T7NLZ1	A0A2T7NLZ1	tr|A0A2T7NLZ1|A0A2T7NLZ1_POMCA SRCR domain-containing protein OS=Pomacea canaliculata OX=400727 GN=C0Q70_17989 PE=4 SV=1	4	3	6.4	82.206	0	0	0	0	0	0
A0A2T7NLZ2	A0A2T7NLZ2	tr|A0A2T7NLZ2|A0A2T7NLZ2_POMCA TauD domain-containing protein OS=Pomacea canaliculata OX=400727 GN=C0Q70_17983 PE=4 SV=1	1	1	4.2	42.235	0	0	0	0	0	0
A0A2T7NLZ4	A0A2T7NLZ4	tr|A0A2T7NLZ4|A0A2T7NLZ4_POMCA SRCR domain-containing protein OS=Pomacea canaliculata OX=400727 GN=C0Q70_17990 PE=4 SV=1	29	29	40.5	85.361	11019	12367	0	1403000	114230	0
A0A2T7NM03	A0A2T7NM03	tr|A0A2T7NM03|A0A2T7NM03_POMCA DUF1579 domain-containing protein OS=Pomacea canaliculata OX=400727 GN=C0Q70_17991 PE=4 SV=1	3	3	32.7	18.175	254860	292540	185590	0	0	52427
A0A2T7NM21	A0A2T7NM21	tr|A0A2T7NM21|A0A2T7NM21_POMCA MHC_I-like_Ag-recog domain-containing protein OS=Pomacea canaliculata OX=400727 GN=C0Q70_18021 PE=4 SV=1	3	3	9.4	43.785	0	0	0	192010	0	0
A0A2T7NM24	A0A2T7NM24	tr|A0A2T7NM24|A0A2T7NM24_POMCA Endophilin-B1 OS=Pomacea canaliculata OX=400727 GN=C0Q70_18033 PE=4 SV=1	6	6	22.9	38.769	0	0	0	0	13584	6841.6
A0A2T7NM32	A0A2T7NM32	tr|A0A2T7NM32|A0A2T7NM32_POMCA Tudor domain-containing protein OS=Pomacea canaliculata OX=400727 GN=C0Q70_18022 PE=4 SV=1	3	3	16.6	24.854	0	0	0	48509	15081	0
A0A2T7NM38	A0A2T7NM38	tr|A0A2T7NM38|A0A2T7NM38_POMCA 26S proteasome non-ATPase regulatory subunit 5 OS=Pomacea canaliculata OX=400727 GN=C0Q70_18028 PE=3 SV=1	2	2	8.2	55.116	0	0	0	0	0	0
A0A2T7NM39	A0A2T7NM39	tr|A0A2T7NM39|A0A2T7NM39_POMCA CHAT domain-containing protein OS=Pomacea canaliculata OX=400727 GN=C0Q70_18040 PE=4 SV=1	1	1	1.2	85.164	0	0	0	0	0	0
A0A2T7NM46	A0A2T7NM46	tr|A0A2T7NM46|A0A2T7NM46_POMCA Delta-aminolevulinic acid dehydratase OS=Pomacea canaliculata OX=400727 GN=C0Q70_18048 PE=3 SV=1	4	4	16.6	30.712	30089	36275	45396	0	0	0
A0A2T7NM50	A0A2T7NM50	tr|A0A2T7NM50|A0A2T7NM50_POMCA VWFA domain-containing protein OS=Pomacea canaliculata OX=400727 GN=C0Q70_18051 PE=4 SV=1	9	9	14.2	85.661	0	1047600	0	428260	189760	0
A0A2T7NM54	A0A2T7NM54	tr|A0A2T7NM54|A0A2T7NM54_POMCA VWFA domain-containing protein OS=Pomacea canaliculata OX=400727 GN=C0Q70_18049 PE=4 SV=1	13	13	20.3	82.988	0	475090	0	385730	70775	0
A0A2T7NM55	A0A2T7NM55	tr|A0A2T7NM55|A0A2T7NM55_POMCA CUB domain-containing protein OS=Pomacea canaliculata OX=400727 GN=C0Q70_18058 PE=4 SV=1	9	9	8.4	129.15	1137900	992410	50620	1436800	1076400	1014000
A0A2T7NM56	A0A2T7NM56	tr|A0A2T7NM56|A0A2T7NM56_POMCA Mucin-5AC-like OS=Pomacea canaliculata OX=400727 GN=C0Q70_18057 PE=4 SV=1	2	2	3.4	54.679	0	0	0	14178	0	30486
A0A2T7NM60	A0A2T7NM60	tr|A0A2T7NM60|A0A2T7NM60_POMCA Chitin-binding type-2 domain-containing protein OS=Pomacea canaliculata OX=400727 GN=C0Q70_18050 PE=4 SV=1	2	2	11.5	17.633	0	0	0	184270	0	0
A0A2T7NM64	A0A2T7NM64	tr|A0A2T7NM64|A0A2T7NM64_POMCA Laminin subunit gamma-1 OS=Pomacea canaliculata OX=400727 GN=C0Q70_18068 PE=4 SV=1	30	30	22	174.69	315380	216680	159350	216170	236190	260960
A0A2T7NM65	A0A2T7NM65	tr|A0A2T7NM65|A0A2T7NM65_POMCA VWFA domain-containing protein OS=Pomacea canaliculata OX=400727 GN=C0Q70_18059 PE=3 SV=1	13	13	7.9	221.9	0	259760	0	131290	18927	0
A0A2T7NM71	A0A2T7NM71	tr|A0A2T7NM71|A0A2T7NM71_POMCA dimethylargininase OS=Pomacea canaliculata OX=400727 GN=C0Q70_18064 PE=3 SV=1	14	14	21.7	84.824	185650	195580	225480	174860	131990	194670
A0A2T7NM74	A0A2T7NM74	tr|A0A2T7NM74|A0A2T7NM74_POMCA Enoyl reductase (ER) domain-containing protein OS=Pomacea canaliculata OX=400727 GN=C0Q70_18060 PE=4 SV=1	6	6	26.2	34.573	30344	46509	48483	0	0	0
A0A2T7NM76	A0A2T7NM76	tr|A0A2T7NM76|A0A2T7NM76_POMCA Thioredoxin domain-containing protein OS=Pomacea canaliculata OX=400727 GN=C0Q70_18077 PE=4 SV=1	7	7	49.7	17.05	421750	298330	561010	458460	477810	538040
A0A2T7NM90	A0A2T7NM90	tr|A0A2T7NM90|A0A2T7NM90_POMCA RNA helicase OS=Pomacea canaliculata OX=400727 GN=C0Q70_18099 PE=3 SV=1	1	1	0.9	137.37	0	0	0	0	0	0
A0A2T7NM92	A0A2T7NM92	tr|A0A2T7NM92|A0A2T7NM92_POMCA PHB domain-containing protein OS=Pomacea canaliculata OX=400727 GN=C0Q70_18086 PE=3 SV=1	2	2	5.5	50.532	0	0	0	0	0	0
A0A2T7NMA0;A0A2T7NMC1	A0A2T7NMA0;A0A2T7NMC1	tr|A0A2T7NMA0|A0A2T7NMA0_POMCA C1q domain-containing protein OS=Pomacea canaliculata OX=400727 GN=C0Q70_18116 PE=4 SV=1;tr|A0A2T7NMC1|A0A2T7NMC1_POMCA C1q domain-containing protein OS=Pomacea canaliculata OX=400727 GN=C0Q70_18111 PE=4 SV=1	3	3	25	20.523	0	13714	0	0	0	0
A0A2T7NMB0	A0A2T7NMB0	tr|A0A2T7NMB0|A0A2T7NMB0_POMCA BCL2-associated athanogene 6 OS=Pomacea canaliculata OX=400727 GN=C0Q70_18126 PE=4 SV=1	2	2	1.8	136.44	0	0	0	0	0	0
A0A2T7NMB4;A0A2T7NMC7	A0A2T7NMB4;A0A2T7NMC7	tr|A0A2T7NMB4|A0A2T7NMB4_POMCA Argininosuccinate synthase OS=Pomacea canaliculata OX=400727 GN=C0Q70_18110 PE=3 SV=1;tr|A0A2T7NMC7|A0A2T7NMC7_POMCA argininosuccinate synthase OS=Pomacea canaliculata OX=400727 GN=C0Q70_18115 PE=4 SV=1	6	6	17.6	46.849	78311	57755	62454	45470	85777	58456
A0A2T7NMC6	A0A2T7NMC6	tr|A0A2T7NMC6|A0A2T7NMC6_POMCA Proteasome subunit beta OS=Pomacea canaliculata OX=400727 GN=C0Q70_18128 PE=3 SV=1	7	7	46.1	25.4	97035	74328	140390	80455	118950	120020
A0A2T7NMD2	A0A2T7NMD2	tr|A0A2T7NMD2|A0A2T7NMD2_POMCA Syntaxin binding protein 1 OS=Pomacea canaliculata OX=400727 GN=C0Q70_18147 PE=3 SV=1	3	3	6.8	68.178	0	0	0	0	0	0
A0A2T7NME6	A0A2T7NME6	tr|A0A2T7NME6|A0A2T7NME6_POMCA 60S ribosomal protein L7a OS=Pomacea canaliculata OX=400727 GN=C0Q70_18148 PE=3 SV=1	6	6	22.6	30.136	119130	100870	157820	223430	251130	218190
A0A2T7NME7	A0A2T7NME7	tr|A0A2T7NME7|A0A2T7NME7_POMCA Exonuclease domain-containing protein OS=Pomacea canaliculata OX=400727 GN=C0Q70_18136 PE=3 SV=1	3	3	4.8	63.213	0	0	0	0	0	0
A0A2T7NMH6	A0A2T7NMH6	tr|A0A2T7NMH6|A0A2T7NMH6_POMCA VWFA domain-containing protein OS=Pomacea canaliculata OX=400727 GN=C0Q70_18190 PE=4 SV=1	5	4	11.9	53.392	0	0	0	0	0	0
A0A2T7NMK1	A0A2T7NMK1	tr|A0A2T7NMK1|A0A2T7NMK1_POMCA Acyl-CoA-binding domain-containing protein 6 OS=Pomacea canaliculata OX=400727 GN=C0Q70_18211 PE=4 SV=1	2	2	9.1	29.48	0	0	0	0	0	0
A0A2T7NML3	A0A2T7NML3	tr|A0A2T7NML3|A0A2T7NML3_POMCA Multifunctional methyltransferase subunit TRM112-like protein OS=Pomacea canaliculata OX=400727 GN=C0Q70_18229 PE=3 SV=1	2	2	19.2	13.979	0	0	0	0	0	0
A0A2T7NMN0	A0A2T7NMN0	tr|A0A2T7NMN0|A0A2T7NMN0_POMCA ADP-ribosylation factor-like protein 3 OS=Pomacea canaliculata OX=400727 GN=C0Q70_18233 PE=3 SV=1	1	1	6.2	21.596	0	0	0	0	0	0
A0A2T7NMN6	A0A2T7NMN6	tr|A0A2T7NMN6|A0A2T7NMN6_POMCA PHB domain-containing protein OS=Pomacea canaliculata OX=400727 GN=C0Q70_18243 PE=3 SV=1	2	2	10.1	30.747	0	0	0	0	0	0
A0A2T7NMP9	A0A2T7NMP9	tr|A0A2T7NMP9|A0A2T7NMP9_POMCA C1q domain-containing protein OS=Pomacea canaliculata OX=400727 GN=C0Q70_18271 PE=4 SV=1	4	4	35.9	23.522	0	0	0	0	0	0
A0A2T7NMQ0	A0A2T7NMQ0	tr|A0A2T7NMQ0|A0A2T7NMQ0_POMCA Protein quiver OS=Pomacea canaliculata OX=400727 GN=C0Q70_18246 PE=4 SV=1	4	4	16.3	31.365	0	0	0	59121	0	116710
A0A2T7NMQ1	A0A2T7NMQ1	tr|A0A2T7NMQ1|A0A2T7NMQ1_POMCA ELAV-like protein 2 OS=Pomacea canaliculata OX=400727 GN=C0Q70_18263 PE=4 SV=1	2	2	6.5	34.612	0	0	0	0	0	0
A0A2T7NMR2	A0A2T7NMR2	tr|A0A2T7NMR2|A0A2T7NMR2_POMCA Leuk-A4-hydro_C domain-containing protein OS=Pomacea canaliculata OX=400727 GN=C0Q70_18269 PE=3 SV=1	11	11	23.8	70.438	64934	91075	139160	68609	61943	137730
A0A2T7NMR3	A0A2T7NMR3	tr|A0A2T7NMR3|A0A2T7NMR3_POMCA TROVE domain-containing protein OS=Pomacea canaliculata OX=400727 GN=C0Q70_18281 PE=3 SV=1	15	15	31.1	59.152	152360	109310	83991	151080	165090	162340
A0A2T7NMR4	A0A2T7NMR4	tr|A0A2T7NMR4|A0A2T7NMR4_POMCA Lipocln_cytosolic_FA-bd_dom domain-containing protein OS=Pomacea canaliculata OX=400727 GN=C0Q70_18272 PE=4 SV=1	1	1	7.9	22.551	0	0	0	0	0	0
A0A2T7NMR6	A0A2T7NMR6	tr|A0A2T7NMR6|A0A2T7NMR6_POMCA Calcyclin-binding protein OS=Pomacea canaliculata OX=400727 GN=C0Q70_18259 PE=4 SV=1	8	8	32.8	26.266	0	0	39189	68756	106540	59632
A0A2T7NMS4	A0A2T7NMS4	tr|A0A2T7NMS4|A0A2T7NMS4_POMCA AB hydrolase-1 domain-containing protein OS=Pomacea canaliculata OX=400727 GN=C0Q70_18282 PE=4 SV=1	5	5	32.5	25.535	119110	0	166180	31664	114300	250680
A0A2T7NMT4	A0A2T7NMT4	tr|A0A2T7NMT4|A0A2T7NMT4_POMCA V-type proton ATPase subunit G OS=Pomacea canaliculata OX=400727 GN=C0Q70_18280 PE=3 SV=1	7	7	39.7	13.366	71932	93490	123410	115950	95174	94179
A0A2T7NMU1	A0A2T7NMU1	tr|A0A2T7NMU1|A0A2T7NMU1_POMCA Ras-GEF domain-containing protein OS=Pomacea canaliculata OX=400727 GN=C0Q70_18288 PE=4 SV=1	1	1	3.4	63.477	0	0	0	0	0	0
A0A2T7NMV7;A0A2T7NI69	A0A2T7NMV7	tr|A0A2T7NMV7|A0A2T7NMV7_POMCA Valine--tRNA ligase OS=Pomacea canaliculata OX=400727 GN=C0Q70_18323 PE=3 SV=1	15	15	17.2	110.94	0	20806	32207	58514	56539	43251
A0A2T7NMW4	A0A2T7NMW4	tr|A0A2T7NMW4|A0A2T7NMW4_POMCA RNA helicase OS=Pomacea canaliculata OX=400727 GN=C0Q70_18325 PE=4 SV=1	6	6	14.8	51.216	0	22015	0	0	22204	20494
A0A2T7NMW6	A0A2T7NMW6	tr|A0A2T7NMW6|A0A2T7NMW6_POMCA Phytanoyl-CoA dioxygenase family protein OS=Pomacea canaliculata OX=400727 GN=C0Q70_18333 PE=4 SV=1	14	14	46.2	33.175	274130	134830	152710	370030	447960	247330
A0A2T7NMX2	A0A2T7NMX2	tr|A0A2T7NMX2|A0A2T7NMX2_POMCA GCS light chain OS=Pomacea canaliculata OX=400727 GN=C0Q70_18329 PE=3 SV=1	2	2	11.4	30.95	0	0	31485	0	0	0
A0A2T7NMX4	A0A2T7NMX4	tr|A0A2T7NMX4|A0A2T7NMX4_POMCA Presequence protease, mitochondrial OS=Pomacea canaliculata OX=400727 GN=C0Q70_18320 PE=4 SV=1	14	14	16.5	110.39	34612	42210	60873	17419	45890	75084
A0A2T7NMX7	A0A2T7NMX7	tr|A0A2T7NMX7|A0A2T7NMX7_POMCA Phytanoyl-CoA dioxygenase family protein OS=Pomacea canaliculata OX=400727 GN=C0Q70_18332 PE=4 SV=1	1	1	3.3	44.131	0	0	0	0	0	0
A0A2T7NMZ0	A0A2T7NMZ0	tr|A0A2T7NMZ0|A0A2T7NMZ0_POMCA MATH domain-containing protein OS=Pomacea canaliculata OX=400727 GN=C0Q70_18363 PE=4 SV=1	4	4	16.1	40.856	0	0	0	0	0	0
A0A2T7NN00	A0A2T7NN00	tr|A0A2T7NN00|A0A2T7NN00_POMCA Ricin B-type lectin domain-containing protein OS=Pomacea canaliculata OX=400727 GN=C0Q70_18373 PE=3 SV=1	14	14	23.1	81.699	0	4036.5	0	9143	7915.5	0
A0A2T7NN06	A0A2T7NN06	tr|A0A2T7NN06|A0A2T7NN06_POMCA Chitin-binding type-2 domain-containing protein OS=Pomacea canaliculata OX=400727 GN=C0Q70_18375 PE=4 SV=1	1	1	3.1	54.71	0	0	0	0	0	0
A0A2T7NN08	A0A2T7NN08	tr|A0A2T7NN08|A0A2T7NN08_POMCA Eukaryotic translation initiation factor 3 subunit G OS=Pomacea canaliculata OX=400727 GN=C0Q70_18358 PE=3 SV=1	2	2	6.8	32.757	0	0	0	0	0	0
A0A2T7NN23	A0A2T7NN23	tr|A0A2T7NN23|A0A2T7NN23_POMCA EF-hand domain-containing protein OS=Pomacea canaliculata OX=400727 GN=C0Q70_18368 PE=4 SV=1	2	2	5.7	48.922	0	187940	0	0	0	0
A0A2T7NN41	A0A2T7NN41	tr|A0A2T7NN41|A0A2T7NN41_POMCA Glutamine synthetase OS=Pomacea canaliculata OX=400727 GN=C0Q70_18415 PE=3 SV=1	15	15	46.4	40.959	93668	130360	230990	294550	164820	360210
A0A2T7NN92	A0A2T7NN92	tr|A0A2T7NN92|A0A2T7NN92_POMCA Rhodanese domain-containing protein OS=Pomacea canaliculata OX=400727 GN=C0Q70_18442 PE=4 SV=1	1	1	5.1	21.845	0	0	0	0	0	0
A0A2T7NNB0	A0A2T7NNB0	tr|A0A2T7NNB0|A0A2T7NNB0_POMCA Polypyrimidine tract-binding protein 1 OS=Pomacea canaliculata OX=400727 GN=C0Q70_15899 PE=4 SV=1	5	5	13.9	63.002	0	0	0	0	0	33449
A0A2T7NNB9	A0A2T7NNB9	tr|A0A2T7NNB9|A0A2T7NNB9_POMCA MHD domain-containing protein OS=Pomacea canaliculata OX=400727 GN=C0Q70_15920 PE=3 SV=1	3	3	9.8	50.338	0	0	0	0	20646	0
A0A2T7NND3	A0A2T7NND3	tr|A0A2T7NND3|A0A2T7NND3_POMCA cystathionine gamma-lyase OS=Pomacea canaliculata OX=400727 GN=C0Q70_15933 PE=3 SV=1	8	8	10.4	123.44	60074	55898	76959	33046	83429	73527
A0A2T7NNE1	A0A2T7NNE1	tr|A0A2T7NNE1|A0A2T7NNE1_POMCA Bulb-type lectin domain-containing protein OS=Pomacea canaliculata OX=400727 GN=C0Q70_15951 PE=4 SV=1	8	5	47	27.864	1126700	923010	821790	803760	277470	1118100
A0A2T7NNG0	A0A2T7NNG0	tr|A0A2T7NNG0|A0A2T7NNG0_POMCA BON domain-containing protein OS=Pomacea canaliculata OX=400727 GN=C0Q70_15949 PE=4 SV=1	1	1	8.1	11.928	0	0	0	0	0	0
A0A2T7NNG1	A0A2T7NNG1	tr|A0A2T7NNG1|A0A2T7NNG1_POMCA peptidylprolyl isomerase OS=Pomacea canaliculata OX=400727 GN=C0Q70_15971 PE=4 SV=1	3	3	28.6	10.923	274930	401540	337810	173180	138530	215760
A0A2T7NNG5	A0A2T7NNG5	tr|A0A2T7NNG5|A0A2T7NNG5_POMCA KH domain-containing protein OS=Pomacea canaliculata OX=400727 GN=C0Q70_15941 PE=4 SV=1	9	9	55.7	19.158	269810	298220	339450	488660	393260	351590
A0A2T7NNH3	A0A2T7NNH3	tr|A0A2T7NNH3|A0A2T7NNH3_POMCA vesicle-fusing ATPase OS=Pomacea canaliculata OX=400727 GN=C0Q70_15947 PE=4 SV=1	32	31	48	89.643	235610	281070	427490	363440	461140	552280
A0A2T7NNH5	A0A2T7NNH5	tr|A0A2T7NNH5|A0A2T7NNH5_POMCA Bulb-type lectin domain-containing protein OS=Pomacea canaliculata OX=400727 GN=C0Q70_15952 PE=4 SV=1	8	5	61.6	24.453	0	713150	0	223670	147170	511260
A0A2T7NNL9	A0A2T7NNL9	tr|A0A2T7NNL9|A0A2T7NNL9_POMCA Chitin-binding type-2 domain-containing protein OS=Pomacea canaliculata OX=400727 GN=C0Q70_16025 PE=4 SV=1	1	1	5.4	32.789	0	0	0	0	0	0
A0A2T7NNM0	A0A2T7NNM0	tr|A0A2T7NNM0|A0A2T7NNM0_POMCA EGF-like domain-containing protein OS=Pomacea canaliculata OX=400727 GN=C0Q70_16027 PE=4 SV=1	3	3	4.4	101.67	56729	79204	32075	0	0	27905
A0A2T7NNM2	A0A2T7NNM2	tr|A0A2T7NNM2|A0A2T7NNM2_POMCA HABP4_PAI-RBP1 domain-containing protein OS=Pomacea canaliculata OX=400727 GN=C0Q70_16020 PE=4 SV=1	7	7	15.5	46.069	24512	23738	0	69651	54780	51637
A0A2T7NNN5	A0A2T7NNN5	tr|A0A2T7NNN5|A0A2T7NNN5_POMCA Calponin-homology (CH) domain-containing protein OS=Pomacea canaliculata OX=400727 GN=C0Q70_16043 PE=4 SV=1	3	3	0.3	1213.2	0	0	0	0	0	0
A0A2T7NNP0	A0A2T7NNP0	tr|A0A2T7NNP0|A0A2T7NNP0_POMCA Tyrosine-protein kinase OS=Pomacea canaliculata OX=400727 GN=C0Q70_16045 PE=3 SV=1	4	4	9.4	60.502	0	0	0	0	0	0
A0A2T7NNP6;A0A2T7NNQ4	A0A2T7NNP6;A0A2T7NNQ4	tr|A0A2T7NNP6|A0A2T7NNP6_POMCA Aha1_N domain-containing protein OS=Pomacea canaliculata OX=400727 GN=C0Q70_16053 PE=4 SV=1;tr|A0A2T7NNQ4|A0A2T7NNQ4_POMCA Calx-beta domain-containing protein OS=Pomacea canaliculata OX=400727 GN=C0Q70_16054 PE=4 SV=1	1	1	3.9	29.344	0	0	0	0	0	0
A0A2T7NNQ2	A0A2T7NNQ2	tr|A0A2T7NNQ2|A0A2T7NNQ2_POMCA Acireductone dioxygenase OS=Pomacea canaliculata OX=400727 GN=C0Q70_16032 PE=3 SV=1	6	6	29.5	23.118	63331	44273	51354	0	0	43217
A0A2T7NNS3	A0A2T7NNS3	tr|A0A2T7NNS3|A0A2T7NNS3_POMCA Coatomer subunit delta OS=Pomacea canaliculata OX=400727 GN=C0Q70_16052 PE=4 SV=1	1	1	7.3	23.444	0	0	0	0	0	0
A0A2T7NNU6	A0A2T7NNU6	tr|A0A2T7NNU6|A0A2T7NNU6_POMCA H15 domain-containing protein OS=Pomacea canaliculata OX=400727 GN=C0Q70_16108 PE=3 SV=1	1	1	8.1	21.534	0	0	0	0	0	0
A0A2T7NNU9	A0A2T7NNU9	tr|A0A2T7NNU9|A0A2T7NNU9_POMCA FGGY carbohydrate kinase domain containing OS=Pomacea canaliculata OX=400727 GN=C0Q70_16078 PE=3 SV=1	2	2	4.9	59.801	0	0	0	0	0	0
A0A2T7NNV2	A0A2T7NNV2	tr|A0A2T7NNV2|A0A2T7NNV2_POMCA PK_Tyr_Ser-Thr domain-containing protein OS=Pomacea canaliculata OX=400727 GN=C0Q70_16109 PE=4 SV=1	4	4	12.8	53.804	22644	0	16577	0	23680	0
A0A2T7NNV4	A0A2T7NNV4	tr|A0A2T7NNV4|A0A2T7NNV4_POMCA MIF4G domain-containing protein OS=Pomacea canaliculata OX=400727 GN=C0Q70_16106 PE=4 SV=1	4	4	12.1	54.106	0	0	0	0	0	23692
A0A2T7NNX3	A0A2T7NNX3	tr|A0A2T7NNX3|A0A2T7NNX3_POMCA Proteasome adapter and scaffold protein ECM29 OS=Pomacea canaliculata OX=400727 GN=C0Q70_16111 PE=4 SV=1	6	6	4.9	192.86	0	0	0	0	0	0
A0A2T7NNX7	A0A2T7NNX7	tr|A0A2T7NNX7|A0A2T7NNX7_POMCA PPM-type phosphatase domain-containing protein OS=Pomacea canaliculata OX=400727 GN=C0Q70_16110 PE=3 SV=1	3	3	5.4	72.204	0	0	0	28131	0	19556
A0A2T7NNY6	A0A2T7NNY6	tr|A0A2T7NNY6|A0A2T7NNY6_POMCA Apolipoprotein B-100 OS=Pomacea canaliculata OX=400727 GN=C0Q70_16148 PE=4 SV=1	23	23	38.3	81.002	101030	123750	59368	237650	194070	217830
A0A2T7NNY7	A0A2T7NNY7	tr|A0A2T7NNY7|A0A2T7NNY7_POMCA Vitellogenin domain-containing protein OS=Pomacea canaliculata OX=400727 GN=C0Q70_16149 PE=4 SV=1	37	37	33.9	156.24	194590	238960	109630	291930	292400	306640
A0A2T7NNZ5	A0A2T7NNZ5	tr|A0A2T7NNZ5|A0A2T7NNZ5_POMCA Vitellogenin domain-containing protein OS=Pomacea canaliculata OX=400727 GN=C0Q70_16147 PE=4 SV=1	27	27	34.4	108.62	216460	244360	117970	285470	281160	301220
A0A2T7NNZ6	A0A2T7NNZ6	tr|A0A2T7NNZ6|A0A2T7NNZ6_POMCA Palmitoyl-protein thioesterase 1 OS=Pomacea canaliculata OX=400727 GN=C0Q70_16159 PE=3 SV=1	9	9	23.3	60.206	87223	111510	141170	96754	80974	98327
A0A2T7NNZ9	A0A2T7NNZ9	tr|A0A2T7NNZ9|A0A2T7NNZ9_POMCA 40S ribosomal protein S7 OS=Pomacea canaliculata OX=400727 GN=C0Q70_16160 PE=3 SV=1	3	3	16.5	22.359	64853	53259	111560	170730	220750	182690
A0A2T7NP04	A0A2T7NP04	tr|A0A2T7NP04|A0A2T7NP04_POMCA Transcription elongation factor OS=Pomacea canaliculata OX=400727 GN=C0Q70_16165 PE=3 SV=1	1	1	5.3	31.073	0	0	0	0	0	0
A0A2T7NP16	A0A2T7NP16	tr|A0A2T7NP16|A0A2T7NP16_POMCA Trimeric intracellular cation channel type B OS=Pomacea canaliculata OX=400727 GN=C0Q70_16155 PE=3 SV=1	1	1	5.1	33.388	0	0	0	0	0	0
A0A2T7NP26	A0A2T7NP26	tr|A0A2T7NP26|A0A2T7NP26_POMCA Sushi, von Willebrand factor type A, EGF and pentraxin domain containing 1 OS=Pomacea canaliculata OX=400727 GN=C0Q70_16181 PE=4 SV=1	6	6	4.6	171.69	75241	65751	66010	81520	72392	95874
A0A2T7NP38	A0A2T7NP38	tr|A0A2T7NP38|A0A2T7NP38_POMCA Protein kinase domain-containing protein OS=Pomacea canaliculata OX=400727 GN=C0Q70_16173 PE=3 SV=1	4	4	9.4	60.795	0	0	0	0	0	0
A0A2T7NP43	A0A2T7NP43	tr|A0A2T7NP43|A0A2T7NP43_POMCA Sushi, von Willebrand factor type A, EGF and pentraxin domain-containing protein 1 OS=Pomacea canaliculata OX=400727 GN=C0Q70_16182 PE=4 SV=1	2	2	4.5	60.739	0	0	0	71019	0	0
A0A2T7NP45	A0A2T7NP45	tr|A0A2T7NP45|A0A2T7NP45_POMCA GT23 domain-containing protein OS=Pomacea canaliculata OX=400727 GN=C0Q70_16201 PE=3 SV=1	1	1	1.5	112.64	0	0	0	0	0	0
A0A2T7NP46	A0A2T7NP46	tr|A0A2T7NP46|A0A2T7NP46_POMCA Sushi domain-containing protein OS=Pomacea canaliculata OX=400727 GN=C0Q70_16183 PE=4 SV=1	3	3	31.7	15.569	0	0	0	0	0	0
A0A2T7NP53	A0A2T7NP53	tr|A0A2T7NP53|A0A2T7NP53_POMCA Tyrosine-protein phosphatase domain-containing protein OS=Pomacea canaliculata OX=400727 GN=C0Q70_16215 PE=4 SV=1	2	2	7.7	39.506	0	0	0	0	0	0
A0A2T7NP58	A0A2T7NP58	tr|A0A2T7NP58|A0A2T7NP58_POMCA cAMP-dependent protein kinase OS=Pomacea canaliculata OX=400727 GN=C0Q70_16220 PE=3 SV=1	10	10	27.8	41.42	0	0	0	70294	87240	80527
A0A2T7NP73	A0A2T7NP73	tr|A0A2T7NP73|A0A2T7NP73_POMCA Protein kinase domain-containing protein OS=Pomacea canaliculata OX=400727 GN=C0Q70_16228 PE=4 SV=1	3	3	5.9	77.836	0	0	0	0	0	0
A0A2T7NP82	A0A2T7NP82	tr|A0A2T7NP82|A0A2T7NP82_POMCA MPN domain-containing protein OS=Pomacea canaliculata OX=400727 GN=C0Q70_16238 PE=3 SV=1	4	4	18.2	37.489	0	0	0	0	29075	14702
A0A2T7NP91	A0A2T7NP91	tr|A0A2T7NP91|A0A2T7NP91_POMCA Phospholipase A(2) OS=Pomacea canaliculata OX=400727 GN=C0Q70_16251 PE=4 SV=1	2	2	32.1	8.5898	0	0	0	68052	16380	0
A0A2T7NP95	A0A2T7NP95	tr|A0A2T7NP95|A0A2T7NP95_POMCA Nardilysin OS=Pomacea canaliculata OX=400727 GN=C0Q70_16233 PE=3 SV=1	1	1	1.3	116.11	0	0	0	0	0	0
A0A2T7NP97	A0A2T7NP97	tr|A0A2T7NP97|A0A2T7NP97_POMCA Aamy domain-containing protein OS=Pomacea canaliculata OX=400727 GN=C0Q70_16252 PE=4 SV=1	4	4	10	40.957	0	0	0	37180	0	0
A0A2T7NPA0	A0A2T7NPA0	tr|A0A2T7NPA0|A0A2T7NPA0_POMCA Pept_C1 domain-containing protein OS=Pomacea canaliculata OX=400727 GN=C0Q70_16258 PE=3 SV=1	9	9	22.2	62.735	53582	106060	95626	15997	45149	72207
A0A2T7NPA3	A0A2T7NPA3	tr|A0A2T7NPA3|A0A2T7NPA3_POMCA Lipocln_cytosolic_FA-bd_dom domain-containing protein OS=Pomacea canaliculata OX=400727 GN=C0Q70_16266 PE=4 SV=1	12	12	30.1	35.723	170290	441460	251710	286610	521250	386580
A0A2T7NPA8	A0A2T7NPA8	tr|A0A2T7NPA8|A0A2T7NPA8_POMCA Vitellogenin domain-containing protein OS=Pomacea canaliculata OX=400727 GN=C0Q70_16265 PE=4 SV=1	46	46	31.7	181.3	194400	446740	282500	378460	671090	517420
A0A2T7NPC4	A0A2T7NPC4	tr|A0A2T7NPC4|A0A2T7NPC4_POMCA VWFD domain-containing protein OS=Pomacea canaliculata OX=400727 GN=C0Q70_16267 PE=4 SV=1	45	45	40.3	136.02	347020	821890	472690	517090	993180	764670
A0A2T7NPF2	A0A2T7NPF2	tr|A0A2T7NPF2|A0A2T7NPF2_POMCA J domain-containing protein OS=Pomacea canaliculata OX=400727 GN=C0Q70_16317 PE=4 SV=1	14	14	46.7	38.607	68541	58692	56204	146060	135400	105370
A0A2T7NPH0	A0A2T7NPH0	tr|A0A2T7NPH0|A0A2T7NPH0_POMCA Phospholipase A-2-activating protein OS=Pomacea canaliculata OX=400727 GN=C0Q70_16331 PE=3 SV=1	10	10	17.6	85.128	20368	11399	29075	37833	26824	31019
A0A2T7NPI3	A0A2T7NPI3	tr|A0A2T7NPI3|A0A2T7NPI3_POMCA L-fuconate dehydratase OS=Pomacea canaliculata OX=400727 GN=C0Q70_16347 PE=4 SV=1	5	5	15.5	50.027	0	0	0	0	0	0
A0A2T7NPJ2	A0A2T7NPJ2	tr|A0A2T7NPJ2|A0A2T7NPJ2_POMCA Angiotensin-converting enzyme OS=Pomacea canaliculata OX=400727 GN=C0Q70_16356 PE=3 SV=1	3	3	5.9	72.268	0	0	0	0	25383	49441
A0A2T7NPL8	A0A2T7NPL8	tr|A0A2T7NPL8|A0A2T7NPL8_POMCA Alpha-amylase OS=Pomacea canaliculata OX=400727 GN=C0Q70_16382 PE=3 SV=1	11	2	23	53.356	0	0	0	0	0	0
A0A2T7NPM2	A0A2T7NPM2	tr|A0A2T7NPM2|A0A2T7NPM2_POMCA Hydroxymethylglutaryl-CoA synthase OS=Pomacea canaliculata OX=400727 GN=C0Q70_16381 PE=3 SV=1	1	1	3.4	48.721	0	0	0	0	0	0
A0A2T7NPM3	A0A2T7NPM3	tr|A0A2T7NPM3|A0A2T7NPM3_POMCA Alpha-amylase OS=Pomacea canaliculata OX=400727 GN=C0Q70_16383 PE=3 SV=1	12	3	27.9	53.846	51416	81699	0	214040	120310	17571
A0A2T7NPM8	A0A2T7NPM8	tr|A0A2T7NPM8|A0A2T7NPM8_POMCA P-type domain-containing protein OS=Pomacea canaliculata OX=400727 GN=C0Q70_16384 PE=3 SV=1	27	27	22.5	198.02	0	4989.5	0	57120	1297.1	1775.6
A0A2T7NPN9	A0A2T7NPN9	tr|A0A2T7NPN9|A0A2T7NPN9_POMCA 40S ribosomal protein S21 OS=Pomacea canaliculata OX=400727 GN=C0Q70_16402 PE=3 SV=1	1	1	22.1	7.4222	0	0	0	0	0	0
A0A2T7NPQ7	A0A2T7NPQ7	tr|A0A2T7NPQ7|A0A2T7NPQ7_POMCA VWFD domain-containing protein OS=Pomacea canaliculata OX=400727 GN=C0Q70_16414 PE=4 SV=1	13	13	43.8	41.001	1976600	3364200	826710	4585800	4127300	7238700
A0A2T7NPR4	A0A2T7NPR4	tr|A0A2T7NPR4|A0A2T7NPR4_POMCA Dihydropyrimidine dehydrogenase [NADP(+)] OS=Pomacea canaliculata OX=400727 GN=C0Q70_16428 PE=3 SV=1	5	5	8.1	103.33	20841	0	0	13175	22219	14380
A0A2T7NPR6	A0A2T7NPR6	tr|A0A2T7NPR6|A0A2T7NPR6_POMCA Deoxyhypusine hydroxylase OS=Pomacea canaliculata OX=400727 GN=C0Q70_16424 PE=3 SV=1	2	2	9.8	34.164	23462	24543	46341	0	0	0
A0A2T7NPS2	A0A2T7NPS2	tr|A0A2T7NPS2|A0A2T7NPS2_POMCA DUF1943 domain-containing protein OS=Pomacea canaliculata OX=400727 GN=C0Q70_16415 PE=4 SV=1	48	48	39.5	121.76	1163900	2287000	540520	5052500	3421200	5936000
A0A2T7NPS3	A0A2T7NPS3	tr|A0A2T7NPS3|A0A2T7NPS3_POMCA SH3 domain-containing protein OS=Pomacea canaliculata OX=400727 GN=C0Q70_16433 PE=4 SV=1	2	2	4.9	71.97	0	0	0	0	0	0
A0A2T7NPS7	A0A2T7NPS7	tr|A0A2T7NPS7|A0A2T7NPS7_POMCA Vitellogenin domain-containing protein OS=Pomacea canaliculata OX=400727 GN=C0Q70_16416 PE=4 SV=1	19	19	28.1	74.845	1292200	2316600	501450	3767000	2945800	4626000
A0A2T7NPT5;A0A2T7PGV5	A0A2T7NPT5	tr|A0A2T7NPT5|A0A2T7NPT5_POMCA Myosin regulatory light chain 12B OS=Pomacea canaliculata OX=400727 GN=C0Q70_16448 PE=4 SV=1	8	8	50.6	19.731	42099	92645	62557	262110	180920	136970
A0A2T7NPU4	A0A2T7NPU4	tr|A0A2T7NPU4|A0A2T7NPU4_POMCA Thiopurine S-methyltransferase OS=Pomacea canaliculata OX=400727 GN=C0Q70_16454 PE=4 SV=1	4	4	23.8	23.123	15462	0	56256	0	20864	22536
A0A2T7NPY1	A0A2T7NPY1	tr|A0A2T7NPY1|A0A2T7NPY1_POMCA 40S ribosomal protein S28 OS=Pomacea canaliculata OX=400727 GN=C0Q70_16492 PE=3 SV=1	1	1	17.6	7.6658	0	0	0	0	0	0
A0A2T7NQ04;A0A2T7NPY4	A0A2T7NQ04;A0A2T7NPY4	tr|A0A2T7NQ04|A0A2T7NQ04_POMCA GS catalytic domain-containing protein OS=Pomacea canaliculata OX=400727 GN=C0Q70_16495 PE=3 SV=1;tr|A0A2T7NPY4|A0A2T7NPY4_POMCA Gln-synt_C domain-containing protein OS=Pomacea canaliculata OX=400727 GN=C0Q70_16494 PE=3 SV=1	3	3	6.5	53.105	0	0	0	0	0	0
A0A2T7NPZ6	A0A2T7NPZ6	tr|A0A2T7NPZ6|A0A2T7NPZ6_POMCA Protein-L-isoaspartate O-methyltransferase domain-containing protein 1 OS=Pomacea canaliculata OX=400727 GN=C0Q70_16509 PE=3 SV=1	2	2	4.7	66.5	0	0	0	0	0	0
A0A2T7NQ08	A0A2T7NQ08	tr|A0A2T7NQ08|A0A2T7NQ08_POMCA Protein-tyrosine-phosphatase OS=Pomacea canaliculata OX=400727 GN=C0Q70_16499 PE=4 SV=1	4	4	4.1	139.89	0	0	0	0	0	0
A0A2T7NQ15	A0A2T7NQ15	tr|A0A2T7NQ15|A0A2T7NQ15_POMCA PID domain-containing protein OS=Pomacea canaliculata OX=400727 GN=C0Q70_16528 PE=4 SV=1	1	1	1.3	92.535	0	0	0	0	0	0
A0A2T7NQ24	A0A2T7NQ24	tr|A0A2T7NQ24|A0A2T7NQ24_POMCA UV excision repair protein RAD23 OS=Pomacea canaliculata OX=400727 GN=C0Q70_16516 PE=3 SV=1	4	4	19.2	38.847	191030	0	132390	0	0	63059
A0A2T7NQ26	A0A2T7NQ26	tr|A0A2T7NQ26|A0A2T7NQ26_POMCA Glycogen debrancher (Fragment) OS=Pomacea canaliculata OX=400727 GN=C0Q70_16541 PE=4 SV=1	37	37	41.3	130.49	283900	182060	165600	250690	461670	344190
A0A2T7NQ28	A0A2T7NQ28	tr|A0A2T7NQ28|A0A2T7NQ28_POMCA Cyanocobalamin reductase (cyanide-eliminating) OS=Pomacea canaliculata OX=400727 GN=C0Q70_16547 PE=3 SV=1	2	2	9.3	29.137	0	0	0	0	0	0
A0A2T7NQ31	A0A2T7NQ31	tr|A0A2T7NQ31|A0A2T7NQ31_POMCA UDP-N-acetylglucosamine 4-epimerase OS=Pomacea canaliculata OX=400727 GN=C0Q70_16545 PE=4 SV=1	11	11	20.7	71.648	126540	75894	111700	101040	144960	145570
A0A2T7NQ34	A0A2T7NQ34	tr|A0A2T7NQ34|A0A2T7NQ34_POMCA UBX domain-containing protein OS=Pomacea canaliculata OX=400727 GN=C0Q70_16526 PE=4 SV=1	17	17	34	74.527	53334	72544	52432	72361	80018	59913
A0A2T7NQ47	A0A2T7NQ47	tr|A0A2T7NQ47|A0A2T7NQ47_POMCA ADP/ATP translocase OS=Pomacea canaliculata OX=400727 GN=C0Q70_16539 PE=3 SV=1	4	4	13.7	34.459	0	0	0	29528	64945	44659
A0A2T7NQ49	A0A2T7NQ49	tr|A0A2T7NQ49|A0A2T7NQ49_POMCA Eukaryotic translation initiation factor 3 subunit E OS=Pomacea canaliculata OX=400727 GN=C0Q70_16563 PE=3 SV=1	4	4	13	52.025	0	0	0	20942	25413	19313
A0A2T7NQ51	A0A2T7NQ51	tr|A0A2T7NQ51|A0A2T7NQ51_POMCA DEP domain-containing protein OS=Pomacea canaliculata OX=400727 GN=C0Q70_16566 PE=4 SV=1	2	2	5.9	48.223	0	0	0	0	0	0
A0A2T7NQ52	A0A2T7NQ52	tr|A0A2T7NQ52|A0A2T7NQ52_POMCA palmitoyl-protein hydrolase OS=Pomacea canaliculata OX=400727 GN=C0Q70_16542 PE=3 SV=1	4	4	7.6	74.157	74251	44948	74569	0	24217	32055
A0A2T7NQ63	A0A2T7NQ63	tr|A0A2T7NQ63|A0A2T7NQ63_POMCA Phosphoglucomutase OS=Pomacea canaliculata OX=400727 GN=C0Q70_16582 PE=3 SV=1	15	15	37.5	59.329	344620	203830	185640	319410	363710	315800
A0A2T7NQ78	A0A2T7NQ78	tr|A0A2T7NQ78|A0A2T7NQ78_POMCA COesterase domain-containing protein OS=Pomacea canaliculata OX=400727 GN=C0Q70_16597 PE=4 SV=1	1	1	4	26.72	0	0	0	0	0	0
A0A2T7NQ80	A0A2T7NQ80	tr|A0A2T7NQ80|A0A2T7NQ80_POMCA COesterase domain-containing protein OS=Pomacea canaliculata OX=400727 GN=C0Q70_16598 PE=4 SV=1	16	16	44.3	58.165	4796.3	259830	9484.8	3382700	386040	39058
A0A2T7NQ84	A0A2T7NQ84	tr|A0A2T7NQ84|A0A2T7NQ84_POMCA COesterase domain-containing protein OS=Pomacea canaliculata OX=400727 GN=C0Q70_16599 PE=4 SV=1	19	19	52.7	58.825	0	732740	4234.9	2749100	210390	6608.5
A0A2T7NQ87	A0A2T7NQ87	tr|A0A2T7NQ87|A0A2T7NQ87_POMCA COesterase domain-containing protein OS=Pomacea canaliculata OX=400727 GN=C0Q70_16603 PE=4 SV=1	11	6	40.9	47.301	0	0	13067	1235400	172930	40910
A0A2T7NQ88;A0A2T7NQ83	A0A2T7NQ88	tr|A0A2T7NQ88|A0A2T7NQ88_POMCA COesterase domain-containing protein OS=Pomacea canaliculata OX=400727 GN=C0Q70_16605 PE=4 SV=1	5	5	32.7	23.725	0	0	0	0	0	0
A0A2T7NQ89	A0A2T7NQ89	tr|A0A2T7NQ89|A0A2T7NQ89_POMCA Carboxylic ester hydrolase OS=Pomacea canaliculata OX=400727 GN=C0Q70_16607 PE=3 SV=1	7	7	17.6	59.699	52262	163730	120100	120140	254580	207160
A0A2T7NQ92	A0A2T7NQ92	tr|A0A2T7NQ92|A0A2T7NQ92_POMCA Carboxylic ester hydrolase OS=Pomacea canaliculata OX=400727 GN=C0Q70_16606 PE=3 SV=1	4	3	27.5	31.788	0	0	0	0	0	0
A0A2T7NQA4	A0A2T7NQA4	tr|A0A2T7NQA4|A0A2T7NQA4_POMCA Carboxylic ester hydrolase OS=Pomacea canaliculata OX=400727 GN=C0Q70_16600 PE=3 SV=1	5	3	14.5	53.526	0	0	0	0	0	0
A0A2T7NQA7	A0A2T7NQA7	tr|A0A2T7NQA7|A0A2T7NQA7_POMCA Thioredoxin domain-containing protein OS=Pomacea canaliculata OX=400727 GN=C0Q70_16625 PE=3 SV=1	12	12	57.6	24.832	486970	909900	1299000	700020	406680	607390
A0A2T7NQB1	A0A2T7NQB1	tr|A0A2T7NQB1|A0A2T7NQB1_POMCA COesterase domain-containing protein OS=Pomacea canaliculata OX=400727 GN=C0Q70_16601 PE=4 SV=1	15	12	50.1	61.264	0	0	0	1954700	470860	27124
A0A2T7NQC1	A0A2T7NQC1	tr|A0A2T7NQC1|A0A2T7NQC1_POMCA Vacuolar protein sorting-associated protein 28 homolog OS=Pomacea canaliculata OX=400727 GN=C0Q70_16611 PE=3 SV=1	4	4	25.2	25.115	0	0	12852	26508	29445	0
A0A2T7NQD2	A0A2T7NQD2	tr|A0A2T7NQD2|A0A2T7NQD2_POMCA Methylthioribose-1-phosphate isomerase OS=Pomacea canaliculata OX=400727 GN=C0Q70_16621 PE=3 SV=1	5	5	14.2	41.261	0	0	0	0	0	0
A0A2T7NQF0	A0A2T7NQF0	tr|A0A2T7NQF0|A0A2T7NQF0_POMCA SCP domain-containing protein OS=Pomacea canaliculata OX=400727 GN=C0Q70_16669 PE=4 SV=1	4	4	28.2	20.202	149970	57264	116860	113120	101890	131100
A0A2T7NQF6	A0A2T7NQF6	tr|A0A2T7NQF6|A0A2T7NQF6_POMCA Calponin-homology (CH) domain-containing protein OS=Pomacea canaliculata OX=400727 GN=C0Q70_16650 PE=3 SV=1	6	6	8.4	86.814	0	0	0	0	13580	0
A0A2T7NQI1	A0A2T7NQI1	tr|A0A2T7NQI1|A0A2T7NQI1_POMCA diphthine methyl ester synthase OS=Pomacea canaliculata OX=400727 GN=C0Q70_16672 PE=3 SV=1	2	2	8.7	28.003	0	0	0	0	0	0
A0A2T7NQJ1	A0A2T7NQJ1	tr|A0A2T7NQJ1|A0A2T7NQJ1_POMCA Epidermal growth factor receptor substrate 15-like 1 OS=Pomacea canaliculata OX=400727 GN=C0Q70_16682 PE=4 SV=1	1	1	0.7	202.68	0	0	0	0	0	0
A0A2T7NQJ3	A0A2T7NQJ3	tr|A0A2T7NQJ3|A0A2T7NQJ3_POMCA Elongin-C OS=Pomacea canaliculata OX=400727 GN=C0Q70_16691 PE=3 SV=1	5	5	54.6	13.33	227070	172890	297060	178600	224670	209490
A0A2T7NQK2	A0A2T7NQK2	tr|A0A2T7NQK2|A0A2T7NQK2_POMCA Laminin subunit alpha-3 OS=Pomacea canaliculata OX=400727 GN=C0Q70_16705 PE=4 SV=1	61	61	21.5	393.68	249030	175200	136580	178230	203640	227090
A0A2T7NQK8	A0A2T7NQK8	tr|A0A2T7NQK8|A0A2T7NQK8_POMCA Exportin-2 OS=Pomacea canaliculata OX=400727 GN=C0Q70_16723 PE=3 SV=1	12	12	17	108.32	9151	0	30540	15746	28684	35296
A0A2T7NQM1;A0A2T7PC85	A0A2T7NQM1	tr|A0A2T7NQM1|A0A2T7NQM1_POMCA Tudor domain-containing protein OS=Pomacea canaliculata OX=400727 GN=C0Q70_16712 PE=4 SV=1	5	5	1.9	402.08	0	0	0	0	0	0
A0A2T7NQN3	A0A2T7NQN3	tr|A0A2T7NQN3|A0A2T7NQN3_POMCA Transforming growth factor-beta-induced protein ig-h3 OS=Pomacea canaliculata OX=400727 GN=C0Q70_16756 PE=4 SV=1	24	24	40	85.387	515850	627540	345550	720340	945030	1224100
A0A2T7NQN5	A0A2T7NQN5	tr|A0A2T7NQN5|A0A2T7NQN5_POMCA UMP-CMP kinase OS=Pomacea canaliculata OX=400727 GN=C0Q70_16759 PE=3 SV=1	5	5	40.9	22.545	74121	68134	107760	36397	38262	67155
A0A2T7NQP3	A0A2T7NQP3	tr|A0A2T7NQP3|A0A2T7NQP3_POMCA Eukaryotic translation initiation factor 3 subunit H OS=Pomacea canaliculata OX=400727 GN=C0Q70_16769 PE=3 SV=1	4	4	13.2	38.385	23448	0	0	0	0	23805
A0A2T7NQP4	A0A2T7NQP4	tr|A0A2T7NQP4|A0A2T7NQP4_POMCA EB1 C-terminal domain-containing protein OS=Pomacea canaliculata OX=400727 GN=C0Q70_16766 PE=4 SV=1	4	4	33.3	20.599	50251	91482	59412	63987	83533	56556
A0A2T7NQQ0	A0A2T7NQQ0	tr|A0A2T7NQQ0|A0A2T7NQQ0_POMCA Tartrate-resistant acid phosphatase type 5 OS=Pomacea canaliculata OX=400727 GN=C0Q70_16772 PE=4 SV=1	1	1	4.5	71.86	0	0	0	0	0	0
A0A2T7NQQ8	A0A2T7NQQ8	tr|A0A2T7NQQ8|A0A2T7NQQ8_POMCA SGTA_dimer domain-containing protein OS=Pomacea canaliculata OX=400727 GN=C0Q70_16770 PE=3 SV=1	4	4	17.7	35.098	32541	31870	52917	61305	55720	51362
A0A2T7NQS1	A0A2T7NQS1	tr|A0A2T7NQS1|A0A2T7NQS1_POMCA Proteasome subunit beta OS=Pomacea canaliculata OX=400727 GN=C0Q70_16765 PE=3 SV=1	5	5	41.9	18.886	77764	131920	176170	72217	114790	126920
A0A2T7NQS2	A0A2T7NQS2	tr|A0A2T7NQS2|A0A2T7NQS2_POMCA GS catalytic domain-containing protein OS=Pomacea canaliculata OX=400727 GN=C0Q70_16793 PE=3 SV=1	2	2	7.6	37.441	98954	95965	90651	103210	86844	114850
A0A2T7NQS6	A0A2T7NQS6	tr|A0A2T7NQS6|A0A2T7NQS6_POMCA C-type lectin domain-containing protein OS=Pomacea canaliculata OX=400727 GN=C0Q70_16774 PE=4 SV=1	2	2	6.5	53.209	0	0	0	0	0	0
A0A2T7NQV6	A0A2T7NQV6	tr|A0A2T7NQV6|A0A2T7NQV6_POMCA Ras-related protein Rab-3 OS=Pomacea canaliculata OX=400727 GN=C0Q70_16808 PE=3 SV=1	1	1	7.8	24.811	0	0	0	0	0	0
A0A2T7NQV9	A0A2T7NQV9	tr|A0A2T7NQV9|A0A2T7NQV9_POMCA FERM domain-containing protein OS=Pomacea canaliculata OX=400727 GN=C0Q70_16805 PE=4 SV=1	16	16	21.7	92.744	49688	123920	123120	109250	132420	164500
A0A2T7NQX0	A0A2T7NQX0	tr|A0A2T7NQX0|A0A2T7NQX0_POMCA C-type lectin domain-containing protein OS=Pomacea canaliculata OX=400727 GN=C0Q70_16841 PE=4 SV=1	27	15	21.6	114.64	2221800	1685600	677960	8473900	4832600	16306000
A0A2T7NQX3	A0A2T7NQX3	tr|A0A2T7NQX3|A0A2T7NQX3_POMCA ZP domain-containing protein OS=Pomacea canaliculata OX=400727 GN=C0Q70_16842 PE=4 SV=1	20	8	29.7	61.904	2006600	528350	924950	3765400	6495400	11693000
A0A2T7NQX5	A0A2T7NQX5	tr|A0A2T7NQX5|A0A2T7NQX5_POMCA SMB domain-containing protein OS=Pomacea canaliculata OX=400727 GN=C0Q70_16824 PE=3 SV=1	2	2	4.7	60.035	0	0	0	0	0	0
A0A2T7NQX9	A0A2T7NQX9	tr|A0A2T7NQX9|A0A2T7NQX9_POMCA N-acetyltransferase domain-containing protein OS=Pomacea canaliculata OX=400727 GN=C0Q70_16851 PE=4 SV=1	1	1	1.4	80.348	0	0	0	0	0	0
A0A2T7NQY1	A0A2T7NQY1	tr|A0A2T7NQY1|A0A2T7NQY1_POMCA S-methyl-5-thioadenosine phosphorylase OS=Pomacea canaliculata OX=400727 GN=C0Q70_16853 PE=3 SV=1	1	1	6.5	30.381	0	0	0	0	0	0
A0A2T7NQY2	A0A2T7NQY2	tr|A0A2T7NQY2|A0A2T7NQY2_POMCA Minor histocompatibility antigen H13 OS=Pomacea canaliculata OX=400727 GN=C0Q70_16856 PE=3 SV=1	3	3	4.3	128.82	0	0	0	0	0	0
A0A2T7NR00;A0A2T7PL42	A0A2T7NR00;A0A2T7PL42	tr|A0A2T7NR00|A0A2T7NR00_POMCA Oxysterol-binding protein OS=Pomacea canaliculata OX=400727 GN=C0Q70_16860 PE=3 SV=1;tr|A0A2T7PL42|A0A2T7PL42_POMCA Oxysterol-binding protein OS=Pomacea canaliculata OX=400727 GN=C0Q70_05370 PE=3 SV=1	1	1	1.5	75.755	0	0	0	0	0	0
A0A2T7NR12	A0A2T7NR12	tr|A0A2T7NR12|A0A2T7NR12_POMCA Cyclin-G-associated kinase OS=Pomacea canaliculata OX=400727 GN=C0Q70_16888 PE=4 SV=1	1	1	1.2	111.38	0	0	0	0	0	0
A0A2T7NR24	A0A2T7NR24	tr|A0A2T7NR24|A0A2T7NR24_POMCA DUF866 domain-containing protein OS=Pomacea canaliculata OX=400727 GN=C0Q70_16893 PE=3 SV=1	1	1	20.9	9.8276	0	0	0	0	0	0
A0A2T7NR27	A0A2T7NR27	tr|A0A2T7NR27|A0A2T7NR27_POMCA non-specific serine/threonine protein kinase OS=Pomacea canaliculata OX=400727 GN=C0Q70_16875 PE=3 SV=1	16	16	14.2	150.01	0	0	0	0	0	0
A0A2T7NR33	A0A2T7NR33	tr|A0A2T7NR33|A0A2T7NR33_POMCA 3-oxoacid CoA-transferase OS=Pomacea canaliculata OX=400727 GN=C0Q70_16904 PE=4 SV=1	2	2	3.7	69.558	0	0	0	0	0	0
A0A2T7NR35	A0A2T7NR35	tr|A0A2T7NR35|A0A2T7NR35_POMCA Eukaryotic translation initiation factor 2 subunit 1 OS=Pomacea canaliculata OX=400727 GN=C0Q70_16885 PE=3 SV=1	7	7	10.6	91.002	50934	44975	50760	79709	129640	75305
A0A2T7NR40	A0A2T7NR40	tr|A0A2T7NR40|A0A2T7NR40_POMCA PLAT domain-containing protein OS=Pomacea canaliculata OX=400727 GN=C0Q70_16910 PE=3 SV=1	8	8	29.1	35.081	0	0	0	235760	7192.6	0
A0A2T7NR41	A0A2T7NR41	tr|A0A2T7NR41|A0A2T7NR41_POMCA EGF-like domain-containing protein OS=Pomacea canaliculata OX=400727 GN=C0Q70_16913 PE=3 SV=1	6	6	4.7	200.02	0	58245	95847	0	0	0
A0A2T7NR45	A0A2T7NR45	tr|A0A2T7NR45|A0A2T7NR45_POMCA Ras-related protein Rab-10 OS=Pomacea canaliculata OX=400727 GN=C0Q70_16895 PE=4 SV=1	7	6	42.6	22.012	78554	64248	82009	110060	67241	93202
A0A2T7NR49	A0A2T7NR49	tr|A0A2T7NR49|A0A2T7NR49_POMCA Lipase domain-containing protein OS=Pomacea canaliculata OX=400727 GN=C0Q70_16909 PE=3 SV=1	3	3	25	13.27	0	0	0	300140	0	0
A0A2T7NR58	A0A2T7NR58	tr|A0A2T7NR58|A0A2T7NR58_POMCA Succinyl-CoA:3-ketoacid-coenzyme A transferase OS=Pomacea canaliculata OX=400727 GN=C0Q70_16906 PE=3 SV=1	7	7	17.4	56.439	0	27617	35224	61814	54496	54179
A0A2T7NR70	A0A2T7NR70	tr|A0A2T7NR70|A0A2T7NR70_POMCA Xylose isomerase OS=Pomacea canaliculata OX=400727 GN=C0Q70_16948 PE=3 SV=1	12	12	38.7	50.925	41341	40034	96879	96143	133990	88063
A0A2T7NR73	A0A2T7NR73	tr|A0A2T7NR73|A0A2T7NR73_POMCA acetate--CoA ligase OS=Pomacea canaliculata OX=400727 GN=C0Q70_16944 PE=3 SV=1	2	2	4.1	77.101	0	0	0	0	0	18556
A0A2T7NR91	A0A2T7NR91	tr|A0A2T7NR91|A0A2T7NR91_POMCA NodB homology domain-containing protein OS=Pomacea canaliculata OX=400727 GN=C0Q70_16962 PE=4 SV=1	3	3	10.7	38.508	0	0	0	0	54802	0
A0A2T7NRB8	A0A2T7NRB8	tr|A0A2T7NRB8|A0A2T7NRB8_POMCA Beta-glucosidase OS=Pomacea canaliculata OX=400727 GN=C0Q70_16965 PE=3 SV=1	5	5	12.4	57.631	0	0	0	120660	73243	0
A0A2T7NRC1	A0A2T7NRC1	tr|A0A2T7NRC1|A0A2T7NRC1_POMCA Ubiquitin carboxyl-terminal hydrolase OS=Pomacea canaliculata OX=400727 GN=C0Q70_16994 PE=3 SV=1	4	4	10.2	55.139	16020	27155	33040	27746	23770	26545
A0A2T7NRC9	A0A2T7NRC9	tr|A0A2T7NRC9|A0A2T7NRC9_POMCA KH domain-containing protein OS=Pomacea canaliculata OX=400727 GN=C0Q70_17004 PE=4 SV=1	1	1	4.9	40.05	0	0	0	0	0	0
A0A2T7NRD1	A0A2T7NRD1	tr|A0A2T7NRD1|A0A2T7NRD1_POMCA CUB domain-containing protein OS=Pomacea canaliculata OX=400727 GN=C0Q70_16989 PE=4 SV=1	1	1	8	25.687	0	0	0	0	0	0
A0A2T7NRD5	A0A2T7NRD5	tr|A0A2T7NRD5|A0A2T7NRD5_POMCA C-type lectin domain-containing protein OS=Pomacea canaliculata OX=400727 GN=C0Q70_17012 PE=4 SV=1	3	3	4.2	108.81	0	0	0	0	0	0
A0A2T7NRE0	A0A2T7NRE0	tr|A0A2T7NRE0|A0A2T7NRE0_POMCA Peptidase_M3 domain-containing protein OS=Pomacea canaliculata OX=400727 GN=C0Q70_16999 PE=3 SV=1	22	22	42.3	75.371	109260	107660	150370	79853	97171	134150
A0A2T7NRE9	A0A2T7NRE9	tr|A0A2T7NRE9|A0A2T7NRE9_POMCA ANK_REP_REGION domain-containing protein OS=Pomacea canaliculata OX=400727 GN=C0Q70_17024 PE=4 SV=1	7	7	35.5	33.766	0	18287	20428	0	12983	11832
A0A2T7NRF4	A0A2T7NRF4	tr|A0A2T7NRF4|A0A2T7NRF4_POMCA Phosphatase and actin regulator 4 OS=Pomacea canaliculata OX=400727 GN=C0Q70_17027 PE=4 SV=1	2	2	3.6	73.088	0	0	0	0	0	0
A0A2T7NRF5	A0A2T7NRF5	tr|A0A2T7NRF5|A0A2T7NRF5_POMCA Tripartite motif-containing protein 2 OS=Pomacea canaliculata OX=400727 GN=C0Q70_17032 PE=4 SV=1	11	11	25	60.626	104570	102030	154990	64042	65012	115000
A0A2T7NRG1	A0A2T7NRG1	tr|A0A2T7NRG1|A0A2T7NRG1_POMCA Guanine nucleotide-binding protein subunit gamma OS=Pomacea canaliculata OX=400727 GN=C0Q70_17011 PE=3 SV=1	1	1	12.9	8.2214	0	0	0	0	0	0
A0A2T7NRG4	A0A2T7NRG4	tr|A0A2T7NRG4|A0A2T7NRG4_POMCA CYRIA-B_Rac1-bd domain-containing protein OS=Pomacea canaliculata OX=400727 GN=C0Q70_17038 PE=3 SV=1	6	6	45.6	20.535	0	35277	29674	38564	27083	32901
A0A2T7NRH6	A0A2T7NRH6	tr|A0A2T7NRH6|A0A2T7NRH6_POMCA Syndecan binding protein OS=Pomacea canaliculata OX=400727 GN=C0Q70_17025 PE=4 SV=1	7	7	31	37.36	30991	42972	64783	41690	59330	64906
A0A2T7NRJ7	A0A2T7NRJ7	tr|A0A2T7NRJ7|A0A2T7NRJ7_POMCA SelP_N domain-containing protein OS=Pomacea canaliculata OX=400727 GN=C0Q70_17046 PE=4 SV=1	2	2	15.3	22.903	0	695110	0	0	531680	0
A0A2T7NRL1;A0A2T7NRN5;A0A2T7NQR3	A0A2T7NRL1;A0A2T7NRN5;A0A2T7NQR3	tr|A0A2T7NRL1|A0A2T7NRL1_POMCA Tubulin alpha chain OS=Pomacea canaliculata OX=400727 GN=C0Q70_17088 PE=3 SV=1;tr|A0A2T7NRN5|A0A2T7NRN5_POMCA Tubulin alpha chain OS=Pomacea canaliculata OX=400727 GN=C0Q70_17086 PE=3 SV=1;tr|A0A2T7NQR3|A0A2T7NQR3_POMCA Tubul	8	0	28	45.407	3684200	2508400	3869100	5043900	4458500	4400300
A0A2T7NRL3	A0A2T7NRL3	tr|A0A2T7NRL3|A0A2T7NRL3_POMCA Peroxidase OS=Pomacea canaliculata OX=400727 GN=C0Q70_17081 PE=4 SV=1	9	9	11.2	126.83	131930	30352	26791	24751	57049	23714
A0A2T7NRL6	A0A2T7NRL6	tr|A0A2T7NRL6|A0A2T7NRL6_POMCA CAD protein OS=Pomacea canaliculata OX=400727 GN=C0Q70_17066 PE=3 SV=1	2	2	1	246.43	0	0	0	0	0	0
A0A2T7NRL7	A0A2T7NRL7	tr|A0A2T7NRL7|A0A2T7NRL7_POMCA C-type lectin domain-containing protein OS=Pomacea canaliculata OX=400727 GN=C0Q70_17095 PE=4 SV=1	2	2	7.7	58.021	0	0	0	0	0	0
A0A2T7NRL8	A0A2T7NRL8	tr|A0A2T7NRL8|A0A2T7NRL8_POMCA GH10 domain-containing protein OS=Pomacea canaliculata OX=400727 GN=C0Q70_17094 PE=4 SV=1	6	6	23.1	25.859	0	0	0	17857	0	0
A0A2T7NRN6	A0A2T7NRN6	tr|A0A2T7NRN6|A0A2T7NRN6_POMCA Annexin OS=Pomacea canaliculata OX=400727 GN=C0Q70_17114 PE=3 SV=1	8	8	35.8	35.146	48355	41941	39476	39669	85073	82645
A0A2T7NRQ7	A0A2T7NRQ7	tr|A0A2T7NRQ7|A0A2T7NRQ7_POMCA Neurocalcin OS=Pomacea canaliculata OX=400727 GN=C0Q70_17135 PE=4 SV=1	3	3	8	46.293	0	0	0	0	0	0
A0A2T7NRS1;A0A2T7NRR8	A0A2T7NRS1	tr|A0A2T7NRS1|A0A2T7NRS1_POMCA Regucalcin OS=Pomacea canaliculata OX=400727 GN=C0Q70_17141 PE=3 SV=1	6	2	22.9	37.213	0	0	0	0	0	0
A0A2T7NRT2	A0A2T7NRT2	tr|A0A2T7NRT2|A0A2T7NRT2_POMCA Regucalcin OS=Pomacea canaliculata OX=400727 GN=C0Q70_17140 PE=3 SV=1	7	5	21.7	33.528	0	29586	0	28417	103880	45418
A0A2T7NRU9	A0A2T7NRU9	tr|A0A2T7NRU9|A0A2T7NRU9_POMCA Regucalcin OS=Pomacea canaliculata OX=400727 GN=C0Q70_17146 PE=3 SV=1	9	6	7.2	223.69	439860	533270	304000	326300	600550	309160
A0A2T7NRX0	A0A2T7NRX0	tr|A0A2T7NRX0|A0A2T7NRX0_POMCA 40S ribosomal protein S12 OS=Pomacea canaliculata OX=400727 GN=C0Q70_17195 PE=3 SV=1	3	3	26.4	15.65	66342	75908	90856	66731	78906	76652
A0A2T7NRY6	A0A2T7NRY6	tr|A0A2T7NRY6|A0A2T7NRY6_POMCA SHNi-TPR domain-containing protein OS=Pomacea canaliculata OX=400727 GN=C0Q70_17220 PE=3 SV=1	10	10	19	77.231	48478	34963	57210	45655	71070	69931
A0A2T7NRZ8	A0A2T7NRZ8	tr|A0A2T7NRZ8|A0A2T7NRZ8_POMCA Actin OS=Pomacea canaliculata OX=400727 GN=C0Q70_17230 PE=3 SV=1	26	2	67	41.808	15146000	12892000	25215000	11393000	14811000	15865000
A0A2T7NS02	A0A2T7NS02	tr|A0A2T7NS02|A0A2T7NS02_POMCA Actin OS=Pomacea canaliculata OX=400727 GN=C0Q70_17231 PE=3 SV=1	27	1	70.3	40.093	5857800	4665900	9651100	10016000	9579400	10337000
A0A2T7NS09	A0A2T7NS09	tr|A0A2T7NS09|A0A2T7NS09_POMCA RNA 3-terminal-phosphate cyclase (ATP) OS=Pomacea canaliculata OX=400727 GN=C0Q70_17237 PE=3 SV=1	5	5	18.6	37.643	12787	0	18084	29465	15872	13379
A0A2T7NS23	A0A2T7NS23	tr|A0A2T7NS23|A0A2T7NS23_POMCA Actin OS=Pomacea canaliculata OX=400727 GN=C0Q70_17232 PE=3 SV=1	19	3	59	35.042	2688900	4458200	6511600	3333700	3338300	4017500
A0A2T7NS27	A0A2T7NS27	tr|A0A2T7NS27|A0A2T7NS27_POMCA Transcription factor BTF3 OS=Pomacea canaliculata OX=400727 GN=C0Q70_17219 PE=3 SV=1	4	4	38.9	17.237	42263	101120	127430	227090	173250	112150
A0A2T7NS44;A0A2T7NS48	A0A2T7NS44;A0A2T7NS48	tr|A0A2T7NS44|A0A2T7NS44_POMCA AIG1-type G domain-containing protein OS=Pomacea canaliculata OX=400727 GN=C0Q70_17281 PE=3 SV=1;tr|A0A2T7NS48|A0A2T7NS48_POMCA AIG1-type G domain-containing protein OS=Pomacea canaliculata OX=400727 GN=C0Q70_17278 PE=3 SV=1	4	1	16.4	26.886	0	0	0	0	0	0
A0A2T7NS47	A0A2T7NS47	tr|A0A2T7NS47|A0A2T7NS47_POMCA AIG1-type G domain-containing protein OS=Pomacea canaliculata OX=400727 GN=C0Q70_17276 PE=3 SV=1	1	1	15.5	11.663	0	0	0	0	0	0
A0A2T7NS52;A0A2T7NS95;A0A2T7NS59	A0A2T7NS52	tr|A0A2T7NS52|A0A2T7NS52_POMCA AIG1-type G domain-containing protein OS=Pomacea canaliculata OX=400727 GN=C0Q70_17277 PE=3 SV=1	8	6	12.6	93.6	0	0	0	0	0	0
A0A2T7NS61	A0A2T7NS61	tr|A0A2T7NS61|A0A2T7NS61_POMCA AIG1-type G domain-containing protein OS=Pomacea canaliculata OX=400727 GN=C0Q70_17287 PE=3 SV=1	5	3	12.5	49.494	0	0	0	0	0	0
A0A2T7NS62	A0A2T7NS62	tr|A0A2T7NS62|A0A2T7NS62_POMCA AIG1-type G domain-containing protein OS=Pomacea canaliculata OX=400727 GN=C0Q70_17273 PE=3 SV=1	5	2	15	31.532	0	0	0	0	0	0
A0A2T7NS94	A0A2T7NS94	tr|A0A2T7NS94|A0A2T7NS94_POMCA Superoxide dismutase [Cu-Zn] OS=Pomacea canaliculata OX=400727 GN=C0Q70_14516 PE=3 SV=1	5	5	24.2	33.074	33532000	50006000	7089900	81603000	66270000	51993000
A0A2T7NSA0	A0A2T7NSA0	tr|A0A2T7NSA0|A0A2T7NSA0_POMCA AIG1-type G domain-containing protein OS=Pomacea canaliculata OX=400727 GN=C0Q70_17299 PE=3 SV=1	7	6	20.6	39.883	89207	202560	100540	0	57388	150370
A0A2T7NSG4	A0A2T7NSG4	tr|A0A2T7NSG4|A0A2T7NSG4_POMCA Histone deacetylase 6 OS=Pomacea canaliculata OX=400727 GN=C0Q70_14589 PE=4 SV=1	12	12	15.6	105.48	45578	33654	60343	50555	49407	37469
A0A2T7NSG7	A0A2T7NSG7	tr|A0A2T7NSG7|A0A2T7NSG7_POMCA UBP-type domain-containing protein OS=Pomacea canaliculata OX=400727 GN=C0Q70_14585 PE=4 SV=1	2	2	8.4	28.891	0	0	0	31863	0	0
A0A2T7NSH0	A0A2T7NSH0	tr|A0A2T7NSH0|A0A2T7NSH0_POMCA Gelsolin OS=Pomacea canaliculata OX=400727 GN=C0Q70_14591 PE=4 SV=1	13	12	47.5	37.539	161840	198430	280830	183000	200480	314460
A0A2T7NSK6	A0A2T7NSK6	tr|A0A2T7NSK6|A0A2T7NSK6_POMCA Tubulin domain-containing protein OS=Pomacea canaliculata OX=400727 GN=C0Q70_14639 PE=3 SV=1	7	4	35.1	23.387	469490	440730	435610	763430	860410	601110
A0A2T7NSL3	A0A2T7NSL3	tr|A0A2T7NSL3|A0A2T7NSL3_POMCA Methyltranfer_dom domain-containing protein OS=Pomacea canaliculata OX=400727 GN=C0Q70_14603 PE=4 SV=1	6	6	25.4	34.386	303260	183260	249900	473890	209330	170820
A0A2T7NSL7	A0A2T7NSL7	tr|A0A2T7NSL7|A0A2T7NSL7_POMCA HATPase_c domain-containing protein OS=Pomacea canaliculata OX=400727 GN=C0Q70_14649 PE=3 SV=1	9	8	13.7	90.559	0	0	27917	43551	67923	39754
A0A2T7NSM6	A0A2T7NSM6	tr|A0A2T7NSM6|A0A2T7NSM6_POMCA NEDD8-activating enzyme E1 catalytic subunit OS=Pomacea canaliculata OX=400727 GN=C0Q70_14628 PE=3 SV=1	6	6	21.4	49.8	38864	69035	51386	53362	45090	47126
A0A2T7NSP0;A0A2T7NSR8	A0A2T7NSP0	tr|A0A2T7NSP0|A0A2T7NSP0_POMCA Prostaglandin reductase 1 OS=Pomacea canaliculata OX=400727 GN=C0Q70_14667 PE=3 SV=1	6	6	27	36.482	0	0	0	0	0	0
A0A2T7NSP3	A0A2T7NSP3	tr|A0A2T7NSP3|A0A2T7NSP3_POMCA Kelch domain-containing protein 8B OS=Pomacea canaliculata OX=400727 GN=C0Q70_14642 PE=4 SV=1	8	8	31.4	38.143	18448	19892	29014	0	15655	26531
A0A2T7NSQ2	A0A2T7NSQ2	tr|A0A2T7NSQ2|A0A2T7NSQ2_POMCA 15-oxoprostaglandin 13-reductase OS=Pomacea canaliculata OX=400727 GN=C0Q70_14664 PE=3 SV=1	2	1	8.5	34.829	0	0	0	0	0	0
A0A2T7NSQ8	A0A2T7NSQ8	tr|A0A2T7NSQ8|A0A2T7NSQ8_POMCA Prostaglandin reductase 1 OS=Pomacea canaliculata OX=400727 GN=C0Q70_14665 PE=3 SV=1	2	1	7.8	36.783	0	0	0	0	0	0
A0A2T7NSR2	A0A2T7NSR2	tr|A0A2T7NSR2|A0A2T7NSR2_POMCA 26S proteasome non-ATPase regulatory subunit 6 OS=Pomacea canaliculata OX=400727 GN=C0Q70_14674 PE=3 SV=1	12	12	35	45.252	0	22008	36382	119080	57091	47380
A0A2T7NSR7	A0A2T7NSR7	tr|A0A2T7NSR7|A0A2T7NSR7_POMCA 10-formyltetrahydrofolate dehydrogenase OS=Pomacea canaliculata OX=400727 GN=C0Q70_14675 PE=3 SV=1	4	4	7.8	97.32	7106.5	0	0	0	10530	0
A0A2T7NSR9	A0A2T7NSR9	tr|A0A2T7NSR9|A0A2T7NSR9_POMCA 15-oxoprostaglandin 13-reductase OS=Pomacea canaliculata OX=400727 GN=C0Q70_14663 PE=3 SV=1	4	3	17.2	28.815	0	0	0	41974	51134	42010
A0A2T7NST7	A0A2T7NST7	tr|A0A2T7NST7|A0A2T7NST7_POMCA alpha-L-fucosidase OS=Pomacea canaliculata OX=400727 GN=C0Q70_14686 PE=3 SV=1	5	4	10.7	52.386	0	0	49068	0	77826	126270
A0A2T7NSU2	A0A2T7NSU2	tr|A0A2T7NSU2|A0A2T7NSU2_POMCA E1 ubiquitin-activating enzyme OS=Pomacea canaliculata OX=400727 GN=C0Q70_14704 PE=3 SV=1	30	30	36.2	116.87	254330	250240	351250	277450	340460	390170
A0A2T7NSV7	A0A2T7NSV7	tr|A0A2T7NSV7|A0A2T7NSV7_POMCA Calcium-transporting ATPase OS=Pomacea canaliculata OX=400727 GN=C0Q70_14706 PE=3 SV=1	6	6	6.7	133.94	0	0	0	0	0	0
A0A2T7NT31	A0A2T7NT31	tr|A0A2T7NT31|A0A2T7NT31_POMCA Inosine-5-monophosphate dehydrogenase OS=Pomacea canaliculata OX=400727 GN=C0Q70_14807 PE=3 SV=1	8	8	21	55.268	31285	24027	36315	78347	51956	55715
A0A2T7NT58	A0A2T7NT58	tr|A0A2T7NT58|A0A2T7NT58_POMCA Protein kinase domain-containing protein OS=Pomacea canaliculata OX=400727 GN=C0Q70_14833 PE=4 SV=1	9	9	24.7	49.549	39884	54669	42671	57154	36979	52067
A0A2T7NT59	A0A2T7NT59	tr|A0A2T7NT59|A0A2T7NT59_POMCA Ras-related protein Rap1 OS=Pomacea canaliculata OX=400727 GN=C0Q70_14825 PE=4 SV=1	5	5	23.1	23.821	0	0	0	0	0	0
A0A2T7NT63	A0A2T7NT63	tr|A0A2T7NT63|A0A2T7NT63_POMCA RNA helicase OS=Pomacea canaliculata OX=400727 GN=C0Q70_14851 PE=3 SV=1	3	3	5.2	85.512	0	0	0	0	0	0
A0A2T7NT72	A0A2T7NT72	tr|A0A2T7NT72|A0A2T7NT72_POMCA Protein kinase domain-containing protein OS=Pomacea canaliculata OX=400727 GN=C0Q70_14858 PE=3 SV=1	5	4	14.2	54.757	0	0	0	0	0	0
A0A2T7NT80	A0A2T7NT80	tr|A0A2T7NT80|A0A2T7NT80_POMCA ShKT domain-containing protein OS=Pomacea canaliculata OX=400727 GN=C0Q70_14852 PE=4 SV=1	1	1	13.5	14.119	0	0	0	0	0	0
A0A2T7NT83	A0A2T7NT83	tr|A0A2T7NT83|A0A2T7NT83_POMCA Usp domain-containing protein OS=Pomacea canaliculata OX=400727 GN=C0Q70_14861 PE=4 SV=1	1	1	7.1	17.23	0	0	0	0	0	0
A0A2T7NT95	A0A2T7NT95	tr|A0A2T7NT95|A0A2T7NT95_POMCA C1q domain-containing protein OS=Pomacea canaliculata OX=400727 GN=C0Q70_14854 PE=4 SV=1	4	4	13	27.084	1294800	469290	932010	155640	373500	415970
A0A2T7NTA3	A0A2T7NTA3	tr|A0A2T7NTA3|A0A2T7NTA3_POMCA 2-Hacid_dh_C domain-containing protein OS=Pomacea canaliculata OX=400727 GN=C0Q70_14892 PE=4 SV=1	3	3	16.5	29.943	0	0	0	0	0	0
A0A2T7NTB0	A0A2T7NTB0	tr|A0A2T7NTB0|A0A2T7NTB0_POMCA Bis(5-adenosyl)-triphosphatase OS=Pomacea canaliculata OX=400727 GN=C0Q70_14899 PE=4 SV=1	2	2	4.4	50.743	0	0	0	0	0	0
A0A2T7NTB3	A0A2T7NTB3	tr|A0A2T7NTB3|A0A2T7NTB3_POMCA Pyruvate dehydrogenase E1 component subunit beta OS=Pomacea canaliculata OX=400727 GN=C0Q70_14902 PE=4 SV=1	7	7	24.6	44.474	0	23751	23429	29430	21786	25733
A0A2T7NTC9	A0A2T7NTC9	tr|A0A2T7NTC9|A0A2T7NTC9_POMCA Gelsolin OS=Pomacea canaliculata OX=400727 GN=C0Q70_14908 PE=4 SV=1	18	18	53.4	41.856	1376900	1361400	1644200	794080	1535300	1970600
A0A2T7NTD6	A0A2T7NTD6	tr|A0A2T7NTD6|A0A2T7NTD6_POMCA Gelsolin OS=Pomacea canaliculata OX=400727 GN=C0Q70_14907 PE=4 SV=1	14	13	45.3	41.947	221650	211220	186420	133560	224720	483500
A0A2T7NTE1	A0A2T7NTE1	tr|A0A2T7NTE1|A0A2T7NTE1_POMCA Fibulin-1 OS=Pomacea canaliculata OX=400727 GN=C0Q70_14915 PE=4 SV=1	2	2	2.2	92.079	0	0	0	0	0	0
A0A2T7NTE8	A0A2T7NTE8	tr|A0A2T7NTE8|A0A2T7NTE8_POMCA Gelsolin-like domain-containing protein OS=Pomacea canaliculata OX=400727 GN=C0Q70_14906 PE=4 SV=1	11	11	33.9	42.057	161090	147750	110230	221620	158470	252600
A0A2T7NTI2	A0A2T7NTI2	tr|A0A2T7NTI2|A0A2T7NTI2_POMCA Ubiquitin-like modifier-activating enzyme ATG7 OS=Pomacea canaliculata OX=400727 GN=C0Q70_14958 PE=3 SV=1	6	6	3.2	239.88	0	0	0	0	0	0
A0A2T7NTJ7	A0A2T7NTJ7	tr|A0A2T7NTJ7|A0A2T7NTJ7_POMCA Adenosylhomocysteinase OS=Pomacea canaliculata OX=400727 GN=C0Q70_14949 PE=3 SV=1	7	7	16.3	54.115	147780	118520	96298	374650	193710	133800
A0A2T7NTK6	A0A2T7NTK6	tr|A0A2T7NTK6|A0A2T7NTK6_POMCA protein kinase C OS=Pomacea canaliculata OX=400727 GN=C0Q70_14959 PE=3 SV=1	2	2	3.5	89.981	0	0	0	0	0	0
A0A2T7NTM3	A0A2T7NTM3	tr|A0A2T7NTM3|A0A2T7NTM3_POMCA Usp domain-containing protein OS=Pomacea canaliculata OX=400727 GN=C0Q70_15013 PE=4 SV=1	1	1	13	20.546	0	0	0	0	0	0
A0A2T7NTP8	A0A2T7NTP8	tr|A0A2T7NTP8|A0A2T7NTP8_POMCA Globin OS=Pomacea canaliculata OX=400727 GN=C0Q70_15018 PE=3 SV=1	8	8	61.4	16.576	1694900	1591500	180650	2163300	1304700	1726200
A0A2T7NTQ5	A0A2T7NTQ5	tr|A0A2T7NTQ5|A0A2T7NTQ5_POMCA VWFA domain-containing protein OS=Pomacea canaliculata OX=400727 GN=C0Q70_15009 PE=4 SV=1	3	3	5	94.038	219540	124010	99779	0	0	0
A0A2T7NTR5	A0A2T7NTR5	tr|A0A2T7NTR5|A0A2T7NTR5_POMCA Proteasome subunit alpha type OS=Pomacea canaliculata OX=400727 GN=C0Q70_15019 PE=3 SV=1	7	7	40.8	27.435	166390	154020	207980	112970	149170	165330
A0A2T7NTS6	A0A2T7NTS6	tr|A0A2T7NTS6|A0A2T7NTS6_POMCA Glutamate receptor OS=Pomacea canaliculata OX=400727 GN=C0Q70_15072 PE=4 SV=1	15	15	41.6	57.97	249490	92850	140710	324200	505630	425130
A0A2T7NTU0	A0A2T7NTU0	tr|A0A2T7NTU0|A0A2T7NTU0_POMCA Protein SEC13 homolog OS=Pomacea canaliculata OX=400727 GN=C0Q70_15084 PE=3 SV=1	3	3	12.4	35.522	0	0	0	31677	0	42308
A0A2T7NTU5	A0A2T7NTU5	tr|A0A2T7NTU5|A0A2T7NTU5_POMCA Glucose-6-phosphate 1-dehydrogenase OS=Pomacea canaliculata OX=400727 GN=C0Q70_15092 PE=3 SV=1	10	10	20	62.587	0	40593	57321	28270	40167	34408
A0A2T7NTW8	A0A2T7NTW8	tr|A0A2T7NTW8|A0A2T7NTW8_POMCA Signal recognition particle subunit SRP72 OS=Pomacea canaliculata OX=400727 GN=C0Q70_15077 PE=3 SV=1	2	2	2.7	108.84	0	0	0	0	0	0
A0A2T7NTX5	A0A2T7NTX5	tr|A0A2T7NTX5|A0A2T7NTX5_POMCA SLIT-ROBO Rho GTPase-activating protein 1 OS=Pomacea canaliculata OX=400727 GN=C0Q70_15111 PE=4 SV=1	4	4	3.9	124.05	0	0	0	0	0	0
A0A2T7NTY3	A0A2T7NTY3	tr|A0A2T7NTY3|A0A2T7NTY3_POMCA Guanine nucleotide-binding protein G(I) subunit alpha OS=Pomacea canaliculata OX=400727 GN=C0Q70_15090 PE=4 SV=1	3	2	11.3	40.474	0	0	0	0	8166.7	0
A0A2T7NU30	A0A2T7NU30	tr|A0A2T7NU30|A0A2T7NU30_POMCA phosphoserine phosphatase OS=Pomacea canaliculata OX=400727 GN=C0Q70_15165 PE=3 SV=1	1	1	5.1	26.064	0	0	0	0	0	0
A0A2T7NU43	A0A2T7NU43	tr|A0A2T7NU43|A0A2T7NU43_POMCA Usp domain-containing protein OS=Pomacea canaliculata OX=400727 GN=C0Q70_15193 PE=4 SV=1	2	2	13.8	16.531	0	0	0	0	0	0
A0A2T7NU45	A0A2T7NU45	tr|A0A2T7NU45|A0A2T7NU45_POMCA alpha-L-fucosidase OS=Pomacea canaliculata OX=400727 GN=C0Q70_15185 PE=3 SV=1	8	8	21.8	48.64	0	50540	78619	30015	84971	121000
A0A2T7NU51	A0A2T7NU51	tr|A0A2T7NU51|A0A2T7NU51_POMCA Usp domain-containing protein OS=Pomacea canaliculata OX=400727 GN=C0Q70_15168 PE=4 SV=1	3	3	24.6	18.265	81525	37785	49479	78053	106650	65732
A0A2T7NU57	A0A2T7NU57	tr|A0A2T7NU57|A0A2T7NU57_POMCA HECT-type E3 ubiquitin transferase OS=Pomacea canaliculata OX=400727 GN=C0Q70_15176 PE=4 SV=1	21	21	6.2	482.75	0	77188	62112	70894	74292	66134
A0A2T7NU79	A0A2T7NU79	tr|A0A2T7NU79|A0A2T7NU79_POMCA ANK_REP_REGION domain-containing protein OS=Pomacea canaliculata OX=400727 GN=C0Q70_15233 PE=4 SV=1	1	1	3	40.865	0	0	0	0	0	0
A0A2T7NU82	A0A2T7NU82	tr|A0A2T7NU82|A0A2T7NU82_POMCA beta-N-acetylhexosaminidase OS=Pomacea canaliculata OX=400727 GN=C0Q70_15199 PE=3 SV=1	3	3	4.8	118.81	0	0	0	0	0	0
A0A2T7NU84	A0A2T7NU84	tr|A0A2T7NU84|A0A2T7NU84_POMCA non-specific serine/threonine protein kinase OS=Pomacea canaliculata OX=400727 GN=C0Q70_15222 PE=3 SV=1	8	8	26	41.923	0	0	20955	33002	0	50031
A0A2T7NU86	A0A2T7NU86	tr|A0A2T7NU86|A0A2T7NU86_POMCA Dihydrolipoyl dehydrogenase OS=Pomacea canaliculata OX=400727 GN=C0Q70_15207 PE=3 SV=1	3	3	7.5	53.703	0	0	0	0	0	0
A0A2T7NU96	A0A2T7NU96	tr|A0A2T7NU96|A0A2T7NU96_POMCA glutathione transferase OS=Pomacea canaliculata OX=400727 GN=C0Q70_15235 PE=3 SV=1	5	4	23.4	25.001	0	0	0	18937	76126	40023
A0A2T7NUA9	A0A2T7NUA9	tr|A0A2T7NUA9|A0A2T7NUA9_POMCA Dipeptidyl peptidase 1 OS=Pomacea canaliculata OX=400727 GN=C0Q70_15246 PE=3 SV=1	4	4	12.6	52.344	0	45907	123310	0	60503	94917
A0A2T7NUB4	A0A2T7NUB4	tr|A0A2T7NUB4|A0A2T7NUB4_POMCA glutathione transferase OS=Pomacea canaliculata OX=400727 GN=C0Q70_15236 PE=3 SV=1	3	2	22	24.179	0	120020	281250	0	0	0
A0A2T7NUC7	A0A2T7NUC7	tr|A0A2T7NUC7|A0A2T7NUC7_POMCA mitogen-activated protein kinase OS=Pomacea canaliculata OX=400727 GN=C0Q70_15249 PE=4 SV=1	7	7	22.5	41.874	50686	97572	114310	0	0	15414
A0A2T7NUD4	A0A2T7NUD4	tr|A0A2T7NUD4|A0A2T7NUD4_POMCA COMM domain-containing protein OS=Pomacea canaliculata OX=400727 GN=C0Q70_15251 PE=4 SV=1	4	4	19.9	22.672	0	0	0	16061	14445	0
A0A2T7NUD7	A0A2T7NUD7	tr|A0A2T7NUD7|A0A2T7NUD7_POMCA Coatomer subunit gamma OS=Pomacea canaliculata OX=400727 GN=C0Q70_15259 PE=3 SV=1	6	6	8.7	98.686	11472	17215	16298	46905	20993	31844
A0A2T7NUE2	A0A2T7NUE2	tr|A0A2T7NUE2|A0A2T7NUE2_POMCA ATP synthase subunit gamma OS=Pomacea canaliculata OX=400727 GN=C0Q70_15283 PE=3 SV=1	1	1	4.4	32.547	0	0	0	0	0	0
A0A2T7NUE8	A0A2T7NUE8	tr|A0A2T7NUE8|A0A2T7NUE8_POMCA NR LBD domain-containing protein OS=Pomacea canaliculata OX=400727 GN=C0Q70_15269 PE=3 SV=1	1	1	3.4	48.904	0	0	0	0	0	0
A0A2T7NUF8	A0A2T7NUF8	tr|A0A2T7NUF8|A0A2T7NUF8_POMCA Protein SET OS=Pomacea canaliculata OX=400727 GN=C0Q70_15278 PE=3 SV=1	4	4	23.4	33.162	13308	0	0	198140	84643	93317
A0A2T7NUF9	A0A2T7NUF9	tr|A0A2T7NUF9|A0A2T7NUF9_POMCA Thioredoxin-disulfide reductase OS=Pomacea canaliculata OX=400727 GN=C0Q70_15262 PE=3 SV=1	4	4	10.5	63.662	0	23501	28610	0	0	0
A0A2T7NUG1	A0A2T7NUG1	tr|A0A2T7NUG1|A0A2T7NUG1_POMCA Hcy-binding domain-containing protein OS=Pomacea canaliculata OX=400727 GN=C0Q70_15303 PE=4 SV=1	3	3	15	29.559	0	0	0	0	6829.6	0
A0A2T7NUH0	A0A2T7NUH0	tr|A0A2T7NUH0|A0A2T7NUH0_POMCA Protein bicaudal D homolog 2-like OS=Pomacea canaliculata OX=400727 GN=C0Q70_15315 PE=3 SV=1	3	3	5.9	95.54	0	0	0	0	0	0
A0A2T7NUI3	A0A2T7NUI3	tr|A0A2T7NUI3|A0A2T7NUI3_POMCA DB domain-containing protein OS=Pomacea canaliculata OX=400727 GN=C0Q70_15325 PE=4 SV=1	2	2	14.1	19.693	0	0	0	0	0	0
A0A2T7NUI4	A0A2T7NUI4	tr|A0A2T7NUI4|A0A2T7NUI4_POMCA Usp domain-containing protein OS=Pomacea canaliculata OX=400727 GN=C0Q70_15334 PE=4 SV=1	5	5	38.8	14.91	167850	123620	170850	356040	194770	253730
A0A2T7NUJ0	A0A2T7NUJ0	tr|A0A2T7NUJ0|A0A2T7NUJ0_POMCA Reelin OS=Pomacea canaliculata OX=400727 GN=C0Q70_15311 PE=3 SV=1	72	72	22.8	436.65	2369200	1603700	775670	801510	621090	666500
A0A2T7NUJ2	A0A2T7NUJ2	tr|A0A2T7NUJ2|A0A2T7NUJ2_POMCA Rab GDP dissociation inhibitor OS=Pomacea canaliculata OX=400727 GN=C0Q70_15319 PE=3 SV=1	26	26	73.5	49.945	616780	732060	813480	794200	636290	786930
A0A2T7NUK8	A0A2T7NUK8	tr|A0A2T7NUK8|A0A2T7NUK8_POMCA N-acyl-aliphatic-L-amino acid amidohydrolase OS=Pomacea canaliculata OX=400727 GN=C0Q70_15328 PE=3 SV=1	4	4	13.6	47.804	40630	36189	51340	0	0	0
A0A2T7NUL5	A0A2T7NUL5	tr|A0A2T7NUL5|A0A2T7NUL5_POMCA Leuk-A4-hydro_C domain-containing protein OS=Pomacea canaliculata OX=400727 GN=C0Q70_15331 PE=3 SV=1	10	10	20.5	59.107	85800	115720	177390	65689	118740	134860
A0A2T7NUL8	A0A2T7NUL8	tr|A0A2T7NUL8|A0A2T7NUL8_POMCA alanine transaminase OS=Pomacea canaliculata OX=400727 GN=C0Q70_15338 PE=3 SV=1	16	16	50.7	40.717	643880	550370	708150	454740	459870	670620
A0A2T7NUN6	A0A2T7NUN6	tr|A0A2T7NUN6|A0A2T7NUN6_POMCA Dynamin-1-like protein OS=Pomacea canaliculata OX=400727 GN=C0Q70_15343 PE=3 SV=1	8	8	9.6	107.76	0	0	0	0	0	0
A0A2T7NUP0	A0A2T7NUP0	tr|A0A2T7NUP0|A0A2T7NUP0_POMCA UBC core domain-containing protein OS=Pomacea canaliculata OX=400727 GN=C0Q70_15371 PE=3 SV=1	3	3	21.1	10.314	67852	69699	81099	46482	63097	58158
A0A2T7NUP6	A0A2T7NUP6	tr|A0A2T7NUP6|A0A2T7NUP6_POMCA Nudix hydrolase domain-containing protein OS=Pomacea canaliculata OX=400727 GN=C0Q70_15372 PE=3 SV=1	1	1	7.2	23.094	0	0	0	0	0	0
A0A2T7NUR5	A0A2T7NUR5	tr|A0A2T7NUR5|A0A2T7NUR5_POMCA Usp domain-containing protein OS=Pomacea canaliculata OX=400727 GN=C0Q70_15412 PE=4 SV=1	2	2	16.9	18.169	0	22286	24216	0	22096	21905
A0A2T7NUR7	A0A2T7NUR7	tr|A0A2T7NUR7|A0A2T7NUR7_POMCA Heme-binding protein 2-like OS=Pomacea canaliculata OX=400727 GN=C0Q70_15384 PE=3 SV=1	2	2	8.1	26.871	10432	25549	0	0	0	0
A0A2T7NUS3	A0A2T7NUS3	tr|A0A2T7NUS3|A0A2T7NUS3_POMCA alpha-mannosidase OS=Pomacea canaliculata OX=400727 GN=C0Q70_15398 PE=3 SV=1	2	2	2.5	120.01	0	0	0	0	0	0
A0A2T7NUT6	A0A2T7NUT6	tr|A0A2T7NUT6|A0A2T7NUT6_POMCA Protein kinase domain-containing protein OS=Pomacea canaliculata OX=400727 GN=C0Q70_15434 PE=3 SV=1	15	15	46	40.697	57892	68817	114730	89007	84427	88482
A0A2T7NUW5	A0A2T7NUW5	tr|A0A2T7NUW5|A0A2T7NUW5_POMCA isoleucine--tRNA ligase OS=Pomacea canaliculata OX=400727 GN=C0Q70_15430 PE=3 SV=1	8	8	8.2	150.98	0	0	0	18736	16820	16507
A0A2T7NUY1	A0A2T7NUY1	tr|A0A2T7NUY1|A0A2T7NUY1_POMCA UBX domain-containing protein OS=Pomacea canaliculata OX=400727 GN=C0Q70_15485 PE=4 SV=1	2	2	6.1	49.806	0	0	0	0	0	0
A0A2T7NUY3	A0A2T7NUY3	tr|A0A2T7NUY3|A0A2T7NUY3_POMCA Laminin subunit beta-1 OS=Pomacea canaliculata OX=400727 GN=C0Q70_15484 PE=4 SV=1	31	31	21.2	188.4	266370	193560	138720	196390	208590	227140
A0A2T7NUZ7	A0A2T7NUZ7	tr|A0A2T7NUZ7|A0A2T7NUZ7_POMCA RBR-type E3 ubiquitin transferase OS=Pomacea canaliculata OX=400727 GN=C0Q70_15470 PE=4 SV=1	5	5	4.9	128.54	0	0	0	21847	0	0
A0A2T7NV21	A0A2T7NV21	tr|A0A2T7NV21|A0A2T7NV21_POMCA Neuronal cell adhesion molecule-like OS=Pomacea canaliculata OX=400727 GN=C0Q70_15524 PE=4 SV=1	8	6	10.9	94.459	59221	0	174150	57239	0	49878
A0A2T7NV27	A0A2T7NV27	tr|A0A2T7NV27|A0A2T7NV27_POMCA N-terminal amino-acid N(alpha)-acetyltransferase NatA OS=Pomacea canaliculata OX=400727 GN=C0Q70_15501 PE=3 SV=1	1	1	6.3	21.521	0	0	0	0	0	0
A0A2T7NV30	A0A2T7NV30	tr|A0A2T7NV30|A0A2T7NV30_POMCA Short-chain collagen C4-like OS=Pomacea canaliculata OX=400727 GN=C0Q70_15527 PE=4 SV=1	7	2	17.9	34.311	0	872490	1733800	2783900	2652400	1663600
A0A2T7NV37	A0A2T7NV37	tr|A0A2T7NV37|A0A2T7NV37_POMCA Short-chain collagen C4-like OS=Pomacea canaliculata OX=400727 GN=C0Q70_15528 PE=4 SV=1	11	5	39.2	30.599	26014000	15317000	5870300	7674300	10394000	12491000
A0A2T7NV41	A0A2T7NV41	tr|A0A2T7NV41|A0A2T7NV41_POMCA Ras-related protein Rab-7a OS=Pomacea canaliculata OX=400727 GN=C0Q70_15545 PE=4 SV=1	10	10	53.2	23.103	0	45989	42222	36164	34242	33349
A0A2T7NV43	A0A2T7NV43	tr|A0A2T7NV43|A0A2T7NV43_POMCA Constitutive coactivator of PPAR-gamma-like protein 2 OS=Pomacea canaliculata OX=400727 GN=C0Q70_15544 PE=3 SV=1	4	4	5.2	103.65	39314	0	128510	79979	48872	63439
A0A2T7NV44	A0A2T7NV44	tr|A0A2T7NV44|A0A2T7NV44_POMCA Secreted protein OS=Pomacea canaliculata OX=400727 GN=C0Q70_15529 PE=4 SV=1	1	1	6.4	16.778	0	0	0	0	0	0
A0A2T7NV55	A0A2T7NV55	tr|A0A2T7NV55|A0A2T7NV55_POMCA Neuroglian OS=Pomacea canaliculata OX=400727 GN=C0Q70_15523 PE=4 SV=1	4	1	4.2	135.34	0	0	0	0	0	0
A0A2T7NV75	A0A2T7NV75	tr|A0A2T7NV75|A0A2T7NV75_POMCA C2 domain-containing protein OS=Pomacea canaliculata OX=400727 GN=C0Q70_15543 PE=3 SV=1	2	2	4.6	57.714	0	0	0	0	0	0
A0A2T7NV93	A0A2T7NV93	tr|A0A2T7NV93|A0A2T7NV93_POMCA Cubilin OS=Pomacea canaliculata OX=400727 GN=C0Q70_15564 PE=4 SV=1	8	8	11.8	105.86	144440	94366	44577	0	30602	0
A0A2T7NVA1	A0A2T7NVA1	tr|A0A2T7NVA1|A0A2T7NVA1_POMCA 40S ribosomal protein S23 OS=Pomacea canaliculata OX=400727 GN=C0Q70_15591 PE=3 SV=1	3	3	23.1	16.064	0	0	0	59253	60640	50625
A0A2T7NVA4	A0A2T7NVA4	tr|A0A2T7NVA4|A0A2T7NVA4_POMCA Transforming growth factor-beta-induced protein ig-h3 OS=Pomacea canaliculata OX=400727 GN=C0Q70_15582 PE=4 SV=1	5	5	22.2	30.963	82276	63112	76263	33139	39105	59224
A0A2T7NVB4	A0A2T7NVB4	tr|A0A2T7NVB4|A0A2T7NVB4_POMCA Short-chain collagen C4-like OS=Pomacea canaliculata OX=400727 GN=C0Q70_15616 PE=4 SV=1	10	4	33	37.713	11513000	7117200	2090200	3946300	5774800	10167000
A0A2T7NVB7	A0A2T7NVB7	tr|A0A2T7NVB7|A0A2T7NVB7_POMCA Short-chain collagen C4-like OS=Pomacea canaliculata OX=400727 GN=C0Q70_15617 PE=4 SV=1	9	2	25.3	34.899	340420	232910	265960	956860	629160	661530
A0A2T7NVC2	A0A2T7NVC2	tr|A0A2T7NVC2|A0A2T7NVC2_POMCA LCCL domain-containing protein OS=Pomacea canaliculata OX=400727 GN=C0Q70_15618 PE=4 SV=1	6	3	21.4	32.274	285700	0	0	735030	604410	681470
A0A2T7NVC6	A0A2T7NVC6	tr|A0A2T7NVC6|A0A2T7NVC6_POMCA Short-chain collagen C4-like OS=Pomacea canaliculata OX=400727 GN=C0Q70_15619 PE=4 SV=1	6	4	16.5	34.095	1033000	196530	332090	97913	251030	280950
A0A2T7NVD6	A0A2T7NVD6	tr|A0A2T7NVD6|A0A2T7NVD6_POMCA Nicotinamide phosphoribosyltransferase OS=Pomacea canaliculata OX=400727 GN=C0Q70_15629 PE=3 SV=1	13	13	36.9	53.163	25784	43852	51002	12130	36806	33986
A0A2T7NVD9	A0A2T7NVD9	tr|A0A2T7NVD9|A0A2T7NVD9_POMCA Arm_2 domain-containing protein OS=Pomacea canaliculata OX=400727 GN=C0Q70_15635 PE=3 SV=1	7	7	10.6	109.07	0	0	0	19982	23816	0
A0A2T7NVF1	A0A2T7NVF1	tr|A0A2T7NVF1|A0A2T7NVF1_POMCA CCHC NOA-type domain-containing protein OS=Pomacea canaliculata OX=400727 GN=C0Q70_15641 PE=4 SV=1	4	4	6.3	91.79	0	0	0	0	0	0
A0A2T7NVF3	A0A2T7NVF3	tr|A0A2T7NVF3|A0A2T7NVF3_POMCA Very low-density lipoprotein receptor-like OS=Pomacea canaliculata OX=400727 GN=C0Q70_15648 PE=4 SV=1	6	6	54.2	16.571	0	0	0	0	0	0
A0A2T7NVG2	A0A2T7NVG2	tr|A0A2T7NVG2|A0A2T7NVG2_POMCA 60S ribosomal protein L18a OS=Pomacea canaliculata OX=400727 GN=C0Q70_15666 PE=3 SV=1	4	4	15.9	20.605	0	0	0	120960	0	98730
A0A2T7NVG9	A0A2T7NVG9	tr|A0A2T7NVG9|A0A2T7NVG9_POMCA PH domain-containing protein OS=Pomacea canaliculata OX=400727 GN=C0Q70_15660 PE=4 SV=1	3	3	4.2	85.249	0	0	35179	0	0	0
A0A2T7NVH0	A0A2T7NVH0	tr|A0A2T7NVH0|A0A2T7NVH0_POMCA Transketolase_C domain-containing protein OS=Pomacea canaliculata OX=400727 GN=C0Q70_15665 PE=4 SV=1	7	7	55.6	14.171	678810	742680	859000	528970	592590	775600
A0A2T7NVH4	A0A2T7NVH4	tr|A0A2T7NVH4|A0A2T7NVH4_POMCA F-actin-capping protein subunit alpha OS=Pomacea canaliculata OX=400727 GN=C0Q70_15644 PE=3 SV=1	11	11	53.6	33.193	88732	113970	138840	60680	83044	75621
A0A2T7NVH7	A0A2T7NVH7	tr|A0A2T7NVH7|A0A2T7NVH7_POMCA Fibronectin type-III domain-containing protein OS=Pomacea canaliculata OX=400727 GN=C0Q70_15670 PE=4 SV=1	11	7	18.3	64.933	880960	604260	243250	747410	434390	530180
A0A2T7NVI1	A0A2T7NVI1	tr|A0A2T7NVI1|A0A2T7NVI1_POMCA Liprin-beta-2 OS=Pomacea canaliculata OX=400727 GN=C0Q70_15671 PE=4 SV=1	6	3	17.3	41.864	162940	159630	0	128410	112890	209020
A0A2T7NVI3	A0A2T7NVI3	tr|A0A2T7NVI3|A0A2T7NVI3_POMCA Usp domain-containing protein OS=Pomacea canaliculata OX=400727 GN=C0Q70_15654 PE=4 SV=1	4	4	49.5	11.376	117120	126260	146350	178720	135490	94084
A0A2T7NVJ3	A0A2T7NVJ3	tr|A0A2T7NVJ3|A0A2T7NVJ3_POMCA Transket_pyr domain-containing protein OS=Pomacea canaliculata OX=400727 GN=C0Q70_15664 PE=4 SV=1	19	19	50.4	52.598	490510	456580	775330	407500	459230	578290
A0A2T7NVJ5	A0A2T7NVJ5	tr|A0A2T7NVJ5|A0A2T7NVJ5_POMCA Uncharacterized protein OS=Pomacea canaliculata OX=400727 GN=C0Q70_15672 PE=4 SV=1	9	6	34.9	28.294	7893300	2314100	3229400	1766400	4089500	3192200
A0A2T7NVK1	A0A2T7NVK1	tr|A0A2T7NVK1|A0A2T7NVK1_POMCA ubiquitinyl hydrolase 1 OS=Pomacea canaliculata OX=400727 GN=C0Q70_15698 PE=4 SV=1	3	3	3.7	103.32	0	0	0	0	0	0
A0A2T7NVL7	A0A2T7NVL7	tr|A0A2T7NVL7|A0A2T7NVL7_POMCA Calponin-homology (CH) domain-containing protein OS=Pomacea canaliculata OX=400727 GN=C0Q70_15703 PE=3 SV=1	60	60	63.9	125.91	4399900	3078300	3023700	3027500	4821500	4439800
A0A2T7NVM2	A0A2T7NVM2	tr|A0A2T7NVM2|A0A2T7NVM2_POMCA Calponin-homology (CH) domain-containing protein OS=Pomacea canaliculata OX=400727 GN=C0Q70_15702 PE=4 SV=1	11	11	60.1	16.809	1873100	1031600	1340400	1395300	2330200	1858200
A0A2T7NVM6	A0A2T7NVM6	tr|A0A2T7NVM6|A0A2T7NVM6_POMCA glutamine--tRNA ligase OS=Pomacea canaliculata OX=400727 GN=C0Q70_15715 PE=3 SV=1	12	12	17.8	84.699	0	0	0	20214	19410	17263
A0A2T7NVN2	A0A2T7NVN2	tr|A0A2T7NVN2|A0A2T7NVN2_POMCA Filamin-A OS=Pomacea canaliculata OX=400727 GN=C0Q70_15704 PE=3 SV=1	49	49	60.6	101.61	4399000	2957900	2643000	2624200	3978800	3554800
A0A2T7NVP0	A0A2T7NVP0	tr|A0A2T7NVP0|A0A2T7NVP0_POMCA Usp domain-containing protein OS=Pomacea canaliculata OX=400727 GN=C0Q70_15739 PE=4 SV=1	9	9	70.9	16.632	154750	96425	121390	262290	132920	125810
J7HZ90;A0A2T7NVP2	J7HZ90;A0A2T7NVP2	tr|J7HZ90|J7HZ90_POMCA Perivitellin ovorubin-2 OS=Pomacea canaliculata OX=400727 GN=Ovo2 PE=2 SV=1;tr|A0A2T7NVP2|A0A2T7NVP2_POMCA Uncharacterized protein OS=Pomacea canaliculata OX=400727 GN=C0Q70_15733 PE=4 SV=1	4	4	23.3	23.801	0	0	0	0	0	0
A0A2T7NVP5;J7I5Z5	A0A2T7NVP5	tr|A0A2T7NVP5|A0A2T7NVP5_POMCA Rhodanese domain-containing protein OS=Pomacea canaliculata OX=400727 GN=C0Q70_15738 PE=4 SV=1	8	7	16.3	66.709	0	0	0	0	0	0
A0A2T7NVP6;J7I6K8	A0A2T7NVP6;J7I6K8	tr|A0A2T7NVP6|A0A2T7NVP6_POMCA Pro-kuma_activ domain-containing protein OS=Pomacea canaliculata OX=400727 GN=C0Q70_15737 PE=4 SV=1;tr|J7I6K8|J7I6K8_POMCA Perivitellin protein OS=Pomacea canaliculata OX=400727 PE=2 SV=1	4	4	26.6	22.443	0	0	0	0	0	0
A0A2T7NVQ5	A0A2T7NVQ5	tr|A0A2T7NVQ5|A0A2T7NVQ5_POMCA Peptidase_M14 domain-containing protein OS=Pomacea canaliculata OX=400727 GN=C0Q70_15745 PE=3 SV=1	3	3	9.9	44.733	0	0	0	83390	0	0
A0A2T7NVR9	A0A2T7NVR9	tr|A0A2T7NVR9|A0A2T7NVR9_POMCA GST N-terminal domain-containing protein OS=Pomacea canaliculata OX=400727 GN=C0Q70_15760 PE=4 SV=1	3	3	17.3	24.762	24552	0	0	58954	77577	13584
A0A2T7NVS3	A0A2T7NVS3	tr|A0A2T7NVS3|A0A2T7NVS3_POMCA Uncharacterized protein OS=Pomacea canaliculata OX=400727 GN=C0Q70_15763 PE=4 SV=1	3	3	16.6	23.16	0	0	84890	0	27129	0
A0A2T7NVS4	A0A2T7NVS4	tr|A0A2T7NVS4|A0A2T7NVS4_POMCA GST N-terminal domain-containing protein OS=Pomacea canaliculata OX=400727 GN=C0Q70_15761 PE=4 SV=1	4	4	37.5	17.197	75268	210160	425270	57887	56140	79793
A0A2T7NVS6	A0A2T7NVS6	tr|A0A2T7NVS6|A0A2T7NVS6_POMCA Usp domain-containing protein OS=Pomacea canaliculata OX=400727 GN=C0Q70_15769 PE=4 SV=1	3	3	20.7	22.381	0	0	0	0	0	0
A0A2T7NVT0	A0A2T7NVT0	tr|A0A2T7NVT0|A0A2T7NVT0_POMCA Usp domain-containing protein OS=Pomacea canaliculata OX=400727 GN=C0Q70_15770 PE=4 SV=1	4	4	46.8	16.324	0	56116	43770	83057	49600	45133
A0A2T7NVU3	A0A2T7NVU3	tr|A0A2T7NVU3|A0A2T7NVU3_POMCA Expressed conserved protein OS=Pomacea canaliculata OX=400727 GN=C0Q70_15798 PE=4 SV=1	4	1	11.6	47.279	0	0	0	0	0	0
A0A2T7NVV1	A0A2T7NVV1	tr|A0A2T7NVV1|A0A2T7NVV1_POMCA Actin-related protein 2/3 complex subunit 4 OS=Pomacea canaliculata OX=400727 GN=C0Q70_15795 PE=3 SV=1	2	2	14.3	16.589	0	0	0	35621	30296	32878
A0A2T7NVV2	A0A2T7NVV2	tr|A0A2T7NVV2|A0A2T7NVV2_POMCA 6PF2K domain-containing protein OS=Pomacea canaliculata OX=400727 GN=C0Q70_15808 PE=3 SV=1	11	11	25.7	55.057	17178	10383	33419	58147	41193	36115
A0A2T7NVV6	A0A2T7NVV6	tr|A0A2T7NVV6|A0A2T7NVV6_POMCA Secreted protein OS=Pomacea canaliculata OX=400727 GN=C0Q70_15799 PE=4 SV=1	6	0	14.4	33.252	1001400	341900	227850	209630	244680	230380
A0A2T7NVW3	A0A2T7NVW3	tr|A0A2T7NVW3|A0A2T7NVW3_POMCA VWFA domain-containing protein OS=Pomacea canaliculata OX=400727 GN=C0Q70_15794 PE=4 SV=1	2	2	5.5	61.044	0	0	0	0	0	0
A0A2T7NVZ0	A0A2T7NVZ0	tr|A0A2T7NVZ0|A0A2T7NVZ0_POMCA serine--tRNA ligase (Fragment) OS=Pomacea canaliculata OX=400727 GN=C0Q70_15839 PE=3 SV=1	18	18	39	57.62	67938	67330	91841	137430	193760	126070
A0A2T7NW05	A0A2T7NW05	tr|A0A2T7NW05|A0A2T7NW05_POMCA Twinfilin-1 OS=Pomacea canaliculata OX=400727 GN=C0Q70_15841 PE=3 SV=1	8	8	53.9	27.556	92157	68093	114650	97870	103900	123240
A0A2T7NW16	A0A2T7NW16	tr|A0A2T7NW16|A0A2T7NW16_POMCA HMG box domain-containing protein OS=Pomacea canaliculata OX=400727 GN=C0Q70_15842 PE=4 SV=1	2	2	5.8	33.248	0	0	95344	194800	173850	111180
A0A2T7NW42	A0A2T7NW42	tr|A0A2T7NW42|A0A2T7NW42_POMCA B30.2/SPRY domain-containing protein OS=Pomacea canaliculata OX=400727 GN=C0Q70_13045 PE=4 SV=1	3	3	18.9	21.642	0	0	0	0	16688	0
A0A2T7NW45	A0A2T7NW45	tr|A0A2T7NW45|A0A2T7NW45_POMCA Aldedh domain-containing protein OS=Pomacea canaliculata OX=400727 GN=C0Q70_13051 PE=3 SV=1	11	11	28.5	57.194	10940	14684	17388	34701	30857	42569
A0A2T7NW55	A0A2T7NW55	tr|A0A2T7NW55|A0A2T7NW55_POMCA Serine/threonine protein phosphatase 2A regulatory subunit OS=Pomacea canaliculata OX=400727 GN=C0Q70_13061 PE=3 SV=1	7	7	15.9	48.832	103250	99511	89007	143820	123230	122130
A0A2T7NW83	A0A2T7NW83	tr|A0A2T7NW83|A0A2T7NW83_POMCA Purple acid phosphatase OS=Pomacea canaliculata OX=400727 GN=C0Q70_13096 PE=3 SV=1	11	11	16.7	88.978	0	23638	0	396310	208780	0
A0A2T7NW90	A0A2T7NW90	tr|A0A2T7NW90|A0A2T7NW90_POMCA Cellulase domain-containing protein OS=Pomacea canaliculata OX=400727 GN=C0Q70_13099 PE=4 SV=1	18	15	51.9	44.213	0	91403	2756.9	4149400	230330	33938
A0A2T7NW95	A0A2T7NW95	tr|A0A2T7NW95|A0A2T7NW95_POMCA Dipeptidyl peptidase 3 OS=Pomacea canaliculata OX=400727 GN=C0Q70_13082 PE=3 SV=1	17	17	29.8	83.013	66569	77857	153210	0	51009	60162
A0A2T7NWA2;A0A2T7PWG2	A0A2T7NWA2	tr|A0A2T7NWA2|A0A2T7NWA2_POMCA Heterogeneous nuclear ribonucleoprotein U-like protein 1 OS=Pomacea canaliculata OX=400727 GN=C0Q70_13088 PE=4 SV=1	7	7	9.3	93.875	0	0	21748	47412	34627	29064
A0A2T7NWA4	A0A2T7NWA4	tr|A0A2T7NWA4|A0A2T7NWA4_POMCA Galectin OS=Pomacea canaliculata OX=400727 GN=C0Q70_13116 PE=4 SV=1	11	11	17.2	88.977	32920	21091	93109	43054	28843	67688
A0A2T7NWA5	A0A2T7NWA5	tr|A0A2T7NWA5|A0A2T7NWA5_POMCA Cellulase domain-containing protein OS=Pomacea canaliculata OX=400727 GN=C0Q70_13097 PE=4 SV=1	17	14	54.5	43.306	0	0	0	0	0	0
A0A2T7NWA8	A0A2T7NWA8	tr|A0A2T7NWA8|A0A2T7NWA8_POMCA Cellulase domain-containing protein OS=Pomacea canaliculata OX=400727 GN=C0Q70_13100 PE=4 SV=1	18	17	61.6	42.367	0	0	0	46468	55343	0
A0A2T7NWA9	A0A2T7NWA9	tr|A0A2T7NWA9|A0A2T7NWA9_POMCA Cellulase domain-containing protein OS=Pomacea canaliculata OX=400727 GN=C0Q70_13098 PE=4 SV=1	18	15	53.3	43.943	24650	551870	25473	11685000	1365700	195600
A0A2T7NWB7	A0A2T7NWB7	tr|A0A2T7NWB7|A0A2T7NWB7_POMCA Gal_mutarotas_2 domain-containing protein OS=Pomacea canaliculata OX=400727 GN=C0Q70_13117 PE=3 SV=1	7	7	10.5	106.48	0	10453	36544	0	17203	15973
A0A2T7NWB9	A0A2T7NWB9	tr|A0A2T7NWB9|A0A2T7NWB9_POMCA GTP cyclohydrolase 1 feedback regulatory protein OS=Pomacea canaliculata OX=400727 GN=C0Q70_13129 PE=3 SV=1	5	5	14	43.017	0	0	0	0	58436	57994
A0A2T7NWC0	A0A2T7NWC0	tr|A0A2T7NWC0|A0A2T7NWC0_POMCA Macro domain-containing protein OS=Pomacea canaliculata OX=400727 GN=C0Q70_13125 PE=4 SV=1	1	1	3.8	32.136	0	0	0	0	0	0
A0A2T7NWD7;A0A2T7PER3	A0A2T7NWD7	tr|A0A2T7NWD7|A0A2T7NWD7_POMCA AAA domain-containing protein OS=Pomacea canaliculata OX=400727 GN=C0Q70_13144 PE=3 SV=1	56	56	23.1	348.53	27263	42151	31390	137230	114250	95188
A0A2T7NWD8	A0A2T7NWD8	tr|A0A2T7NWD8|A0A2T7NWD8_POMCA WD_REPEATS_REGION domain-containing protein OS=Pomacea canaliculata OX=400727 GN=C0Q70_13146 PE=4 SV=1	5	5	5.3	135.06	0	0	10724	27206	23636	10442
A0A2T7NWD9	A0A2T7NWD9	tr|A0A2T7NWD9|A0A2T7NWD9_POMCA Proteasome activator complex subunit 4 OS=Pomacea canaliculata OX=400727 GN=C0Q70_13141 PE=3 SV=1	9	9	5.8	210.15	0	0	0	23629	0	10891
A0A2T7NWF1	A0A2T7NWF1	tr|A0A2T7NWF1|A0A2T7NWF1_POMCA Protein farnesyltransferase subunit beta OS=Pomacea canaliculata OX=400727 GN=C0Q70_13140 PE=3 SV=1	7	7	15	46.312	0	15289	0	0	0	21694
A0A2T7NWF5	A0A2T7NWF5	tr|A0A2T7NWF5|A0A2T7NWF5_POMCA DYHC2 protein (Fragment) OS=Pomacea canaliculata OX=400727 GN=C0Q70_13143 PE=4 SV=1	15	14	32.5	71.699	631760	5289600	2066900	6046000	4166200	4423000
A0A2T7NWF9	A0A2T7NWF9	tr|A0A2T7NWF9|A0A2T7NWF9_POMCA DHC_N1 domain-containing protein OS=Pomacea canaliculata OX=400727 GN=C0Q70_13142 PE=3 SV=1	35	34	31	173.98	14710	58043	23103	132100	132460	76562
A0A2T7NWG4	A0A2T7NWG4	tr|A0A2T7NWG4|A0A2T7NWG4_POMCA ADF-H domain-containing protein OS=Pomacea canaliculata OX=400727 GN=C0Q70_13165 PE=3 SV=1	3	3	4.7	74.141	0	0	0	0	0	0
A0A2T7NWJ8	A0A2T7NWJ8	tr|A0A2T7NWJ8|A0A2T7NWJ8_POMCA GATA zinc finger domain-containing protein 14-like OS=Pomacea canaliculata OX=400727 GN=C0Q70_13206 PE=4 SV=1	2	2	6.8	36.375	21635	257820	63047	0	60810	33369
A0A2T7NWK6	A0A2T7NWK6	tr|A0A2T7NWK6|A0A2T7NWK6_POMCA 26S protease regulatory subunit 4 OS=Pomacea canaliculata OX=400727 GN=C0Q70_13192 PE=3 SV=1	13	13	37.1	51.416	0	43317	43742	81854	79060	78844
A0A2T7NWL0	A0A2T7NWL0	tr|A0A2T7NWL0|A0A2T7NWL0_POMCA proline--tRNA ligase OS=Pomacea canaliculata OX=400727 GN=C0Q70_13211 PE=3 SV=1	15	15	12.9	177.99	16822	0	10615	28442	61545	29561
A0A2T7NWL5	A0A2T7NWL5	tr|A0A2T7NWL5|A0A2T7NWL5_POMCA Ubiquitin-like domain-containing protein OS=Pomacea canaliculata OX=400727 GN=C0Q70_13226 PE=4 SV=1	1	1	7.6	14.85	0	0	0	0	0	0
A0A2T7NWR9	A0A2T7NWR9	tr|A0A2T7NWR9|A0A2T7NWR9_POMCA GH10 domain-containing protein OS=Pomacea canaliculata OX=400727 GN=C0Q70_13279 PE=3 SV=1	12	11	29.9	63.603	0	28588	0	124050	17070	0
A0A2T7NWS0	A0A2T7NWS0	tr|A0A2T7NWS0|A0A2T7NWS0_POMCA Alpha-1,4 glucan phosphorylase OS=Pomacea canaliculata OX=400727 GN=C0Q70_13273 PE=3 SV=1	42	42	60	80.116	1125100	905700	1195100	961000	1000300	1216400
A0A2T7NWS2	A0A2T7NWS2	tr|A0A2T7NWS2|A0A2T7NWS2_POMCA GH10 domain-containing protein OS=Pomacea canaliculata OX=400727 GN=C0Q70_13278 PE=3 SV=1	10	9	19.6	73.095	0	0	0	790990	70547	0
A0A2T7NWS4	A0A2T7NWS4	tr|A0A2T7NWS4|A0A2T7NWS4_POMCA GH10 domain-containing protein OS=Pomacea canaliculata OX=400727 GN=C0Q70_13277 PE=3 SV=1	7	5	21.6	45.25	0	0	0	1042500	207100	89042
A0A2T7NWT6	A0A2T7NWT6	tr|A0A2T7NWT6|A0A2T7NWT6_POMCA GH10 domain-containing protein OS=Pomacea canaliculata OX=400727 GN=C0Q70_13276 PE=3 SV=1	8	4	19.4	62.928	0	0	0	227030	174880	0
A0A2T7NWU5	A0A2T7NWU5	tr|A0A2T7NWU5|A0A2T7NWU5_POMCA V-type proton ATPase subunit D OS=Pomacea canaliculata OX=400727 GN=C0Q70_13304 PE=3 SV=1	4	4	20.3	26.814	0	0	0	0	0	0
A0A2T7NWU7	A0A2T7NWU7	tr|A0A2T7NWU7|A0A2T7NWU7_POMCA Arpin OS=Pomacea canaliculata OX=400727 GN=C0Q70_13303 PE=3 SV=1	2	2	12.9	20.432	0	0	0	0	0	0
A0A2T7NWV3	A0A2T7NWV3	tr|A0A2T7NWV3|A0A2T7NWV3_POMCA BRO1 domain-containing protein OS=Pomacea canaliculata OX=400727 GN=C0Q70_13309 PE=3 SV=1	5	5	22.3	30.044	0	0	0	14270	0	0
A0A2T7NWV8	A0A2T7NWV8	tr|A0A2T7NWV8|A0A2T7NWV8_POMCA Spectrin beta chain OS=Pomacea canaliculata OX=400727 GN=C0Q70_13305 PE=3 SV=1	11	11	3.5	462.26	17786	0	0	24951	21164	27083
A0A2T7NWV9	A0A2T7NWV9	tr|A0A2T7NWV9|A0A2T7NWV9_POMCA maleylacetoacetate isomerase OS=Pomacea canaliculata OX=400727 GN=C0Q70_13313 PE=3 SV=1	2	2	13.2	24.577	0	14249	51747	0	37184	0
A0A2T7NWW2	A0A2T7NWW2	tr|A0A2T7NWW2|A0A2T7NWW2_POMCA maleylacetoacetate isomerase OS=Pomacea canaliculata OX=400727 GN=C0Q70_13314 PE=3 SV=1	1	1	5.6	34.628	0	0	0	0	0	0
A0A2T7NWY0	A0A2T7NWY0	tr|A0A2T7NWY0|A0A2T7NWY0_POMCA Neutral metalloproteinase OS=Pomacea canaliculata OX=400727 GN=C0Q70_13334 PE=3 SV=1	6	6	13.6	62.731	383890	519290	853070	219480	337140	441550
A0A2T7NX01	A0A2T7NX01	tr|A0A2T7NX01|A0A2T7NX01_POMCA Mab-21 domain-containing protein OS=Pomacea canaliculata OX=400727 GN=C0Q70_13360 PE=3 SV=1	1	1	5.3	35.139	0	0	0	0	0	0
A0A2T7NX05	A0A2T7NX05	tr|A0A2T7NX05|A0A2T7NX05_POMCA PCI domain-containing protein OS=Pomacea canaliculata OX=400727 GN=C0Q70_13357 PE=4 SV=1	2	2	12.3	17.812	0	0	0	0	0	0
A0A2T7NX18	A0A2T7NX18	tr|A0A2T7NX18|A0A2T7NX18_POMCA Fermitin family homolog 2 OS=Pomacea canaliculata OX=400727 GN=C0Q70_13369 PE=3 SV=1	9	9	17.7	65.746	10762	15138	0	42217	38642	29136
A0A2T7NX32	A0A2T7NX32	tr|A0A2T7NX32|A0A2T7NX32_POMCA Calcineurin subunit B type 1 OS=Pomacea canaliculata OX=400727 GN=C0Q70_13391 PE=3 SV=1	7	7	44.5	25.507	53580	0	58936	87032	82687	50040
A0A2T7NX35	A0A2T7NX35	tr|A0A2T7NX35|A0A2T7NX35_POMCA Elongation factor 1-gamma OS=Pomacea canaliculata OX=400727 GN=C0Q70_13390 PE=4 SV=1	10	10	25.1	49.608	69744	105560	79242	258300	255080	157620
A0A2T7NX56	A0A2T7NX56	tr|A0A2T7NX56|A0A2T7NX56_POMCA Str_synth domain-containing protein OS=Pomacea canaliculata OX=400727 GN=C0Q70_13407 PE=3 SV=1	6	6	13.1	59.925	0	0	188250	0	0	29955
A0A2T7NX70	A0A2T7NX70	tr|A0A2T7NX70|A0A2T7NX70_POMCA Purine nucleoside phosphorylase OS=Pomacea canaliculata OX=400727 GN=C0Q70_13415 PE=3 SV=1	9	9	43	36.532	191460	246740	231050	30465	42984	111740
A0A2T7PZV7;A0A2T7NX78	A0A2T7PZV7;A0A2T7NX78	tr|A0A2T7PZV7|A0A2T7PZV7_POMCA 14 kDa phosphohistidine phosphatase OS=Pomacea canaliculata OX=400727 GN=C0Q70_01576 PE=3 SV=1;tr|A0A2T7NX78|A0A2T7NX78_POMCA 14 kDa phosphohistidine phosphatase OS=Pomacea canaliculata OX=400727 GN=C0Q70_13425 PE=3 SV=1	1	1	8.8	13.598	0	0	0	0	0	0
A0A2T7NX88	A0A2T7NX88	tr|A0A2T7NX88|A0A2T7NX88_POMCA Short-chain collagen C4-like OS=Pomacea canaliculata OX=400727 GN=C0Q70_13438 PE=4 SV=1	1	1	3.5	31.452	0	0	0	0	0	0
A0A2T7NX97	A0A2T7NX97	tr|A0A2T7NX97|A0A2T7NX97_POMCA Short-chain collagen C4-like OS=Pomacea canaliculata OX=400727 GN=C0Q70_13439 PE=4 SV=1	12	12	44	34.21	1152800	525840	514280	436660	560060	151340
A0A2T7NXA0;A0A2T7NX95	A0A2T7NXA0	tr|A0A2T7NXA0|A0A2T7NXA0_POMCA FAD-binding PCMH-type domain-containing protein OS=Pomacea canaliculata OX=400727 GN=C0Q70_13453 PE=3 SV=1	6	6	8.1	125.99	0	53507	88996	0	0	0
A0A2T7NXA5;A0A2T7NLF6	A0A2T7NXA5	tr|A0A2T7NXA5|A0A2T7NXA5_POMCA Phytanoyl-CoA dioxygenase domain-containing protein 1 OS=Pomacea canaliculata OX=400727 GN=C0Q70_13458 PE=4 SV=1	10	10	35.6	40.267	94941	98687	138080	46276	85078	121550
A0A2T7NXA6	A0A2T7NXA6	tr|A0A2T7NXA6|A0A2T7NXA6_POMCA Carb-bd_dom_fam9 domain-containing protein OS=Pomacea canaliculata OX=400727 GN=C0Q70_13455 PE=4 SV=1	4	4	12.9	42.496	0	0	0	0	0	0
A0A2T7NXB3	A0A2T7NXB3	tr|A0A2T7NXB3|A0A2T7NXB3_POMCA Ectonucleoside triphosphate diphosphohydrolase 5 OS=Pomacea canaliculata OX=400727 GN=C0Q70_13477 PE=3 SV=1	3	3	8.3	55.354	0	54902	91316	0	0	0
A0A2T7NXB4	A0A2T7NXB4	tr|A0A2T7NXB4|A0A2T7NXB4_POMCA Peptidase_S9 domain-containing protein OS=Pomacea canaliculata OX=400727 GN=C0Q70_13483 PE=4 SV=1	4	4	10.2	65.249	0	0	0	0	10256	0
A0A2T7NXC7	A0A2T7NXC7	tr|A0A2T7NXC7|A0A2T7NXC7_POMCA WH1 domain-containing protein OS=Pomacea canaliculata OX=400727 GN=C0Q70_13471 PE=3 SV=1	3	3	9	37.635	0	13363	0	8702.9	0	0
A0A2T7NXD8	A0A2T7NXD8	tr|A0A2T7NXD8|A0A2T7NXD8_POMCA 3-hydroxyanthranilate 3,4-dioxygenase OS=Pomacea canaliculata OX=400727 GN=C0Q70_13488 PE=3 SV=1	4	4	14.5	35.359	26887	43323	29719	0	18112	19125
A0A2T7NXF7	A0A2T7NXF7	tr|A0A2T7NXF7|A0A2T7NXF7_POMCA protein-histidine N-methyltransferase OS=Pomacea canaliculata OX=400727 GN=C0Q70_13534 PE=3 SV=1	1	1	2.8	57.422	0	0	0	0	0	0
A0A2T7NXI1	A0A2T7NXI1	tr|A0A2T7NXI1|A0A2T7NXI1_POMCA Protein transport protein SEC23 OS=Pomacea canaliculata OX=400727 GN=C0Q70_13539 PE=3 SV=1	7	7	12	85.438	0	0	0	29021	19847	26932
A0A2T7NXI4	A0A2T7NXI4	tr|A0A2T7NXI4|A0A2T7NXI4_POMCA Eukaryotic translation initiation factor 5 OS=Pomacea canaliculata OX=400727 GN=C0Q70_13564 PE=3 SV=1	6	6	14.8	49.71	0	0	0	48999	51420	33322
A0A2T7NXI7	A0A2T7NXI7	tr|A0A2T7NXI7|A0A2T7NXI7_POMCA Glucosamine 6-phosphate N-acetyltransferase OS=Pomacea canaliculata OX=400727 GN=C0Q70_13542 PE=3 SV=1	2	2	12	21.652	0	0	0	0	0	0
A0A2T7NXJ2	A0A2T7NXJ2	tr|A0A2T7NXJ2|A0A2T7NXJ2_POMCA Kinectin OS=Pomacea canaliculata OX=400727 GN=C0Q70_13561 PE=4 SV=1	23	23	24.5	138.69	8005.5	7522.8	12862	3146.8	35956	61008
A0A2T7NXK1	A0A2T7NXK1	tr|A0A2T7NXK1|A0A2T7NXK1_POMCA Dynamin-type G domain-containing protein OS=Pomacea canaliculata OX=400727 GN=C0Q70_13559 PE=4 SV=1	10	10	35.5	36.355	0	0	0	21152	13231	9279.2
A0A2T7NXK4	A0A2T7NXK4	tr|A0A2T7NXK4|A0A2T7NXK4_POMCA Kinesin light chain OS=Pomacea canaliculata OX=400727 GN=C0Q70_13563 PE=3 SV=1	13	13	26.2	69.746	0	19715	9165.2	50126	42380	29822
A0A2T7NXK5	A0A2T7NXK5	tr|A0A2T7NXK5|A0A2T7NXK5_POMCA Enolase-phosphatase E1 OS=Pomacea canaliculata OX=400727 GN=C0Q70_13562 PE=3 SV=1	17	17	64.1	34.92	1403500	923040	2059900	615280	777470	915040
A0A2T7NXK8	A0A2T7NXK8	tr|A0A2T7NXK8|A0A2T7NXK8_POMCA Sacchrp_dh_NADP domain-containing protein OS=Pomacea canaliculata OX=400727 GN=C0Q70_13560 PE=4 SV=1	3	3	12.9	35.844	38940	0	16339	31392	54603	63142
A0A2T7NXL0	A0A2T7NXL0	tr|A0A2T7NXL0|A0A2T7NXL0_POMCA EH domain-containing protein 1-like OS=Pomacea canaliculata OX=400727 GN=C0Q70_13558 PE=4 SV=1	6	6	31.8	24.816	0	0	11185	22909	16581	0
A0A2T7NXP9	A0A2T7NXP9	tr|A0A2T7NXP9|A0A2T7NXP9_POMCA EGF-like domain-containing protein OS=Pomacea canaliculata OX=400727 GN=C0Q70_13623 PE=4 SV=1	4	4	29.8	23.31	0	63736	0	0	90900	0
A0A2T7NXQ5	A0A2T7NXQ5	tr|A0A2T7NXQ5|A0A2T7NXQ5_POMCA Calmodulin OS=Pomacea canaliculata OX=400727 GN=C0Q70_13608 PE=4 SV=1	7	7	22.2	46.109	0	593840	0	0	0	0
A0A2T7NXQ8	A0A2T7NXQ8	tr|A0A2T7NXQ8|A0A2T7NXQ8_POMCA RNA-binding protein Nova-1 OS=Pomacea canaliculata OX=400727 GN=C0Q70_13626 PE=4 SV=1	7	7	15.7	63.483	0	0	0	19530	22381	0
A0A2T7NXQ9	A0A2T7NXQ9	tr|A0A2T7NXQ9|A0A2T7NXQ9_POMCA EF-hand domain-containing protein OS=Pomacea canaliculata OX=400727 GN=C0Q70_13610 PE=4 SV=1	2	2	26.5	12.276	0	0	0	0	0	0
A0A2T7NXR2	A0A2T7NXR2	tr|A0A2T7NXR2|A0A2T7NXR2_POMCA AMPK1_CBM domain-containing protein OS=Pomacea canaliculata OX=400727 GN=C0Q70_13621 PE=4 SV=1	2	2	8.4	36.781	0	28954	163660	0	42011	42091
A0A2T7NXR3	A0A2T7NXR3	tr|A0A2T7NXR3|A0A2T7NXR3_POMCA Proteasome subunit alpha type OS=Pomacea canaliculata OX=400727 GN=C0Q70_13617 PE=3 SV=1	5	5	26.6	26.021	74651	84144	119350	89555	113140	125950
A0A2T7NXS4	A0A2T7NXS4	tr|A0A2T7NXS4|A0A2T7NXS4_POMCA Mammalian ependymin-related protein 1 OS=Pomacea canaliculata OX=400727 GN=C0Q70_13622 PE=4 SV=1	4	4	16.8	19.021	0	0	0	0	0	0
A0A2T7NXS6	A0A2T7NXS6	tr|A0A2T7NXS6|A0A2T7NXS6_POMCA Calmodulin OS=Pomacea canaliculata OX=400727 GN=C0Q70_13609 PE=4 SV=1	2	2	7.7	42.087	0	149730	0	0	0	0
A0A2T7NXT6	A0A2T7NXT6	tr|A0A2T7NXT6|A0A2T7NXT6_POMCA Adenylosuccinate synthetase OS=Pomacea canaliculata OX=400727 GN=C0Q70_13646 PE=3 SV=1	8	8	17.8	50.351	0	46395	0	18034	0	0
A0A2T7NXV0	A0A2T7NXV0	tr|A0A2T7NXV0|A0A2T7NXV0_POMCA non-specific serine/threonine protein kinase OS=Pomacea canaliculata OX=400727 GN=C0Q70_13659 PE=3 SV=1	2	2	3.8	90.109	0	0	0	0	6042.4	0
A0A2T7NXW4	A0A2T7NXW4	tr|A0A2T7NXW4|A0A2T7NXW4_POMCA Epididymal secretory protein E1 OS=Pomacea canaliculata OX=400727 GN=C0Q70_13685 PE=3 SV=1	1	1	4.4	29.472	0	0	0	0	0	0
A0A2T7NXW5	A0A2T7NXW5	tr|A0A2T7NXW5|A0A2T7NXW5_POMCA Triokinase/FMN cyclase OS=Pomacea canaliculata OX=400727 GN=C0Q70_13686 PE=4 SV=1	2	2	5.1	70.057	0	0	0	0	0	0
A0A2T7NXW7	A0A2T7NXW7	tr|A0A2T7NXW7|A0A2T7NXW7_POMCA Heterogeneous nuclear ribonucleoprotein L OS=Pomacea canaliculata OX=400727 GN=C0Q70_13672 PE=4 SV=1	7	7	18.1	61.848	0	0	0	37788	0	18071
A0A2T7NXY3;A0A2T7NY06	A0A2T7NXY3;A0A2T7NY06	tr|A0A2T7NXY3|A0A2T7NXY3_POMCA Proteasome subunit alpha type OS=Pomacea canaliculata OX=400727 GN=C0Q70_13705 PE=3 SV=1;tr|A0A2T7NY06|A0A2T7NY06_POMCA Proteasome subunit alpha type OS=Pomacea canaliculata OX=400727 GN=C0Q70_13704 PE=3 SV=1	2	2	10.6	25.182	116080	84930	139830	45549	58341	77080
A0A2T7NXZ5	A0A2T7NXZ5	tr|A0A2T7NXZ5|A0A2T7NXZ5_POMCA C1q domain-containing protein OS=Pomacea canaliculata OX=400727 GN=C0Q70_13681 PE=4 SV=1	1	1	5.9	31.017	0	0	0	0	0	0
A0A2T7NY14	A0A2T7NY14	tr|A0A2T7NY14|A0A2T7NY14_POMCA Pyruvate carboxylase OS=Pomacea canaliculata OX=400727 GN=C0Q70_13714 PE=4 SV=1	8	8	8.8	130.9	0	0	0	0	0	0
A0A2T7NY27	A0A2T7NY27	tr|A0A2T7NY27|A0A2T7NY27_POMCA Ras-related protein Rab-1A OS=Pomacea canaliculata OX=400727 GN=C0Q70_13748 PE=4 SV=1	8	7	53	22.483	135080	131280	165890	174330	134720	157060
A0A2T7NY40	A0A2T7NY40	tr|A0A2T7NY40|A0A2T7NY40_POMCA VWFA domain-containing protein OS=Pomacea canaliculata OX=400727 GN=C0Q70_13739 PE=4 SV=1	1	1	6.3	44.34	0	0	0	0	0	0
A0A2T7NY49	A0A2T7NY49	tr|A0A2T7NY49|A0A2T7NY49_POMCA RNA transcription, translation and transport factor protein OS=Pomacea canaliculata OX=400727 GN=C0Q70_13760 PE=4 SV=1	1	1	7.6	22.99	0	0	0	0	0	0
A0A2T7NY51	A0A2T7NY51	tr|A0A2T7NY51|A0A2T7NY51_POMCA 26S proteasome non-ATPase regulatory subunit 8 OS=Pomacea canaliculata OX=400727 GN=C0Q70_13775 PE=3 SV=1	6	6	27.4	30.837	0	37778	55213	26978	57002	37335
A0A2T7NY56	A0A2T7NY56	tr|A0A2T7NY56|A0A2T7NY56_POMCA Nidogen-1 OS=Pomacea canaliculata OX=400727 GN=C0Q70_13762 PE=4 SV=1	18	18	16.8	127.41	188710	133450	107080	160060	160760	166420
A0A2T7NY59	A0A2T7NY59	tr|A0A2T7NY59|A0A2T7NY59_POMCA Actin-related protein 10 OS=Pomacea canaliculata OX=400727 GN=C0Q70_13770 PE=3 SV=1	1	1	3.2	42.146	0	0	0	0	0	0
A0A2T7NY62	A0A2T7NY62	tr|A0A2T7NY62|A0A2T7NY62_POMCA MoeA_C domain-containing protein OS=Pomacea canaliculata OX=400727 GN=C0Q70_13786 PE=3 SV=1	1	1	6.9	27.378	0	0	0	0	0	0
A0A2T7NY81	A0A2T7NY81	tr|A0A2T7NY81|A0A2T7NY81_POMCA MoCF_biosynth domain-containing protein OS=Pomacea canaliculata OX=400727 GN=C0Q70_13784 PE=3 SV=1	9	9	20.4	49.567	606540	265120	193900	385400	164600	130670
A0A2T7NY89	A0A2T7NY89	tr|A0A2T7NY89|A0A2T7NY89_POMCA EF-hand domain-containing protein OS=Pomacea canaliculata OX=400727 GN=C0Q70_13771 PE=4 SV=1	5	4	35.2	17.838	67265	97518	123910	0	0	56604
A0A2T7NY98	A0A2T7NY98	tr|A0A2T7NY98|A0A2T7NY98_POMCA RNA helicase OS=Pomacea canaliculata OX=400727 GN=C0Q70_13804 PE=3 SV=1	6	6	19.5	49.814	0	0	0	0	19334	16897
A0A2T7NYB1	A0A2T7NYB1	tr|A0A2T7NYB1|A0A2T7NYB1_POMCA Calponin-homology (CH) domain-containing protein OS=Pomacea canaliculata OX=400727 GN=C0Q70_13836 PE=3 SV=1	3	3	0.4	1226.1	0	0	0	0	0	0
A0A2T7NYD4	A0A2T7NYD4	tr|A0A2T7NYD4|A0A2T7NYD4_POMCA E3 ubiquitin-protein ligase OS=Pomacea canaliculata OX=400727 GN=C0Q70_13840 PE=3 SV=1	2	2	1.2	279.56	0	0	0	0	0	0
A0A2T7NYF0	A0A2T7NYF0	tr|A0A2T7NYF0|A0A2T7NYF0_POMCA Alpha-actinin, sarcomeric OS=Pomacea canaliculata OX=400727 GN=C0Q70_13876 PE=3 SV=1	50	50	58.4	103.55	347300	504380	275920	475330	336280	347820
A0A2T7NYH3	A0A2T7NYH3	tr|A0A2T7NYH3|A0A2T7NYH3_POMCA Purple acid phosphatase OS=Pomacea canaliculata OX=400727 GN=C0Q70_13852 PE=3 SV=1	2	2	6.4	49.925	0	0	0	0	0	0
A0A2T7NYH4;A0A2T7NYF2	A0A2T7NYH4	tr|A0A2T7NYH4|A0A2T7NYH4_POMCA Expansin-like EG45 domain-containing protein OS=Pomacea canaliculata OX=400727 GN=C0Q70_13873 PE=4 SV=1	4	4	23.4	20.202	0	0	0	0	0	0
A0A2T7NYH7	A0A2T7NYH7	tr|A0A2T7NYH7|A0A2T7NYH7_POMCA 3(2),5-bisphosphate nucleotidase 1 OS=Pomacea canaliculata OX=400727 GN=C0Q70_13889 PE=3 SV=1	5	5	19.5	27.099	19751	0	57744	36083	0	35137
A0A2T7NYI2	A0A2T7NYI2	tr|A0A2T7NYI2|A0A2T7NYI2_POMCA Cystatin domain-containing protein OS=Pomacea canaliculata OX=400727 GN=C0Q70_13908 PE=4 SV=1	1	1	5.9	26.089	0	0	0	0	0	0
A0A2T7NYI7	A0A2T7NYI7	tr|A0A2T7NYI7|A0A2T7NYI7_POMCA Cystatin domain-containing protein OS=Pomacea canaliculata OX=400727 GN=C0Q70_13910 PE=4 SV=1	1	1	6.8	27.517	0	0	0	0	0	0
A0A2T7NYJ0	A0A2T7NYJ0	tr|A0A2T7NYJ0|A0A2T7NYJ0_POMCA TNF receptor-associated factor OS=Pomacea canaliculata OX=400727 GN=C0Q70_13915 PE=4 SV=1	1	1	3.3	68.73	0	0	0	0	0	0
A0A2T7NYJ5	A0A2T7NYJ5	tr|A0A2T7NYJ5|A0A2T7NYJ5_POMCA Cystatin domain-containing protein OS=Pomacea canaliculata OX=400727 GN=C0Q70_13909 PE=4 SV=1	1	1	21.8	11.689	0	0	0	0	0	0
A0A2T7NYK7	A0A2T7NYK7	tr|A0A2T7NYK7|A0A2T7NYK7_POMCA Cystatin domain-containing protein OS=Pomacea canaliculata OX=400727 GN=C0Q70_13911 PE=4 SV=1	9	9	15.2	58.758	6764100	11986000	4431700	10864000	14403000	18493000
A0A2T7NYM0	A0A2T7NYM0	tr|A0A2T7NYM0|A0A2T7NYM0_POMCA Histone H4 OS=Pomacea canaliculata OX=400727 GN=C0Q70_13947 PE=3 SV=1	6	6	51.5	11.367	0	79715	0	69928	40697	37035
A0A2T7NYM7	A0A2T7NYM7	tr|A0A2T7NYM7|A0A2T7NYM7_POMCA lactoylglutathione lyase OS=Pomacea canaliculata OX=400727 GN=C0Q70_13942 PE=3 SV=1	3	3	21.1	20.188	47969	83149	0	0	0	0
A0A2T7NYN0	A0A2T7NYN0	tr|A0A2T7NYN0|A0A2T7NYN0_POMCA ATP synthase subunit s, mitochondrial OS=Pomacea canaliculata OX=400727 GN=C0Q70_13957 PE=3 SV=1	1	1	4.3	42.901	0	0	0	0	0	0
A0A2T7NYN6	A0A2T7NYN6	tr|A0A2T7NYN6|A0A2T7NYN6_POMCA Protein kinase domain-containing protein OS=Pomacea canaliculata OX=400727 GN=C0Q70_13949 PE=4 SV=1	2	2	3.6	90.733	0	0	0	0	0	0
A0A2T7NZF9;A0A2T7NYP1	A0A2T7NZF9;A0A2T7NYP1	tr|A0A2T7NZF9|A0A2T7NZF9_POMCA Histone H2B OS=Pomacea canaliculata OX=400727 GN=C0Q70_14225 PE=3 SV=1;tr|A0A2T7NYP1|A0A2T7NYP1_POMCA Histone H2B OS=Pomacea canaliculata OX=400727 GN=C0Q70_13946 PE=3 SV=1	4	4	36.9	13.469	0	0	0	33201	22246	12437
A0A2T7NYT1	A0A2T7NYT1	tr|A0A2T7NYT1|A0A2T7NYT1_POMCA HEAT repeat-containing protein 5B OS=Pomacea canaliculata OX=400727 GN=C0Q70_13992 PE=3 SV=1	2	2	1.5	210.36	0	0	0	0	0	0
A0A2T7NYU0	A0A2T7NYU0	tr|A0A2T7NYU0|A0A2T7NYU0_POMCA Spectrin beta chain OS=Pomacea canaliculata OX=400727 GN=C0Q70_14016 PE=3 SV=1	87	87	46.3	280.87	169380	111540	101920	133980	196630	191500
A0A2T7NYX2	A0A2T7NYX2	tr|A0A2T7NYX2|A0A2T7NYX2_POMCA GH10 domain-containing protein OS=Pomacea canaliculata OX=400727 GN=C0Q70_14049 PE=3 SV=1	21	10	43.7	61.676	0	103500	0	364840	45612	39035
A0A2T7NYX9	A0A2T7NYX9	tr|A0A2T7NYX9|A0A2T7NYX9_POMCA GH10 domain-containing protein OS=Pomacea canaliculata OX=400727 GN=C0Q70_14048 PE=3 SV=1	15	13	34.4	58.831	0	25994	0	76659	30525	6158.1
A0A2T7NYY1	A0A2T7NYY1	tr|A0A2T7NYY1|A0A2T7NYY1_POMCA GH10 domain-containing protein OS=Pomacea canaliculata OX=400727 GN=C0Q70_14046 PE=3 SV=1	17	17	33.9	64.352	0	0	0	12286	8445	0
A0A2T7NYY3	A0A2T7NYY3	tr|A0A2T7NYY3|A0A2T7NYY3_POMCA Neutral metalloproteinase OS=Pomacea canaliculata OX=400727 GN=C0Q70_14061 PE=3 SV=1	5	5	51.7	16.968	1145400	371840	507630	220900	324040	195910
A0A2T7NYY7;A0A2T7NYY2	A0A2T7NYY7	tr|A0A2T7NYY7|A0A2T7NYY7_POMCA Neutral metalloproteinase OS=Pomacea canaliculata OX=400727 GN=C0Q70_14062 PE=3 SV=1	16	12	33.5	72.051	138880	172440	403000	29862	0	0
A0A2T7NYY9	A0A2T7NYY9	tr|A0A2T7NYY9|A0A2T7NYY9_POMCA Importin N-terminal domain-containing protein OS=Pomacea canaliculata OX=400727 GN=C0Q70_14024 PE=3 SV=1	10	10	12.7	113.04	0	5721.5	7240.8	0	23455	0
A0A2T7NYZ0	A0A2T7NYZ0	tr|A0A2T7NYZ0|A0A2T7NYZ0_POMCA Neutral metalloproteinase OS=Pomacea canaliculata OX=400727 GN=C0Q70_14063 PE=3 SV=1	19	12	24	139.7	1313300	584960	1002500	655710	698110	450010
A0A2T7NYZ1	A0A2T7NYZ1	tr|A0A2T7NYZ1|A0A2T7NYZ1_POMCA GH10 domain-containing protein OS=Pomacea canaliculata OX=400727 GN=C0Q70_14050 PE=3 SV=1	11	2	23.6	65.167	0	0	0	3039000	66682	0
A0A2T7NYZ3	A0A2T7NYZ3	tr|A0A2T7NYZ3|A0A2T7NYZ3_POMCA PA14 domain-containing protein OS=Pomacea canaliculata OX=400727 GN=C0Q70_14056 PE=4 SV=1	6	1	85.3	10.771	0	0	0	0	0	0
A0A2T7NYZ6;A0A2T7NZ03;A0A2T7NYZ7	A0A2T7NYZ6	tr|A0A2T7NYZ6|A0A2T7NYZ6_POMCA Neutral metalloproteinase OS=Pomacea canaliculata OX=400727 GN=C0Q70_14066 PE=3 SV=1	12	6	19	71.721	479540	114370	237700	44414	80111	40954
A0A2T7NZ12	A0A2T7NZ12	tr|A0A2T7NZ12|A0A2T7NZ12_POMCA GH10 domain-containing protein OS=Pomacea canaliculata OX=400727 GN=C0Q70_14047 PE=3 SV=1	28	24	65.4	62.238	0	170780	0	1968900	595360	75086
A0A2T7NZ14	A0A2T7NZ14	tr|A0A2T7NZ14|A0A2T7NZ14_POMCA Serine/threonine protein phosphatase 2A regulatory subunit OS=Pomacea canaliculata OX=400727 GN=C0Q70_14087 PE=3 SV=1	1	1	2.4	58.796	0	0	0	0	0	0
A0A2T7NZ15	A0A2T7NZ15	tr|A0A2T7NZ15|A0A2T7NZ15_POMCA Malate dehydrogenase OS=Pomacea canaliculata OX=400727 GN=C0Q70_14082 PE=3 SV=1	25	25	69.7	38.068	2061500	1879300	1978700	1137100	2309000	2082500
A0A2T7NZ22	A0A2T7NZ22	tr|A0A2T7NZ22|A0A2T7NZ22_POMCA GH10 domain-containing protein OS=Pomacea canaliculata OX=400727 GN=C0Q70_14057 PE=3 SV=1	1	1	2.5	77.008	0	0	0	0	0	0
A0A2T7NZ25	A0A2T7NZ25	tr|A0A2T7NZ25|A0A2T7NZ25_POMCA Tubulin-specific chaperone E OS=Pomacea canaliculata OX=400727 GN=C0Q70_14104 PE=3 SV=1	1	1	0.8	226.97	0	0	0	0	0	0
A0A2T7NZ35	A0A2T7NZ35	tr|A0A2T7NZ35|A0A2T7NZ35_POMCA Thioredoxin domain-containing protein OS=Pomacea canaliculata OX=400727 GN=C0Q70_14108 PE=4 SV=1	1	1	4.3	44.804	0	0	0	0	0	0
A0A2T7NZ41	A0A2T7NZ41	tr|A0A2T7NZ41|A0A2T7NZ41_POMCA UTP--glucose-1-phosphate uridylyltransferase OS=Pomacea canaliculata OX=400727 GN=C0Q70_14079 PE=3 SV=1	12	12	29.9	55.044	186600	118160	181320	108070	137840	119430
A0A2T7NZ69	A0A2T7NZ69	tr|A0A2T7NZ69|A0A2T7NZ69_POMCA Calmodulin OS=Pomacea canaliculata OX=400727 GN=C0Q70_14151 PE=4 SV=1	3	3	20.8	17.187	59705	65404	80227	52646	55093	53178
A0A2T7NZ78	A0A2T7NZ78	tr|A0A2T7NZ78|A0A2T7NZ78_POMCA Arginase OS=Pomacea canaliculata OX=400727 GN=C0Q70_14158 PE=3 SV=1	1	1	7	23.132	0	0	0	0	0	0
A0A2T7NZ80	A0A2T7NZ80	tr|A0A2T7NZ80|A0A2T7NZ80_POMCA Barrier to autointegration factor OS=Pomacea canaliculata OX=400727 GN=C0Q70_14164 PE=4 SV=1	7	7	47.8	15.851	108310	84845	195090	104240	152500	174370
A0A2T7NZ83	A0A2T7NZ83	tr|A0A2T7NZ83|A0A2T7NZ83_POMCA T-complex protein 1 subunit delta OS=Pomacea canaliculata OX=400727 GN=C0Q70_14156 PE=3 SV=1	13	13	33.8	59.747	77824	92301	151460	237900	214730	166650
A0A2T7NZA7;A0A2T7NZB0	A0A2T7NZA7;A0A2T7NZB0	tr|A0A2T7NZA7|A0A2T7NZA7_POMCA GMC_OxRdtase_N domain-containing protein OS=Pomacea canaliculata OX=400727 GN=C0Q70_14189 PE=3 SV=1;tr|A0A2T7NZB0|A0A2T7NZB0_POMCA GMC_OxRdtase_N domain-containing protein OS=Pomacea canaliculata OX=400727 GN=C0Q70_14188 PE=3	1	1	3.5	50.59	0	0	0	0	0	0
A0A2T7NZA8	A0A2T7NZA8	tr|A0A2T7NZA8|A0A2T7NZA8_POMCA C-1-tetrahydrofolate synthase, cytoplasmic OS=Pomacea canaliculata OX=400727 GN=C0Q70_14175 PE=3 SV=1	23	23	28.5	126.21	382470	216930	431820	425310	488880	401550
A0A2T7NZA9;A0A2T7P023;A0A2T7P022	A0A2T7NZA9;A0A2T7P023	tr|A0A2T7NZA9|A0A2T7NZA9_POMCA Calmodulin OS=Pomacea canaliculata OX=400727 GN=C0Q70_14153 PE=3 SV=1;tr|A0A2T7P023|A0A2T7P023_POMCA Calmodulin OS=Pomacea canaliculata OX=400727 GN=C0Q70_14439 PE=3 SV=1	4	0	19.7	25.787	799650	479620	1055600	140350	181720	127890
A0A2T7NZE0	A0A2T7NZE0	tr|A0A2T7NZE0|A0A2T7NZE0_POMCA Abhydrolase_3 domain-containing protein OS=Pomacea canaliculata OX=400727 GN=C0Q70_14216 PE=4 SV=1	8	8	30.8	35.841	0	45155	43892	42287	78985	64608
A0A2T7NZE1	A0A2T7NZE1	tr|A0A2T7NZE1|A0A2T7NZE1_POMCA PPM-type phosphatase domain-containing protein OS=Pomacea canaliculata OX=400727 GN=C0Q70_14218 PE=3 SV=1	7	7	25.2	35.354	210710	206650	228770	72028	150050	149520
A0A2T7NZG2;A0A2T7PZM8;A0A2T7NQQ5	A0A2T7NZG2;A0A2T7PZM8;A0A2T7NQQ5	tr|A0A2T7NZG2|A0A2T7NZG2_POMCA Histone H2A OS=Pomacea canaliculata OX=400727 GN=C0Q70_13945 PE=3 SV=1;tr|A0A2T7PZM8|A0A2T7PZM8_POMCA Histone H2A OS=Pomacea canaliculata OX=400727 GN=C0Q70_01497 PE=3 SV=1;tr|A0A2T7NQQ5|A0A2T7NQQ5_POMCA Histone H2A OS=Pomace	3	3	30.5	13.657	0	0	0	110330	41958	0
A0A2T7NZI6	A0A2T7NZI6	tr|A0A2T7NZI6|A0A2T7NZI6_POMCA Legumain OS=Pomacea canaliculata OX=400727 GN=C0Q70_14233 PE=3 SV=1	2	2	6.2	45.992	0	0	0	0	0	0
A0A2T7NZK0	A0A2T7NZK0	tr|A0A2T7NZK0|A0A2T7NZK0_POMCA PX domain-containing protein OS=Pomacea canaliculata OX=400727 GN=C0Q70_14279 PE=3 SV=1	5	5	12.8	44.256	0	0	18913	19863	28977	26547
A0A2T7NZK2;A0A2T7NZK4;A0A2T7NZJ9	A0A2T7NZK2;A0A2T7NZK4;A0A2T7NZJ9	tr|A0A2T7NZK2|A0A2T7NZK2_POMCA Dynein light chain OS=Pomacea canaliculata OX=400727 GN=C0Q70_14274 PE=3 SV=1;tr|A0A2T7NZK4|A0A2T7NZK4_POMCA Dynein light chain OS=Pomacea canaliculata OX=400727 GN=C0Q70_14275 PE=3 SV=1;tr|A0A2T7NZJ9|A0A2T7NZJ9_POMCA Dynein	2	2	37.1	10.3	83996	25375	139100	161270	234740	174680
A0A2T7NZK3	A0A2T7NZK3	tr|A0A2T7NZK3|A0A2T7NZK3_POMCA Protein MEMO1 OS=Pomacea canaliculata OX=400727 GN=C0Q70_14250 PE=3 SV=1	2	2	23	23.807	0	0	0	0	0	0
A0A2T7NZL5	A0A2T7NZL5	tr|A0A2T7NZL5|A0A2T7NZL5_POMCA AAA domain-containing protein OS=Pomacea canaliculata OX=400727 GN=C0Q70_14263 PE=3 SV=1	7	7	29.4	40.271	30612	50388	52342	81337	71283	55614
A0A2T7NZM9	A0A2T7NZM9	tr|A0A2T7NZM9|A0A2T7NZM9_POMCA Stress-induced-phosphoprotein 1 OS=Pomacea canaliculata OX=400727 GN=C0Q70_14283 PE=4 SV=1	13	13	48.2	37.034	124320	134960	157960	132640	136410	158700
A0A2T7NZN4	A0A2T7NZN4	tr|A0A2T7NZN4|A0A2T7NZN4_POMCA GH10 domain-containing protein OS=Pomacea canaliculata OX=400727 GN=C0Q70_14312 PE=3 SV=1	24	15	42.5	79.379	8077.4	29950	0	1310700	235910	5035.2
A0A2T7NZN5	A0A2T7NZN5	tr|A0A2T7NZN5|A0A2T7NZN5_POMCA tryptophan--tRNA ligase OS=Pomacea canaliculata OX=400727 GN=C0Q70_14307 PE=3 SV=1	13	13	37.7	47.476	16765	45517	65637	83592	39205	56285
A0A2T7NZP6	A0A2T7NZP6	tr|A0A2T7NZP6|A0A2T7NZP6_POMCA GH10 domain-containing protein OS=Pomacea canaliculata OX=400727 GN=C0Q70_14313 PE=3 SV=1	11	3	35	40.728	0	0	0	1551800	0	0
A0A2T7NZR0	A0A2T7NZR0	tr|A0A2T7NZR0|A0A2T7NZR0_POMCA GH10 domain-containing protein OS=Pomacea canaliculata OX=400727 GN=C0Q70_14311 PE=3 SV=1	19	18	43.2	61.754	3898.2	114690	2720.9	2114000	356110	272990
A0A2T7NZT8	A0A2T7NZT8	tr|A0A2T7NZT8|A0A2T7NZT8_POMCA CAP-Gly domain-containing protein OS=Pomacea canaliculata OX=400727 GN=C0Q70_14341 PE=3 SV=1	2	2	10.6	23.627	0	0	0	0	0	0
A0A2T7NZU7	A0A2T7NZU7	tr|A0A2T7NZU7|A0A2T7NZU7_POMCA UBX domain-containing protein OS=Pomacea canaliculata OX=400727 GN=C0Q70_14351 PE=4 SV=1	1	1	3.2	37.895	0	0	0	0	0	0
A0A2T7NZV1	A0A2T7NZV1	tr|A0A2T7NZV1|A0A2T7NZV1_POMCA Protein phosphatase 1 regulatory subunit 14C OS=Pomacea canaliculata OX=400727 GN=C0Q70_14375 PE=3 SV=1	2	2	5.9	38.674	0	0	0	0	0	0
A0A2T7NZW0	A0A2T7NZW0	tr|A0A2T7NZW0|A0A2T7NZW0_POMCA Protein-L-isoaspartate O-methyltransferase OS=Pomacea canaliculata OX=400727 GN=C0Q70_14373 PE=3 SV=1	7	7	45	24.702	26273	0	32097	19351	34475	29743
A0A2T7NZX6;A0A2T7NB00	A0A2T7NZX6	tr|A0A2T7NZX6|A0A2T7NZX6_POMCA Calpain-3 OS=Pomacea canaliculata OX=400727 GN=C0Q70_14405 PE=3 SV=1	21	20	13.8	237.79	126310	108480	73320	142280	126120	104430
A0A2T7NZZ8	A0A2T7NZZ8	tr|A0A2T7NZZ8|A0A2T7NZZ8_POMCA Alpha-soluble NSF attachment protein OS=Pomacea canaliculata OX=400727 GN=C0Q70_14401 PE=3 SV=1	4	4	16	32.919	0	0	0	45457	48140	0
A0A2T7P006	A0A2T7P006	tr|A0A2T7P006|A0A2T7P006_POMCA Terpenoid synthase OS=Pomacea canaliculata OX=400727 GN=C0Q70_14411 PE=4 SV=1	3	3	6.3	71.827	0	0	0	0	0	0
A0A2T7P011	A0A2T7P011	tr|A0A2T7P011|A0A2T7P011_POMCA NAD-dependent protein deacetylase OS=Pomacea canaliculata OX=400727 GN=C0Q70_14438 PE=3 SV=1	2	2	7.4	44.596	0	0	0	0	19566	13240
A0A2T7P020	A0A2T7P020	tr|A0A2T7P020|A0A2T7P020_POMCA ANK_REP_REGION domain-containing protein OS=Pomacea canaliculata OX=400727 GN=C0Q70_14448 PE=4 SV=1	1	1	6.7	19.402	0	0	0	0	0	0
A0A2T7P029	A0A2T7P029	tr|A0A2T7P029|A0A2T7P029_POMCA Peroxiredoxin-5, mitochondrial OS=Pomacea canaliculata OX=400727 GN=C0Q70_14462 PE=3 SV=1	2	2	28.2	13.799	0	0	0	18682	0	0
A0A2T7P031	A0A2T7P031	tr|A0A2T7P031|A0A2T7P031_POMCA Small nuclear ribonucleoprotein Sm D2 OS=Pomacea canaliculata OX=400727 GN=C0Q70_14455 PE=3 SV=1	1	1	9.6	13.199	0	0	0	0	0	0
A0A2T7P038	A0A2T7P038	tr|A0A2T7P038|A0A2T7P038_POMCA EF-hand domain-containing protein OS=Pomacea canaliculata OX=400727 GN=C0Q70_14441 PE=4 SV=1	3	3	33.1	13.153	679200	503160	869760	450500	394930	547960
A0A2T7P059	A0A2T7P059	tr|A0A2T7P059|A0A2T7P059_POMCA AMPKBI domain-containing protein OS=Pomacea canaliculata OX=400727 GN=C0Q70_14461 PE=3 SV=1	3	3	17	29.385	0	0	0	0	0	0
A0A2T7P076	A0A2T7P076	tr|A0A2T7P076|A0A2T7P076_POMCA Uncharacterized protein OS=Pomacea canaliculata OX=400727 GN=C0Q70_14485 PE=3 SV=1	1	1	3.5	30.623	0	0	0	0	0	0
A0A2T7P0A9	A0A2T7P0A9	tr|A0A2T7P0A9|A0A2T7P0A9_POMCA SRCR domain-containing protein OS=Pomacea canaliculata OX=400727 GN=C0Q70_12016 PE=4 SV=1	3	3	8.4	48.333	87861	0	0	47745	58229	0
A0A2T7P0E4	A0A2T7P0E4	tr|A0A2T7P0E4|A0A2T7P0E4_POMCA SGNH_hydro domain-containing protein OS=Pomacea canaliculata OX=400727 GN=C0Q70_12031 PE=4 SV=1	5	5	27.5	27.084	271470	242720	294780	38136	128690	119130
A0A2T7P0F2	A0A2T7P0F2	tr|A0A2T7P0F2|A0A2T7P0F2_POMCA Methyl-accepting transducer domain-containing protein OS=Pomacea canaliculata OX=400727 GN=C0Q70_12034 PE=4 SV=1	9	9	27.7	70.015	125100	153760	168930	23078	42818	42662
A0A2T7P0I8	A0A2T7P0I8	tr|A0A2T7P0I8|A0A2T7P0I8_POMCA Fasciclin-2 OS=Pomacea canaliculata OX=400727 GN=C0Q70_12074 PE=4 SV=1	2	2	4.8	82.403	0	0	0	0	0	0
A0A2T7P0I9	A0A2T7P0I9	tr|A0A2T7P0I9|A0A2T7P0I9_POMCA Prefoldin subunit 2 OS=Pomacea canaliculata OX=400727 GN=C0Q70_12071 PE=3 SV=1	6	6	46.2	15.93	0	0	55063	0	45703	38143
A0A2T7P0J4	A0A2T7P0J4	tr|A0A2T7P0J4|A0A2T7P0J4_POMCA GH10 domain-containing protein OS=Pomacea canaliculata OX=400727 GN=C0Q70_12088 PE=4 SV=1	7	2	33.8	23.607	0	0	0	0	0	0
A0A2T7P0J5	A0A2T7P0J5	tr|A0A2T7P0J5|A0A2T7P0J5_POMCA GH10 domain-containing protein OS=Pomacea canaliculata OX=400727 GN=C0Q70_12089 PE=3 SV=1	32	15	51.4	70.649	0	468120	0	5101300	222330	155160
A0A2T7P0J6	A0A2T7P0J6	tr|A0A2T7P0J6|A0A2T7P0J6_POMCA GH10 domain-containing protein OS=Pomacea canaliculata OX=400727 GN=C0Q70_12090 PE=3 SV=1	34	14	61.9	63.518	21481	1378500	39237	5666800	505780	173710
A0A2T7P0J9	A0A2T7P0J9	tr|A0A2T7P0J9|A0A2T7P0J9_POMCA CBS domain-containing protein OS=Pomacea canaliculata OX=400727 GN=C0Q70_12081 PE=3 SV=1	7	7	20.8	53.738	0	0	33899	0	0	18442
A0A2T7P0K2	A0A2T7P0K2	tr|A0A2T7P0K2|A0A2T7P0K2_POMCA E3 ubiquitin-protein ligase CBL OS=Pomacea canaliculata OX=400727 GN=C0Q70_12100 PE=4 SV=1	2	2	12.7	24.691	0	0	0	0	0	0
A0A2T7P0K4	A0A2T7P0K4	tr|A0A2T7P0K4|A0A2T7P0K4_POMCA Ig-like domain-containing protein OS=Pomacea canaliculata OX=400727 GN=C0Q70_12093 PE=4 SV=1	5	5	5.1	133.66	0	0	0	0	0	0
A0A2T7P0L8	A0A2T7P0L8	tr|A0A2T7P0L8|A0A2T7P0L8_POMCA E3 ubiquitin-protein ligase CBL OS=Pomacea canaliculata OX=400727 GN=C0Q70_12101 PE=4 SV=1	3	3	6.1	77.113	0	0	0	0	0	0
A0A2T7P0L9	A0A2T7P0L9	tr|A0A2T7P0L9|A0A2T7P0L9_POMCA Ig-like domain-containing protein OS=Pomacea canaliculata OX=400727 GN=C0Q70_12104 PE=4 SV=1	17	17	15.7	158.89	280590	232410	276390	299330	284040	316750
A0A2T7P0T9	A0A2T7P0T9	tr|A0A2T7P0T9|A0A2T7P0T9_POMCA 40S ribosomal protein S25 OS=Pomacea canaliculata OX=400727 GN=C0Q70_12173 PE=3 SV=1	2	2	19.2	10.712	58181	0	136220	225080	228230	198110
A0A2T7P0U8	A0A2T7P0U8	tr|A0A2T7P0U8|A0A2T7P0U8_POMCA VCBS repeat-containing protein OS=Pomacea canaliculata OX=400727 GN=C0Q70_12176 PE=4 SV=1	8	8	32.7	42.478	0	0	0	16742	0	0
A0A2T7P0X2	A0A2T7P0X2	tr|A0A2T7P0X2|A0A2T7P0X2_POMCA Macrophage migration inhibitory factor OS=Pomacea canaliculata OX=400727 GN=C0Q70_12206 PE=3 SV=1	2	2	15.8	15.815	0	0	0	0	0	0
A0A2T7P109	A0A2T7P109	tr|A0A2T7P109|A0A2T7P109_POMCA CN hydrolase domain-containing protein OS=Pomacea canaliculata OX=400727 GN=C0Q70_12240 PE=4 SV=1	1	1	1.9	88.775	0	0	0	0	0	0
A0A2T7P122	A0A2T7P122	tr|A0A2T7P122|A0A2T7P122_POMCA Amyloid-beta A4 protein OS=Pomacea canaliculata OX=400727 GN=C0Q70_12272 PE=3 SV=1	7	7	13.8	59.71	0	0	0	77081	181440	152170
A0A2T7P134	A0A2T7P134	tr|A0A2T7P134|A0A2T7P134_POMCA C2 domain-containing protein OS=Pomacea canaliculata OX=400727 GN=C0Q70_12267 PE=4 SV=1	11	11	26.4	76.268	250670	240960	157740	98513	202730	175590
A0A2T7P155	A0A2T7P155	tr|A0A2T7P155|A0A2T7P155_POMCA Ig-like domain-containing protein OS=Pomacea canaliculata OX=400727 GN=C0Q70_12298 PE=4 SV=1	1	1	3.2	41.405	0	0	0	0	0	0
A0A2T7P1C7	A0A2T7P1C7	tr|A0A2T7P1C7|A0A2T7P1C7_POMCA AMP deaminase OS=Pomacea canaliculata OX=400727 GN=C0Q70_12378 PE=3 SV=1	16	16	25.8	90.558	5127.9	7351.2	19073	71980	55789	25104
A0A2T7P1G4;A0A2T7P1D6	A0A2T7P1G4;A0A2T7P1D6	tr|A0A2T7P1G4|A0A2T7P1G4_POMCA 40S ribosomal protein S19 OS=Pomacea canaliculata OX=400727 GN=C0Q70_12395 PE=3 SV=1;tr|A0A2T7P1D6|A0A2T7P1D6_POMCA 40S ribosomal protein S19 OS=Pomacea canaliculata OX=400727 GN=C0Q70_12388 PE=3 SV=1	5	5	29.4	18.959	250640	185550	349380	490580	465910	316930
A0A2T7P1F5	A0A2T7P1F5	tr|A0A2T7P1F5|A0A2T7P1F5_POMCA Ig-like domain-containing protein OS=Pomacea canaliculata OX=400727 GN=C0Q70_12399 PE=4 SV=1	2	2	12.3	27.862	0	0	0	0	0	0
A0A2T7P1H2	A0A2T7P1H2	tr|A0A2T7P1H2|A0A2T7P1H2_POMCA Secreted protein OS=Pomacea canaliculata OX=400727 GN=C0Q70_12432 PE=4 SV=1	1	1	3.9	30.406	0	0	0	0	0	0
A0A2T7P1H3	A0A2T7P1H3	tr|A0A2T7P1H3|A0A2T7P1H3_POMCA 26S proteasome non-ATPase regulatory subunit 9 OS=Pomacea canaliculata OX=400727 GN=C0Q70_12405 PE=3 SV=1	3	3	18.5	21.593	0	0	0	0	0	0
A0A2T7P1J2	A0A2T7P1J2	tr|A0A2T7P1J2|A0A2T7P1J2_POMCA Spike glycoprotein OS=Pomacea canaliculata OX=400727 GN=C0Q70_12436 PE=4 SV=1	1	1	7	33.553	0	0	0	0	0	0
A0A2T7P1K2	A0A2T7P1K2	tr|A0A2T7P1K2|A0A2T7P1K2_POMCA Zgc: OS=Pomacea canaliculata OX=400727 GN=C0Q70_12435 PE=4 SV=1	1	1	6.8	23.897	0	0	0	0	0	0
A0A2T7P1M1	A0A2T7P1M1	tr|A0A2T7P1M1|A0A2T7P1M1_POMCA USP domain-containing protein OS=Pomacea canaliculata OX=400727 GN=C0Q70_12475 PE=4 SV=1	1	1	1	124.03	0	0	0	0	0	0
A0A2T7P1M7	A0A2T7P1M7	tr|A0A2T7P1M7|A0A2T7P1M7_POMCA Calponin OS=Pomacea canaliculata OX=400727 GN=C0Q70_12483 PE=3 SV=1	26	26	85.1	48.333	2714800	3786800	2688200	4870400	3039600	3496500
A0A2T7P1P0	A0A2T7P1P0	tr|A0A2T7P1P0|A0A2T7P1P0_POMCA Hypoxia up-regulated protein 1 OS=Pomacea canaliculata OX=400727 GN=C0Q70_12482 PE=3 SV=1	1	1	1.1	125.68	0	0	0	0	0	0
A0A2T7P1Q0	A0A2T7P1Q0	tr|A0A2T7P1Q0|A0A2T7P1Q0_POMCA Zinc finger HIT domain-containing protein 2 OS=Pomacea canaliculata OX=400727 GN=C0Q70_12492 PE=4 SV=1	1	1	4.2	26.925	0	0	0	0	0	0
A0A2T7PIR5;A0A2T7P1S3	A0A2T7PIR5;A0A2T7P1S3	tr|A0A2T7PIR5|A0A2T7PIR5_POMCA Cytochrome P450 OS=Pomacea canaliculata OX=400727 GN=C0Q70_04568 PE=3 SV=1;tr|A0A2T7P1S3|A0A2T7P1S3_POMCA Cytochrome P450 OS=Pomacea canaliculata OX=400727 GN=C0Q70_12530 PE=3 SV=1	1	1	2.1	52.74	0	0	0	0	0	0
A0A2T7P1S4	A0A2T7P1S4	tr|A0A2T7P1S4|A0A2T7P1S4_POMCA BTB domain-containing protein OS=Pomacea canaliculata OX=400727 GN=C0Q70_12499 PE=4 SV=1	1	1	1.9	70.147	0	0	0	0	0	0
A0A2T7P1U0	A0A2T7P1U0	tr|A0A2T7P1U0|A0A2T7P1U0_POMCA KH_dom_type_1 domain-containing protein OS=Pomacea canaliculata OX=400727 GN=C0Q70_12555 PE=4 SV=1	2	2	8.2	37.396	0	0	0	0	0	0
A0A2T7P1V7;A0A2T7P1Y4	A0A2T7P1V7	tr|A0A2T7P1V7|A0A2T7P1V7_POMCA Carrier domain-containing protein OS=Pomacea canaliculata OX=400727 GN=C0Q70_12559 PE=4 SV=1	8	8	4.2	235.56	0	0	69940	0	0	0
A0A2T7P1Y1	A0A2T7P1Y1	tr|A0A2T7P1Y1|A0A2T7P1Y1_POMCA Ig-like domain-containing protein OS=Pomacea canaliculata OX=400727 GN=C0Q70_12590 PE=4 SV=1	1	1	4.2	36.492	0	0	0	0	0	0
A0A2T7P1Y6	A0A2T7P1Y6	tr|A0A2T7P1Y6|A0A2T7P1Y6_POMCA Ig-like domain-containing protein OS=Pomacea canaliculata OX=400727 GN=C0Q70_12589 PE=4 SV=1	7	7	27.7	36.373	1004700	495080	413420	141930	411140	216570
A0A2T7P1Z6	A0A2T7P1Z6	tr|A0A2T7P1Z6|A0A2T7P1Z6_POMCA Complement factor H-like OS=Pomacea canaliculata OX=400727 GN=C0Q70_12592 PE=4 SV=1	2	2	6	65.471	89196	106960	0	0	0	43836
A0A2T7P203	A0A2T7P203	tr|A0A2T7P203|A0A2T7P203_POMCA VWFA domain-containing protein OS=Pomacea canaliculata OX=400727 GN=C0Q70_12615 PE=4 SV=1	3	2	7	44.811	0	0	0	0	0	0
A0A2T7P204	A0A2T7P204	tr|A0A2T7P204|A0A2T7P204_POMCA VWFA domain-containing protein OS=Pomacea canaliculata OX=400727 GN=C0Q70_12617 PE=4 SV=1	10	10	19.6	79.87	0	0	0	29754	0	0
A0A2T7P207	A0A2T7P207	tr|A0A2T7P207|A0A2T7P207_POMCA VWFA domain-containing protein OS=Pomacea canaliculata OX=400727 GN=C0Q70_12616 PE=4 SV=1	3	2	4.3	84.996	0	0	0	0	0	0
A0A2T7P215	A0A2T7P215	tr|A0A2T7P215|A0A2T7P215_POMCA A2M domain-containing protein OS=Pomacea canaliculata OX=400727 GN=C0Q70_12591 PE=4 SV=1	3	3	11.3	36.182	131370	204820	0	0	43580	44605
A0A2T7P231	A0A2T7P231	tr|A0A2T7P231|A0A2T7P231_POMCA MACPF domain-containing protein OS=Pomacea canaliculata OX=400727 GN=C0Q70_12646 PE=4 SV=1	2	2	4.5	58.246	0	0	0	0	0	0
A0A2T7P239	A0A2T7P239	tr|A0A2T7P239|A0A2T7P239_POMCA Zinc finger protein ZPR1 OS=Pomacea canaliculata OX=400727 GN=C0Q70_12647 PE=3 SV=1	3	3	8.1	49.532	0	0	0	0	0	0
A0A2T7P260	A0A2T7P260	tr|A0A2T7P260|A0A2T7P260_POMCA 15-hydroxyprostaglandin dehydrogenase OS=Pomacea canaliculata OX=400727 GN=C0Q70_12659 PE=3 SV=1	14	14	49.8	33.849	852700	468490	1147900	975910	1424800	472350
A0A2T7P267	A0A2T7P267	tr|A0A2T7P267|A0A2T7P267_POMCA ATP synthase-coupling factor 6, mitochondrial OS=Pomacea canaliculata OX=400727 GN=C0Q70_12644 PE=3 SV=1	1	1	15	11.291	0	0	0	0	0	0
A0A2T7P294;A0A2T7P274;A0A2T7P281	A0A2T7P294;A0A2T7P274;A0A2T7P281	tr|A0A2T7P294|A0A2T7P294_POMCA Ig-like domain-containing protein OS=Pomacea canaliculata OX=400727 GN=C0Q70_12692 PE=4 SV=1;tr|A0A2T7P274|A0A2T7P274_POMCA Ig-like domain-containing protein OS=Pomacea canaliculata OX=400727 GN=C0Q70_12681 PE=4 SV=1;tr|A0A2T	1	1	6.5	35.452	0	0	0	0	0	0
A0A2T7P275	A0A2T7P275	tr|A0A2T7P275|A0A2T7P275_POMCA C-type lectin domain-containing protein OS=Pomacea canaliculata OX=400727 GN=C0Q70_12689 PE=4 SV=1	1	1	13.5	17.131	0	0	0	0	0	0
A0A2T7P280	A0A2T7P280	tr|A0A2T7P280|A0A2T7P280_POMCA MACPF domain-containing protein OS=Pomacea canaliculata OX=400727 GN=C0Q70_12697 PE=4 SV=1	7	4	8.4	97.131	1226500	1631600	409340	716930	1550100	1393200
A0A2T7P282;A0A2T7P291	A0A2T7P282;A0A2T7P291	tr|A0A2T7P282|A0A2T7P282_POMCA MACPF domain-containing protein OS=Pomacea canaliculata OX=400727 GN=C0Q70_12694 PE=4 SV=1;tr|A0A2T7P291|A0A2T7P291_POMCA Fibrinogen C-terminal domain-containing protein OS=Pomacea canaliculata OX=400727 GN=C0Q70_12704 PE=4 S	3	3	1.7	139.27	475060	1782200	396700	395890	837240	369140
A0A2T7P283	A0A2T7P283	tr|A0A2T7P283|A0A2T7P283_POMCA MACPF domain-containing protein OS=Pomacea canaliculata OX=400727 GN=C0Q70_12699 PE=4 SV=1	16	8	32.1	80.564	962220	3278700	951600	836490	1163600	1204700
A0A2T7P290	A0A2T7P290	tr|A0A2T7P290|A0A2T7P290_POMCA Apple domain-containing protein OS=Pomacea canaliculata OX=400727 GN=C0Q70_12698 PE=4 SV=1	8	3	27.8	37.742	2493300	1485200	1034700	2187000	1783900	2640800
A0A2T7P295	A0A2T7P295	tr|A0A2T7P295|A0A2T7P295_POMCA MACPF domain-containing protein OS=Pomacea canaliculata OX=400727 GN=C0Q70_12701 PE=4 SV=1	5	1	5.3	102.42	0	0	0	0	0	0
A0A2T7P296	A0A2T7P296	tr|A0A2T7P296|A0A2T7P296_POMCA Apple domain-containing protein OS=Pomacea canaliculata OX=400727 GN=C0Q70_12696 PE=4 SV=1	7	4	22	37.391	0	84679	0	86897	184860	0
A0A2T7P297	A0A2T7P297	tr|A0A2T7P297|A0A2T7P297_POMCA MACPF domain-containing protein OS=Pomacea canaliculata OX=400727 GN=C0Q70_12703 PE=4 SV=1	22	4	46	77.415	653260	47732	68750	212760	682920	744510
P0C8G6;A0A2T7P2A1	P0C8G6;A0A2T7P2A1	sp|P0C8G6|PV21_POMCA Perivitellin-2 67 kDa subunit OS=Pomacea canaliculata OX=400727 PE=1 SV=2;tr|A0A2T7P2A1|A0A2T7P2A1_POMCA MACPF domain-containing protein OS=Pomacea canaliculata OX=400727 GN=C0Q70_12714 PE=4 SV=1	2	2	5	62.517	0	0	0	0	0	0
A0A2T7P2A5	A0A2T7P2A5	tr|A0A2T7P2A5|A0A2T7P2A5_POMCA MACPF domain-containing protein OS=Pomacea canaliculata OX=400727 GN=C0Q70_12711 PE=4 SV=1	20	11	41.9	61.133	429260	951340	489040	5961.6	48484	51527
A0A2T7P2A7	A0A2T7P2A7	tr|A0A2T7P2A7|A0A2T7P2A7_POMCA MACPF domain-containing protein OS=Pomacea canaliculata OX=400727 GN=C0Q70_12713 PE=4 SV=1	14	5	28	62.085	118290	269530	229080	0	0	0
A0A2T7P2B4;A0A2T7P299	A0A2T7P2B4	tr|A0A2T7P2B4|A0A2T7P2B4_POMCA Methyltransf_FA domain-containing protein OS=Pomacea canaliculata OX=400727 GN=C0Q70_12712 PE=4 SV=1	3	3	15.6	30.784	0	0	0	0	0	0
A0A2T7P2C7	A0A2T7P2C7	tr|A0A2T7P2C7|A0A2T7P2C7_POMCA MACPF domain-containing protein OS=Pomacea canaliculata OX=400727 GN=C0Q70_12705 PE=4 SV=1	24	6	41.3	93.783	1884500	1172500	1021800	809400	2314100	2159400
A0A2T7P2E6;A0A2T7P2D7	A0A2T7P2E6;A0A2T7P2D7	tr|A0A2T7P2E6|A0A2T7P2E6_POMCA Sodium/potassium-transporting ATPase subunit alpha OS=Pomacea canaliculata OX=400727 GN=C0Q70_12761 PE=3 SV=1;tr|A0A2T7P2D7|A0A2T7P2D7_POMCA Sodium/potassium-transporting ATPase subunit alpha OS=Pomacea canaliculata OX=400727	4	3	6.5	107.35	0	0	0	0	16394	0
A0A2T7P2E7	A0A2T7P2E7	tr|A0A2T7P2E7|A0A2T7P2E7_POMCA Coatomer subunit delta OS=Pomacea canaliculata OX=400727 GN=C0Q70_12753 PE=3 SV=1	10	10	22.4	56.719	8244.8	10441	17835	48892	19499	24908
A0A2T7P2H1	A0A2T7P2H1	tr|A0A2T7P2H1|A0A2T7P2H1_POMCA BTB domain-containing protein OS=Pomacea canaliculata OX=400727 GN=C0Q70_12772 PE=4 SV=1	1	1	8.1	27.983	0	0	0	0	0	0
A0A2T7P2J3	A0A2T7P2J3	tr|A0A2T7P2J3|A0A2T7P2J3_POMCA N-acetyltransferase domain-containing protein OS=Pomacea canaliculata OX=400727 GN=C0Q70_12806 PE=4 SV=1	1	1	7.1	19.631	0	0	0	0	0	0
A0A2T7P2K5	A0A2T7P2K5	tr|A0A2T7P2K5|A0A2T7P2K5_POMCA H(+)-transporting two-sector ATPase OS=Pomacea canaliculata OX=400727 GN=C0Q70_12805 PE=3 SV=1	17	17	38.1	62.963	132090	167290	197440	204340	198640	164680
A0A2T7P2U0	A0A2T7P2U0	tr|A0A2T7P2U0|A0A2T7P2U0_POMCA Inhibitor_I29 domain-containing protein OS=Pomacea canaliculata OX=400727 GN=C0Q70_12906 PE=4 SV=1	1	1	10.7	12.135	0	0	0	0	0	0
A0A2T7P2X4;A0A2T7P2V2	A0A2T7P2X4	tr|A0A2T7P2X4|A0A2T7P2X4_POMCA Very low-density lipoprotein receptor-like OS=Pomacea canaliculata OX=400727 GN=C0Q70_12930 PE=4 SV=1	4	4	24.3	16.726	0	0	0	121510	0	0
A0A2T7P2X7	A0A2T7P2X7	tr|A0A2T7P2X7|A0A2T7P2X7_POMCA Peroxin-19 OS=Pomacea canaliculata OX=400727 GN=C0Q70_12951 PE=3 SV=1	2	2	12.5	34.439	0	0	0	0	0	0
A0A2T7P2Z4	A0A2T7P2Z4	tr|A0A2T7P2Z4|A0A2T7P2Z4_POMCA Ubiquitin-like domain-containing protein OS=Pomacea canaliculata OX=400727 GN=C0Q70_12950 PE=4 SV=1	2	2	5.3	67.642	0	0	0	0	0	0
A0A2T7P312;A0A2T7PQ04	A0A2T7P312;A0A2T7PQ04	tr|A0A2T7P312|A0A2T7P312_POMCA Ig-like domain-containing protein OS=Pomacea canaliculata OX=400727 GN=C0Q70_12969 PE=4 SV=1;tr|A0A2T7PQ04|A0A2T7PQ04_POMCA Ig-like domain-containing protein OS=Pomacea canaliculata OX=400727 GN=C0Q70_02465 PE=4 SV=1	6	6	11.1	74.272	0	29567	241360	0	0	0
A0A2T7P323	A0A2T7P323	tr|A0A2T7P323|A0A2T7P323_POMCA MACPF domain-containing protein OS=Pomacea canaliculata OX=400727 GN=C0Q70_12993 PE=4 SV=1	5	4	14.6	71.522	277370	0	0	118620	0	84831
A0A2T7P325	A0A2T7P325	tr|A0A2T7P325|A0A2T7P325_POMCA EF-hand domain-containing protein OS=Pomacea canaliculata OX=400727 GN=C0Q70_13007 PE=4 SV=1	2	2	8.1	15.054	0	0	0	0	0	0
A0A2T7P329	A0A2T7P329	tr|A0A2T7P329|A0A2T7P329_POMCA Fibrinogen C-terminal domain-containing protein OS=Pomacea canaliculata OX=400727 GN=C0Q70_12995 PE=4 SV=1	1	1	7	23.334	0	0	0	0	0	0
A0A2T7P333	A0A2T7P333	tr|A0A2T7P333|A0A2T7P333_POMCA Calmodulin OS=Pomacea canaliculata OX=400727 GN=C0Q70_13012 PE=4 SV=1	5	2	6.7	90.43	620890	2432000	2924100	30375	0	73040
A0A2T7P335;A0A2T7P315	A0A2T7P335	tr|A0A2T7P335|A0A2T7P335_POMCA MACPF domain-containing protein OS=Pomacea canaliculata OX=400727 GN=C0Q70_12994 PE=4 SV=1	12	9	27.9	66.668	284360	627630	325250	507990	260040	561230
A0A2T7P336	A0A2T7P336	tr|A0A2T7P336|A0A2T7P336_POMCA EF-hand domain-containing protein OS=Pomacea canaliculata OX=400727 GN=C0Q70_13020 PE=4 SV=1	4	3	11.8	57.221	0	1633000	1738600	0	0	0
A0A2T7P337	A0A2T7P337	tr|A0A2T7P337|A0A2T7P337_POMCA EF-hand domain-containing protein OS=Pomacea canaliculata OX=400727 GN=C0Q70_13017 PE=4 SV=1	4	2	43.1	17.113	585580	1825100	788400	0	0	0
A0A2T7P352	A0A2T7P352	tr|A0A2T7P352|A0A2T7P352_POMCA EF-hand domain-containing protein OS=Pomacea canaliculata OX=400727 GN=C0Q70_13011 PE=4 SV=1	1	1	3.2	43.315	0	0	0	0	0	0
A0A2T7P358	A0A2T7P358	tr|A0A2T7P358|A0A2T7P358_POMCA MACPF domain-containing protein OS=Pomacea canaliculata OX=400727 GN=C0Q70_12997 PE=4 SV=1	9	6	24.8	65.035	0	0	54101	73522	0	0
A0A2T7P382	A0A2T7P382	tr|A0A2T7P382|A0A2T7P382_POMCA Ras-like protein 2 OS=Pomacea canaliculata OX=400727 GN=C0Q70_10462 PE=4 SV=1	2	2	12.4	25.673	0	0	0	0	0	0
A0A2T7P387	A0A2T7P387	tr|A0A2T7P387|A0A2T7P387_POMCA Dystrophin OS=Pomacea canaliculata OX=400727 GN=C0Q70_10445 PE=4 SV=1	15	15	6.6	321.57	0	0	0	0	0	0
A0A2T7P395	A0A2T7P395	tr|A0A2T7P395|A0A2T7P395_POMCA C-type lectin domain-containing protein OS=Pomacea canaliculata OX=400727 GN=C0Q70_10472 PE=4 SV=1	1	1	4.7	61.683	0	0	0	0	0	0
A0A2T7P3A2	A0A2T7P3A2	tr|A0A2T7P3A2|A0A2T7P3A2_POMCA Coatomer subunit beta OS=Pomacea canaliculata OX=400727 GN=C0Q70_10463 PE=4 SV=1	9	9	14.1	106.59	0	21878	24571	93609	36011	52790
A0A2T7P3C1	A0A2T7P3C1	tr|A0A2T7P3C1|A0A2T7P3C1_POMCA ML domain-containing protein OS=Pomacea canaliculata OX=400727 GN=C0Q70_10468 PE=4 SV=1	2	2	13.7	20.413	0	0	0	0	0	0
A0A2T7P3C2	A0A2T7P3C2	tr|A0A2T7P3C2|A0A2T7P3C2_POMCA Arf-GAP domain-containing protein OS=Pomacea canaliculata OX=400727 GN=C0Q70_10499 PE=4 SV=1	1	1	1.8	60.432	0	0	0	0	0	0
A0A2T7P3E9	A0A2T7P3E9	tr|A0A2T7P3E9|A0A2T7P3E9_POMCA Rho GTPase-activating protein 1 OS=Pomacea canaliculata OX=400727 GN=C0Q70_10515 PE=4 SV=1	5	5	13.6	59.236	0	0	0	0	0	0
A0A2T7P3G1	A0A2T7P3G1	tr|A0A2T7P3G1|A0A2T7P3G1_POMCA C-type lectin domain-containing protein OS=Pomacea canaliculata OX=400727 GN=C0Q70_10540 PE=4 SV=1	2	2	18.4	16.389	0	0	0	0	153310	0
A0A2T7P3H8;A0A2T7P3L3	A0A2T7P3H8	tr|A0A2T7P3H8|A0A2T7P3H8_POMCA Fn3_like domain-containing protein OS=Pomacea canaliculata OX=400727 GN=C0Q70_10558 PE=4 SV=1	11	5	20.3	78.108	0	326400	0	682370	56989	0
A0A2T7P3I2	A0A2T7P3I2	tr|A0A2T7P3I2|A0A2T7P3I2_POMCA Malic enzyme OS=Pomacea canaliculata OX=400727 GN=C0Q70_10560 PE=3 SV=1	10	10	21.8	66.721	248240	238270	300280	187150	104230	244940
A0A2T7P3I8	A0A2T7P3I8	tr|A0A2T7P3I8|A0A2T7P3I8_POMCA Homogentisate 1,2-dioxygenase OS=Pomacea canaliculata OX=400727 GN=C0Q70_10569 PE=3 SV=1	5	5	9.2	86.959	0	0	0	0	0	0
A0A2T7P3J0	A0A2T7P3J0	tr|A0A2T7P3J0|A0A2T7P3J0_POMCA Fn3_like domain-containing protein OS=Pomacea canaliculata OX=400727 GN=C0Q70_10557 PE=4 SV=1	7	2	8.8	84.1	0	169360	0	226930	0	0
A0A2T7P3K2	A0A2T7P3K2	tr|A0A2T7P3K2|A0A2T7P3K2_POMCA Fn3_like domain-containing protein OS=Pomacea canaliculata OX=400727 GN=C0Q70_10564 PE=4 SV=1	3	0	4.9	80.181	0	0	0	0	0	0
A0A2T7P3K8	A0A2T7P3K8	tr|A0A2T7P3K8|A0A2T7P3K8_POMCA Ras-related protein Rab-39B OS=Pomacea canaliculata OX=400727 GN=C0Q70_10592 PE=4 SV=1	5	5	24.3	24.582	0	0	0	0	0	0
A0A2T7P3L1	A0A2T7P3L1	tr|A0A2T7P3L1|A0A2T7P3L1_POMCA H_lectin domain-containing protein OS=Pomacea canaliculata OX=400727 GN=C0Q70_10575 PE=4 SV=1	2	2	9.6	27.022	0	0	0	0	0	0
A0A2T7P3L5	A0A2T7P3L5	tr|A0A2T7P3L5|A0A2T7P3L5_POMCA Fibrinogen C-terminal domain-containing protein OS=Pomacea canaliculata OX=400727 GN=C0Q70_10578 PE=4 SV=1	5	5	27.5	29.004	0	0	0	0	0	0
A0A2T7P3M8	A0A2T7P3M8	tr|A0A2T7P3M8|A0A2T7P3M8_POMCA ENTH domain-containing protein OS=Pomacea canaliculata OX=400727 GN=C0Q70_10600 PE=3 SV=1	4	4	7.1	69.856	0	0	0	0	0	0
A0A2T7P3P0	A0A2T7P3P0	tr|A0A2T7P3P0|A0A2T7P3P0_POMCA 3-oxoacyl-[acyl-carrier-protein] reductase FabG OS=Pomacea canaliculata OX=400727 GN=C0Q70_10611 PE=4 SV=1	7	7	25.9	42.143	0	20957	0	0	0	0
A0A2T7P3Q2	A0A2T7P3Q2	tr|A0A2T7P3Q2|A0A2T7P3Q2_POMCA T-complex protein 1 subunit theta OS=Pomacea canaliculata OX=400727 GN=C0Q70_10636 PE=3 SV=1	22	22	46.4	58.835	33371	31859	62069	125680	128110	92101
A0A2T7P3Q5	A0A2T7P3Q5	tr|A0A2T7P3Q5|A0A2T7P3Q5_POMCA protein-synthesizing GTPase OS=Pomacea canaliculata OX=400727 GN=C0Q70_10630 PE=4 SV=1	4	4	11.7	51.198	0	0	14390	22487	34581	31612
A0A2T7P3R0	A0A2T7P3R0	tr|A0A2T7P3R0|A0A2T7P3R0_POMCA Uncharacterized protein OS=Pomacea canaliculata OX=400727 GN=C0Q70_10627 PE=4 SV=1	4	4	30.2	19.525	0	0	0	0	0	0
A0A2T7P3T6	A0A2T7P3T6	tr|A0A2T7P3T6|A0A2T7P3T6_POMCA Secreted protein OS=Pomacea canaliculata OX=400727 GN=C0Q70_10668 PE=4 SV=1	1	1	12	10.97	0	0	0	0	0	0
A0A2T7P3T9	A0A2T7P3T9	tr|A0A2T7P3T9|A0A2T7P3T9_POMCA WD repeat and coiled-coil-containing protein OS=Pomacea canaliculata OX=400727 GN=C0Q70_10673 PE=3 SV=1	1	1	1.2	120.26	902760	437130	727930	0	294670	136450
A0A2T7P3U6	A0A2T7P3U6	tr|A0A2T7P3U6|A0A2T7P3U6_POMCA SASA domain-containing protein OS=Pomacea canaliculata OX=400727 GN=C0Q70_10678 PE=4 SV=1	3	3	7.3	58.698	0	0	84607	0	47115	29479
A0A2T7P3U7	A0A2T7P3U7	tr|A0A2T7P3U7|A0A2T7P3U7_POMCA Ixodes 10 kDa peptide protein OS=Pomacea canaliculata OX=400727 GN=C0Q70_10670 PE=4 SV=1	1	1	14.8	11.851	0	0	0	0	0	0
A0A2T7P3U8	A0A2T7P3U8	tr|A0A2T7P3U8|A0A2T7P3U8_POMCA Superoxide dismutase OS=Pomacea canaliculata OX=400727 GN=C0Q70_10662 PE=4 SV=1	2	2	8	46.441	0	0	0	0	0	0
A0A2T7P3V0	A0A2T7P3V0	tr|A0A2T7P3V0|A0A2T7P3V0_POMCA Secreted protein OS=Pomacea canaliculata OX=400727 GN=C0Q70_10667 PE=4 SV=1	1	1	11.4	35.554	0	0	0	0	0	0
A0A2T7P3V6	A0A2T7P3V6	tr|A0A2T7P3V6|A0A2T7P3V6_POMCA DNA-(apurinic or apyrimidinic site) endonuclease OS=Pomacea canaliculata OX=400727 GN=C0Q70_10689 PE=3 SV=1	2	2	8.5	42.968	0	0	0	0	0	0
A0A2T7P3V9	A0A2T7P3V9	tr|A0A2T7P3V9|A0A2T7P3V9_POMCA Apoptotic chromatin condensation inducer in the nucleus OS=Pomacea canaliculata OX=400727 GN=C0Q70_10694 PE=4 SV=1	2	2	18.9	17.94	0	0	0	0	0	0
A0A2T7P3W0	A0A2T7P3W0	tr|A0A2T7P3W0|A0A2T7P3W0_POMCA GST C-terminal domain-containing protein OS=Pomacea canaliculata OX=400727 GN=C0Q70_10679 PE=4 SV=1	9	9	41.8	37.775	98649	71625	117790	53738	64589	104030
A0A2T7P3W3	A0A2T7P3W3	tr|A0A2T7P3W3|A0A2T7P3W3_POMCA Heterogeneous nuclear ribonucleoprotein Q OS=Pomacea canaliculata OX=400727 GN=C0Q70_10681 PE=4 SV=1	10	10	22.6	59.914	17523	28967	66705	68085	53867	62620
A0A2T7P3X8	A0A2T7P3X8	tr|A0A2T7P3X8|A0A2T7P3X8_POMCA Glutaredoxin domain-containing protein OS=Pomacea canaliculata OX=400727 GN=C0Q70_10693 PE=3 SV=1	5	5	17.5	44.484	0	0	0	0	0	0
A0A2T7P3Z5	A0A2T7P3Z5	tr|A0A2T7P3Z5|A0A2T7P3Z5_POMCA WD_REPEATS_REGION domain-containing protein OS=Pomacea canaliculata OX=400727 GN=C0Q70_10714 PE=4 SV=1	6	6	28.3	31.781	0	30091	21706	0	12813	13556
A0A2T7P3Z9	A0A2T7P3Z9	tr|A0A2T7P3Z9|A0A2T7P3Z9_POMCA Thioredoxin domain-containing protein OS=Pomacea canaliculata OX=400727 GN=C0Q70_10721 PE=4 SV=1	4	4	18.4	28.518	0	0	0	28940	65205	50640
A0A2T7P404	A0A2T7P404	tr|A0A2T7P404|A0A2T7P404_POMCA DUF4139 domain-containing protein OS=Pomacea canaliculata OX=400727 GN=C0Q70_10717 PE=4 SV=1	8	8	17.7	63.889	0	13137	25181	11034	11090	13948
A0A2T7P407	A0A2T7P407	tr|A0A2T7P407|A0A2T7P407_POMCA VWFD domain-containing protein OS=Pomacea canaliculata OX=400727 GN=C0Q70_10734 PE=4 SV=1	3	3	7.9	43.838	0	0	0	240270	170260	187960
A0A2T7P412	A0A2T7P412	tr|A0A2T7P412|A0A2T7P412_POMCA SASA domain-containing protein OS=Pomacea canaliculata OX=400727 GN=C0Q70_10752 PE=4 SV=1	9	3	22.4	55.074	0	0	0	181730	0	0
A0A2T7P415	A0A2T7P415	tr|A0A2T7P415|A0A2T7P415_POMCA E3 ubiquitin-protein ligase TRIM71-like OS=Pomacea canaliculata OX=400727 GN=C0Q70_10744 PE=4 SV=1	10	10	17.9	86.211	14428	27533	46689	58617	31319	36649
A0A2T7P430	A0A2T7P430	tr|A0A2T7P430|A0A2T7P430_POMCA SASA domain-containing protein OS=Pomacea canaliculata OX=400727 GN=C0Q70_10768 PE=4 SV=1	1	1	2.1	51.549	0	0	0	0	0	0
A0A2T7P447	A0A2T7P447	tr|A0A2T7P447|A0A2T7P447_POMCA SASA domain-containing protein OS=Pomacea canaliculata OX=400727 GN=C0Q70_10767 PE=4 SV=1	5	4	11.9	51.152	0	85580	0	57677	0	0
A0A2T7P448;A0A2T7P4G8;A0A2T7P436	A0A2T7P448	tr|A0A2T7P448|A0A2T7P448_POMCA SASA domain-containing protein OS=Pomacea canaliculata OX=400727 GN=C0Q70_10766 PE=4 SV=1	10	5	26.6	50.601	0	70297	0	146780	0	0
A0A2T7P454	A0A2T7P454	tr|A0A2T7P454|A0A2T7P454_POMCA SASA domain-containing protein OS=Pomacea canaliculata OX=400727 GN=C0Q70_10769 PE=4 SV=1	4	4	7	56.331	0	137420	0	0	0	0
A0A2T7P473	A0A2T7P473	tr|A0A2T7P473|A0A2T7P473_POMCA Sestrin-1 OS=Pomacea canaliculata OX=400727 GN=C0Q70_10812 PE=3 SV=1	9	9	21.5	59.502	20592	44629	25383	42825	38003	21059
A0A2T7P488	A0A2T7P488	tr|A0A2T7P488|A0A2T7P488_POMCA Vta1 domain-containing protein OS=Pomacea canaliculata OX=400727 GN=C0Q70_10807 PE=4 SV=1	2	2	7.2	34.217	0	0	0	0	0	0
A0A2T7P492	A0A2T7P492	tr|A0A2T7P492|A0A2T7P492_POMCA Allograft inflammatory factor 1-like OS=Pomacea canaliculata OX=400727 GN=C0Q70_10831 PE=4 SV=1	4	4	28.8	20.088	0	132160	162330	0	27173	33211
A0A2T7P497	A0A2T7P497	tr|A0A2T7P497|A0A2T7P497_POMCA Transgelin OS=Pomacea canaliculata OX=400727 GN=C0Q70_10818 PE=3 SV=1	7	7	45.1	19.637	276530	253080	252920	347840	430140	370900
A0A2T7P4D1	A0A2T7P4D1	tr|A0A2T7P4D1|A0A2T7P4D1_POMCA CUE domain-containing protein OS=Pomacea canaliculata OX=400727 GN=C0Q70_10857 PE=3 SV=1	4	4	15.6	30.496	0	0	101420	45827	0	63259
A0A2T7P4F8;A0A2T7P4F4	A0A2T7P4F8	tr|A0A2T7P4F8|A0A2T7P4F8_POMCA VOC domain-containing protein OS=Pomacea canaliculata OX=400727 GN=C0Q70_10889 PE=4 SV=1	7	7	17.6	57.398	0	0	0	0	0	0
A0A2T7P4G0	A0A2T7P4G0	tr|A0A2T7P4G0|A0A2T7P4G0_POMCA Thiolase_N domain-containing protein OS=Pomacea canaliculata OX=400727 GN=C0Q70_10902 PE=4 SV=1	2	2	20	10.851	0	26469	40137	27635	0	37560
A0A2T7P4G3	A0A2T7P4G3	tr|A0A2T7P4G3|A0A2T7P4G3_POMCA Unconventional myosin-VI OS=Pomacea canaliculata OX=400727 GN=C0Q70_10904 PE=3 SV=1	14	14	14.6	143.27	0	38853	71372	50402	0	55924
A0A2T7P4H1	A0A2T7P4H1	tr|A0A2T7P4H1|A0A2T7P4H1_POMCA V-type proton ATPase subunit E OS=Pomacea canaliculata OX=400727 GN=C0Q70_10912 PE=3 SV=1	5	5	20.4	25.645	0	46029	61414	92444	75927	57326
A0A2T7P4H2;A0A2T7P3R8	A0A2T7P4H2	tr|A0A2T7P4H2|A0A2T7P4H2_POMCA GST N-terminal domain-containing protein OS=Pomacea canaliculata OX=400727 GN=C0Q70_10898 PE=4 SV=1	12	12	39.7	34.269	332040	342110	462930	628660	579390	487950
A0A2T7P4I6	A0A2T7P4I6	tr|A0A2T7P4I6|A0A2T7P4I6_POMCA Acetyl-CoA acetyltransferase, cytosolic OS=Pomacea canaliculata OX=400727 GN=C0Q70_10903 PE=3 SV=1	5	5	25.5	28.909	0	28349	24704	16732	12578	24485
A0A2T7P4L5	A0A2T7P4L5	tr|A0A2T7P4L5|A0A2T7P4L5_POMCA Calponin-homology (CH) domain-containing protein OS=Pomacea canaliculata OX=400727 GN=C0Q70_10949 PE=3 SV=1	6	6	31.1	28.9	0	20962	0	30100	20221	11489
A0A2T7P4L6	A0A2T7P4L6	tr|A0A2T7P4L6|A0A2T7P4L6_POMCA 60S ribosomal protein L13a OS=Pomacea canaliculata OX=400727 GN=C0Q70_10954 PE=3 SV=1	5	5	20.1	16.149	37102	0	56356	100460	118370	87251
A0A2T7P4N3	A0A2T7P4N3	tr|A0A2T7P4N3|A0A2T7P4N3_POMCA Translocator protein OS=Pomacea canaliculata OX=400727 GN=C0Q70_10950 PE=3 SV=1	1	1	12.3	17.993	0	0	0	0	0	0
A0A2T7P4N7	A0A2T7P4N7	tr|A0A2T7P4N7|A0A2T7P4N7_POMCA CW-type domain-containing protein OS=Pomacea canaliculata OX=400727 GN=C0Q70_10958 PE=4 SV=1	1	1	0.8	164.13	0	0	0	0	0	0
A0A2T7P4R3	A0A2T7P4R3	tr|A0A2T7P4R3|A0A2T7P4R3_POMCA FERM domain-containing protein OS=Pomacea canaliculata OX=400727 GN=C0Q70_10988 PE=4 SV=1	25	25	38.6	69.829	202840	279480	275390	152600	235200	185270
A0A2T7P4R9	A0A2T7P4R9	tr|A0A2T7P4R9|A0A2T7P4R9_POMCA Galectin OS=Pomacea canaliculata OX=400727 GN=C0Q70_11012 PE=4 SV=1	4	4	40.1	17.515	0	0	0	0	0	0
A0A2T7P4S1;A0A2T7P4V6	A0A2T7P4S1	tr|A0A2T7P4S1|A0A2T7P4S1_POMCA Ferritin OS=Pomacea canaliculata OX=400727 GN=C0Q70_11011 PE=3 SV=1	5	4	34.9	19.649	70488	76422	131480	18038	30582	74050
A0A2T7P4T0	A0A2T7P4T0	tr|A0A2T7P4T0|A0A2T7P4T0_POMCA PKS_ER domain-containing protein OS=Pomacea canaliculata OX=400727 GN=C0Q70_11008 PE=4 SV=1	1	1	2.5	62.97	0	0	0	0	0	0
A0A2T7P4T1;A0A2T7P4Q1	A0A2T7P4T1;A0A2T7P4Q1	tr|A0A2T7P4T1|A0A2T7P4T1_POMCA Fn3_like domain-containing protein OS=Pomacea canaliculata OX=400727 GN=C0Q70_11007 PE=4 SV=1;tr|A0A2T7P4Q1|A0A2T7P4Q1_POMCA Fn3_like domain-containing protein OS=Pomacea canaliculata OX=400727 GN=C0Q70_10978 PE=4 SV=1	2	1	2.8	155.42	0	0	0	0	0	0
A0A2T7P4U5	A0A2T7P4U5	tr|A0A2T7P4U5|A0A2T7P4U5_POMCA Lambda-crystallin homolog OS=Pomacea canaliculata OX=400727 GN=C0Q70_11032 PE=3 SV=1	2	2	9.6	35.04	0	0	0	0	10774	0
A0A2T7P4U8	A0A2T7P4U8	tr|A0A2T7P4U8|A0A2T7P4U8_POMCA Ribosomal protein S6 kinase OS=Pomacea canaliculata OX=400727 GN=C0Q70_11028 PE=3 SV=1	22	22	38.7	82.225	56157	85000	84678	134260	93147	81524
A0A2T7P4V4	A0A2T7P4V4	tr|A0A2T7P4V4|A0A2T7P4V4_POMCA Thymidine phosphorylase OS=Pomacea canaliculata OX=400727 GN=C0Q70_11029 PE=4 SV=1	2	2	9.3	27.44	0	0	0	0	0	0
A0A2T7P4V7	A0A2T7P4V7	tr|A0A2T7P4V7|A0A2T7P4V7_POMCA C-type lectin domain-containing protein OS=Pomacea canaliculata OX=400727 GN=C0Q70_11039 PE=4 SV=1	13	13	31.1	55.541	379290	332700	154330	98353	64441	96555
A0A2T7P4X3	A0A2T7P4X3	tr|A0A2T7P4X3|A0A2T7P4X3_POMCA Lambda-crystallin homolog OS=Pomacea canaliculata OX=400727 GN=C0Q70_11031 PE=3 SV=1	1	1	5	30.531	0	0	0	0	0	0
A0A2T7P4Y9	A0A2T7P4Y9	tr|A0A2T7P4Y9|A0A2T7P4Y9_POMCA Proteasome subunit alpha type-1 OS=Pomacea canaliculata OX=400727 GN=C0Q70_11083 PE=3 SV=1	9	9	11.4	108.38	43411	60353	91553	60057	64858	91177
A0A2T7P4Z6	A0A2T7P4Z6	tr|A0A2T7P4Z6|A0A2T7P4Z6_POMCA Trafficking protein particle complex subunit OS=Pomacea canaliculata OX=400727 GN=C0Q70_11090 PE=3 SV=1	1	1	6.7	16.979	0	0	0	0	0	0
A0A2T7P4Z7	A0A2T7P4Z7	tr|A0A2T7P4Z7|A0A2T7P4Z7_POMCA SH3 domain-containing protein OS=Pomacea canaliculata OX=400727 GN=C0Q70_11085 PE=4 SV=1	11	11	20.2	58.225	0	44822	61119	109700	65907	51120
A0A2T7P4Z9	A0A2T7P4Z9	tr|A0A2T7P4Z9|A0A2T7P4Z9_POMCA glutamate synthase (NADH) OS=Pomacea canaliculata OX=400727 GN=C0Q70_11061 PE=3 SV=1	56	56	35.7	241.24	118520	96489	123670	136630	202170	216720
A0A2T7P515	A0A2T7P515	tr|A0A2T7P515|A0A2T7P515_POMCA GS catalytic domain-containing protein OS=Pomacea canaliculata OX=400727 GN=C0Q70_11102 PE=3 SV=1	1	1	3	41.087	0	0	0	0	0	0
A0A2T7P521	A0A2T7P521	tr|A0A2T7P521|A0A2T7P521_POMCA phenylalanine 4-monooxygenase OS=Pomacea canaliculata OX=400727 GN=C0Q70_11084 PE=3 SV=1	7	7	19.8	52.542	0	0	0	0	0	0
A0A2T7P524	A0A2T7P524	tr|A0A2T7P524|A0A2T7P524_POMCA EF-hand domain-containing protein OS=Pomacea canaliculata OX=400727 GN=C0Q70_11081 PE=4 SV=1	1	1	1.6	72.064	0	0	0	0	0	0
A0A2T7P548	A0A2T7P548	tr|A0A2T7P548|A0A2T7P548_POMCA RalBP1-associated Eps domain-containing protein 2 OS=Pomacea canaliculata OX=400727 GN=C0Q70_11135 PE=4 SV=1	1	1	1.7	76.168	0	0	0	0	0	0
A0A2T7P556	A0A2T7P556	tr|A0A2T7P556|A0A2T7P556_POMCA Temptin OS=Pomacea canaliculata OX=400727 GN=C0Q70_11154 PE=4 SV=1	3	3	17.5	27.805	0	0	0	0	0	0
A0A2T7P568	A0A2T7P568	tr|A0A2T7P568|A0A2T7P568_POMCA VWFC domain-containing protein OS=Pomacea canaliculata OX=400727 GN=C0Q70_11131 PE=4 SV=1	21	21	11	258.89	71663	228630	187070	146820	113380	147500
A0A2T7P5B9	A0A2T7P5B9	tr|A0A2T7P5B9|A0A2T7P5B9_POMCA Uncharacterized protein OS=Pomacea canaliculata OX=400727 GN=C0Q70_11212 PE=4 SV=1	3	3	11.1	33.163	0	125740	0	0	0	0
A0A2T7P5D8	A0A2T7P5D8	tr|A0A2T7P5D8|A0A2T7P5D8_POMCA GPS domain-containing protein OS=Pomacea canaliculata OX=400727 GN=C0Q70_11211 PE=4 SV=1	10	10	26.6	56.22	0	106320	0	43633	0	0
A0A2T7P5E9	A0A2T7P5E9	tr|A0A2T7P5E9|A0A2T7P5E9_POMCA TRASH domain-containing protein OS=Pomacea canaliculata OX=400727 GN=C0Q70_11234 PE=3 SV=1	2	2	14.6	17.483	0	0	0	0	335590	181130
A0A2T7P5F6	A0A2T7P5F6	tr|A0A2T7P5F6|A0A2T7P5F6_POMCA protein-tyrosine-phosphatase OS=Pomacea canaliculata OX=400727 GN=C0Q70_11248 PE=4 SV=1	1	1	5.6	24.727	0	0	0	0	0	0
A0A2T7P5G5	A0A2T7P5G5	tr|A0A2T7P5G5|A0A2T7P5G5_POMCA Biogenesis of lysosome-related organelles complex 1 subunit 3 OS=Pomacea canaliculata OX=400727 GN=C0Q70_11240 PE=3 SV=1	2	2	7.3	30.651	0	0	0	0	0	0
A0A2T7P5H0	A0A2T7P5H0	tr|A0A2T7P5H0|A0A2T7P5H0_POMCA Staphylococcal nuclease domain-containing protein 1 OS=Pomacea canaliculata OX=400727 GN=C0Q70_11263 PE=4 SV=1	6	6	10.8	72.751	0	0	0	21859	32893	0
A0A2T7P5H2	A0A2T7P5H2	tr|A0A2T7P5H2|A0A2T7P5H2_POMCA CULLIN_2 domain-containing protein OS=Pomacea canaliculata OX=400727 GN=C0Q70_11254 PE=3 SV=1	7	7	10.9	85.276	0	0	0	23340	26417	22736
A0A2T7P5H5	A0A2T7P5H5	tr|A0A2T7P5H5|A0A2T7P5H5_POMCA Prefoldin subunit 3 OS=Pomacea canaliculata OX=400727 GN=C0Q70_11255 PE=3 SV=1	6	6	38.6	18.443	29220	18265	36076	0	28982	25681
A0A2T7P5J1	A0A2T7P5J1	tr|A0A2T7P5J1|A0A2T7P5J1_POMCA Ras-related protein Rab-21 OS=Pomacea canaliculata OX=400727 GN=C0Q70_11257 PE=3 SV=1	1	1	6.7	23.194	0	0	0	0	0	0
A0A2T7P5K4	A0A2T7P5K4	tr|A0A2T7P5K4|A0A2T7P5K4_POMCA Catalase OS=Pomacea canaliculata OX=400727 GN=C0Q70_11282 PE=3 SV=1	14	3	36.1	59.646	0	0	61312	0	90000	95901
A0A2T7P5K5	A0A2T7P5K5	tr|A0A2T7P5K5|A0A2T7P5K5_POMCA PB1 domain-containing protein OS=Pomacea canaliculata OX=400727 GN=C0Q70_11280 PE=4 SV=1	1	1	2.9	37.249	0	0	0	0	0	0
A0A2T7P5M1	A0A2T7P5M1	tr|A0A2T7P5M1|A0A2T7P5M1_POMCA Catalase OS=Pomacea canaliculata OX=400727 GN=C0Q70_11313 PE=3 SV=1	15	4	38.7	59.152	147740	73985	163230	94788	412350	333220
A0A2T7P5N6	A0A2T7P5N6	tr|A0A2T7P5N6|A0A2T7P5N6_POMCA C1q domain-containing protein OS=Pomacea canaliculata OX=400727 GN=C0Q70_11324 PE=4 SV=1	1	1	0.8	149.46	0	0	0	0	0	0
A0A2T7P5P1	A0A2T7P5P1	tr|A0A2T7P5P1|A0A2T7P5P1_POMCA Transaldolase OS=Pomacea canaliculata OX=400727 GN=C0Q70_11347 PE=3 SV=1	9	9	30	33.828	336410	203030	495600	91849	236600	222470
A0A2T7P5Q9	A0A2T7P5Q9	tr|A0A2T7P5Q9|A0A2T7P5Q9_POMCA DUF1738 domain-containing protein OS=Pomacea canaliculata OX=400727 GN=C0Q70_11330 PE=4 SV=1	1	1	5.1	26.373	0	0	0	0	0	0
A0A2T7P5R5	A0A2T7P5R5	tr|A0A2T7P5R5|A0A2T7P5R5_POMCA Arginine kinase OS=Pomacea canaliculata OX=400727 GN=C0Q70_11360 PE=3 SV=1	44	29	89.5	39.438	18545000	9570000	10496000	14773000	18536000	18686000
A0A2T7P5S4	A0A2T7P5S4	tr|A0A2T7P5S4|A0A2T7P5S4_POMCA T-complex protein 11-like protein 1 OS=Pomacea canaliculata OX=400727 GN=C0Q70_11370 PE=3 SV=1	15	15	42.2	60.068	60149	42885	64182	38281	68958	76146
A0A2T7P5U1	A0A2T7P5U1	tr|A0A2T7P5U1|A0A2T7P5U1_POMCA Arginine kinase OS=Pomacea canaliculata OX=400727 GN=C0Q70_11361 PE=3 SV=1	47	32	38.5	158.09	15335000	10835000	11211000	13521000	13089000	13947000
A0A2T7P5U5	A0A2T7P5U5	tr|A0A2T7P5U5|A0A2T7P5U5_POMCA Galectin OS=Pomacea canaliculata OX=400727 GN=C0Q70_11390 PE=4 SV=1	6	6	21	26.896	194130	531270	1293300	20138	91120	96898
A0A2T7P5U8	A0A2T7P5U8	tr|A0A2T7P5U8|A0A2T7P5U8_POMCA Cystatin domain-containing protein OS=Pomacea canaliculata OX=400727 GN=C0Q70_11394 PE=3 SV=1	3	3	39	11.92	198380	35890	448910	225470	254640	161260
A0A2T7P5W8	A0A2T7P5W8	tr|A0A2T7P5W8|A0A2T7P5W8_POMCA Apolipoprotein L3 OS=Pomacea canaliculata OX=400727 GN=C0Q70_11391 PE=3 SV=1	4	4	9.2	49.705	472880	981550	500720	0	362750	611380
A0A2T7P5X5	A0A2T7P5X5	tr|A0A2T7P5X5|A0A2T7P5X5_POMCA Cystatin domain-containing protein OS=Pomacea canaliculata OX=400727 GN=C0Q70_11388 PE=3 SV=1	4	4	56.4	11.154	82215	756030	710340	390490	429370	699720
A0A2T7P5X8	A0A2T7P5X8	tr|A0A2T7P5X8|A0A2T7P5X8_POMCA Transgelin OS=Pomacea canaliculata OX=400727 GN=C0Q70_11406 PE=3 SV=1	7	7	30.7	28.578	226910	226490	287750	506720	327490	365880
A0A2T7P5X9	A0A2T7P5X9	tr|A0A2T7P5X9|A0A2T7P5X9_POMCA IST1 homolog OS=Pomacea canaliculata OX=400727 GN=C0Q70_11413 PE=3 SV=1	2	2	4.8	38.822	0	0	0	0	0	0
A0A2T7P5Z3	A0A2T7P5Z3	tr|A0A2T7P5Z3|A0A2T7P5Z3_POMCA IBB domain-containing protein OS=Pomacea canaliculata OX=400727 GN=C0Q70_11434 PE=3 SV=1	6	6	9.5	94.892	13279	0	0	0	23781	17440
A0A2T7P5Z6	A0A2T7P5Z6	tr|A0A2T7P5Z6|A0A2T7P5Z6_POMCA Importin N-terminal domain-containing protein OS=Pomacea canaliculata OX=400727 GN=C0Q70_11421 PE=4 SV=1	6	6	8.3	104.73	0	0	14075	11792	21213	14176
A0A2T7P5Z8	A0A2T7P5Z8	tr|A0A2T7P5Z8|A0A2T7P5Z8_POMCA VWFA domain-containing protein OS=Pomacea canaliculata OX=400727 GN=C0Q70_11435 PE=4 SV=1	13	13	26.1	89.428	0	0	0	49313	45883	28963
A0A2T7P603	A0A2T7P603	tr|A0A2T7P603|A0A2T7P603_POMCA Paraspeckle component 1 OS=Pomacea canaliculata OX=400727 GN=C0Q70_11457 PE=4 SV=1	1	1	1.3	69.845	0	0	0	0	0	0
A0A2T7P650	A0A2T7P650	tr|A0A2T7P650|A0A2T7P650_POMCA Proteasome assembly chaperone 1 OS=Pomacea canaliculata OX=400727 GN=C0Q70_11507 PE=3 SV=1	1	1	6.1	29.233	0	0	0	0	0	0
A0A2T7P658	A0A2T7P658	tr|A0A2T7P658|A0A2T7P658_POMCA LIM domain protein OS=Pomacea canaliculata OX=400727 GN=C0Q70_11494 PE=4 SV=1	24	24	42.9	63.455	807150	450430	620140	2278200	836520	826650
A0A2T7P663	A0A2T7P663	tr|A0A2T7P663|A0A2T7P663_POMCA Alpha-taxilin OS=Pomacea canaliculata OX=400727 GN=C0Q70_11503 PE=3 SV=1	1	1	2.3	75.058	0	0	0	0	0	0
A0A2T7P680	A0A2T7P680	tr|A0A2T7P680|A0A2T7P680_POMCA T-complex protein 1 subunit beta OS=Pomacea canaliculata OX=400727 GN=C0Q70_11498 PE=3 SV=1	12	12	31.9	56.805	36450	46587	49841	93969	87550	73767
A0A2T7P681	A0A2T7P681	tr|A0A2T7P681|A0A2T7P681_POMCA Nuclear migration protein nudC OS=Pomacea canaliculata OX=400727 GN=C0Q70_11538 PE=3 SV=1	14	14	41.7	38.939	28315	46083	44983	93304	81155	62448
A0A2T7P6B7	A0A2T7P6B7	tr|A0A2T7P6B7|A0A2T7P6B7_POMCA Lipocln_cytosolic_FA-bd_dom domain-containing protein OS=Pomacea canaliculata OX=400727 GN=C0Q70_11564 PE=3 SV=1	2	2	14.6	22.438	171340	0	104160	217430	140230	160270
A0A2T7P6D6	A0A2T7P6D6	tr|A0A2T7P6D6|A0A2T7P6D6_POMCA Ricin B-type lectin domain-containing protein OS=Pomacea canaliculata OX=400727 GN=C0Q70_11591 PE=4 SV=1	17	17	36.4	64.506	0	310190	3935.7	160490	54845	6831.7
A0A2T7P6D8	A0A2T7P6D8	tr|A0A2T7P6D8|A0A2T7P6D8_POMCA SH3 domain-containing protein OS=Pomacea canaliculata OX=400727 GN=C0Q70_11584 PE=4 SV=1	2	2	6.9	36.439	0	0	0	0	0	0
A0A2T7P6G2	A0A2T7P6G2	tr|A0A2T7P6G2|A0A2T7P6G2_POMCA SASA domain-containing protein OS=Pomacea canaliculata OX=400727 GN=C0Q70_11612 PE=4 SV=1	9	7	31.9	50.72	0	0	0	0	0	0
A0A2T7P6G6	A0A2T7P6G6	tr|A0A2T7P6G6|A0A2T7P6G6_POMCA SASA domain-containing protein OS=Pomacea canaliculata OX=400727 GN=C0Q70_11614 PE=4 SV=1	5	2	21	50.442	0	0	0	0	0	0
A0A2T7P6G7	A0A2T7P6G7	tr|A0A2T7P6G7|A0A2T7P6G7_POMCA SASA domain-containing protein OS=Pomacea canaliculata OX=400727 GN=C0Q70_11615 PE=4 SV=1	5	1	22.7	50.764	0	0	0	0	0	0
A0A2T7P6G8	A0A2T7P6G8	tr|A0A2T7P6G8|A0A2T7P6G8_POMCA SASA domain-containing protein OS=Pomacea canaliculata OX=400727 GN=C0Q70_11617 PE=4 SV=1	4	2	14.5	57.983	0	0	0	0	0	0
A0A2T7P6H0	A0A2T7P6H0	tr|A0A2T7P6H0|A0A2T7P6H0_POMCA Lipocalin OS=Pomacea canaliculata OX=400727 GN=C0Q70_11583 PE=4 SV=1	12	12	19	67.839	801230	1059900	840270	887060	1002000	2093700
A0A2T7P6I2	A0A2T7P6I2	tr|A0A2T7P6I2|A0A2T7P6I2_POMCA SASA domain-containing protein OS=Pomacea canaliculata OX=400727 GN=C0Q70_11616 PE=4 SV=1	5	2	21.4	50.688	0	0	0	0	0	0
A0A2T7P6I8	A0A2T7P6I8	tr|A0A2T7P6I8|A0A2T7P6I8_POMCA Hsp90 chaperone protein kinase-targeting subunit OS=Pomacea canaliculata OX=400727 GN=C0Q70_11637 PE=3 SV=1	7	7	29.7	41.851	62183	55074	65456	94673	72230	70648
A0A2T7P6J3	A0A2T7P6J3	tr|A0A2T7P6J3|A0A2T7P6J3_POMCA Superoxide dismutase [Cu-Zn] OS=Pomacea canaliculata OX=400727 GN=C0Q70_11642 PE=3 SV=1	2	2	19.1	16.493	0	13546	20173	0	0	0
A0A2T7P6J8	A0A2T7P6J8	tr|A0A2T7P6J8|A0A2T7P6J8_POMCA SASA domain-containing protein OS=Pomacea canaliculata OX=400727 GN=C0Q70_11613 PE=4 SV=1	8	6	32.8	50.792	0	0	0	0	0	0
A0A2T7P6K1	A0A2T7P6K1	tr|A0A2T7P6K1|A0A2T7P6K1_POMCA GDP-L-fucose synthase OS=Pomacea canaliculata OX=400727 GN=C0Q70_11628 PE=3 SV=1	9	9	26.6	34.048	152850	164060	240990	168640	118100	214810
A0A2T7P6N1	A0A2T7P6N1	tr|A0A2T7P6N1|A0A2T7P6N1_POMCA PDZ domain-containing protein OS=Pomacea canaliculata OX=400727 GN=C0Q70_11650 PE=4 SV=1	3	3	0.8	448.42	0	0	0	0	0	0
A0A2T7P6N2	A0A2T7P6N2	tr|A0A2T7P6N2|A0A2T7P6N2_POMCA PRKG1_interact domain-containing protein OS=Pomacea canaliculata OX=400727 GN=C0Q70_11681 PE=4 SV=1	5	5	5.8	133.51	0	0	0	0	0	35498
A0A2T7P6Q7	A0A2T7P6Q7	tr|A0A2T7P6Q7|A0A2T7P6Q7_POMCA Dynein light chain Tctex-type 1 OS=Pomacea canaliculata OX=400727 GN=C0Q70_11686 PE=3 SV=1	1	1	12.7	14.117	0	0	0	0	0	0
A0A2T7P6R8	A0A2T7P6R8	tr|A0A2T7P6R8|A0A2T7P6R8_POMCA SHSP domain-containing protein OS=Pomacea canaliculata OX=400727 GN=C0Q70_11722 PE=3 SV=1	4	2	34.1	18.701	0	54719	86912	96687	68284	65637
A0A2T7P6R9	A0A2T7P6R9	tr|A0A2T7P6R9|A0A2T7P6R9_POMCA SHSP domain-containing protein OS=Pomacea canaliculata OX=400727 GN=C0Q70_11719 PE=3 SV=1	3	1	25.6	18.97	0	0	0	0	0	0
A0A2T7P6T0	A0A2T7P6T0	tr|A0A2T7P6T0|A0A2T7P6T0_POMCA ML domain-containing protein OS=Pomacea canaliculata OX=400727 GN=C0Q70_11727 PE=4 SV=1	1	1	7.5	27.575	0	0	0	0	0	0
A0A2T7P6U0	A0A2T7P6U0	tr|A0A2T7P6U0|A0A2T7P6U0_POMCA Peptidase M20 domain-containing protein 2 OS=Pomacea canaliculata OX=400727 GN=C0Q70_11737 PE=3 SV=1	5	5	18.5	44.736	0	13624	0	0	20143	20328
A0A2T7P6U3	A0A2T7P6U3	tr|A0A2T7P6U3|A0A2T7P6U3_POMCA SHSP domain-containing protein OS=Pomacea canaliculata OX=400727 GN=C0Q70_11718 PE=3 SV=1	3	2	20.7	17.517	0	0	0	0	74299	0
A0A2T7P6V1	A0A2T7P6V1	tr|A0A2T7P6V1|A0A2T7P6V1_POMCA Tyrosine--tRNA ligase OS=Pomacea canaliculata OX=400727 GN=C0Q70_11751 PE=3 SV=1	11	11	29.1	58.797	56061	62395	144650	92695	95656	101160
A0A2T7P6V2	A0A2T7P6V2	tr|A0A2T7P6V2|A0A2T7P6V2_POMCA SHSP domain-containing protein OS=Pomacea canaliculata OX=400727 GN=C0Q70_11720 PE=3 SV=1	9	8	71.7	17.718	678930	234970	466710	627780	1110900	648340
A0A2T7P6W3	A0A2T7P6W3	tr|A0A2T7P6W3|A0A2T7P6W3_POMCA Peptidase M20 domain-containing protein 2 OS=Pomacea canaliculata OX=400727 GN=C0Q70_11738 PE=3 SV=1	9	9	34.5	42.445	55960	37806	39199	32353	53421	65248
A0A2T7P6W4	A0A2T7P6W4	tr|A0A2T7P6W4|A0A2T7P6W4_POMCA Unspecific monooxygenase OS=Pomacea canaliculata OX=400727 GN=C0Q70_11764 PE=3 SV=1	1	1	3.4	66.673	0	0	0	0	0	0
A0A2T7P6X8	A0A2T7P6X8	tr|A0A2T7P6X8|A0A2T7P6X8_POMCA ATP synthase subunit b OS=Pomacea canaliculata OX=400727 GN=C0Q70_11781 PE=3 SV=1	1	1	4.4	34.798	0	0	0	0	0	0
A0A2T7P6Y1	A0A2T7P6Y1	tr|A0A2T7P6Y1|A0A2T7P6Y1_POMCA tyrosine--tRNA ligase OS=Pomacea canaliculata OX=400727 GN=C0Q70_11750 PE=3 SV=1	15	15	28.4	36.752	104870	282300	329690	135760	162600	461630
A0A2T7P704	A0A2T7P704	tr|A0A2T7P704|A0A2T7P704_POMCA Cold shock domain-containing protein E1 OS=Pomacea canaliculata OX=400727 GN=C0Q70_11804 PE=4 SV=1	1	1	2.4	88.374	0	0	0	0	0	0
A0A2T7P710	A0A2T7P710	tr|A0A2T7P710|A0A2T7P710_POMCA Sorbitol dehydrogenase OS=Pomacea canaliculata OX=400727 GN=C0Q70_11780 PE=3 SV=1	14	13	48	37.215	94226	9143.6	25483	173990	91716	107630
A0A2T7P724	A0A2T7P724	tr|A0A2T7P724|A0A2T7P724_POMCA E1_dh domain-containing protein OS=Pomacea canaliculata OX=400727 GN=C0Q70_11824 PE=4 SV=1	5	5	14.3	46.426	0	0	0	0	0	17767
A0A2T7P746	A0A2T7P746	tr|A0A2T7P746|A0A2T7P746_POMCA 26S proteasome non-ATPase regulatory subunit 13 OS=Pomacea canaliculata OX=400727 GN=C0Q70_11847 PE=3 SV=1	13	13	36.8	43.015	66569	74623	84393	201790	117690	116410
A0A2T7P748	A0A2T7P748	tr|A0A2T7P748|A0A2T7P748_POMCA Ribosomal protein OS=Pomacea canaliculata OX=400727 GN=C0Q70_11828 PE=3 SV=1	3	3	18.5	24.564	111590	66539	116420	74035	269900	195330
A0A2T7P772	A0A2T7P772	tr|A0A2T7P772|A0A2T7P772_POMCA SDR family oxidoreductase OS=Pomacea canaliculata OX=400727 GN=C0Q70_11869 PE=4 SV=1	3	3	19.6	24.168	0	0	0	0	51383	17891
A0A2T7P781	A0A2T7P781	tr|A0A2T7P781|A0A2T7P781_POMCA CUGBP Elav-like family member 2 OS=Pomacea canaliculata OX=400727 GN=C0Q70_11856 PE=3 SV=1	2	2	3.8	59.587	0	0	0	0	0	0
A0A2T7P7A3	A0A2T7P7A3	tr|A0A2T7P7A3|A0A2T7P7A3_POMCA Pyridoxal kinase OS=Pomacea canaliculata OX=400727 GN=C0Q70_11870 PE=3 SV=1	2	2	9	34.175	0	0	0	0	0	15213
A0A2T7P7C8	A0A2T7P7C8	tr|A0A2T7P7C8|A0A2T7P7C8_POMCA Endo/exonuclease/phosphatase domain-containing protein OS=Pomacea canaliculata OX=400727 GN=C0Q70_11928 PE=4 SV=1	4	4	8.9	54.732	0	0	0	0	0	0
A0A2T7P7C9	A0A2T7P7C9	tr|A0A2T7P7C9|A0A2T7P7C9_POMCA 40S ribosomal protein S4 OS=Pomacea canaliculata OX=400727 GN=C0Q70_11908 PE=3 SV=1	10	10	48.4	24.465	130580	112320	146810	257560	313520	243130
A0A2T7P7D9	A0A2T7P7D9	tr|A0A2T7P7D9|A0A2T7P7D9_POMCA C-type lectin domain-containing protein OS=Pomacea canaliculata OX=400727 GN=C0Q70_11918 PE=4 SV=1	1	1	3.9	33.843	0	0	0	0	0	0
A0A2T7P7G0	A0A2T7P7G0	tr|A0A2T7P7G0|A0A2T7P7G0_POMCA PP6R3 phosphatase (Fragment) OS=Pomacea canaliculata OX=400727 GN=C0Q70_11958 PE=3 SV=1	10	10	15.3	106.05	0	0	0	28549	20764	26414
A0A2T7P7G4	A0A2T7P7G4	tr|A0A2T7P7G4|A0A2T7P7G4_POMCA Amino_oxidase domain-containing protein OS=Pomacea canaliculata OX=400727 GN=C0Q70_08618 PE=4 SV=1	14	14	35.2	55.971	137570	85309	131830	163130	139620	144680
A0A2T7P7H4	A0A2T7P7H4	tr|A0A2T7P7H4|A0A2T7P7H4_POMCA C-type lectin domain-containing protein OS=Pomacea canaliculata OX=400727 GN=C0Q70_08628 PE=4 SV=1	1	1	16.7	16.944	0	0	0	0	0	0
A0A2T7P7H9	A0A2T7P7H9	tr|A0A2T7P7H9|A0A2T7P7H9_POMCA C-type lectin domain-containing protein OS=Pomacea canaliculata OX=400727 GN=C0Q70_08633 PE=4 SV=1	1	1	12.2	17.41	0	0	0	0	0	0
A0A2T7P7I9	A0A2T7P7I9	tr|A0A2T7P7I9|A0A2T7P7I9_POMCA Carbohydrate-binding protein OS=Pomacea canaliculata OX=400727 GN=C0Q70_08643 PE=4 SV=1	4	3	19.3	28.423	0	0	0	0	0	0
A0A2T7P7K4;A0A2T7P7L5;A0A2T7P7J9	A0A2T7P7K4;A0A2T7P7L5	tr|A0A2T7P7K4|A0A2T7P7K4_POMCA SH3b domain-containing protein OS=Pomacea canaliculata OX=400727 GN=C0Q70_08651 PE=3 SV=1;tr|A0A2T7P7L5|A0A2T7P7L5_POMCA PGRP domain-containing protein OS=Pomacea canaliculata OX=400727 GN=C0Q70_08650 PE=3 SV=1	4	4	6.4	70.449	0	271380	0	197460	221930	527540
A0A2T7P7L3	A0A2T7P7L3	tr|A0A2T7P7L3|A0A2T7P7L3_POMCA Carboxypeptidase OS=Pomacea canaliculata OX=400727 GN=C0Q70_08668 PE=3 SV=1	6	6	17.6	52.969	0	36193	78427	86521	86411	180970
A0A2T7P7M1;A0A2T7P7S7	A0A2T7P7M1	tr|A0A2T7P7M1|A0A2T7P7M1_POMCA Poly [ADP-ribose] polymerase OS=Pomacea canaliculata OX=400727 GN=C0Q70_08676 PE=4 SV=1	18	18	10.1	267.38	464780	234010	0	509670	0	0
A0A2T7P7M4	A0A2T7P7M4	tr|A0A2T7P7M4|A0A2T7P7M4_POMCA GOLD domain-containing protein OS=Pomacea canaliculata OX=400727 GN=C0Q70_08675 PE=3 SV=1	1	1	5.5	23.273	0	0	0	0	0	0
A0A2T7P7M7	A0A2T7P7M7	tr|A0A2T7P7M7|A0A2T7P7M7_POMCA Macro domain-containing protein OS=Pomacea canaliculata OX=400727 GN=C0Q70_08679 PE=4 SV=1	7	7	6.5	162	0	0	0	0	0	0
A0A2T7P7M8	A0A2T7P7M8	tr|A0A2T7P7M8|A0A2T7P7M8_POMCA FGGY_N domain-containing protein OS=Pomacea canaliculata OX=400727 GN=C0Q70_08647 PE=4 SV=1	4	4	23.2	26.814	0	0	0	0	0	0
A0A2T7P7N0	A0A2T7P7N0	tr|A0A2T7P7N0|A0A2T7P7N0_POMCA RNA helicase OS=Pomacea canaliculata OX=400727 GN=C0Q70_08654 PE=3 SV=1	1	1	1	122.57	0	0	0	0	0	0
A0A2T7P7P8	A0A2T7P7P8	tr|A0A2T7P7P8|A0A2T7P7P8_POMCA COMM domain-containing protein 3 OS=Pomacea canaliculata OX=400727 GN=C0Q70_08674 PE=4 SV=1	1	1	7.7	21.739	0	0	0	0	0	0
A0A2T7P7Q6	A0A2T7P7Q6	tr|A0A2T7P7Q6|A0A2T7P7Q6_POMCA RRM domain-containing protein OS=Pomacea canaliculata OX=400727 GN=C0Q70_08690 PE=4 SV=1	5	5	14.8	49.358	0	0	0	0	0	0
A0A2T7P7T3;A0A2T7NS45	A0A2T7P7T3	tr|A0A2T7P7T3|A0A2T7P7T3_POMCA Farnesyltransferase, CAAX box, alpha OS=Pomacea canaliculata OX=400727 GN=C0Q70_08720 PE=3 SV=1	16	16	48.3	44.558	693540	497890	635930	284930	511940	567270
A0A2T7P7T7;A0A2T7P7U5;A0A2T7P7P9	A0A2T7P7T7	tr|A0A2T7P7T7|A0A2T7P7T7_POMCA Malate dehydrogenase OS=Pomacea canaliculata OX=400727 GN=C0Q70_08714 PE=4 SV=1	12	12	48.6	38.515	168610	110700	109930	185450	257620	112000
A0A2T7P7U8	A0A2T7P7U8	tr|A0A2T7P7U8|A0A2T7P7U8_POMCA Poly [ADP-ribose] polymerase OS=Pomacea canaliculata OX=400727 GN=C0Q70_08742 PE=4 SV=1	5	5	4.2	174.88	0	0	0	15668	0	0
A0A2T7P7V9	A0A2T7P7V9	tr|A0A2T7P7V9|A0A2T7P7V9_POMCA Interleukin-12 subunit alpha OS=Pomacea canaliculata OX=400727 GN=C0Q70_08761 PE=4 SV=1	1	1	5.4	22.345	0	0	0	0	0	0
A0A2T7P7W1	A0A2T7P7W1	tr|A0A2T7P7W1|A0A2T7P7W1_POMCA D-ribose pyranase OS=Pomacea canaliculata OX=400727 GN=C0Q70_08765 PE=4 SV=1	4	4	34.2	16.605	12471	0	20757	12956	12493	24312
A0A2T7P7X9	A0A2T7P7X9	tr|A0A2T7P7X9|A0A2T7P7X9_POMCA Sushi domain-containing protein OS=Pomacea canaliculata OX=400727 GN=C0Q70_08785 PE=4 SV=1	1	1	3.7	35.027	0	0	0	0	0	0
A0A2T7P825;A0A2T7P7Y0	A0A2T7P825;A0A2T7P7Y0	tr|A0A2T7P825|A0A2T7P825_POMCA Short-chain collagen C4-like OS=Pomacea canaliculata OX=400727 GN=C0Q70_08797 PE=4 SV=1;tr|A0A2T7P7Y0|A0A2T7P7Y0_POMCA Short-chain collagen C4-like OS=Pomacea canaliculata OX=400727 GN=C0Q70_08786 PE=4 SV=1	1	1	4.9	26.762	0	0	0	0	0	0
A0A2T7P7Y5	A0A2T7P7Y5	tr|A0A2T7P7Y5|A0A2T7P7Y5_POMCA Secernin-2 OS=Pomacea canaliculata OX=400727 GN=C0Q70_08772 PE=3 SV=1	6	6	17.8	47.902	37739	20568	44586	19272	41292	63262
A0A2T7P7Y7;A0A2T7P7Z4;A0A2T7P803	A0A2T7P7Y7;A0A2T7P7Z4;A0A2T7P803	tr|A0A2T7P7Y7|A0A2T7P7Y7_POMCA Short-chain collagen C4 OS=Pomacea canaliculata OX=400727 GN=C0Q70_08793 PE=4 SV=1;tr|A0A2T7P7Z4|A0A2T7P7Z4_POMCA Short-chain collagen C4 OS=Pomacea canaliculata OX=400727 GN=C0Q70_08782 PE=4 SV=1;tr|A0A2T7P803|A0A2T7P803_POM	1	1	3.6	35.554	0	0	0	0	0	0
A0A2T7P802	A0A2T7P802	tr|A0A2T7P802|A0A2T7P802_POMCA Succinate--CoA ligase [ADP/GDP-forming] subunit alpha, mitochondrial OS=Pomacea canaliculata OX=400727 GN=C0Q70_08801 PE=3 SV=1	3	3	14.2	30.754	0	0	0	0	0	0
A0A2T7P804	A0A2T7P804	tr|A0A2T7P804|A0A2T7P804_POMCA Vacuolar proton pump subunit B OS=Pomacea canaliculata OX=400727 GN=C0Q70_08805 PE=3 SV=1	16	16	41.1	57.574	65096	88813	106190	103430	96364	80056
A0A2T7P806	A0A2T7P806	tr|A0A2T7P806|A0A2T7P806_POMCA C1q domain-containing protein OS=Pomacea canaliculata OX=400727 GN=C0Q70_08799 PE=4 SV=1	1	1	5.6	32.786	0	0	0	0	0	0
A0A2T7P810	A0A2T7P810	tr|A0A2T7P810|A0A2T7P810_POMCA Sod_Cu domain-containing protein OS=Pomacea canaliculata OX=400727 GN=C0Q70_08819 PE=4 SV=1	1	1	1	108.18	0	399530	0	3943700	3311800	0
A0A2T7P817	A0A2T7P817	tr|A0A2T7P817|A0A2T7P817_POMCA J domain-containing protein OS=Pomacea canaliculata OX=400727 GN=C0Q70_08826 PE=4 SV=1	6	6	32.7	24.795	0	0	0	14840	0	20107
A0A2T7P829	A0A2T7P829	tr|A0A2T7P829|A0A2T7P829_POMCA Ubiquitin carboxyl-terminal hydrolase MINDY OS=Pomacea canaliculata OX=400727 GN=C0Q70_08810 PE=4 SV=1	1	1	7.7	12.831	0	0	0	0	0	0
A0A2T7P835	A0A2T7P835	tr|A0A2T7P835|A0A2T7P835_POMCA U6 snRNA-associated Sm-like protein LSm1 OS=Pomacea canaliculata OX=400727 GN=LSM1 PE=3 SV=1	1	1	8.8	15.796	0	0	0	0	0	0
A0A2T7P838	A0A2T7P838	tr|A0A2T7P838|A0A2T7P838_POMCA Thioredoxin domain-containing protein OS=Pomacea canaliculata OX=400727 GN=C0Q70_08817 PE=4 SV=1	1	1	1.8	78.698	0	0	0	0	0	0
A0A2T7P849	A0A2T7P849	tr|A0A2T7P849|A0A2T7P849_POMCA Ferritin OS=Pomacea canaliculata OX=400727 GN=C0Q70_08860 PE=3 SV=1	13	13	59.3	28.249	235680	432650	28294	486420	306980	1423600
A0A2T7P853	A0A2T7P853	tr|A0A2T7P853|A0A2T7P853_POMCA Ferritin OS=Pomacea canaliculata OX=400727 GN=C0Q70_08859 PE=3 SV=1	13	13	61.9	26.533	2080900	3988600	506710	1885600	1473500	5474300
A0A2T7P854	A0A2T7P854	tr|A0A2T7P854|A0A2T7P854_POMCA Glyco_18 domain-containing protein OS=Pomacea canaliculata OX=400727 GN=C0Q70_08867 PE=4 SV=1	17	17	24.5	85.854	13765	1263700	8059.4	253860	23957	6105.4
A0A2T7P866	A0A2T7P866	tr|A0A2T7P866|A0A2T7P866_POMCA EF-hand domain-containing protein OS=Pomacea canaliculata OX=400727 GN=C0Q70_08863 PE=4 SV=1	2	2	10.2	19.282	379910	365010	312530	986560	54090	304340
A0A2T7P879	A0A2T7P879	tr|A0A2T7P879|A0A2T7P879_POMCA PCI domain-containing protein OS=Pomacea canaliculata OX=400727 GN=C0Q70_08879 PE=4 SV=1	9	9	11.4	123.54	0	0	27300	49441	39280	40984
A0A2T7P880	A0A2T7P880	tr|A0A2T7P880|A0A2T7P880_POMCA Insulin-degrading enzyme OS=Pomacea canaliculata OX=400727 GN=C0Q70_08892 PE=3 SV=1	15	15	19.6	112.78	44443	24314	75753	32568	31660	50063
A0A2T7P887	A0A2T7P887	tr|A0A2T7P887|A0A2T7P887_POMCA GH18 domain-containing protein OS=Pomacea canaliculata OX=400727 GN=C0Q70_08868 PE=3 SV=1	5	5	6.7	99.221	0	0	0	0	0	0
A0A2T7P8A3	A0A2T7P8A3	tr|A0A2T7P8A3|A0A2T7P8A3_POMCA ATP synthase subunit beta OS=Pomacea canaliculata OX=400727 GN=C0Q70_08881 PE=3 SV=1	16	16	44.6	56.195	43889	61669	75794	53682	58360	81355
A0A2T7P8A9	A0A2T7P8A9	tr|A0A2T7P8A9|A0A2T7P8A9_POMCA Thioredoxin domain-containing protein OS=Pomacea canaliculata OX=400727 GN=C0Q70_08896 PE=4 SV=1	3	3	29.5	13.607	34717	34535	38747	28140	41067	51493
A0A2T7P8B5	A0A2T7P8B5	tr|A0A2T7P8B5|A0A2T7P8B5_POMCA Eukaryotic peptide chain release factor subunit 1 OS=Pomacea canaliculata OX=400727 GN=C0Q70_08898 PE=3 SV=1	6	6	10.4	88.175	0	0	0	36539	34504	30178
A0A2T7P8B8	A0A2T7P8B8	tr|A0A2T7P8B8|A0A2T7P8B8_POMCA F-box domain-containing protein OS=Pomacea canaliculata OX=400727 GN=C0Q70_08904 PE=4 SV=1	2	2	4.7	61.731	0	0	0	0	0	0
A0A2T7P8B9;A0A2T7P895	A0A2T7P8B9	tr|A0A2T7P8B9|A0A2T7P8B9_POMCA Aldo_ket_red domain-containing protein OS=Pomacea canaliculata OX=400727 GN=C0Q70_08906 PE=4 SV=1	3	3	11.2	58.444	33197	81126	115960	0	65416	94260
A0A2T7P8D2	A0A2T7P8D2	tr|A0A2T7P8D2|A0A2T7P8D2_POMCA TACC_C domain-containing protein OS=Pomacea canaliculata OX=400727 GN=C0Q70_08918 PE=3 SV=1	3	3	3.3	129.72	0	0	0	0	0	0
A0A2T7P8E3	A0A2T7P8E3	tr|A0A2T7P8E3|A0A2T7P8E3_POMCA 26S proteasome non-ATPase regulatory subunit 4 OS=Pomacea canaliculata OX=400727 GN=C0Q70_08926 PE=3 SV=1	5	5	16	41.309	0	0	21265	0	26752	0
A0A2T7P8G2	A0A2T7P8G2	tr|A0A2T7P8G2|A0A2T7P8G2_POMCA Helicase ATP-binding domain-containing protein OS=Pomacea canaliculata OX=400727 GN=C0Q70_08964 PE=4 SV=1	3	3	5.1	69.175	0	0	0	0	0	0
A0A2T7P8G4	A0A2T7P8G4	tr|A0A2T7P8G4|A0A2T7P8G4_POMCA EF1_GNE domain-containing protein OS=Pomacea canaliculata OX=400727 GN=C0Q70_08959 PE=3 SV=1	5	5	37.7	23.46	92178	102570	67342	93720	174500	108560
A0A2T7P8G9	A0A2T7P8G9	tr|A0A2T7P8G9|A0A2T7P8G9_POMCA RNA helicase OS=Pomacea canaliculata OX=400727 GN=C0Q70_08965 PE=4 SV=1	1	1	3	53.386	0	0	0	0	0	0
A0A2T7P8H0	A0A2T7P8H0	tr|A0A2T7P8H0|A0A2T7P8H0_POMCA MAM domain-containing protein OS=Pomacea canaliculata OX=400727 GN=C0Q70_08974 PE=4 SV=1	3	3	20.6	18.803	169340	72746	77422	16430	14248	36573
A0A2T7P8H7	A0A2T7P8H7	tr|A0A2T7P8H7|A0A2T7P8H7_POMCA CCDC92 domain-containing protein OS=Pomacea canaliculata OX=400727 GN=C0Q70_08975 PE=4 SV=1	4	4	16.3	34.703	221390	74628	91786	34464	44013	67417
A0A2T7P8H9	A0A2T7P8H9	tr|A0A2T7P8H9|A0A2T7P8H9_POMCA Protein BCCIP homolog OS=Pomacea canaliculata OX=400727 GN=C0Q70_08980 PE=3 SV=1	2	2	13.2	30.046	0	0	0	0	0	0
A0A2T7P8J9	A0A2T7P8J9	tr|A0A2T7P8J9|A0A2T7P8J9_POMCA Serine/threonine-protein phosphatase 2A 55 kDa regulatory subunit B OS=Pomacea canaliculata OX=400727 GN=C0Q70_08996 PE=3 SV=1	7	7	20	51.361	29329	31150	43215	58086	49418	50925
A0A2T7P8K3	A0A2T7P8K3	tr|A0A2T7P8K3|A0A2T7P8K3_POMCA Prominin-1-A-like OS=Pomacea canaliculata OX=400727 GN=C0Q70_09004 PE=3 SV=1	2	2	3.4	72.206	0	0	0	0	0	0
A0A2T7P8M7	A0A2T7P8M7	tr|A0A2T7P8M7|A0A2T7P8M7_POMCA Importin N-terminal domain-containing protein OS=Pomacea canaliculata OX=400727 GN=C0Q70_09032 PE=3 SV=1	10	10	13.6	123.63	25655	0	24317	0	34467	19849
A0A2T7P8N8	A0A2T7P8N8	tr|A0A2T7P8N8|A0A2T7P8N8_POMCA Xaa-Pro aminopeptidase 1 OS=Pomacea canaliculata OX=400727 GN=C0Q70_09039 PE=3 SV=1	5	5	9.7	68.508	0	0	23527	0	0	0
A0A2T7P8P0	A0A2T7P8P0	tr|A0A2T7P8P0|A0A2T7P8P0_POMCA Erythroid differentiation-related factor 1 OS=Pomacea canaliculata OX=400727 GN=C0Q70_09036 PE=4 SV=1	1	1	1.4	128.53	0	0	0	0	0	0
A0A2T7P8S0;A0A2T7PEU9	A0A2T7P8S0	tr|A0A2T7P8S0|A0A2T7P8S0_POMCA C-type lectin domain-containing protein OS=Pomacea canaliculata OX=400727 GN=C0Q70_09053 PE=3 SV=1	15	7	15.4	120.44	1026100	3635000	1417800	662440	773100	281700
A0A2T7P8U1	A0A2T7P8U1	tr|A0A2T7P8U1|A0A2T7P8U1_POMCA Shootin-1 OS=Pomacea canaliculata OX=400727 GN=C0Q70_09073 PE=3 SV=1	2	2	3.6	62.829	0	0	0	0	0	0
A0A2T7P8V5	A0A2T7P8V5	tr|A0A2T7P8V5|A0A2T7P8V5_POMCA ATP-citrate synthase OS=Pomacea canaliculata OX=400727 GN=C0Q70_09105 PE=3 SV=1	29	29	35.9	119.97	51504	51755	129690	125060	136790	154950
A0A2T7P8Y0	A0A2T7P8Y0	tr|A0A2T7P8Y0|A0A2T7P8Y0_POMCA RRM domain-containing protein OS=Pomacea canaliculata OX=400727 GN=C0Q70_09113 PE=4 SV=1	2	2	6.9	25.509	0	0	0	0	0	0
A0A2T7P909	A0A2T7P909	tr|A0A2T7P909|A0A2T7P909_POMCA Secreted protein OS=Pomacea canaliculata OX=400727 GN=C0Q70_09143 PE=4 SV=1	2	2	12.8	25.357	0	0	0	0	0	0
A0A2T7P923	A0A2T7P923	tr|A0A2T7P923|A0A2T7P923_POMCA WD_REPEATS_REGION domain-containing protein OS=Pomacea canaliculata OX=400727 GN=C0Q70_09173 PE=4 SV=1	25	25	53.9	65.901	186320	647580	493590	312760	222930	371440
A0A2T7P928	A0A2T7P928	tr|A0A2T7P928|A0A2T7P928_POMCA D-3-phosphoglycerate dehydrogenase OS=Pomacea canaliculata OX=400727 GN=C0Q70_09179 PE=3 SV=1	10	10	28	51.521	65163	61424	103590	132860	150310	74073
A0A2T7P931	A0A2T7P931	tr|A0A2T7P931|A0A2T7P931_POMCA Threonine synthase-like 2 OS=Pomacea canaliculata OX=400727 GN=C0Q70_09169 PE=3 SV=1	1	1	1.9	77.548	0	0	0	0	0	0
A0A2T7P935	A0A2T7P935	tr|A0A2T7P935|A0A2T7P935_POMCA EF-hand domain-containing protein OS=Pomacea canaliculata OX=400727 GN=C0Q70_09191 PE=4 SV=1	4	4	27.5	10.69	95123	137970	145020	0	0	0
A0A2T7P962	A0A2T7P962	tr|A0A2T7P962|A0A2T7P962_POMCA Phenazine biosynthesis-like domain-containing protein OS=Pomacea canaliculata OX=400727 GN=C0Q70_09195 PE=4 SV=1	4	4	13.1	27.972	0	0	0	49037	24353	0
A0A2T7P9A7	A0A2T7P9A7	tr|A0A2T7P9A7|A0A2T7P9A7_POMCA Myosin motor domain-containing protein OS=Pomacea canaliculata OX=400727 GN=C0Q70_09265 PE=3 SV=1	3	3	4.5	108.34	0	0	0	0	0	0
A0A2T7P9B2	A0A2T7P9B2	tr|A0A2T7P9B2|A0A2T7P9B2_POMCA DUF3730 domain-containing protein OS=Pomacea canaliculata OX=400727 GN=C0Q70_09260 PE=3 SV=1	1	1	0.6	278.09	0	0	0	0	0	0
A0A2T7P9D7	A0A2T7P9D7	tr|A0A2T7P9D7|A0A2T7P9D7_POMCA Hephaestin-like protein 1 OS=Pomacea canaliculata OX=400727 GN=C0Q70_09298 PE=3 SV=1	23	23	15.6	234.75	438090	1167700	767050	35193	61291	58833
A0A2T7P9E6	A0A2T7P9E6	tr|A0A2T7P9E6|A0A2T7P9E6_POMCA DNRLRE domain-containing protein OS=Pomacea canaliculata OX=400727 GN=C0Q70_09306 PE=4 SV=1	5	5	17.9	41.747	0	67325	0	58406	0	0
A0A2T7P9F4	A0A2T7P9F4	tr|A0A2T7P9F4|A0A2T7P9F4_POMCA Histone-lysine N-trimethyltransferase SMYD5 OS=Pomacea canaliculata OX=400727 GN=C0Q70_09297 PE=4 SV=1	6	6	19.3	44.414	96266	68315	94412	53241	24356	65417
A0A2T7P9G0	A0A2T7P9G0	tr|A0A2T7P9G0|A0A2T7P9G0_POMCA Secernin-2 OS=Pomacea canaliculata OX=400727 GN=C0Q70_09314 PE=3 SV=1	8	8	22.7	46.741	408330	399760	399400	516450	467300	454890
A0A2T7P9G3	A0A2T7P9G3	tr|A0A2T7P9G3|A0A2T7P9G3_POMCA DIX domain-containing protein OS=Pomacea canaliculata OX=400727 GN=C0Q70_09307 PE=4 SV=1	1	1	8	15.413	0	0	0	0	0	0
A0A2T7P9I8	A0A2T7P9I8	tr|A0A2T7P9I8|A0A2T7P9I8_POMCA KOW domain-containing protein OS=Pomacea canaliculata OX=400727 GN=C0Q70_09332 PE=3 SV=1	3	3	29.6	13.359	35887	48321	41490	61598	63271	64894
A0A2T7P9J1	A0A2T7P9J1	tr|A0A2T7P9J1|A0A2T7P9J1_POMCA Calmodulin OS=Pomacea canaliculata OX=400727 GN=C0Q70_09341 PE=4 SV=1	4	4	47.9	11.036	875390	283250	597350	336160	380030	513810
A0A2T7P9J9	A0A2T7P9J9	tr|A0A2T7P9J9|A0A2T7P9J9_POMCA Calmodulin OS=Pomacea canaliculata OX=400727 GN=C0Q70_09356 PE=3 SV=1	2	2	2.2	163.42	0	0	0	0	0	0
A0A2T7P9K7	A0A2T7P9K7	tr|A0A2T7P9K7|A0A2T7P9K7_POMCA inositol-polyphosphate 5-phosphatase OS=Pomacea canaliculata OX=400727 GN=C0Q70_09352 PE=3 SV=1	2	2	3.5	74.629	0	0	0	0	0	0
A0A2T7P9L1	A0A2T7P9L1	tr|A0A2T7P9L1|A0A2T7P9L1_POMCA Histone deacetylase OS=Pomacea canaliculata OX=400727 GN=C0Q70_09369 PE=3 SV=1	2	2	3.7	109.43	0	0	0	0	0	0
A0A2T7P9L5	A0A2T7P9L5	tr|A0A2T7P9L5|A0A2T7P9L5_POMCA Profilin OS=Pomacea canaliculata OX=400727 GN=C0Q70_09371 PE=4 SV=1	2	2	28.4	16.498	0	0	0	0	0	0
A0A2T7P9L6	A0A2T7P9L6	tr|A0A2T7P9L6|A0A2T7P9L6_POMCA Hypoxanthine phosphoribosyltransferase OS=Pomacea canaliculata OX=400727 GN=C0Q70_09377 PE=3 SV=1	7	7	44.8	23.844	124700	160850	177280	101530	94981	113440
A0A2T7P9L9	A0A2T7P9L9	tr|A0A2T7P9L9|A0A2T7P9L9_POMCA Saposin B-type domain-containing protein OS=Pomacea canaliculata OX=400727 GN=C0Q70_09374 PE=4 SV=1	3	3	23.3	7.7661	237430	2206200	830130	57435	120370	274490
A0A2T7P9M0	A0A2T7P9M0	tr|A0A2T7P9M0|A0A2T7P9M0_POMCA Glutathione S-transferase OS=Pomacea canaliculata OX=400727 GN=C0Q70_09376 PE=4 SV=1	5	5	28.1	26.801	0	0	38763	0	59070	24206
A0A2T7P9M1	A0A2T7P9M1	tr|A0A2T7P9M1|A0A2T7P9M1_POMCA F5/8 type C domain-containing protein OS=Pomacea canaliculata OX=400727 GN=C0Q70_09379 PE=4 SV=1	1	1	0.4	462.17	0	0	0	0	0	0
A0A2T7P9M2	A0A2T7P9M2	tr|A0A2T7P9M2|A0A2T7P9M2_POMCA Secreted protein OS=Pomacea canaliculata OX=400727 GN=C0Q70_09375 PE=4 SV=1	5	5	66.4	12.21	0	0	0	588420	6896.3	0
A0A2T7P9U5	A0A2T7P9U5	tr|A0A2T7P9U5|A0A2T7P9U5_POMCA GH18 domain-containing protein OS=Pomacea canaliculata OX=400727 GN=C0Q70_09438 PE=3 SV=1	5	5	21.7	39.774	0	0	0	0	0	48913
A0A2T7P9V0	A0A2T7P9V0	tr|A0A2T7P9V0|A0A2T7P9V0_POMCA Ubiquitin carboxyl-terminal hydrolase MINDY OS=Pomacea canaliculata OX=400727 GN=C0Q70_09454 PE=3 SV=1	8	8	22.2	50.854	24495	29944	45308	0	0	15457
A0A2T7P9X5	A0A2T7P9X5	tr|A0A2T7P9X5|A0A2T7P9X5_POMCA Ferritin OS=Pomacea canaliculata OX=400727 GN=C0Q70_09487 PE=3 SV=1	15	15	48.1	33.389	128370	268090	17755	147370	122550	496280
A0A2T7P9X7	A0A2T7P9X7	tr|A0A2T7P9X7|A0A2T7P9X7_POMCA Alpha-centractin OS=Pomacea canaliculata OX=400727 GN=C0Q70_09473 PE=3 SV=1	9	9	45.8	38.619	58686	90138	77490	134690	166220	89548
A0A2T7PA00	A0A2T7PA00	tr|A0A2T7PA00|A0A2T7PA00_POMCA HP domain-containing protein OS=Pomacea canaliculata OX=400727 GN=C0Q70_09504 PE=4 SV=1	2	2	5.6	62.823	0	0	0	0	0	0
A0A2T7PA04	A0A2T7PA04	tr|A0A2T7PA04|A0A2T7PA04_POMCA PH domain-containing protein OS=Pomacea canaliculata OX=400727 GN=C0Q70_09513 PE=4 SV=1	4	4	10.2	51.181	0	0	0	0	0	0
A0A2T7PA22	A0A2T7PA22	tr|A0A2T7PA22|A0A2T7PA22_POMCA Cytosolic purine 5-nucleotidase OS=Pomacea canaliculata OX=400727 GN=C0Q70_09533 PE=3 SV=1	6	6	13.6	62.216	0	14986	31244	39426	18307	19238
A0A2T7PA24	A0A2T7PA24	tr|A0A2T7PA24|A0A2T7PA24_POMCA CS domain-containing protein OS=Pomacea canaliculata OX=400727 GN=C0Q70_09526 PE=3 SV=1	4	4	40.3	16.107	0	0	0	358900	227280	501960
A0A2T7PA36	A0A2T7PA36	tr|A0A2T7PA36|A0A2T7PA36_POMCA RRM domain-containing protein OS=Pomacea canaliculata OX=400727 GN=C0Q70_09529 PE=3 SV=1	7	7	17.4	60.488	0	9175.8	26786	40365	56858	53543
A0A2T7PA37	A0A2T7PA37	tr|A0A2T7PA37|A0A2T7PA37_POMCA Programmed cell death protein 4 OS=Pomacea canaliculata OX=400727 GN=C0Q70_09548 PE=3 SV=1	9	9	28.1	49.694	36364	41149	65714	150180	107120	79788
A0A2T7PA48	A0A2T7PA48	tr|A0A2T7PA48|A0A2T7PA48_POMCA EF hand OS=Pomacea canaliculata OX=400727 GN=C0Q70_09553 PE=4 SV=1	3	3	24.3	17.031	95079	155780	248930	58910	42099	0
A0A2T7PA73;A0A2T7NSU1	A0A2T7PA73	tr|A0A2T7PA73|A0A2T7PA73_POMCA Ras-like GTP-binding protein Rho1 OS=Pomacea canaliculata OX=400727 GN=C0Q70_09588 PE=4 SV=1	6	6	19.7	34.961	0	0	0	40841	0	0
A0A2T7PA86	A0A2T7PA86	tr|A0A2T7PA86|A0A2T7PA86_POMCA Sacchrp_dh_C domain-containing protein OS=Pomacea canaliculata OX=400727 GN=C0Q70_09594 PE=4 SV=1	2	2	4.2	55.686	0	0	0	0	0	0
A0A2T7PA89	A0A2T7PA89	tr|A0A2T7PA89|A0A2T7PA89_POMCA Sacchrp_dh_NADP domain-containing protein OS=Pomacea canaliculata OX=400727 GN=C0Q70_09593 PE=4 SV=1	3	3	13.5	33.151	0	0	0	12686	17981	16515
A0A2T7PAB5	A0A2T7PAB5	tr|A0A2T7PAB5|A0A2T7PAB5_POMCA Sulfotransfer_1 domain-containing protein OS=Pomacea canaliculata OX=400727 GN=C0Q70_09629 PE=4 SV=1	6	5	13	64.045	60539	117910	655980	47703	57610	163660
A0A2T7PAE1	A0A2T7PAE1	tr|A0A2T7PAE1|A0A2T7PAE1_POMCA Dynactin subunit 1 OS=Pomacea canaliculata OX=400727 GN=C0Q70_09641 PE=3 SV=1	28	28	26.6	146.95	4441800	1183600	1526800	4112400	5195500	2975100
A0A2T7PAE4	A0A2T7PAE4	tr|A0A2T7PAE4|A0A2T7PAE4_POMCA Aspartate transaminase OS=Pomacea canaliculata OX=400727 GN=C0Q70_09647 PE=3 SV=1	29	29	81.7	42.838	469250	431500	618740	658980	917970	1124200
A0A2T7PAH4	A0A2T7PAH4	tr|A0A2T7PAH4|A0A2T7PAH4_POMCA 60S ribosomal protein L27 OS=Pomacea canaliculata OX=400727 GN=C0Q70_09690 PE=3 SV=1	3	3	20.6	16.182	77496	50533	88596	154760	182030	142790
A0A2T7PAL8	A0A2T7PAL8	tr|A0A2T7PAL8|A0A2T7PAL8_POMCA Calpain_III domain-containing protein OS=Pomacea canaliculata OX=400727 GN=C0Q70_09725 PE=4 SV=1	9	9	54.6	25.776	810680	811220	578760	85407	170430	235470
A0A2T7PAN4	A0A2T7PAN4	tr|A0A2T7PAN4|A0A2T7PAN4_POMCA Citrate synthase OS=Pomacea canaliculata OX=400727 GN=C0Q70_09751 PE=3 SV=1	10	10	18.8	70.052	592300	177650	160420	197660	145120	301550
A0A2T7PAP1	A0A2T7PAP1	tr|A0A2T7PAP1|A0A2T7PAP1_POMCA Dynactin subunit 2 OS=Pomacea canaliculata OX=400727 GN=C0Q70_09749 PE=3 SV=1	17	17	62.6	45.653	47583	82190	66574	60954	95830	58211
A0A2T7PAP9	A0A2T7PAP9	tr|A0A2T7PAP9|A0A2T7PAP9_POMCA Ras-related protein Rab-18 OS=Pomacea canaliculata OX=400727 GN=C0Q70_09752 PE=4 SV=1	5	5	29.7	20.684	0	0	0	0	0	0
A0A2T7PAS3	A0A2T7PAS3	tr|A0A2T7PAS3|A0A2T7PAS3_POMCA Coiled-coil domain-containing protein 93 OS=Pomacea canaliculata OX=400727 GN=C0Q70_09774 PE=3 SV=1	2	2	5.7	64.649	0	0	0	0	0	0
A0A2T7PAS4	A0A2T7PAS4	tr|A0A2T7PAS4|A0A2T7PAS4_POMCA PIPK domain-containing protein OS=Pomacea canaliculata OX=400727 GN=C0Q70_09769 PE=4 SV=1	1	1	4.5	40.352	0	0	0	0	0	0
A0A2T7PAS5	A0A2T7PAS5	tr|A0A2T7PAS5|A0A2T7PAS5_POMCA Protein kinase domain-containing protein OS=Pomacea canaliculata OX=400727 GN=C0Q70_09792 PE=4 SV=1	3	3	2.8	133.46	0	0	0	11688	0	0
A0A2T7PAV3;A0A2T7NFH1	A0A2T7PAV3	tr|A0A2T7PAV3|A0A2T7PAV3_POMCA AAA domain-containing protein OS=Pomacea canaliculata OX=400727 GN=C0Q70_09799 PE=3 SV=1	15	15	44.2	44.802	23863	45996	59684	155970	93304	86209
A0A2T7PAV6	A0A2T7PAV6	tr|A0A2T7PAV6|A0A2T7PAV6_POMCA Ornithine aminotransferase OS=Pomacea canaliculata OX=400727 GN=C0Q70_09821 PE=3 SV=1	2	2	7.1	40.315	0	0	0	0	0	0
A0A2T7PAX3	A0A2T7PAX3	tr|A0A2T7PAX3|A0A2T7PAX3_POMCA UBX domain-containing protein OS=Pomacea canaliculata OX=400727 GN=C0Q70_09843 PE=4 SV=1	10	10	16.6	101.37	0	0	0	21855	24679	8035.4
A0A2T7PAY9	A0A2T7PAY9	tr|A0A2T7PAY9|A0A2T7PAY9_POMCA tRNA-dihydrouridine(47) synthase [NAD(P)(+)] OS=Pomacea canaliculata OX=400727 GN=C0Q70_09847 PE=3 SV=1	7	7	10.7	114.1	78435	132010	190930	51375	107090	150220
A0A2T7PAZ5	A0A2T7PAZ5	tr|A0A2T7PAZ5|A0A2T7PAZ5_POMCA Aldo_ket_red domain-containing protein OS=Pomacea canaliculata OX=400727 GN=C0Q70_09865 PE=4 SV=1	7	7	24.1	47.004	87376	0	0	53629	67628	77181
A0A2T7PAZ6	A0A2T7PAZ6	tr|A0A2T7PAZ6|A0A2T7PAZ6_POMCA Synaptobrevin OS=Pomacea canaliculata OX=400727 GN=C0Q70_09853 PE=3 SV=1	5	5	34.6	18.397	0	0	25312	0	0	16475
A0A2T7PB03	A0A2T7PB03	tr|A0A2T7PB03|A0A2T7PB03_POMCA Aldolase_II domain-containing protein OS=Pomacea canaliculata OX=400727 GN=C0Q70_09878 PE=3 SV=1	24	24	37.1	92.892	105820	80844	66013	146970	198260	185880
A0A2T7PB04	A0A2T7PB04	tr|A0A2T7PB04|A0A2T7PB04_POMCA Ras-related protein Rab-24 OS=Pomacea canaliculata OX=400727 GN=C0Q70_09877 PE=4 SV=1	2	2	13.7	22.941	0	0	0	0	0	0
A0A2T7PB14	A0A2T7PB14	tr|A0A2T7PB14|A0A2T7PB14_POMCA Aldo_ket_red domain-containing protein OS=Pomacea canaliculata OX=400727 GN=C0Q70_09873 PE=4 SV=1	4	4	16.2	33.072	0	0	0	0	0	10000
A0A2T7PB67	A0A2T7PB67	tr|A0A2T7PB67|A0A2T7PB67_POMCA Drebrin-like protein OS=Pomacea canaliculata OX=400727 GN=C0Q70_09924 PE=3 SV=1	10	10	20.8	60.489	53299	101910	109110	78281	79263	76731
A0A2T7PB68	A0A2T7PB68	tr|A0A2T7PB68|A0A2T7PB68_POMCA T-complex protein 1 subunit eta OS=Pomacea canaliculata OX=400727 GN=C0Q70_09929 PE=3 SV=1	9	9	16.5	72.12	14257	0	36188	41133	53635	31602
A0A2T7PB80	A0A2T7PB80	tr|A0A2T7PB80|A0A2T7PB80_POMCA galactosylceramidase OS=Pomacea canaliculata OX=400727 GN=C0Q70_09935 PE=3 SV=1	5	5	10.5	83.693	23077	0	49278	16381	166440	62540
A0A2T7PB92	A0A2T7PB92	tr|A0A2T7PB92|A0A2T7PB92_POMCA TGFb_propeptide domain-containing protein OS=Pomacea canaliculata OX=400727 GN=C0Q70_09953 PE=4 SV=1	1	1	8.1	15.478	0	0	0	0	0	0
A0A2T7PB94	A0A2T7PB94	tr|A0A2T7PB94|A0A2T7PB94_POMCA Rho GTPase-activating protein 27 OS=Pomacea canaliculata OX=400727 GN=C0Q70_09961 PE=4 SV=1	2	2	3	75.49	0	0	0	0	0	0
A0A2T7PBA5	A0A2T7PBA5	tr|A0A2T7PBA5|A0A2T7PBA5_POMCA non-specific serine/threonine protein kinase OS=Pomacea canaliculata OX=400727 GN=C0Q70_09980 PE=4 SV=1	10	10	23.2	58.466	64248	77511	83543	73064	93615	89152
A0A2T7PBB5	A0A2T7PBB5	tr|A0A2T7PBB5|A0A2T7PBB5_POMCA Kinesin-like protein OS=Pomacea canaliculata OX=400727 GN=C0Q70_09976 PE=3 SV=1	40	40	52.4	109.63	38846	51535	38228	109810	85833	69130
A0A2T7PBE3	A0A2T7PBE3	tr|A0A2T7PBE3|A0A2T7PBE3_POMCA VWFC domain-containing protein OS=Pomacea canaliculata OX=400727 GN=C0Q70_10003 PE=4 SV=1	1	1	3.5	44.011	0	0	0	0	0	0
A0A2T7PBG5	A0A2T7PBG5	tr|A0A2T7PBG5|A0A2T7PBG5_POMCA PCI domain-containing protein OS=Pomacea canaliculata OX=400727 GN=C0Q70_10035 PE=3 SV=1	13	13	37.2	49.535	35790	55640	64528	155980	94400	96326
A0A2T7PBH1	A0A2T7PBH1	tr|A0A2T7PBH1|A0A2T7PBH1_POMCA Aldo_ket_red domain-containing protein OS=Pomacea canaliculata OX=400727 GN=C0Q70_10033 PE=4 SV=1	12	12	42.6	37.576	52661	65589	75437	68137	82797	109600
A0A2T7PBM6	A0A2T7PBM6	tr|A0A2T7PBM6|A0A2T7PBM6_POMCA DUF4430 domain-containing protein OS=Pomacea canaliculata OX=400727 GN=C0Q70_10091 PE=4 SV=1	1	1	8.4	19.007	0	0	0	0	0	0
A0A2T7PBP6	A0A2T7PBP6	tr|A0A2T7PBP6|A0A2T7PBP6_POMCA TROVE domain-containing protein OS=Pomacea canaliculata OX=400727 GN=C0Q70_10107 PE=3 SV=1	1	1	1.9	86.996	0	0	0	0	0	0
A0A2T7PBP7	A0A2T7PBP7	tr|A0A2T7PBP7|A0A2T7PBP7_POMCA ACB domain-containing protein OS=Pomacea canaliculata OX=400727 GN=C0Q70_10116 PE=4 SV=1	3	3	25	16.382	148540	117600	148540	189130	188330	168130
A0A2T7PBP9	A0A2T7PBP9	tr|A0A2T7PBP9|A0A2T7PBP9_POMCA Phosphotransferase OS=Pomacea canaliculata OX=400727 GN=C0Q70_10113 PE=3 SV=1	6	6	14.2	57.761	0	0	0	0	0	0
A0A2T7PBQ0	A0A2T7PBQ0	tr|A0A2T7PBQ0|A0A2T7PBQ0_POMCA Phosphotransferase OS=Pomacea canaliculata OX=400727 GN=C0Q70_10114 PE=3 SV=1	13	13	41.1	43.994	136540	141190	178910	227170	165060	206210
A0A2T7PBS1	A0A2T7PBS1	tr|A0A2T7PBS1|A0A2T7PBS1_POMCA Asparagine synthetase [glutamine-hydrolyzing] (Fragment) OS=Pomacea canaliculata OX=400727 GN=C0Q70_10142 PE=4 SV=1	5	5	9.4	62.418	0	0	0	30769	25710	20277
A0A2T7PBT1	A0A2T7PBT1	tr|A0A2T7PBT1|A0A2T7PBT1_POMCA Proteasome subunit beta OS=Pomacea canaliculata OX=400727 GN=C0Q70_10145 PE=3 SV=1	6	6	44.9	23.117	33697	31474	40041	40185	42460	41079
A0A2T7PBT8	A0A2T7PBT8	tr|A0A2T7PBT8|A0A2T7PBT8_POMCA Histone domain-containing protein OS=Pomacea canaliculata OX=400727 GN=C0Q70_10147 PE=3 SV=1	1	1	10.6	11.373	0	0	0	0	0	0
A0A2T7PBU1	A0A2T7PBU1	tr|A0A2T7PBU1|A0A2T7PBU1_POMCA Secreted protein OS=Pomacea canaliculata OX=400727 GN=C0Q70_10155 PE=4 SV=1	1	1	6.8	17.949	0	0	0	0	0	0
A0A2T7PBV1	A0A2T7PBV1	tr|A0A2T7PBV1|A0A2T7PBV1_POMCA Major vault protein OS=Pomacea canaliculata OX=400727 GN=C0Q70_10172 PE=4 SV=1	1	1	1.5	90.004	0	0	0	0	0	0
A0A2T7PBX1	A0A2T7PBX1	tr|A0A2T7PBX1|A0A2T7PBX1_POMCA Beta-galactosidase OS=Pomacea canaliculata OX=400727 GN=C0Q70_10184 PE=3 SV=1	4	4	6.6	78.304	24932	26834	42804	0	42940	47725
A0A2T7PBZ1	A0A2T7PBZ1	tr|A0A2T7PBZ1|A0A2T7PBZ1_POMCA DDHD domain-containing protein OS=Pomacea canaliculata OX=400727 GN=C0Q70_10206 PE=4 SV=1	1	1	0.8	121.58	0	0	0	0	0	0
A0A2T7PC10	A0A2T7PC10	tr|A0A2T7PC10|A0A2T7PC10_POMCA 5-AMP-activated protein kinase subunit gamma-1-like OS=Pomacea canaliculata OX=400727 GN=C0Q70_10239 PE=4 SV=1	6	6	12.6	67.701	0	0	0	50816	0	0
A0A2T7PC22	A0A2T7PC22	tr|A0A2T7PC22|A0A2T7PC22_POMCA Cytosolic Fe-S cluster assembly factor NUBP2 homolog OS=Pomacea canaliculata OX=400727 GN=C0Q70_10243 PE=3 SV=1	3	3	21.9	26.028	0	0	0	0	0	0
A0A2T7PC41	A0A2T7PC41	tr|A0A2T7PC41|A0A2T7PC41_POMCA AB hydrolase-1 domain-containing protein OS=Pomacea canaliculata OX=400727 GN=C0Q70_10254 PE=3 SV=1	13	13	38.8	38.345	493730	309800	262130	522560	371300	381660
A0A2T7PC43	A0A2T7PC43	tr|A0A2T7PC43|A0A2T7PC43_POMCA phosphoserine transaminase OS=Pomacea canaliculata OX=400727 GN=C0Q70_10257 PE=3 SV=1	2	1	2.8	91.513	0	0	0	0	0	0
A0A2T7PC45	A0A2T7PC45	tr|A0A2T7PC45|A0A2T7PC45_POMCA Arp2/3 complex 34 kDa subunit OS=Pomacea canaliculata OX=400727 GN=C0Q70_10262 PE=3 SV=1	7	7	25.3	34.366	43133	34200	50087	48834	49589	43005
A0A2T7PC59	A0A2T7PC59	tr|A0A2T7PC59|A0A2T7PC59_POMCA oleoyl-[acyl-carrier-protein] hydrolase OS=Pomacea canaliculata OX=400727 GN=C0Q70_10274 PE=3 SV=1	2	2	9.8	37.07	0	0	0	30362	0	21576
A0A2T7PC72	A0A2T7PC72	tr|A0A2T7PC72|A0A2T7PC72_POMCA Phosphoacetylglucosamine mutase OS=Pomacea canaliculata OX=400727 GN=C0Q70_10287 PE=3 SV=1	11	11	23.5	58.668	86601	16861	40226	79447	53866	44215
A0A2T7PC92	A0A2T7PC92	tr|A0A2T7PC92|A0A2T7PC92_POMCA Peroxidase OS=Pomacea canaliculata OX=400727 GN=C0Q70_10320 PE=3 SV=1	6	6	13.7	63.083	0	0	42324	0	29738	38441
A0A2T7PCB1	A0A2T7PCB1	tr|A0A2T7PCB1|A0A2T7PCB1_POMCA Plastocyanin-like domain-containing protein OS=Pomacea canaliculata OX=400727 GN=C0Q70_10326 PE=3 SV=1	1	1	0.9	120.58	0	0	0	0	0	0
A0A2T7PCC4	A0A2T7PCC4	tr|A0A2T7PCC4|A0A2T7PCC4_POMCA SHR-BD domain-containing protein OS=Pomacea canaliculata OX=400727 GN=C0Q70_10350 PE=4 SV=1	14	14	77.6	24.994	7194000	5229600	7139400	4778300	7981600	9772300
A0A2T7PCC7	A0A2T7PCC7	tr|A0A2T7PCC7|A0A2T7PCC7_POMCA Heat shock 70 kDa protein 9 OS=Pomacea canaliculata OX=400727 GN=C0Q70_10347 PE=3 SV=1	1	1	2.2	70.567	0	0	0	0	0	0
A0A2T7PCC8	A0A2T7PCC8	tr|A0A2T7PCC8|A0A2T7PCC8_POMCA DUF5753 domain-containing protein OS=Pomacea canaliculata OX=400727 GN=C0Q70_10352 PE=4 SV=1	1	1	11	11.204	0	0	0	0	0	0
A0A2T7PCD1	A0A2T7PCD1	tr|A0A2T7PCD1|A0A2T7PCD1_POMCA Ephrin RBD domain-containing protein OS=Pomacea canaliculata OX=400727 GN=C0Q70_10351 PE=4 SV=1	1	1	5.1	24.792	0	0	0	0	0	0
A0A2T7PCD2	A0A2T7PCD2	tr|A0A2T7PCD2|A0A2T7PCD2_POMCA TGc domain-containing protein OS=Pomacea canaliculata OX=400727 GN=C0Q70_10353 PE=4 SV=1	56	56	49.2	143.45	3149800	3160000	2578500	1754100	2147400	2379100
A0A2T7PCD6	A0A2T7PCD6	tr|A0A2T7PCD6|A0A2T7PCD6_POMCA Phosphoglycerate mutase OS=Pomacea canaliculata OX=400727 GN=C0Q70_10348 PE=3 SV=1	13	13	22.7	66.819	1069500	849360	751920	2123600	1247300	1156600
A0A2T7PCE4	A0A2T7PCE4	tr|A0A2T7PCE4|A0A2T7PCE4_POMCA CYTOSOL_AP domain-containing protein OS=Pomacea canaliculata OX=400727 GN=C0Q70_10366 PE=3 SV=1	33	33	64.9	56.039	780730	1953300	1876200	557090	983940	1099700
A0A2T7PCE5	A0A2T7PCE5	tr|A0A2T7PCE5|A0A2T7PCE5_POMCA FAA_hydrolase domain-containing protein OS=Pomacea canaliculata OX=400727 GN=C0Q70_10365 PE=3 SV=1	8	8	42.1	31.835	50295	67775	109020	32855	82749	94911
A0A2T7PCF8	A0A2T7PCF8	tr|A0A2T7PCF8|A0A2T7PCF8_POMCA TAXi_C domain-containing protein OS=Pomacea canaliculata OX=400727 GN=C0Q70_10377 PE=3 SV=1	1	1	9.2	14.708	0	0	0	0	0	0
A0A2T7PCF9	A0A2T7PCF9	tr|A0A2T7PCF9|A0A2T7PCF9_POMCA Lactamase_B domain-containing protein OS=Pomacea canaliculata OX=400727 GN=C0Q70_10383 PE=3 SV=1	3	3	12.5	29.691	0	0	0	0	12992	0
A0A2T7PCH1	A0A2T7PCH1	tr|A0A2T7PCH1|A0A2T7PCH1_POMCA DUF725 domain-containing protein OS=Pomacea canaliculata OX=400727 GN=C0Q70_10396 PE=4 SV=1	2	2	11.7	35.839	0	0	0	0	0	0
A0A2T7PCI0	A0A2T7PCI0	tr|A0A2T7PCI0|A0A2T7PCI0_POMCA DUF725 domain-containing protein OS=Pomacea canaliculata OX=400727 GN=C0Q70_10395 PE=4 SV=1	3	3	15.4	32.834	143730	142830	332340	102340	0	113550
A0A2T7PCL2	A0A2T7PCL2	tr|A0A2T7PCL2|A0A2T7PCL2_POMCA Ig-like domain-containing protein OS=Pomacea canaliculata OX=400727 GN=C0Q70_10430 PE=4 SV=1	3	3	4	103.29	0	50389	0	0	0	0
A0A2T7PCL9	A0A2T7PCL9	tr|A0A2T7PCL9|A0A2T7PCL9_POMCA Lactase-phlorizin hydrolase OS=Pomacea canaliculata OX=400727 GN=C0Q70_06575 PE=4 SV=1	61	61	41.1	208.2	59496	1250600	52387	2813100	278840	103720
A0A2T7PCM3;REV__A0A2T7PCM3	A0A2T7PCM3	tr|A0A2T7PCM3|A0A2T7PCM3_POMCA Lactase OS=Pomacea canaliculata OX=400727 GN=C0Q70_06573 PE=4 SV=1	58	42	45.1	203.93	35367	1462100	54664	3723100	464480	144030
A0A2T7PCP3	A0A2T7PCP3	tr|A0A2T7PCP3|A0A2T7PCP3_POMCA Uncharacterized protein OS=Pomacea canaliculata OX=400727 GN=C0Q70_06606 PE=3 SV=1	1	1	6.4	22.863	0	0	0	0	0	0
A0A2T7PCP4	A0A2T7PCP4	tr|A0A2T7PCP4|A0A2T7PCP4_POMCA CN hydrolase domain-containing protein OS=Pomacea canaliculata OX=400727 GN=C0Q70_06581 PE=4 SV=1	10	10	32.4	47.393	137730	116570	123780	51912	260310	149060
A0A2T7PCQ6	A0A2T7PCQ6	tr|A0A2T7PCQ6|A0A2T7PCQ6_POMCA Lissencephaly-1 homolog OS=Pomacea canaliculata OX=400727 GN=C0Q70_06616 PE=3 SV=1	8	8	2.3	510.62	36260	72828	49261	103170	115020	79624
A0A2T7PCR3	A0A2T7PCR3	tr|A0A2T7PCR3|A0A2T7PCR3_POMCA T-complex protein 1 subunit zeta OS=Pomacea canaliculata OX=400727 GN=C0Q70_06617 PE=3 SV=1	13	13	39.9	48.415	30098	40146	53351	86160	78184	58951
A0A2T7PCR5	A0A2T7PCR5	tr|A0A2T7PCR5|A0A2T7PCR5_POMCA UBC core domain-containing protein OS=Pomacea canaliculata OX=400727 GN=C0Q70_06625 PE=4 SV=1	4	4	19.9	18.145	57877	0	57382	110480	100040	108810
A0A2T7PCR7	A0A2T7PCR7	tr|A0A2T7PCR7|A0A2T7PCR7_POMCA Thioredoxin domain-containing protein OS=Pomacea canaliculata OX=400727 GN=C0Q70_06628 PE=4 SV=1	4	4	13.2	40.239	0	0	0	21799	0	0
A0A2T7PCS1	A0A2T7PCS1	tr|A0A2T7PCS1|A0A2T7PCS1_POMCA Ig-like domain-containing protein OS=Pomacea canaliculata OX=400727 GN=C0Q70_06612 PE=4 SV=1	8	8	8.5	92.818	136450	193120	93175	250900	146010	197620
A0A2T7PCS3	A0A2T7PCS3	tr|A0A2T7PCS3|A0A2T7PCS3_POMCA Phosphatidylinositol transfer protein beta OS=Pomacea canaliculata OX=400727 GN=C0Q70_06619 PE=4 SV=1	10	10	44.4	35.115	0	20056	49219	93195	28159	40541
A0A2T7PCU0	A0A2T7PCU0	tr|A0A2T7PCU0|A0A2T7PCU0_POMCA Actin-related protein 2/3 complex subunit 3 OS=Pomacea canaliculata OX=400727 GN=C0Q70_06639 PE=3 SV=1	4	4	36	18.305	0	0	0	0	9663.5	0
A0A2T7PCU5	A0A2T7PCU5	tr|A0A2T7PCU5|A0A2T7PCU5_POMCA Eukaryotic translation initiation factor 4H OS=Pomacea canaliculata OX=400727 GN=C0Q70_06642 PE=4 SV=1	3	3	11.2	33.948	0	0	0	53192	41950	26507
A0A2T7PCV5	A0A2T7PCV5	tr|A0A2T7PCV5|A0A2T7PCV5_POMCA NIF3-like protein 1 OS=Pomacea canaliculata OX=400727 GN=C0Q70_06651 PE=3 SV=1	3	3	11.3	32.997	8427.7	0	15949	0	0	13009
A0A2T7PCV6	A0A2T7PCV6	tr|A0A2T7PCV6|A0A2T7PCV6_POMCA Beta-glucosidase OS=Pomacea canaliculata OX=400727 GN=C0Q70_06656 PE=4 SV=1	39	23	46.5	109.63	0	257790	0	1025800	180650	27038
A0A2T7PCX3	A0A2T7PCX3	tr|A0A2T7PCX3|A0A2T7PCX3_POMCA 4-hydroxyphenylpyruvate dioxygenase OS=Pomacea canaliculata OX=400727 GN=C0Q70_06670 PE=3 SV=1	16	16	48.1	44.801	127300	177210	301070	16528	96147	119960
A0A2T7PCZ6	A0A2T7PCZ6	tr|A0A2T7PCZ6|A0A2T7PCZ6_POMCA Usp domain-containing protein OS=Pomacea canaliculata OX=400727 GN=C0Q70_06689 PE=4 SV=1	2	2	14.4	17.265	0	0	0	29964	0	0
J7HZQ3;A0A2T7PD02	J7HZQ3;A0A2T7PD02	tr|J7HZQ3|J7HZQ3_POMCA Apoptosis-inducing factor 3-like protein OS=Pomacea canaliculata OX=400727 PE=2 SV=1;tr|A0A2T7PD02|A0A2T7PD02_POMCA Rieske domain-containing protein OS=Pomacea canaliculata OX=400727 GN=C0Q70_06727 PE=4 SV=1	3	3	8.3	57.976	0	0	0	0	0	11176
A0A2T7PD05	A0A2T7PD05	tr|A0A2T7PD05|A0A2T7PD05_POMCA Lipocln_cytosolic_FA-bd_dom domain-containing protein OS=Pomacea canaliculata OX=400727 GN=C0Q70_06718 PE=4 SV=1	2	2	24.4	9.6118	0	0	0	0	0	0
A0A2T7PD09	A0A2T7PD09	tr|A0A2T7PD09|A0A2T7PD09_POMCA MSHA biogenesis protein MshQ OS=Pomacea canaliculata OX=400727 GN=C0Q70_06714 PE=4 SV=1	7	5	20	51.974	1364100	3500300	6199500	55836	2379900	0
A0A2T7PD12	A0A2T7PD12	tr|A0A2T7PD12|A0A2T7PD12_POMCA CUB domain-containing protein OS=Pomacea canaliculata OX=400727 GN=C0Q70_06713 PE=4 SV=1	5	3	13.6	50.727	442610	202320	791020	613370	2056900	97478
A0A2T7PD18	A0A2T7PD18	tr|A0A2T7PD18|A0A2T7PD18_POMCA ZnMc domain-containing protein OS=Pomacea canaliculata OX=400727 GN=C0Q70_06724 PE=3 SV=1	3	3	10	49.77	0	0	0	0	0	0
A0A2T7PD26	A0A2T7PD26	tr|A0A2T7PD26|A0A2T7PD26_POMCA 60S ribosomal protein L6 OS=Pomacea canaliculata OX=400727 GN=C0Q70_06734 PE=3 SV=1	8	8	26.1	24.098	47461	24381	49726	114440	116840	99832
A0A2T7PD31	A0A2T7PD31	tr|A0A2T7PD31|A0A2T7PD31_POMCA 14_3_3 domain-containing protein OS=Pomacea canaliculata OX=400727 GN=C0Q70_06730 PE=3 SV=1	19	17	67.2	29.102	3658500	2758000	3375800	1390400	2412400	2383200
A0A2T7PD49	A0A2T7PD49	tr|A0A2T7PD49|A0A2T7PD49_POMCA Eukaryotic translation initiation factor 3 subunit C OS=Pomacea canaliculata OX=400727 GN=C0Q70_06733 PE=3 SV=1	9	9	13.1	98.176	0	0	0	35382	32394	27525
A0A2T7PD55	A0A2T7PD55	tr|A0A2T7PD55|A0A2T7PD55_POMCA Beta_helix domain-containing protein OS=Pomacea canaliculata OX=400727 GN=C0Q70_06760 PE=4 SV=1	22	2	27.5	108.58	0	17967	0	8898.2	16291	0
A0A2T7PD57	A0A2T7PD57	tr|A0A2T7PD57|A0A2T7PD57_POMCA Beta_helix domain-containing protein OS=Pomacea canaliculata OX=400727 GN=C0Q70_06762 PE=4 SV=1	18	4	26	96.062	0	0	0	0	0	0
A0A2T7PD59	A0A2T7PD59	tr|A0A2T7PD59|A0A2T7PD59_POMCA Beta_helix domain-containing protein OS=Pomacea canaliculata OX=400727 GN=C0Q70_06764 PE=4 SV=1	19	3	24.1	106.66	0	0	0	0	0	0
A0A2T7PD66	A0A2T7PD66	tr|A0A2T7PD66|A0A2T7PD66_POMCA Beta_helix domain-containing protein OS=Pomacea canaliculata OX=400727 GN=C0Q70_06761 PE=4 SV=1	17	1	20	106.82	0	0	0	0	0	0
A0A2T7PD76	A0A2T7PD76	tr|A0A2T7PD76|A0A2T7PD76_POMCA Beta_helix domain-containing protein OS=Pomacea canaliculata OX=400727 GN=C0Q70_06763 PE=4 SV=1	20	1	25.4	106.28	0	0	0	0	0	0
A0A2T7PD77	A0A2T7PD77	tr|A0A2T7PD77|A0A2T7PD77_POMCA Vacuolar protein sorting-associated protein 29 OS=Pomacea canaliculata OX=400727 GN=C0Q70_06785 PE=3 SV=1	2	2	12.6	15.551	0	0	0	0	0	0
A0A2T7PD93	A0A2T7PD93	tr|A0A2T7PD93|A0A2T7PD93_POMCA G protein-coupled receptor kinase OS=Pomacea canaliculata OX=400727 GN=C0Q70_06808 PE=3 SV=1	1	1	1.5	81.225	0	0	0	0	0	0
A0A2T7PD94	A0A2T7PD94	tr|A0A2T7PD94|A0A2T7PD94_POMCA SEC14-like protein 2 OS=Pomacea canaliculata OX=400727 GN=C0Q70_06796 PE=4 SV=1	3	3	9.2	47.164	0	11694	0	0	0	15820
A0A2T7PD95	A0A2T7PD95	tr|A0A2T7PD95|A0A2T7PD95_POMCA Sulfotransfer_1 domain-containing protein OS=Pomacea canaliculata OX=400727 GN=C0Q70_06799 PE=4 SV=1	2	2	5.5	35.68	0	0	0	0	0	0
A0A2T7PDA4	A0A2T7PDA4	tr|A0A2T7PDA4|A0A2T7PDA4_POMCA T2SS-T3SS_pil_N domain-containing protein OS=Pomacea canaliculata OX=400727 GN=C0Q70_06801 PE=4 SV=1	6	6	39.6	24.674	178550	414660	335130	766900	653680	659860
A0A2T7PDC5	A0A2T7PDC5	tr|A0A2T7PDC5|A0A2T7PDC5_POMCA ENTH domain-containing protein OS=Pomacea canaliculata OX=400727 GN=C0Q70_06830 PE=3 SV=1	6	6	7.4	135.23	0	0	0	0	0	0
A0A2T7PDD6	A0A2T7PDD6	tr|A0A2T7PDD6|A0A2T7PDD6_POMCA RanBD1 domain-containing protein OS=Pomacea canaliculata OX=400727 GN=C0Q70_06833 PE=4 SV=1	4	4	30.2	21.352	39849	44205	63760	0	0	17005
A0A2T7PDE0	A0A2T7PDE0	tr|A0A2T7PDE0|A0A2T7PDE0_POMCA DJ-1_PfpI domain-containing protein OS=Pomacea canaliculata OX=400727 GN=C0Q70_06847 PE=3 SV=1	1	1	12.5	16.756	0	0	0	0	0	0
A0A2T7PDE5	A0A2T7PDE5	tr|A0A2T7PDE5|A0A2T7PDE5_POMCA Malate dehydrogenase OS=Pomacea canaliculata OX=400727 GN=C0Q70_06841 PE=3 SV=1	6	6	26.2	25.077	43283	76789	86863	31293	38332	43673
A0A2T7PDF1	A0A2T7PDF1	tr|A0A2T7PDF1|A0A2T7PDF1_POMCA Thioredoxin domain-containing protein 17 OS=Pomacea canaliculata OX=400727 GN=C0Q70_06855 PE=4 SV=1	4	4	41.2	15.443	138240	198640	170670	0	133320	131910
A0A2T7PDF9	A0A2T7PDF9	tr|A0A2T7PDF9|A0A2T7PDF9_POMCA Midasin OS=Pomacea canaliculata OX=400727 GN=C0Q70_06864 PE=4 SV=1	1	1	3.2	41.021	0	0	0	0	0	0
A0A2T7PDG7	A0A2T7PDG7	tr|A0A2T7PDG7|A0A2T7PDG7_POMCA Peritrophic matrix protein OS=Pomacea canaliculata OX=400727 GN=C0Q70_06870 PE=4 SV=1	2	2	15.1	18.283	0	0	0	0	0	0
A0A2T7PDH6	A0A2T7PDH6	tr|A0A2T7PDH6|A0A2T7PDH6_POMCA Chitin-binding type-2 domain-containing protein OS=Pomacea canaliculata OX=400727 GN=C0Q70_06884 PE=4 SV=1	2	2	26.8	16.787	0	0	0	0	0	0
A0A2T7PDH7	A0A2T7PDH7	tr|A0A2T7PDH7|A0A2T7PDH7_POMCA Chitin-binding type-2 domain-containing protein OS=Pomacea canaliculata OX=400727 GN=C0Q70_06871 PE=4 SV=1	2	2	17.8	16.884	0	0	0	61562	0	0
A0A2T7PDI6	A0A2T7PDI6	tr|A0A2T7PDI6|A0A2T7PDI6_POMCA Septin OS=Pomacea canaliculata OX=400727 GN=C0Q70_06896 PE=3 SV=1	1	1	3.3	41.284	0	0	0	0	0	0
A0A2T7PDJ0	A0A2T7PDJ0	tr|A0A2T7PDJ0|A0A2T7PDJ0_POMCA Septin OS=Pomacea canaliculata OX=400727 GN=C0Q70_06895 PE=3 SV=1	12	12	37.4	44.486	68855	99575	58471	130880	116250	74861
A0A2T7PDK7	A0A2T7PDK7	tr|A0A2T7PDK7|A0A2T7PDK7_POMCA GTP-binding nuclear protein OS=Pomacea canaliculata OX=400727 GN=C0Q70_06916 PE=3 SV=1	5	5	11.6	64.868	66337	68394	86296	117660	177660	149230
A0A2T7PDL1	A0A2T7PDL1	tr|A0A2T7PDL1|A0A2T7PDL1_POMCA Multi_ubiq domain-containing protein OS=Pomacea canaliculata OX=400727 GN=C0Q70_06915 PE=4 SV=1	3	3	42.1	12.319	147900	11299	0	0	0	90876
A0A2T7PDM1	A0A2T7PDM1	tr|A0A2T7PDM1|A0A2T7PDM1_POMCA FGGY_N domain-containing protein OS=Pomacea canaliculata OX=400727 GN=C0Q70_06930 PE=3 SV=1	1	1	3.4	51.108	0	0	0	0	0	0
A0A2T7PDM2	A0A2T7PDM2	tr|A0A2T7PDM2|A0A2T7PDM2_POMCA Beta-glucuronidase OS=Pomacea canaliculata OX=400727 GN=C0Q70_06927 PE=3 SV=1	5	4	10.6	71.31	0	0	0	0	0	0
A0A2T7PDN0	A0A2T7PDN0	tr|A0A2T7PDN0|A0A2T7PDN0_POMCA TOG domain-containing protein OS=Pomacea canaliculata OX=400727 GN=C0Q70_06936 PE=3 SV=1	20	20	9.8	287.4	0	8943.1	0	26571	30786	14493
A0A2T7PDR5	A0A2T7PDR5	tr|A0A2T7PDR5|A0A2T7PDR5_POMCA Mitogen-activated protein kinase OS=Pomacea canaliculata OX=400727 GN=C0Q70_06961 PE=3 SV=1	10	10	30.1	43.057	60374	74837	77364	130340	96863	104590
A0A2T7PDS6	A0A2T7PDS6	tr|A0A2T7PDS6|A0A2T7PDS6_POMCA Calcium-transporting ATPase OS=Pomacea canaliculata OX=400727 GN=C0Q70_06990 PE=3 SV=1	30	30	31.2	112.83	216680	36502	41996	152560	250240	195770
A0A2T7PDT2	A0A2T7PDT2	tr|A0A2T7PDT2|A0A2T7PDT2_POMCA Mediator of RNA polymerase II transcription subunit 15 OS=Pomacea canaliculata OX=400727 GN=MED15 PE=3 SV=1	3	3	41.6	13.872	0	0	46203	0	0	0
A0A2T7PDU2	A0A2T7PDU2	tr|A0A2T7PDU2|A0A2T7PDU2_POMCA GOLD domain-containing protein OS=Pomacea canaliculata OX=400727 GN=C0Q70_07001 PE=3 SV=1	3	3	19.5	22.078	0	0	0	27139	34014	22774
A0A2T7PDV5	A0A2T7PDV5	tr|A0A2T7PDV5|A0A2T7PDV5_POMCA Secreted protein OS=Pomacea canaliculata OX=400727 GN=C0Q70_07017 PE=4 SV=1	7	7	38.1	33.119	1274100	1432900	809570	2926400	2444600	2879800
A0A2T7PDW8	A0A2T7PDW8	tr|A0A2T7PDW8|A0A2T7PDW8_POMCA TSP1_spondin domain-containing protein OS=Pomacea canaliculata OX=400727 GN=C0Q70_07029 PE=4 SV=1	4	4	29	18.154	0	0	0	60194	78988	92246
A0A2T7PDX6	A0A2T7PDX6	tr|A0A2T7PDX6|A0A2T7PDX6_POMCA 60S acidic ribosomal protein P2 OS=Pomacea canaliculata OX=400727 GN=C0Q70_07037 PE=3 SV=1	8	8	76.7	11.876	419060	451850	527040	1102400	906360	692300
A0A2T7PDX8	A0A2T7PDX8	tr|A0A2T7PDX8|A0A2T7PDX8_POMCA Clathrin heavy chain OS=Pomacea canaliculata OX=400727 GN=C0Q70_07035 PE=3 SV=1	44	44	35.7	188.45	134140	96236	175080	164190	197050	215850
A0A2T7PDY4	A0A2T7PDY4	tr|A0A2T7PDY4|A0A2T7PDY4_POMCA VWFD domain-containing protein OS=Pomacea canaliculata OX=400727 GN=C0Q70_07050 PE=4 SV=1	7	5	4	283.86	0	35965	0	0	0	46700
A0A2T7PDY8	A0A2T7PDY8	tr|A0A2T7PDY8|A0A2T7PDY8_POMCA CTCK domain-containing protein OS=Pomacea canaliculata OX=400727 GN=C0Q70_07051 PE=4 SV=1	11	9	6.9	375.66	328720	197990	84474	0	63888	285230
A0A2T7PDZ3	A0A2T7PDZ3	tr|A0A2T7PDZ3|A0A2T7PDZ3_POMCA PALP domain-containing protein OS=Pomacea canaliculata OX=400727 GN=C0Q70_07053 PE=4 SV=1	1	1	5.5	47.13	0	0	0	0	0	0
A0A2T7PDZ6	A0A2T7PDZ6	tr|A0A2T7PDZ6|A0A2T7PDZ6_POMCA ADP-ribosyl cyclase/cyclic ADP-ribose hydrolase OS=Pomacea canaliculata OX=400727 GN=C0Q70_07060 PE=3 SV=1	2	2	2.1	132.53	0	0	0	0	0	0
A0A2T7PE04	A0A2T7PE04	tr|A0A2T7PE04|A0A2T7PE04_POMCA EF-hand domain-containing protein OS=Pomacea canaliculata OX=400727 GN=C0Q70_07063 PE=4 SV=1	4	4	26.1	28.918	0	0	0	0	0	0
A0A2T7PE16	A0A2T7PE16	tr|A0A2T7PE16|A0A2T7PE16_POMCA Sulfatase domain-containing protein OS=Pomacea canaliculata OX=400727 GN=C0Q70_07080 PE=3 SV=1	13	13	32.1	55.041	0	43494	0	130180	16051	6290.6
A0A2T7PE19	A0A2T7PE19	tr|A0A2T7PE19|A0A2T7PE19_POMCA COL12A OS=Pomacea canaliculata OX=400727 GN=C0Q70_07078 PE=4 SV=1	11	11	26.9	71.816	126720	213360	137530	95069	202860	59170
A0A2T7PE29	A0A2T7PE29	tr|A0A2T7PE29|A0A2T7PE29_POMCA Metalloendopeptidase OS=Pomacea canaliculata OX=400727 GN=C0Q70_07088 PE=3 SV=1	2	2	2.4	129.54	0	0	0	0	0	0
A0A2T7PE30	A0A2T7PE30	tr|A0A2T7PE30|A0A2T7PE30_POMCA Glyco_hydro_63 domain-containing protein OS=Pomacea canaliculata OX=400727 GN=C0Q70_07092 PE=3 SV=1	23	23	33.7	104.73	159420	102590	88453	354600	360710	210560
A0A2T7PE42	A0A2T7PE42	tr|A0A2T7PE42|A0A2T7PE42_POMCA VWFA domain-containing protein OS=Pomacea canaliculata OX=400727 GN=C0Q70_07104 PE=4 SV=1	12	12	10.7	139.18	468170	270930	483720	33554	69370	132250
A0A2T7PE63	A0A2T7PE63	tr|A0A2T7PE63|A0A2T7PE63_POMCA VWFA domain-containing protein OS=Pomacea canaliculata OX=400727 GN=C0Q70_07105 PE=4 SV=1	17	17	40.6	49.094	1230500	11503000	1523200	423300	507350	824530
A0A2T7PE82	A0A2T7PE82	tr|A0A2T7PE82|A0A2T7PE82_POMCA Ubiquitin-like domain-containing protein OS=Pomacea canaliculata OX=400727 GN=C0Q70_07140 PE=4 SV=1	4	4	38	13.554	148660	203430	148780	0	65106	56441
A0A2T7PE87	A0A2T7PE87	tr|A0A2T7PE87|A0A2T7PE87_POMCA VWFA domain-containing protein OS=Pomacea canaliculata OX=400727 GN=C0Q70_07148 PE=4 SV=1	11	11	33.9	46.351	1881800	1361600	1648900	188750	486490	805860
A0A2T7PE88	A0A2T7PE88	tr|A0A2T7PE88|A0A2T7PE88_POMCA phosphorylase kinase OS=Pomacea canaliculata OX=400727 GN=C0Q70_07147 PE=3 SV=1	2	2	6.2	45.489	0	0	0	0	0	0
A0A2T7PED4	A0A2T7PED4	tr|A0A2T7PED4|A0A2T7PED4_POMCA Kynureninase OS=Pomacea canaliculata OX=400727 GN=KYNU PE=3 SV=1	2	2	5.1	56.835	0	0	0	0	0	0
A0A2T7PEF3	A0A2T7PEF3	tr|A0A2T7PEF3|A0A2T7PEF3_POMCA C-type lectin domain-containing protein OS=Pomacea canaliculata OX=400727 GN=C0Q70_07217 PE=4 SV=1	3	2	11.2	27.922	642790	0	0	0	0	0
A0A2T7PEF4	A0A2T7PEF4	tr|A0A2T7PEF4|A0A2T7PEF4_POMCA YTH domain-containing protein OS=Pomacea canaliculata OX=400727 GN=C0Q70_07214 PE=4 SV=1	2	2	3.4	68.978	0	0	0	0	0	0
A0A2T7PEF5;A0A2T7PEH0	A0A2T7PEF5	tr|A0A2T7PEF5|A0A2T7PEF5_POMCA C-type lectin domain-containing protein OS=Pomacea canaliculata OX=400727 GN=C0Q70_07216 PE=4 SV=1	3	2	10.5	44.341	2076300	2121700	666470	0	34964	0
A0A2T7PEF9	A0A2T7PEF9	tr|A0A2T7PEF9|A0A2T7PEF9_POMCA C-type lectin domain-containing protein OS=Pomacea canaliculata OX=400727 GN=C0Q70_07218 PE=4 SV=1	9	7	14.7	81.314	2147000	971780	1162500	0	365610	560040
A0A2T7PEG0	A0A2T7PEG0	tr|A0A2T7PEG0|A0A2T7PEG0_POMCA C-type lectin domain-containing protein OS=Pomacea canaliculata OX=400727 GN=C0Q70_07215 PE=4 SV=1	5	5	21.6	28.329	171600	315330	292900	155450	211810	193820
A0A2T7PEG8	A0A2T7PEG8	tr|A0A2T7PEG8|A0A2T7PEG8_POMCA Tetratricopeptide repeat protein 38 OS=Pomacea canaliculata OX=400727 GN=C0Q70_07221 PE=3 SV=1	1	1	2.4	47.51	0	0	0	0	0	0
A0A2T7PEK8;A0A2T7PEJ8	A0A2T7PEK8;A0A2T7PEJ8	tr|A0A2T7PEK8|A0A2T7PEK8_POMCA C-type lectin domain-containing protein OS=Pomacea canaliculata OX=400727 GN=C0Q70_07265 PE=4 SV=1;tr|A0A2T7PEJ8|A0A2T7PEJ8_POMCA C-type lectin domain-containing protein OS=Pomacea canaliculata OX=400727 GN=C0Q70_07266 PE=4 S	3	3	18.7	16.675	223040	293970	204310	155870	194020	69252
A0A2T7PEK0	A0A2T7PEK0	tr|A0A2T7PEK0|A0A2T7PEK0_POMCA C-type lectin domain-containing protein OS=Pomacea canaliculata OX=400727 GN=C0Q70_07267 PE=4 SV=1	6	6	56.2	16.766	646880	467620	140000	0	0	0
A0A2T7PEK2	A0A2T7PEK2	tr|A0A2T7PEK2|A0A2T7PEK2_POMCA C-type lectin domain-containing protein OS=Pomacea canaliculata OX=400727 GN=C0Q70_07264 PE=4 SV=1	4	4	24.8	16.934	329960	125450	47764	0	0	24945
A0A2T7PEK3;A0A2T7PEL7	A0A2T7PEK3	tr|A0A2T7PEK3|A0A2T7PEK3_POMCA C-type lectin domain-containing protein OS=Pomacea canaliculata OX=400727 GN=C0Q70_07268 PE=4 SV=1	27	25	31	115.5	1146400	920180	846370	254360	1051100	2487400
A0A2T7PEK6	A0A2T7PEK6	tr|A0A2T7PEK6|A0A2T7PEK6_POMCA C-type lectin domain-containing protein OS=Pomacea canaliculata OX=400727 GN=C0Q70_07272 PE=4 SV=1	4	2	4.5	113.78	23487	0	25778	0	0	0
A0A2T7PEK9;A0A2T7NCE6;A0A2T7NCG7;A0A2T7NAV0	A0A2T7PEK9	tr|A0A2T7PEK9|A0A2T7PEK9_POMCA von Willebrand factor D and EGF domain-containing protein-like OS=Pomacea canaliculata OX=400727 GN=C0Q70_07263 PE=4 SV=1	13	10	16.4	114.22	208880	112410	294820	10197	15460	27437
A0A2T7PEL0	A0A2T7PEL0	tr|A0A2T7PEL0|A0A2T7PEL0_POMCA C-type lectin domain-containing protein OS=Pomacea canaliculata OX=400727 GN=C0Q70_07274 PE=4 SV=1	6	6	23.5	34.188	0	0	0	64041	94720	0
A0A2T7PEL4	A0A2T7PEL4	tr|A0A2T7PEL4|A0A2T7PEL4_POMCA 60S ribosomal protein L7 OS=Pomacea canaliculata OX=400727 GN=C0Q70_07278 PE=3 SV=1	6	6	23.9	29.138	134250	135720	125790	237520	259920	203360
A0A2T7PEM0	A0A2T7PEM0	tr|A0A2T7PEM0|A0A2T7PEM0_POMCA Tyrosinase_Cu-bd domain-containing protein OS=Pomacea canaliculata OX=400727 GN=C0Q70_07288 PE=4 SV=1	242	226	61.4	394.95	126240000	139870000	97377000	23544000	48740000	38167000
A0A2T7PEM5	A0A2T7PEM5	tr|A0A2T7PEM5|A0A2T7PEM5_POMCA pyrroline-5-carboxylate reductase OS=Pomacea canaliculata OX=400727 GN=C0Q70_07297 PE=3 SV=1	9	9	46.4	28.869	45510	77275	87460	55691	54274	61618
A0A2T7PEN0	A0A2T7PEN0	tr|A0A2T7PEN0|A0A2T7PEN0_POMCA Proteasome inhibitor PI31 subunit OS=Pomacea canaliculata OX=400727 GN=C0Q70_07303 PE=3 SV=1	6	6	29.6	30.822	34477	39703	35292	0	0	0
A0A2T7PEP0	A0A2T7PEP0	tr|A0A2T7PEP0|A0A2T7PEP0_POMCA DUF148 domain-containing protein OS=Pomacea canaliculata OX=400727 GN=C0Q70_07310 PE=4 SV=1	1	1	2.9	40.831	0	0	0	0	0	0
A0A2T7PEP6	A0A2T7PEP6	tr|A0A2T7PEP6|A0A2T7PEP6_POMCA Gamma-interferon-inducible lysosomal thiol reductase OS=Pomacea canaliculata OX=400727 GN=C0Q70_07308 PE=3 SV=1	1	1	10.5	24.406	0	0	0	0	0	0
A0A2T7PER1	A0A2T7PER1	tr|A0A2T7PER1|A0A2T7PER1_POMCA non-specific serine/threonine protein kinase OS=Pomacea canaliculata OX=400727 GN=C0Q70_07328 PE=3 SV=1	4	4	10.6	53.808	0	0	0	19497	16474	0
A0A2T7PER2	A0A2T7PER2	tr|A0A2T7PER2|A0A2T7PER2_POMCA Glutathione S-transferase OS=Pomacea canaliculata OX=400727 GN=C0Q70_07326 PE=4 SV=1	7	7	49.3	23.526	682590	447390	774070	420850	708990	758480
A0A2T7PES2	A0A2T7PES2	tr|A0A2T7PES2|A0A2T7PES2_POMCA V-type proton ATPase subunit H OS=Pomacea canaliculata OX=400727 GN=C0Q70_07340 PE=3 SV=1	9	9	23.4	54.875	52792	63713	69239	92613	60673	60275
A0A2T7PES6	A0A2T7PES6	tr|A0A2T7PES6|A0A2T7PES6_POMCA Uridylate-specific endoribonuclease OS=Pomacea canaliculata OX=400727 GN=C0Q70_07345 PE=3 SV=1	12	12	35.2	62.213	0	85922	0	1319100	146290	0
A0A2T7PET0;A0A2T7PET2	A0A2T7PET0	tr|A0A2T7PET0|A0A2T7PET0_POMCA Uridylate-specific endoribonuclease OS=Pomacea canaliculata OX=400727 GN=C0Q70_07346 PE=3 SV=1	3	3	9.3	35.929	0	0	0	0	0	0
A0A2T7PET4	A0A2T7PET4	tr|A0A2T7PET4|A0A2T7PET4_POMCA C-type lectin domain-containing protein OS=Pomacea canaliculata OX=400727 GN=C0Q70_07354 PE=4 SV=1	18	18	34.5	62.518	520180	558000	128860	173830	317990	557760
A0A2T7PET8	A0A2T7PET8	tr|A0A2T7PET8|A0A2T7PET8_POMCA C-type lectin domain-containing protein OS=Pomacea canaliculata OX=400727 GN=C0Q70_07363 PE=4 SV=1	9	4	15	68.813	28170	128850	138680	157170	201260	48388
A0A2T7PEU2	A0A2T7PEU2	tr|A0A2T7PEU2|A0A2T7PEU2_POMCA C-type lectin domain-containing protein OS=Pomacea canaliculata OX=400727 GN=C0Q70_07357 PE=4 SV=1	3	1	8	49.302	0	0	0	0	0	0
A0A2T7PEU3	A0A2T7PEU3	tr|A0A2T7PEU3|A0A2T7PEU3_POMCA C-type lectin domain-containing protein OS=Pomacea canaliculata OX=400727 GN=C0Q70_07356 PE=4 SV=1	12	6	23.3	62.233	608100	216050	78667	0	0	26694
A0A2T7PEU4	A0A2T7PEU4	tr|A0A2T7PEU4|A0A2T7PEU4_POMCA C-type lectin domain-containing protein OS=Pomacea canaliculata OX=400727 GN=C0Q70_07361 PE=4 SV=1	8	0	12.5	73.452	0	0	0	0	0	0
A0A2T7PEU7	A0A2T7PEU7	tr|A0A2T7PEU7|A0A2T7PEU7_POMCA C-type lectin domain-containing protein OS=Pomacea canaliculata OX=400727 GN=C0Q70_07362 PE=4 SV=1	11	2	25.7	52.766	312870	2088400	1082300	637790	504800	194750
A0A2T7PEV1;A0A2T7PEU5;A0A2T7PET3	A0A2T7PEV1	tr|A0A2T7PEV1|A0A2T7PEV1_POMCA Fibrinogen C-terminal domain-containing protein OS=Pomacea canaliculata OX=400727 GN=C0Q70_07367 PE=4 SV=1	37	35	39.4	124.67	5338400	6407500	3251500	6483700	9474500	9217500
A0A2T7PEV3	A0A2T7PEV3	tr|A0A2T7PEV3|A0A2T7PEV3_POMCA H_lectin domain-containing protein OS=Pomacea canaliculata OX=400727 GN=C0Q70_07366 PE=4 SV=1	9	8	25	56.364	106210	73881	147690	154460	111150	87511
A0A2T7PEW0	A0A2T7PEW0	tr|A0A2T7PEW0|A0A2T7PEW0_POMCA Protein kinase domain-containing protein OS=Pomacea canaliculata OX=400727 GN=C0Q70_07381 PE=4 SV=1	1	1	1.3	139.17	0	0	0	0	0	0
A0A2T7PEX0	A0A2T7PEX0	tr|A0A2T7PEX0|A0A2T7PEX0_POMCA Glutamate--cysteine ligase OS=Pomacea canaliculata OX=400727 GN=C0Q70_07393 PE=3 SV=1	8	8	17.8	75.678	0	0	16682	51687	25428	35954
A0A2T7PEX4	A0A2T7PEX4	tr|A0A2T7PEX4|A0A2T7PEX4_POMCA 60S ribosomal protein L11 OS=Pomacea canaliculata OX=400727 GN=C0Q70_07398 PE=3 SV=1	3	3	16.9	21.16	0	0	0	98025	188880	128560
A0A2T7PEY5	A0A2T7PEY5	tr|A0A2T7PEY5|A0A2T7PEY5_POMCA Signal transducing adapter molecule 1 OS=Pomacea canaliculata OX=400727 GN=C0Q70_07390 PE=3 SV=1	5	5	11.9	60.532	0	0	0	0	18047	18210
A0A2T7PF21;A0A2T7PF32	A0A2T7PF21;A0A2T7PF32	tr|A0A2T7PF21|A0A2T7PF21_POMCA Prolyl endopeptidase OS=Pomacea canaliculata OX=400727 GN=C0Q70_07442 PE=3 SV=1;tr|A0A2T7PF32|A0A2T7PF32_POMCA Prolyl endopeptidase OS=Pomacea canaliculata OX=400727 GN=C0Q70_07446 PE=3 SV=1	18	18	35.4	80.342	172270	131560	235730	113240	197550	283030
A0A2T7PF24	A0A2T7PF24	tr|A0A2T7PF24|A0A2T7PF24_POMCA Transferrin-like domain-containing protein OS=Pomacea canaliculata OX=400727 GN=C0Q70_07444 PE=4 SV=1	5	5	19.4	32.206	121840	86412	71652	0	53307	70360
A0A2T7PF33	A0A2T7PF33	tr|A0A2T7PF33|A0A2T7PF33_POMCA Methyltranfer_dom domain-containing protein OS=Pomacea canaliculata OX=400727 GN=C0Q70_07439 PE=4 SV=1	4	4	15.2	41.096	89201	68594	59676	33284	33982	48929
A0A2T7PF37	A0A2T7PF37	tr|A0A2T7PF37|A0A2T7PF37_POMCA Tyrosinase_Cu-bd domain-containing protein OS=Pomacea canaliculata OX=400727 GN=C0Q70_07465 PE=4 SV=1	29	23	35.6	89.392	4300400	4609100	2515200	989180	1425800	1355300
A0A2T7PF40	A0A2T7PF40	tr|A0A2T7PF40|A0A2T7PF40_POMCA Methyltranfer_dom domain-containing protein OS=Pomacea canaliculata OX=400727 GN=C0Q70_07440 PE=4 SV=1	3	3	27.3	17.597	0	32513	40700	21922	27079	29945
A0A2T7PF41	A0A2T7PF41	tr|A0A2T7PF41|A0A2T7PF41_POMCA Tyrosinase_Cu-bd domain-containing protein OS=Pomacea canaliculata OX=400727 GN=C0Q70_07464 PE=4 SV=1	45	42	43.4	110.69	9456200	9748400	5587100	1773400	2781800	2862000
A0A2T7PF42	A0A2T7PF42	tr|A0A2T7PF42|A0A2T7PF42_POMCA Ig-like domain-containing protein OS=Pomacea canaliculata OX=400727 GN=C0Q70_07472 PE=4 SV=1	13	13	25.7	60.706	2994400	1812900	1771600	1474700	1333600	1670500
A0A2T7PF50	A0A2T7PF50	tr|A0A2T7PF50|A0A2T7PF50_POMCA Mitochondrial ATPase inhibitor OS=Pomacea canaliculata OX=400727 GN=C0Q70_07450 PE=3 SV=1	1	1	9.7	12.582	0	0	0	0	0	0
A0A2T7PF55	A0A2T7PF55	tr|A0A2T7PF55|A0A2T7PF55_POMCA Tyrosinase_Cu-bd domain-containing protein OS=Pomacea canaliculata OX=400727 GN=C0Q70_07466 PE=4 SV=1	56	56	44.1	164.12	14943000	16261000	9457400	3063400	4962900	4739800
A0A2T7PF63	A0A2T7PF63	tr|A0A2T7PF63|A0A2T7PF63_POMCA Tr-type G domain-containing protein OS=Pomacea canaliculata OX=400727 GN=C0Q70_07492 PE=3 SV=1	15	13	50.6	35.566	1124000	1332300	1319200	2248700	2500600	1498400
A0A2T7PF69	A0A2T7PF69	tr|A0A2T7PF69|A0A2T7PF69_POMCA Nicotinate phosphoribosyltransferase OS=Pomacea canaliculata OX=400727 GN=C0Q70_07471 PE=3 SV=1	9	9	22.5	62.116	0	0	22391	29781	14224	29048
A0A2T7PFD0	A0A2T7PFD0	tr|A0A2T7PFD0|A0A2T7PFD0_POMCA RRM domain-containing protein OS=Pomacea canaliculata OX=400727 GN=C0Q70_07556 PE=4 SV=1	1	1	15.9	8.9789	0	0	0	0	0	0
A0A2T7PFD8	A0A2T7PFD8	tr|A0A2T7PFD8|A0A2T7PFD8_POMCA PUM-HD domain-containing protein OS=Pomacea canaliculata OX=400727 GN=C0Q70_07551 PE=4 SV=1	1	1	1.5	135.22	0	0	0	0	0	0
A0A2T7PFE0	A0A2T7PFE0	tr|A0A2T7PFE0|A0A2T7PFE0_POMCA G8 domain-containing protein (Fragment) OS=Pomacea canaliculata OX=400727 GN=C0Q70_07568 PE=4 SV=1	5	5	5.8	135.32	5834.2	66279	45246	0	10695	0
A0A2T7PFE8	A0A2T7PFE8	tr|A0A2T7PFE8|A0A2T7PFE8_POMCA G8 domain-containing protein OS=Pomacea canaliculata OX=400727 GN=C0Q70_07569 PE=4 SV=1	10	10	2.4	575.42	0	76735	15766	0	0	0
A0A2T7PFE9	A0A2T7PFE9	tr|A0A2T7PFE9|A0A2T7PFE9_POMCA Clathrin light chain OS=Pomacea canaliculata OX=400727 GN=C0Q70_07552 PE=3 SV=1	3	3	20.5	24.901	0	0	25351	34821	37097	45229
A0A2T7PFF1	A0A2T7PFF1	tr|A0A2T7PFF1|A0A2T7PFF1_POMCA C-CAP/cofactor C-like domain-containing protein OS=Pomacea canaliculata OX=400727 GN=C0Q70_07562 PE=3 SV=1	25	25	43.6	69.743	571140	474740	699580	528920	721870	817350
A0A2T7PFF3	A0A2T7PFF3	tr|A0A2T7PFF3|A0A2T7PFF3_POMCA Tyrosinase_Cu-bd domain-containing protein OS=Pomacea canaliculata OX=400727 GN=C0Q70_07572 PE=4 SV=1	21	11	36.1	69.977	20275000	7461500	2460100	2913800	9267900	1973400
A0A2T7PFF9	A0A2T7PFF9	tr|A0A2T7PFF9|A0A2T7PFF9_POMCA Tyrosinase_Cu-bd domain-containing protein OS=Pomacea canaliculata OX=400727 GN=C0Q70_07573 PE=4 SV=1	49	25	33.5	124.18	95535000	60471000	57594000	33635000	79705000	34193000
A0A2T7PFG6	A0A2T7PFG6	tr|A0A2T7PFG6|A0A2T7PFG6_POMCA Tyrosinase_Cu-bd domain-containing protein OS=Pomacea canaliculata OX=400727 GN=C0Q70_07589 PE=4 SV=1	23	23	68.5	36.337	80874000	87932000	73034000	15686000	32877000	24384000
A0A2T7PFG7	A0A2T7PFG7	tr|A0A2T7PFG7|A0A2T7PFG7_POMCA Hemocyanin OS=Pomacea canaliculata OX=400727 GN=C0Q70_07590 PE=4 SV=1	182	138	53.2	329.33	119670000	127470000	107870000	27005000	48429000	42116000
A0A2T7PFH2	A0A2T7PFH2	tr|A0A2T7PFH2|A0A2T7PFH2_POMCA TIP120 domain-containing protein OS=Pomacea canaliculata OX=400727 GN=C0Q70_07593 PE=3 SV=1	30	30	33.2	138.37	85326	100210	107240	205210	177740	141030
A0A2T7PFJ3;A0A2T7PFI7	A0A2T7PFJ3;A0A2T7PFI7	tr|A0A2T7PFJ3|A0A2T7PFJ3_POMCA Down syndrome cell adhesion molecule homolog OS=Pomacea canaliculata OX=400727 GN=C0Q70_07611 PE=4 SV=1;tr|A0A2T7PFI7|A0A2T7PFI7_POMCA Down syndrome cell adhesion molecule-like protein Dscam2 OS=Pomacea canaliculata OX=400727	4	2	6	62.556	0	0	0	0	0	0
A0A2T7PFJ2	A0A2T7PFJ2	tr|A0A2T7PFJ2|A0A2T7PFJ2_POMCA 14_3_3 domain-containing protein OS=Pomacea canaliculata OX=400727 GN=C0Q70_07601 PE=3 SV=1	14	11	58.8	29.042	1539100	932260	1514100	1095100	1542400	1446800
A0A2T7PFK2;A0A2T7PFK1	A0A2T7PFK2	tr|A0A2T7PFK2|A0A2T7PFK2_POMCA Hemicentin-1-like OS=Pomacea canaliculata OX=400727 GN=C0Q70_07610 PE=4 SV=1	14	12	23.2	98.141	107510	530900	92224	278780	294910	486840
A0A2T7PFM1	A0A2T7PFM1	tr|A0A2T7PFM1|A0A2T7PFM1_POMCA Ribosomal protein L19 OS=Pomacea canaliculata OX=400727 GN=C0Q70_07641 PE=3 SV=1	3	3	17.8	23.354	96794	88705	128560	204840	239020	218450
A0A2T7PFM4	A0A2T7PFM4	tr|A0A2T7PFM4|A0A2T7PFM4_POMCA 6-phosphofructokinase OS=Pomacea canaliculata OX=400727 GN=C0Q70_07640 PE=3 SV=1	20	20	34	82.081	199030	199940	152030	344410	334330	211240
A0A2T7PFM8	A0A2T7PFM8	tr|A0A2T7PFM8|A0A2T7PFM8_POMCA Protein pinocchio OS=Pomacea canaliculata OX=400727 GN=C0Q70_07654 PE=4 SV=1	1	1	12.9	17.242	0	0	0	0	0	0
A0A2T7PFN0	A0A2T7PFN0	tr|A0A2T7PFN0|A0A2T7PFN0_POMCA Protein unc-45 homolog B OS=Pomacea canaliculata OX=400727 GN=C0Q70_07650 PE=4 SV=1	20	20	25.5	112.2	105440	88197	188750	506710	358070	380050
A0A2T7PFN3	A0A2T7PFN3	tr|A0A2T7PFN3|A0A2T7PFN3_POMCA EF1_GNE domain-containing protein OS=Pomacea canaliculata OX=400727 GN=C0Q70_07660 PE=3 SV=1	4	4	20.5	29.98	31437	39659	40285	140730	101790	84863
A0A2T7PFP3	A0A2T7PFP3	tr|A0A2T7PFP3|A0A2T7PFP3_POMCA Fibrinogen C-terminal domain-containing protein OS=Pomacea canaliculata OX=400727 GN=C0Q70_07679 PE=4 SV=1	4	1	9	58.206	0	0	0	0	0	0
A0A2T7PFP4;A0A2T7PFP9	A0A2T7PFP4	tr|A0A2T7PFP4|A0A2T7PFP4_POMCA TonB_C domain-containing protein OS=Pomacea canaliculata OX=400727 GN=C0Q70_07678 PE=4 SV=1	3	3	13.8	35.981	0	0	0	82743	0	29860
A0A2T7PFP7	A0A2T7PFP7	tr|A0A2T7PFP7|A0A2T7PFP7_POMCA Fibrinogen C-terminal domain-containing protein OS=Pomacea canaliculata OX=400727 GN=C0Q70_07677 PE=4 SV=1	5	2	15	43.837	0	0	0	46348	28975	20135
A0A2T7PFQ0	A0A2T7PFQ0	tr|A0A2T7PFQ0|A0A2T7PFQ0_POMCA Fibrinogen C-terminal domain-containing protein OS=Pomacea canaliculata OX=400727 GN=C0Q70_07681 PE=4 SV=1	1	1	3.4	42.27	0	0	0	0	0	0
A0A2T7PFR6	A0A2T7PFR6	tr|A0A2T7PFR6|A0A2T7PFR6_POMCA FMN_red domain-containing protein OS=Pomacea canaliculata OX=400727 GN=C0Q70_07652 PE=4 SV=1	5	5	34.2	21.853	20133	35047	107820	82401	46676	90382
A0A2T7PFS0	A0A2T7PFS0	tr|A0A2T7PFS0|A0A2T7PFS0_POMCA Isocitrate dehydrogenase [NADP] OS=Pomacea canaliculata OX=400727 GN=C0Q70_07706 PE=3 SV=1	15	14	35	50.791	0	30108	49972	109320	65216	113520
A0A2T7PFS7	A0A2T7PFS7	tr|A0A2T7PFS7|A0A2T7PFS7_POMCA DUF4346 domain-containing protein OS=Pomacea canaliculata OX=400727 GN=C0Q70_07662 PE=4 SV=1	3	3	24	22.431	0	0	0	0	0	0
A0A2T7PFW3	A0A2T7PFW3	tr|A0A2T7PFW3|A0A2T7PFW3_POMCA Peroxin-19 OS=Pomacea canaliculata OX=400727 GN=C0Q70_07735 PE=4 SV=1	1	1	8	16.49	0	0	0	0	0	0
A0A2T7PFW7	A0A2T7PFW7	tr|A0A2T7PFW7|A0A2T7PFW7_POMCA aminoacyl-tRNA hydrolase OS=Pomacea canaliculata OX=400727 GN=C0Q70_07703 PE=4 SV=1	4	4	41.8	18.713	178950	171860	203630	226830	214830	198300
A0A2T7PFX0	A0A2T7PFX0	tr|A0A2T7PFX0|A0A2T7PFX0_POMCA protein-serine/threonine phosphatase OS=Pomacea canaliculata OX=400727 GN=C0Q70_07756 PE=3 SV=1	5	5	13.9	57.034	0	0	0	0	0	0
A0A2T7PFX3	A0A2T7PFX3	tr|A0A2T7PFX3|A0A2T7PFX3_POMCA Leishmanolysin-like peptidase OS=Pomacea canaliculata OX=400727 GN=C0Q70_07744 PE=3 SV=1	2	2	2.6	80.646	0	0	0	0	0	0
A0A2T7PFX5	A0A2T7PFX5	tr|A0A2T7PFX5|A0A2T7PFX5_POMCA Clathrin light chain OS=Pomacea canaliculata OX=400727 GN=C0Q70_07760 PE=4 SV=1	1	1	9.5	21.886	0	0	0	0	0	0
A0A2T7PFX6	A0A2T7PFX6	tr|A0A2T7PFX6|A0A2T7PFX6_POMCA ubiquitinyl hydrolase 1 OS=Pomacea canaliculata OX=400727 GN=C0Q70_07766 PE=3 SV=1	7	7	15.7	61.187	70387	49313	57101	42170	52664	72653
A0A2T7PFY2	A0A2T7PFY2	tr|A0A2T7PFY2|A0A2T7PFY2_POMCA Reticulon-like protein OS=Pomacea canaliculata OX=400727 GN=C0Q70_07761 PE=4 SV=1	2	2	9.4	26.282	45619	0	17034	43581	82476	56070
A0A2T7PFZ7	A0A2T7PFZ7	tr|A0A2T7PFZ7|A0A2T7PFZ7_POMCA AAA domain-containing protein OS=Pomacea canaliculata OX=400727 GN=C0Q70_07780 PE=3 SV=1	16	16	37.2	49.987	35621	48139	65310	127700	82596	77002
A0A2T7PFZ9	A0A2T7PFZ9	tr|A0A2T7PFZ9|A0A2T7PFZ9_POMCA HELP domain-containing protein OS=Pomacea canaliculata OX=400727 GN=C0Q70_07786 PE=3 SV=1	17	17	24.2	91.336	97613	102420	212270	110540	245530	193510
A0A2T7PG15	A0A2T7PG15	tr|A0A2T7PG15|A0A2T7PG15_POMCA Galectin OS=Pomacea canaliculata OX=400727 GN=C0Q70_07797 PE=4 SV=1	17	17	35.6	59.911	68642	39039	76296	217600	294550	112700
A0A2T7PG17	A0A2T7PG17	tr|A0A2T7PG17|A0A2T7PG17_POMCA Serine/threonine-protein phosphatase OS=Pomacea canaliculata OX=400727 GN=C0Q70_07798 PE=3 SV=1	5	3	20.8	28.078	56346	64086	42363	41031	75806	63298
A0A2T7PG27	A0A2T7PG27	tr|A0A2T7PG27|A0A2T7PG27_POMCA Tetratricopeptide repeat protein 38 OS=Pomacea canaliculata OX=400727 GN=C0Q70_07807 PE=3 SV=1	1	1	3.2	41.806	0	0	0	0	0	0
A0A2T7PG34	A0A2T7PG34	tr|A0A2T7PG34|A0A2T7PG34_POMCA Proteasomal ubiquitin receptor ADRM1 OS=Pomacea canaliculata OX=400727 GN=C0Q70_07813 PE=3 SV=1	5	5	17.8	43.178	38906	0	58706	32652	50593	42145
A0A2T7PG42	A0A2T7PG42	tr|A0A2T7PG42|A0A2T7PG42_POMCA Peflin OS=Pomacea canaliculata OX=400727 GN=C0Q70_07820 PE=4 SV=1	2	2	7	25.401	0	0	0	0	0	0
A0A2T7PG45	A0A2T7PG45	tr|A0A2T7PG45|A0A2T7PG45_POMCA Tumor protein D52 OS=Pomacea canaliculata OX=400727 GN=C0Q70_07828 PE=3 SV=1	1	1	3.7	26.326	0	0	0	0	0	0
A0A2T7PG50	A0A2T7PG50	tr|A0A2T7PG50|A0A2T7PG50_POMCA Dolichyl-diphosphooligosaccharide--protein glycosyltransferase subunit 2 OS=Pomacea canaliculata OX=400727 GN=C0Q70_07829 PE=3 SV=1	2	2	4.6	65.634	0	0	0	0	15746	0
A0A2T7PG58	A0A2T7PG58	tr|A0A2T7PG58|A0A2T7PG58_POMCA 60S acidic ribosomal protein P1 OS=Pomacea canaliculata OX=400727 GN=C0Q70_07852 PE=3 SV=1	3	3	64.4	11.959	284380	212170	330130	283060	455150	291190
A0A2T7PG60	A0A2T7PG60	tr|A0A2T7PG60|A0A2T7PG60_POMCA protein disulfide-isomerase OS=Pomacea canaliculata OX=400727 GN=C0Q70_07840 PE=3 SV=1	3	3	6.1	73.736	0	12379	32006	0	30659	24062
A0A2T7PG71	A0A2T7PG71	tr|A0A2T7PG71|A0A2T7PG71_POMCA 60S ribosomal protein L30 OS=Pomacea canaliculata OX=400727 GN=C0Q70_07849 PE=3 SV=1	5	5	44.1	13.075	50589	57073	49415	74374	115520	88157
A0A2T7PG99	A0A2T7PG99	tr|A0A2T7PG99|A0A2T7PG99_POMCA Arf-GAP with SH3 domain, ANK repeat and PH domain-containing protein 1-like OS=Pomacea canaliculata OX=400727 GN=C0Q70_07893 PE=4 SV=1	1	1	3.1	66.548	0	0	0	0	0	0
A0A2T7PGA0	A0A2T7PGA0	tr|A0A2T7PGA0|A0A2T7PGA0_POMCA Aldedh domain-containing protein OS=Pomacea canaliculata OX=400727 GN=C0Q70_07905 PE=3 SV=1	7	7	7.1	142.78	22238	33107	32232	0	18057	15183
A0A2T7PGB3	A0A2T7PGB3	tr|A0A2T7PGB3|A0A2T7PGB3_POMCA VWFD domain-containing protein OS=Pomacea canaliculata OX=400727 GN=C0Q70_07895 PE=4 SV=1	6	6	22.9	34.477	0	0	0	101840	65370	81159
A0A2T7PGC4	A0A2T7PGC4	tr|A0A2T7PGC4|A0A2T7PGC4_POMCA Fumarylacetoacetase OS=Pomacea canaliculata OX=400727 GN=C0Q70_07925 PE=3 SV=1	3	3	10.6	38.598	35792	0	38981	0	34276	48090
A0A2T7PGC5	A0A2T7PGC5	tr|A0A2T7PGC5|A0A2T7PGC5_POMCA Cilia- and flagella-associated protein 157 OS=Pomacea canaliculata OX=400727 GN=C0Q70_07908 PE=4 SV=1	2	2	4.1	55.8	0	0	0	0	0	0
A0A2T7PGD1	A0A2T7PGD1	tr|A0A2T7PGD1|A0A2T7PGD1_POMCA 40S ribosomal protein S8 OS=Pomacea canaliculata OX=400727 GN=C0Q70_07910 PE=3 SV=1	5	5	43.1	18.257	89093	69394	143150	201900	276350	231100
A0A2T7PGD4	A0A2T7PGD4	tr|A0A2T7PGD4|A0A2T7PGD4_POMCA T-complex protein 1 subunit alpha OS=Pomacea canaliculata OX=400727 GN=C0Q70_07935 PE=3 SV=1	11	11	27.8	60.056	36896	37149	67417	138110	145040	108920
A0A2T7PGG2	A0A2T7PGG2	tr|A0A2T7PGG2|A0A2T7PGG2_POMCA Adenosine deaminase OS=Pomacea canaliculata OX=400727 GN=C0Q70_07940 PE=3 SV=1	3	3	11.9	31.433	29672	20858	58415	24767	26478	58451
A0A2T7PGG7	A0A2T7PGG7	tr|A0A2T7PGG7|A0A2T7PGG7_POMCA 60S acidic ribosomal protein P0 OS=Pomacea canaliculata OX=400727 GN=C0Q70_07948 PE=3 SV=1	11	11	41.9	33.455	164700	144010	185940	421130	373670	267560
A0A2T7PGH2	A0A2T7PGH2	tr|A0A2T7PGH2|A0A2T7PGH2_POMCA Acetyltransferase component of pyruvate dehydrogenase complex OS=Pomacea canaliculata OX=400727 GN=C0Q70_07976 PE=3 SV=1	2	2	6.1	50.217	0	0	0	0	0	0
A0A2T7PGI2	A0A2T7PGI2	tr|A0A2T7PGI2|A0A2T7PGI2_POMCA RING-type domain-containing protein OS=Pomacea canaliculata OX=400727 GN=C0Q70_07909 PE=3 SV=1	14	14	8	223.73	0	103010	22834	77405	47335	45585
A0A2T7PGJ8	A0A2T7PGJ8	tr|A0A2T7PGJ8|A0A2T7PGJ8_POMCA DLH domain-containing protein OS=Pomacea canaliculata OX=400727 GN=C0Q70_07988 PE=4 SV=1	1	1	7.2	24.19	0	0	0	0	0	0
A0A2T7PGK4	A0A2T7PGK4	tr|A0A2T7PGK4|A0A2T7PGK4_POMCA DLH domain-containing protein OS=Pomacea canaliculata OX=400727 GN=C0Q70_07989 PE=4 SV=1	9	9	48.9	28.731	250700	113100	186060	59776	150450	161310
A0A2T7PGL4	A0A2T7PGL4	tr|A0A2T7PGL4|A0A2T7PGL4_POMCA CRAL-TRIO domain-containing protein OS=Pomacea canaliculata OX=400727 GN=C0Q70_08006 PE=4 SV=1	3	3	8.5	48.34	0	0	0	0	0	0
A0A2T7PGL7	A0A2T7PGL7	tr|A0A2T7PGL7|A0A2T7PGL7_POMCA Phosducin domain-containing protein OS=Pomacea canaliculata OX=400727 GN=C0Q70_07949 PE=4 SV=1	3	3	19.9	22.142	0	0	0	25930	32548	26045
A0A2T7PGM3	A0A2T7PGM3	tr|A0A2T7PGM3|A0A2T7PGM3_POMCA Btz domain-containing protein OS=Pomacea canaliculata OX=400727 GN=C0Q70_07960 PE=4 SV=1	5	5	16.2	48.197	71612	0	61568	198120	118230	111620
A0A2T7PGN5	A0A2T7PGN5	tr|A0A2T7PGN5|A0A2T7PGN5_POMCA Cathepsin B OS=Pomacea canaliculata OX=400727 GN=C0Q70_08021 PE=3 SV=1	10	10	19.3	70.377	56269	73402	137180	87223	57334	111890
A0A2T7PGP4	A0A2T7PGP4	tr|A0A2T7PGP4|A0A2T7PGP4_POMCA Acireductone dioxygenase OS=Pomacea canaliculata OX=400727 GN=C0Q70_08041 PE=3 SV=1	3	3	20	21.352	130970	127970	72440	30661	52503	62225
A0A2T7PGQ1	A0A2T7PGQ1	tr|A0A2T7PGQ1|A0A2T7PGQ1_POMCA CRAL-TRIO domain-containing protein OS=Pomacea canaliculata OX=400727 GN=C0Q70_08045 PE=4 SV=1	3	3	8.2	41.056	0	0	0	0	0	0
A0A2T7PGQ9	A0A2T7PGQ9	tr|A0A2T7PGQ9|A0A2T7PGQ9_POMCA Protein krueppel OS=Pomacea canaliculata OX=400727 GN=C0Q70_08055 PE=4 SV=1	1	1	1.1	85.416	0	0	0	0	0	0
A0A2T7PGR8	A0A2T7PGR8	tr|A0A2T7PGR8|A0A2T7PGR8_POMCA Pept_C1 domain-containing protein OS=Pomacea canaliculata OX=400727 GN=C0Q70_08022 PE=3 SV=1	5	5	17.2	36.491	0	0	0	0	134450	0
A0A2T7PGT0	A0A2T7PGT0	tr|A0A2T7PGT0|A0A2T7PGT0_POMCA Phosphatidylethanolamine-binding protein 4 OS=Pomacea canaliculata OX=400727 GN=C0Q70_08049 PE=4 SV=1	3	2	12.3	23.231	0	0	0	0	0	0
A0A2T7PGT5	A0A2T7PGT5	tr|A0A2T7PGT5|A0A2T7PGT5_POMCA EGF-like domain-containing protein OS=Pomacea canaliculata OX=400727 GN=C0Q70_08065 PE=4 SV=1	3	3	19	19.1	0	0	0	0	0	0
A0A2T7PGT9	A0A2T7PGT9	tr|A0A2T7PGT9|A0A2T7PGT9_POMCA BAG family molecular chaperone regulator 3 OS=Pomacea canaliculata OX=400727 GN=C0Q70_08075 PE=4 SV=1	2	2	4.6	53.505	0	0	0	0	0	0
A0A2T7PGU1	A0A2T7PGU1	tr|A0A2T7PGU1|A0A2T7PGU1_POMCA Succinate dehydrogenase [ubiquinone] flavoprotein subunit, mitochondrial OS=Pomacea canaliculata OX=400727 GN=C0Q70_08074 PE=3 SV=1	8	8	16.7	62.711	0	12586	15038	19089	23767	21594
A0A2T7PGU7	A0A2T7PGU7	tr|A0A2T7PGU7|A0A2T7PGU7_POMCA VWFA domain-containing protein OS=Pomacea canaliculata OX=400727 GN=C0Q70_08098 PE=4 SV=1	2	2	3.3	73.642	0	0	0	0	0	0
A0A2T7PGV8	A0A2T7PGV8	tr|A0A2T7PGV8|A0A2T7PGV8_POMCA MPN domain-containing protein OS=Pomacea canaliculata OX=400727 GN=C0Q70_08110 PE=4 SV=1	9	9	40.8	34.648	38659	36047	57999	148860	71603	87730
A0A2T7PGW0	A0A2T7PGW0	tr|A0A2T7PGW0|A0A2T7PGW0_POMCA C1q domain-containing protein OS=Pomacea canaliculata OX=400727 GN=C0Q70_08097 PE=4 SV=1	2	2	9.1	20.562	0	0	0	0	0	0
A0A2T7PGY1	A0A2T7PGY1	tr|A0A2T7PGY1|A0A2T7PGY1_POMCA Glutathione S-transferase omega OS=Pomacea canaliculata OX=400727 GN=C0Q70_08128 PE=3 SV=1	6	6	22.5	31.187	143000	77828	197670	47544	53664	74767
A0A2T7PGZ2;A0A2T7PGZ6	A0A2T7PGZ2	tr|A0A2T7PGZ2|A0A2T7PGZ2_POMCA Methanethiol oxidase (Fragment) OS=Pomacea canaliculata OX=400727 GN=C0Q70_08140 PE=3 SV=1	7	7	23.3	42.967	40044	62479	83438	41882	44155	85279
A0A2T7PH23	A0A2T7PH23	tr|A0A2T7PH23|A0A2T7PH23_POMCA Eukaryotic translation initiation factor 3 subunit I OS=Pomacea canaliculata OX=400727 GN=C0Q70_08153 PE=3 SV=1	6	6	25.4	36.538	0	0	0	21568	19085	12760
A0A2T7PH27	A0A2T7PH27	tr|A0A2T7PH27|A0A2T7PH27_POMCA CX9C domain-containing protein OS=Pomacea canaliculata OX=400727 GN=C0Q70_08178 PE=4 SV=1	1	1	5.1	33.265	0	0	0	0	0	0
A0A2T7PH47	A0A2T7PH47	tr|A0A2T7PH47|A0A2T7PH47_POMCA NADPH--cytochrome P450 reductase OS=Pomacea canaliculata OX=400727 GN=C0Q70_08186 PE=3 SV=1	2	2	3.6	78.509	0	0	0	0	0	0
A0A2T7PH61	A0A2T7PH61	tr|A0A2T7PH61|A0A2T7PH61_POMCA Helicase domino OS=Pomacea canaliculata OX=400727 GN=C0Q70_08193 PE=3 SV=1	5	5	2	369.44	43865	73541	0	252330	320950	254240
A0A2T7PH67	A0A2T7PH67	tr|A0A2T7PH67|A0A2T7PH67_POMCA CBF domain-containing protein OS=Pomacea canaliculata OX=400727 GN=C0Q70_08192 PE=3 SV=1	6	6	12.7	81.406	0	0	0	51587	49865	45306
A0A2T7PH76	A0A2T7PH76	tr|A0A2T7PH76|A0A2T7PH76_POMCA ADF-H domain-containing protein OS=Pomacea canaliculata OX=400727 GN=C0Q70_08185 PE=4 SV=1	2	2	48.6	8.3163	759520	1477600	1551700	642180	911580	1339600
A0A2T7PH79	A0A2T7PH79	tr|A0A2T7PH79|A0A2T7PH79_POMCA Glyoxalase domain-containing protein 4 OS=Pomacea canaliculata OX=400727 GN=C0Q70_08222 PE=3 SV=1	6	6	28.6	32.029	204850	184180	433790	246220	171420	388390
A0A2T7PH91	A0A2T7PH91	tr|A0A2T7PH91|A0A2T7PH91_POMCA VWFA domain-containing protein OS=Pomacea canaliculata OX=400727 GN=C0Q70_08239 PE=4 SV=1	5	5	16.7	42.198	36439	41297	53007	0	0	0
A0A2T7PH92	A0A2T7PH92	tr|A0A2T7PH92|A0A2T7PH92_POMCA CAP-Gly domain-containing linker protein 1 OS=Pomacea canaliculata OX=400727 GN=C0Q70_08235 PE=4 SV=1	7	7	7.4	140.75	0	0	0	0	0	0
A0A2T7PH98	A0A2T7PH98	tr|A0A2T7PH98|A0A2T7PH98_POMCA ANK_REP_REGION domain-containing protein OS=Pomacea canaliculata OX=400727 GN=C0Q70_08242 PE=4 SV=1	3	3	4.1	101.11	0	0	0	0	0	0
A0A2T7PHA8	A0A2T7PHA8	tr|A0A2T7PHA8|A0A2T7PHA8_POMCA VPS37 C-terminal domain-containing protein OS=Pomacea canaliculata OX=400727 GN=C0Q70_08251 PE=3 SV=1	5	5	23.8	29.99	0	0	0	0	14823	0
A0A2T7PHC5	A0A2T7PHC5	tr|A0A2T7PHC5|A0A2T7PHC5_POMCA Serine/threonine-protein phosphatase OS=Pomacea canaliculata OX=400727 GN=C0Q70_08265 PE=3 SV=1	3	2	12.4	35.12	0	0	68359	39757	54162	0
A0A2T7PHD2	A0A2T7PHD2	tr|A0A2T7PHD2|A0A2T7PHD2_POMCA Aldehyde dehydrogenase OS=Pomacea canaliculata OX=400727 GN=C0Q70_08246 PE=3 SV=1	6	6	15.6	55.306	0	0	0	0	0	0
A0A2T7PHD7	A0A2T7PHD7	tr|A0A2T7PHD7|A0A2T7PHD7_POMCA PHB domain-containing protein OS=Pomacea canaliculata OX=400727 GN=C0Q70_08264 PE=3 SV=1	1	1	2.5	48.888	0	0	0	0	0	0
A0A2T7PHE2	A0A2T7PHE2	tr|A0A2T7PHE2|A0A2T7PHE2_POMCA DHC_N1 domain-containing protein OS=Pomacea canaliculata OX=400727 GN=C0Q70_08285 PE=3 SV=1	1	1	0.3	533.02	0	0	0	0	0	0
A0A2T7PHF0	A0A2T7PHF0	tr|A0A2T7PHF0|A0A2T7PHF0_POMCA Calmodulin OS=Pomacea canaliculata OX=400727 GN=C0Q70_08300 PE=4 SV=1	14	14	22.6	80.028	65804	688090	38898	309870	111540	17626
A0A2T7PHF6	A0A2T7PHF6	tr|A0A2T7PHF6|A0A2T7PHF6_POMCA Sulfotransfer_1 domain-containing protein OS=Pomacea canaliculata OX=400727 GN=C0Q70_08302 PE=4 SV=1	9	8	7.8	120.13	41984	234650	48255	0	49382	0
A0A2T7PHF9	A0A2T7PHF9	tr|A0A2T7PHF9|A0A2T7PHF9_POMCA B3_4 domain-containing protein OS=Pomacea canaliculata OX=400727 GN=C0Q70_08308 PE=4 SV=1	2	2	8.9	33.202	0	0	0	0	25620	0
A0A2T7PHG4	A0A2T7PHG4	tr|A0A2T7PHG4|A0A2T7PHG4_POMCA Calmodulin OS=Pomacea canaliculata OX=400727 GN=C0Q70_08299 PE=4 SV=1	2	2	9.4	36.479	0	0	0	0	0	0
A0A2T7PHG8	A0A2T7PHG8	tr|A0A2T7PHG8|A0A2T7PHG8_POMCA EF-hand domain-containing protein OS=Pomacea canaliculata OX=400727 GN=C0Q70_08301 PE=4 SV=1	2	2	11.7	21.386	0	42431	0	0	0	0
A0A2T7PHH0	A0A2T7PHH0	tr|A0A2T7PHH0|A0A2T7PHH0_POMCA ADF-H domain-containing protein OS=Pomacea canaliculata OX=400727 GN=C0Q70_08287 PE=3 SV=1	7	7	47.3	16.95	721930	492830	810650	826470	969980	984050
A0A2T7PHH2	A0A2T7PHH2	tr|A0A2T7PHH2|A0A2T7PHH2_POMCA Major vault protein OS=Pomacea canaliculata OX=400727 GN=C0Q70_08309 PE=4 SV=1	33	33	50.5	96.031	117740	87631	199410	118910	195440	218550
A0A2T7PHH6	A0A2T7PHH6	tr|A0A2T7PHH6|A0A2T7PHH6_POMCA Sulfotransfer_1 domain-containing protein OS=Pomacea canaliculata OX=400727 GN=C0Q70_08304 PE=4 SV=1	3	2	10.7	36.941	0	0	0	0	0	0
A0A2T7PHI8	A0A2T7PHI8	tr|A0A2T7PHI8|A0A2T7PHI8_POMCA PH domain-containing protein OS=Pomacea canaliculata OX=400727 GN=C0Q70_08321 PE=4 SV=1	4	4	8.3	64.448	0	0	0	0	0	0
A0A2T7PHL9	A0A2T7PHL9	tr|A0A2T7PHL9|A0A2T7PHL9_POMCA Ribosomal_L23eN domain-containing protein OS=Pomacea canaliculata OX=400727 GN=C0Q70_08359 PE=3 SV=1	6	6	28.1	18.06	64318	0	42242	71817	132990	93132
A0A2T7PHM2	A0A2T7PHM2	tr|A0A2T7PHM2|A0A2T7PHM2_POMCA FAD-binding PCMH-type domain-containing protein OS=Pomacea canaliculata OX=400727 GN=C0Q70_08365 PE=4 SV=1	4	4	7.3	70.554	11694	0	17311	0	0	0
A0A2T7PHM6	A0A2T7PHM6	tr|A0A2T7PHM6|A0A2T7PHM6_POMCA Argininosuccinate lyase OS=Pomacea canaliculata OX=400727 GN=C0Q70_08361 PE=3 SV=1	13	13	36.4	51.936	97042	70870	55889	60412	65929	113360
A0A2T7PHP3	A0A2T7PHP3	tr|A0A2T7PHP3|A0A2T7PHP3_POMCA Paxillin OS=Pomacea canaliculata OX=400727 GN=C0Q70_08386 PE=4 SV=1	3	3	5.6	70.621	0	0	40042	0	0	0
A0A2T7PHU6;A0A2T7PHV8	A0A2T7PHU6;A0A2T7PHV8	tr|A0A2T7PHU6|A0A2T7PHU6_POMCA Sulfotransfer_1 domain-containing protein OS=Pomacea canaliculata OX=400727 GN=C0Q70_08443 PE=4 SV=1;tr|A0A2T7PHV8|A0A2T7PHV8_POMCA Sulfotransfer_1 domain-containing protein OS=Pomacea canaliculata OX=400727 GN=C0Q70_08442 PE	3	2	10.2	33.907	0	0	0	0	0	0
A0A2T7PHU7;A0A2T7PHU9;A0A2T7PHU5;A0A2T7PHJ0	A0A2T7PHU7	tr|A0A2T7PHU7|A0A2T7PHU7_POMCA Sulfotransfer_1 domain-containing protein OS=Pomacea canaliculata OX=400727 GN=C0Q70_08444 PE=4 SV=1	4	2	17.7	29.883	0	0	0	0	30414	0
A0A2T7PHU8	A0A2T7PHU8	tr|A0A2T7PHU8|A0A2T7PHU8_POMCA FYVE-type domain-containing protein OS=Pomacea canaliculata OX=400727 GN=C0Q70_08432 PE=3 SV=1	12	12	14.3	115.34	0	0	0	0	18016	18376
A0A2T7PHV0	A0A2T7PHV0	tr|A0A2T7PHV0|A0A2T7PHV0_POMCA Glycine-rich protein 2-like OS=Pomacea canaliculata OX=400727 GN=C0Q70_08446 PE=4 SV=1	1	1	14.2	11.215	0	0	0	0	0	0
A0A2T7PHV2	A0A2T7PHV2	tr|A0A2T7PHV2|A0A2T7PHV2_POMCA Sulfotransfer_1 domain-containing protein OS=Pomacea canaliculata OX=400727 GN=C0Q70_08447 PE=4 SV=1	4	0	14.5	32.817	0	0	0	0	0	0
A0A2T7PHW4	A0A2T7PHW4	tr|A0A2T7PHW4|A0A2T7PHW4_POMCA Peptidase_M14 domain-containing protein OS=Pomacea canaliculata OX=400727 GN=C0Q70_08457 PE=4 SV=1	2	2	7.4	34.684	0	0	0	0	0	0
A0A2T7PHW9	A0A2T7PHW9	tr|A0A2T7PHW9|A0A2T7PHW9_POMCA Coronin OS=Pomacea canaliculata OX=400727 GN=C0Q70_08460 PE=3 SV=1	12	12	35.3	53.484	103030	189090	174110	99395	267790	181770
A0A2T7PHX4;A0A2T7PI10	A0A2T7PHX4;A0A2T7PI10	tr|A0A2T7PHX4|A0A2T7PHX4_POMCA Protein HGH1 homolog OS=Pomacea canaliculata OX=400727 GN=C0Q70_08474 PE=3 SV=1;tr|A0A2T7PI10|A0A2T7PI10_POMCA Protein HGH1 homolog OS=Pomacea canaliculata OX=400727 GN=C0Q70_08515 PE=3 SV=1	3	3	13.2	32.893	0	0	0	0	0	0
A0A2T7PHY2	A0A2T7PHY2	tr|A0A2T7PHY2|A0A2T7PHY2_POMCA Retinol dehydrogenase 12 OS=Pomacea canaliculata OX=400727 GN=C0Q70_08484 PE=4 SV=1	8	8	14.9	59.849	242490	0	0	188780	223090	160850
A0A2T7PI02	A0A2T7PI02	tr|A0A2T7PI02|A0A2T7PI02_POMCA Fructose-bisphosphate aldolase OS=Pomacea canaliculata OX=400727 GN=C0Q70_08496 PE=3 SV=1	17	5	50.4	38.199	38649	0	0	0	49787	94456
A0A2T7PI03	A0A2T7PI03	tr|A0A2T7PI03|A0A2T7PI03_POMCA Sphingomyelin phosphodiesterase OS=Pomacea canaliculata OX=400727 GN=C0Q70_08499 PE=3 SV=1	5	5	10.1	67.219	0	0	0	0	0	0
A0A2T7PI06	A0A2T7PI06	tr|A0A2T7PI06|A0A2T7PI06_POMCA Fructose-bisphosphate aldolase OS=Pomacea canaliculata OX=400727 GN=C0Q70_08497 PE=3 SV=1	29	17	77.4	38.872	3156800	2934700	2215300	1288500	3332900	2834000
A0A2T7PI19	A0A2T7PI19	tr|A0A2T7PI19|A0A2T7PI19_POMCA ANK_REP_REGION domain-containing protein OS=Pomacea canaliculata OX=400727 GN=C0Q70_08517 PE=4 SV=1	2	2	4.8	62.022	0	0	17297	0	0	0
A0A2T7PI29	A0A2T7PI29	tr|A0A2T7PI29|A0A2T7PI29_POMCA Ribosome maturation protein SBDS OS=Pomacea canaliculata OX=400727 GN=C0Q70_08527 PE=3 SV=1	4	4	16.5	24.553	0	0	0	24262	0	0
A0A2T7PI46	A0A2T7PI46	tr|A0A2T7PI46|A0A2T7PI46_POMCA Phosphatidylinositol-3-phosphate phosphatase (Fragment) OS=Pomacea canaliculata OX=400727 GN=C0Q70_08538 PE=3 SV=1	1	1	1.1	131.71	0	0	0	0	0	0
A0A2T7PI52	A0A2T7PI52	tr|A0A2T7PI52|A0A2T7PI52_POMCA RING-type domain-containing protein OS=Pomacea canaliculata OX=400727 GN=C0Q70_08555 PE=4 SV=1	5	5	17.3	52.78	0	0	0	14914	0	0
A0A2T7PI63	A0A2T7PI63	tr|A0A2T7PI63|A0A2T7PI63_POMCA Adaptin_N domain-containing protein OS=Pomacea canaliculata OX=400727 GN=C0Q70_08529 PE=3 SV=1	8	8	17.1	80.279	0	0	26004	43640	56411	27238
A0A2T7PI72	A0A2T7PI72	tr|A0A2T7PI72|A0A2T7PI72_POMCA Serine/threonine-protein phosphatase OS=Pomacea canaliculata OX=400727 GN=C0Q70_08546 PE=3 SV=1	6	4	18.6	37.373	35459	48514	36421	92088	99814	72738
A0A2T7PI74	A0A2T7PI74	tr|A0A2T7PI74|A0A2T7PI74_POMCA Ephrin_rec_like domain-containing protein OS=Pomacea canaliculata OX=400727 GN=C0Q70_08574 PE=4 SV=1	2	2	2.8	106.67	0	0	0	0	0	0
A0A2T7PI81	A0A2T7PI81	tr|A0A2T7PI81|A0A2T7PI81_POMCA Ubiquitin fusion degradation protein 1 homolog OS=Pomacea canaliculata OX=400727 GN=C0Q70_08571 PE=4 SV=1	2	2	13.3	23.227	0	0	0	0	0	0
A0A2T7PI85	A0A2T7PI85	tr|A0A2T7PI85|A0A2T7PI85_POMCA protein-ribulosamine 3-kinase OS=Pomacea canaliculata OX=400727 GN=C0Q70_08582 PE=3 SV=1	1	1	3.4	29.649	0	0	0	0	0	0
A0A2T7PIE5	A0A2T7PIE5	tr|A0A2T7PIE5|A0A2T7PIE5_POMCA SHSP domain-containing protein OS=Pomacea canaliculata OX=400727 GN=C0Q70_04457 PE=3 SV=1	2	2	17.7	18.251	0	0	0	0	0	0
A0A2T7PIE8	A0A2T7PIE8	tr|A0A2T7PIE8|A0A2T7PIE8_POMCA Troponin T OS=Pomacea canaliculata OX=400727 GN=C0Q70_04452 PE=3 SV=1	13	13	42.9	34.884	131710	208030	175150	538300	457360	270140
A0A2T7PIE9	A0A2T7PIE9	tr|A0A2T7PIE9|A0A2T7PIE9_POMCA Pyridoxal 5-phosphate synthase (glutamine hydrolyzing) OS=Pomacea canaliculata OX=400727 GN=C0Q70_04440 PE=3 SV=1	2	2	6.9	38.726	0	0	0	0	0	0
A0A2T7PIF2	A0A2T7PIF2	tr|A0A2T7PIF2|A0A2T7PIF2_POMCA SHSP domain-containing protein OS=Pomacea canaliculata OX=400727 GN=C0Q70_04456 PE=3 SV=1	21	21	82.5	21.599	7782200	3341200	4404700	4912700	5112800	4712400
A0A2T7PIF5	A0A2T7PIF5	tr|A0A2T7PIF5|A0A2T7PIF5_POMCA Vinculin OS=Pomacea canaliculata OX=400727 GN=C0Q70_04445 PE=3 SV=1	39	39	48.2	106.62	206250	254090	239610	105790	105260	112320
A0A2T7PIH0	A0A2T7PIH0	tr|A0A2T7PIH0|A0A2T7PIH0_POMCA S-phase kinase-associated protein 1 OS=Pomacea canaliculata OX=400727 GN=C0Q70_04472 PE=3 SV=1	5	5	37.7	18.521	0	0	0	60788	73170	76449
A0A2T7PII3	A0A2T7PII3	tr|A0A2T7PII3|A0A2T7PII3_POMCA FlgD_ig domain-containing protein OS=Pomacea canaliculata OX=400727 GN=C0Q70_04484 PE=3 SV=1	6	5	8.5	111.29	0	0	0	12214	68164	0
A0A2T7PII7;A0A2T7PIM0	A0A2T7PII7;A0A2T7PIM0	tr|A0A2T7PII7|A0A2T7PII7_POMCA ANF_receptor domain-containing protein OS=Pomacea canaliculata OX=400727 GN=C0Q70_04483 PE=3 SV=1;tr|A0A2T7PIM0|A0A2T7PIM0_POMCA FlgD_ig domain-containing protein OS=Pomacea canaliculata OX=400727 GN=C0Q70_04481 PE=3 SV=1	4	3	15.2	37.745	0	0	0	42501	0	0
A0A2T7PIJ9	A0A2T7PIJ9	tr|A0A2T7PIJ9|A0A2T7PIJ9_POMCA Nucleosome assembly protein 1-like 1 OS=Pomacea canaliculata OX=400727 GN=C0Q70_04461 PE=3 SV=1	9	9	25.4	59.662	210820	260430	225990	475350	538290	344360
A0A2T7PIK8	A0A2T7PIK8	tr|A0A2T7PIK8|A0A2T7PIK8_POMCA MOB kinase activator 3B OS=Pomacea canaliculata OX=400727 GN=C0Q70_04501 PE=4 SV=1	1	1	6.1	25.02	0	0	0	0	0	0
A0A2T7PIN5	A0A2T7PIN5	tr|A0A2T7PIN5|A0A2T7PIN5_POMCA 40S ribosomal protein S13 OS=Pomacea canaliculata OX=400727 GN=C0Q70_04535 PE=3 SV=1	4	4	26.8	20.469	110270	112360	723240	397260	417940	365640
A0A2T7PIN9	A0A2T7PIN9	tr|A0A2T7PIN9|A0A2T7PIN9_POMCA V-type proton ATPase subunit C OS=Pomacea canaliculata OX=400727 GN=C0Q70_04544 PE=3 SV=1	9	9	28.3	45.644	0	19748	21295	29566	28662	26456
A0A2T7PIS1	A0A2T7PIS1	tr|A0A2T7PIS1|A0A2T7PIS1_POMCA Autophagy-related protein 101 OS=Pomacea canaliculata OX=400727 GN=C0Q70_04562 PE=3 SV=1	2	2	3.2	40.092	0	0	0	28278	0	0
A0A2T7PIW5	A0A2T7PIW5	tr|A0A2T7PIW5|A0A2T7PIW5_POMCA GFO_IDH_MocA domain-containing protein OS=Pomacea canaliculata OX=400727 GN=C0Q70_04625 PE=4 SV=1	2	2	9.6	30.394	0	0	0	0	0	10515
A0A2T7PIY3	A0A2T7PIY3	tr|A0A2T7PIY3|A0A2T7PIY3_POMCA 60S ribosomal protein L27a OS=Pomacea canaliculata OX=400727 GN=C0Q70_04634 PE=3 SV=1	4	4	19.6	16.859	67692	56686	92326	101910	161260	145700
A0A2T7PIZ1	A0A2T7PIZ1	tr|A0A2T7PIZ1|A0A2T7PIZ1_POMCA GHL10 domain-containing protein OS=Pomacea canaliculata OX=400727 GN=C0Q70_04645 PE=4 SV=1	5	5	3.5	183.81	0	0	0	0	0	0
A0A2T7PJ00	A0A2T7PJ00	tr|A0A2T7PJ00|A0A2T7PJ00_POMCA UPF0160 protein MYG1, mitochondrial OS=Pomacea canaliculata OX=400727 GN=C0Q70_04661 PE=3 SV=1	1	1	2.9	38.71	0	0	0	0	0	0
A0A2T7PJ02	A0A2T7PJ02	tr|A0A2T7PJ02|A0A2T7PJ02_POMCA M20_dimer domain-containing protein OS=Pomacea canaliculata OX=400727 GN=C0Q70_04669 PE=3 SV=1	22	22	48.8	61.549	273080	309010	383560	118670	246900	403160
A0A2T7PJ07	A0A2T7PJ07	tr|A0A2T7PJ07|A0A2T7PJ07_POMCA cysteine--tRNA ligase OS=Pomacea canaliculata OX=400727 GN=C0Q70_04672 PE=3 SV=1	5	5	8.8	96.443	0	0	16690	0	23332	15114
A0A2T7PJ14	A0A2T7PJ14	tr|A0A2T7PJ14|A0A2T7PJ14_POMCA Eukaryotic translation initiation factor 3 subunit M OS=Pomacea canaliculata OX=400727 GN=C0Q70_04679 PE=3 SV=1	7	7	28.6	44.276	0	0	25389	35525	36435	40685
A0A2T7PJ19	A0A2T7PJ19	tr|A0A2T7PJ19|A0A2T7PJ19_POMCA Isocitrate dehydrogenase [NADP] OS=Pomacea canaliculata OX=400727 GN=C0Q70_04681 PE=3 SV=1	13	12	35.1	43.709	86710	89238	190060	190740	167710	195100
A0A2T7PJ33	A0A2T7PJ33	tr|A0A2T7PJ33|A0A2T7PJ33_POMCA PDZ domain-containing protein OS=Pomacea canaliculata OX=400727 GN=C0Q70_04637 PE=4 SV=1	7	7	29.1	46.165	27220	45907	70524	0	40309	28990
A0A2T7PJ55	A0A2T7PJ55	tr|A0A2T7PJ55|A0A2T7PJ55_POMCA DNA damage-binding protein 1 OS=Pomacea canaliculata OX=400727 GN=C0Q70_04693 PE=4 SV=1	8	8	10	120.36	0	0	0	0	15870	9391
A0A2T7PJ62	A0A2T7PJ62	tr|A0A2T7PJ62|A0A2T7PJ62_POMCA Protein CASC3 OS=Pomacea canaliculata OX=400727 GN=C0Q70_04668 PE=4 SV=1	1	1	0.8	149.51	0	0	0	0	0	0
A0A2T7PJ74	A0A2T7PJ74	tr|A0A2T7PJ74|A0A2T7PJ74_POMCA peptidylprolyl isomerase OS=Pomacea canaliculata OX=400727 GN=C0Q70_04737 PE=4 SV=1	5	5	13.2	52.96	0	23675	0	0	0	0
A0A2T7PJ81	A0A2T7PJ81	tr|A0A2T7PJ81|A0A2T7PJ81_POMCA NADH-cytochrome b5 reductase OS=Pomacea canaliculata OX=400727 GN=C0Q70_04706 PE=3 SV=1	3	3	9.9	39.966	0	0	0	0	20535	0
A0A2T7PJ90	A0A2T7PJ90	tr|A0A2T7PJ90|A0A2T7PJ90_POMCA Actin-like protein 6A OS=Pomacea canaliculata OX=400727 GN=C0Q70_04716 PE=3 SV=1	3	3	11.7	47.101	0	0	0	0	0	0
A0A2T7PJA1	A0A2T7PJA1	tr|A0A2T7PJA1|A0A2T7PJA1_POMCA MAM domain-containing protein OS=Pomacea canaliculata OX=400727 GN=C0Q70_04726 PE=4 SV=1	16	16	37.4	59.454	361210	225420	586170	1850000	2455700	1272100
A0A2T7PJD1	A0A2T7PJD1	tr|A0A2T7PJD1|A0A2T7PJD1_POMCA Plastin-3 OS=Pomacea canaliculata OX=400727 GN=C0Q70_04798 PE=4 SV=1	24	24	47.6	69.68	239410	191110	345920	186460	252920	276480
A0A2T7PJD9	A0A2T7PJD9	tr|A0A2T7PJD9|A0A2T7PJD9_POMCA Peptidase A1 domain-containing protein OS=Pomacea canaliculata OX=400727 GN=C0Q70_04773 PE=3 SV=1	13	13	37.7	43.688	416570	642760	843990	333790	534560	700840
A0A2T7PJH0	A0A2T7PJH0	tr|A0A2T7PJH0|A0A2T7PJH0_POMCA adenosine deaminase (Fragment) OS=Pomacea canaliculata OX=400727 GN=C0Q70_04794 PE=3 SV=1	1	1	3.9	49.897	0	0	0	0	0	0
A0A2T7PJH9	A0A2T7PJH9	tr|A0A2T7PJH9|A0A2T7PJH9_POMCA Xanthine dehydrogenase OS=Pomacea canaliculata OX=400727 GN=C0Q70_04852 PE=3 SV=1	96	83	34.7	400.78	3162.9	442770	13295	1558400	171670	61868
A0A2T7PJI0	A0A2T7PJI0	tr|A0A2T7PJI0|A0A2T7PJI0_POMCA Serine/threonine-protein kinase tricorner OS=Pomacea canaliculata OX=400727 GN=C0Q70_04830 PE=3 SV=1	4	4	9.8	54.789	0	0	0	0	0	0
A0A2T7PJI4	A0A2T7PJI4	tr|A0A2T7PJI4|A0A2T7PJI4_POMCA FAD-binding PCMH-type domain-containing protein OS=Pomacea canaliculata OX=400727 GN=C0Q70_04858 PE=3 SV=1	38	16	35.5	143.65	0	227790	1372.6	1709800	124230	28649
A0A2T7PJI6	A0A2T7PJI6	tr|A0A2T7PJI6|A0A2T7PJI6_POMCA FAD-binding PCMH-type domain-containing protein OS=Pomacea canaliculata OX=400727 GN=C0Q70_04853 PE=3 SV=1	36	17	31.7	144.17	0	330130	36002	371200	188090	38250
A0A2T7PJI8	A0A2T7PJI8	tr|A0A2T7PJI8|A0A2T7PJI8_POMCA Ald_Xan_dh_C domain-containing protein OS=Pomacea canaliculata OX=400727 GN=C0Q70_04856 PE=3 SV=1	26	12	26.5	134.95	0	18042	0	49395	73134	14053
A0A2T7PJJ5	A0A2T7PJJ5	tr|A0A2T7PJJ5|A0A2T7PJJ5_POMCA Synembryn-A OS=Pomacea canaliculata OX=400727 GN=C0Q70_04850 PE=3 SV=1	5	5	10.4	62.773	39066	38016	39877	85672	46398	55103
A0A2T7PJK7	A0A2T7PJK7	tr|A0A2T7PJK7|A0A2T7PJK7_POMCA FAD-binding PCMH-type domain-containing protein OS=Pomacea canaliculata OX=400727 GN=C0Q70_04855 PE=3 SV=1	45	27	42.4	144.29	26914	245300	2380.3	3358200	108600	38108
A0A2T7PJL1	A0A2T7PJL1	tr|A0A2T7PJL1|A0A2T7PJL1_POMCA FAD-binding PCMH-type domain-containing protein OS=Pomacea canaliculata OX=400727 GN=C0Q70_04857 PE=4 SV=1	33	10	34.3	119.11	0	0	0	196760	42083	0
A0A2T7PJN0	A0A2T7PJN0	tr|A0A2T7PJN0|A0A2T7PJN0_POMCA Adapter molecule Crk OS=Pomacea canaliculata OX=400727 GN=C0Q70_04861 PE=4 SV=1	2	2	11.4	31.146	0	0	0	0	0	0
A0A2T7PJN1	A0A2T7PJN1	tr|A0A2T7PJN1|A0A2T7PJN1_POMCA FAD-binding PCMH-type domain-containing protein OS=Pomacea canaliculata OX=400727 GN=C0Q70_04854 PE=3 SV=1	27	5	27.7	134.78	0	164110	0	493810	83717	0
A0A2T7PJP3	A0A2T7PJP3	tr|A0A2T7PJP3|A0A2T7PJP3_POMCA Glutamine amidotransferase type-1 domain-containing protein OS=Pomacea canaliculata OX=400727 GN=C0Q70_04914 PE=4 SV=1	1	1	6.6	21.985	0	0	0	0	0	0
A0A2T7PJP9;A0A2T7PJM2	A0A2T7PJP9	tr|A0A2T7PJP9|A0A2T7PJP9_POMCA Sulfatase domain-containing protein OS=Pomacea canaliculata OX=400727 GN=C0Q70_04896 PE=3 SV=1	7	7	16.4	54.634	0	0	0	26859	147370	40757
A0A2T7PJR6	A0A2T7PJR6	tr|A0A2T7PJR6|A0A2T7PJR6_POMCA Prothymosin alpha-like OS=Pomacea canaliculata OX=400727 GN=C0Q70_04933 PE=4 SV=1	4	4	29.9	12.9	276790	220760	455180	22328	65747	68269
A0A2T7PJS8	A0A2T7PJS8	tr|A0A2T7PJS8|A0A2T7PJS8_POMCA C1q domain-containing protein OS=Pomacea canaliculata OX=400727 GN=C0Q70_04931 PE=4 SV=1	1	1	8.5	16.495	0	0	0	0	0	0
A0A2T7PJV5;A0A2T7PJU6	A0A2T7PJV5;A0A2T7PJU6	tr|A0A2T7PJV5|A0A2T7PJV5_POMCA C1q domain-containing protein OS=Pomacea canaliculata OX=400727 GN=C0Q70_04930 PE=4 SV=1;tr|A0A2T7PJU6|A0A2T7PJU6_POMCA C1q domain-containing protein OS=Pomacea canaliculata OX=400727 GN=C0Q70_04932 PE=4 SV=1	2	2	7.6	39.413	0	0	0	0	0	0
A0A2T7PJU9	A0A2T7PJU9	tr|A0A2T7PJU9|A0A2T7PJU9_POMCA LIM zinc-binding domain-containing protein OS=Pomacea canaliculata OX=400727 GN=C0Q70_04946 PE=4 SV=1	24	24	29.9	117.62	301140	443830	510020	243500	451010	377550
A0A2T7PJV4	A0A2T7PJV4	tr|A0A2T7PJV4|A0A2T7PJV4_POMCA Calponin-homology (CH) domain-containing protein OS=Pomacea canaliculata OX=400727 GN=C0Q70_04975 PE=4 SV=1	12	12	72.7	18.489	5808000	5837300	5530900	3198100	2602800	4372000
A0A2T7PJW9	A0A2T7PJW9	tr|A0A2T7PJW9|A0A2T7PJW9_POMCA UDP-N-acetylhexosamine pyrophosphorylase OS=Pomacea canaliculata OX=400727 GN=C0Q70_04954 PE=4 SV=1	10	10	25.2	57.153	226570	188590	310460	194840	210380	300280
A0A2T7PJY0	A0A2T7PJY0	tr|A0A2T7PJY0|A0A2T7PJY0_POMCA Transcriptional activator protein Pur-beta OS=Pomacea canaliculata OX=400727 GN=C0Q70_04951 PE=3 SV=1	7	7	33.9	35.162	159170	206430	152310	436640	378520	233900
A0A2T7PJZ8	A0A2T7PJZ8	tr|A0A2T7PJZ8|A0A2T7PJZ8_POMCA Fes1 domain-containing protein OS=Pomacea canaliculata OX=400727 GN=C0Q70_05019 PE=4 SV=1	3	3	11.4	40.687	26240	0	0	0	0	0
A0A2T7PK07	A0A2T7PK07	tr|A0A2T7PK07|A0A2T7PK07_POMCA NSFL1 cofactor p47 OS=Pomacea canaliculata OX=400727 GN=C0Q70_05031 PE=4 SV=1	7	7	25.7	39.412	48543	61624	37249	60715	82954	50034
A0A2T7PK09	A0A2T7PK09	tr|A0A2T7PK09|A0A2T7PK09_POMCA MOB kinase activator-like 2 OS=Pomacea canaliculata OX=400727 GN=C0Q70_05036 PE=4 SV=1	1	1	5.1	33.092	0	0	0	0	0	0
A0A2T7PK17	A0A2T7PK17	tr|A0A2T7PK17|A0A2T7PK17_POMCA Dihydropyrimidinase OS=Pomacea canaliculata OX=400727 GN=C0Q70_05040 PE=3 SV=1	38	38	46.9	135.04	288740	262670	322600	173930	231620	221130
A0A2T7PK35	A0A2T7PK35	tr|A0A2T7PK35|A0A2T7PK35_POMCA 40S ribosomal protein S16 OS=Pomacea canaliculata OX=400727 GN=C0Q70_05056 PE=3 SV=1	3	3	21.2	16.208	46831	0	73342	84550	134650	99945
A0A2T7PK44	A0A2T7PK44	tr|A0A2T7PK44|A0A2T7PK44_POMCA Ribosomal protein L15 OS=Pomacea canaliculata OX=400727 GN=C0Q70_05039 PE=3 SV=1	2	2	9.7	20.369	0	0	0	38575	42066	0
A0A2T7PK53	A0A2T7PK53	tr|A0A2T7PK53|A0A2T7PK53_POMCA SH3 domain-containing protein OS=Pomacea canaliculata OX=400727 GN=C0Q70_05032 PE=3 SV=1	2	2	3.8	52.838	0	0	0	0	90658	0
A0A2T7PK56	A0A2T7PK56	tr|A0A2T7PK56|A0A2T7PK56_POMCA C-type lectin domain-containing protein OS=Pomacea canaliculata OX=400727 GN=C0Q70_05027 PE=4 SV=1	10	9	21.5	65.316	139070	254420	1153000	35276	38826	70550
A0A2T7PK57	A0A2T7PK57	tr|A0A2T7PK57|A0A2T7PK57_POMCA Thioredoxin domain-containing protein OS=Pomacea canaliculata OX=400727 GN=C0Q70_05051 PE=4 SV=1	2	2	12.6	23.883	0	0	0	0	0	0
A0A2T7PK60	A0A2T7PK60	tr|A0A2T7PK60|A0A2T7PK60_POMCA Aldo_ket_red domain-containing protein OS=Pomacea canaliculata OX=400727 GN=C0Q70_05087 PE=4 SV=1	11	11	51.8	28.231	192940	133830	222110	111420	241670	282060
A0A2T7PK74	A0A2T7PK74	tr|A0A2T7PK74|A0A2T7PK74_POMCA ANK_REP_REGION domain-containing protein OS=Pomacea canaliculata OX=400727 GN=C0Q70_05055 PE=4 SV=1	3	3	37.8	12.929	146740	72751	217550	143460	160090	139320
A0A2T7PKF1	A0A2T7PKF1	tr|A0A2T7PKF1|A0A2T7PKF1_POMCA AP-2 complex subunit alpha OS=Pomacea canaliculata OX=400727 GN=C0Q70_05150 PE=3 SV=1	9	9	11.9	104.98	0	0	0	28528	22112	7146.8
A0A2T7PKG6	A0A2T7PKG6	tr|A0A2T7PKG6|A0A2T7PKG6_POMCA Glycogen [starch] synthase OS=Pomacea canaliculata OX=400727 GN=C0Q70_05183 PE=3 SV=1	19	19	28.9	79.075	488560	214310	275910	797530	737740	496130
A0A2T7PKI6	A0A2T7PKI6	tr|A0A2T7PKI6|A0A2T7PKI6_POMCA Enoyl reductase (ER) domain-containing protein OS=Pomacea canaliculata OX=400727 GN=C0Q70_05203 PE=4 SV=1	7	7	22.7	40.326	39530	28795	35046	34111	30221	33277
A0A2T7PKI7	A0A2T7PKI7	tr|A0A2T7PKI7|A0A2T7PKI7_POMCA FAD-binding PCMH-type domain-containing protein OS=Pomacea canaliculata OX=400727 GN=C0Q70_05174 PE=3 SV=1	13	10	12.4	147.86	70051	0	152600	102480	114540	234000
A0A2T7PKJ4	A0A2T7PKJ4	tr|A0A2T7PKJ4|A0A2T7PKJ4_POMCA 26S proteasome non-ATPase regulatory subunit 2 OS=Pomacea canaliculata OX=400727 GN=C0Q70_05217 PE=3 SV=1	23	23	30.4	98.945	52963	52360	71998	119750	108330	99776
A0A2T7PKJ9	A0A2T7PKJ9	tr|A0A2T7PKJ9|A0A2T7PKJ9_POMCA Sulfatase domain-containing protein OS=Pomacea canaliculata OX=400727 GN=C0Q70_05169 PE=3 SV=1	7	7	14.6	62.709	0	19073	0	0	55288	0
A0A2T7PKL2	A0A2T7PKL2	tr|A0A2T7PKL2|A0A2T7PKL2_POMCA SH3 domain-containing protein OS=Pomacea canaliculata OX=400727 GN=C0Q70_05210 PE=4 SV=1	6	6	14.9	59.839	0	0	13290	18363	25724	11957
A0A2T7PKL4	A0A2T7PKL4	tr|A0A2T7PKL4|A0A2T7PKL4_POMCA Uncharacterized protein OS=Pomacea canaliculata OX=400727 GN=C0Q70_05237 PE=4 SV=1	1	1	11.7	17.961	0	0	0	0	0	0
A0A2T7PKL8	A0A2T7PKL8	tr|A0A2T7PKL8|A0A2T7PKL8_POMCA S10_plectin domain-containing protein OS=Pomacea canaliculata OX=400727 GN=C0Q70_05212 PE=3 SV=1	3	3	22.8	18.235	0	0	30198	90205	46954	37302
A0A2T7PKR5	A0A2T7PKR5	tr|A0A2T7PKR5|A0A2T7PKR5_POMCA VWFA domain-containing protein OS=Pomacea canaliculata OX=400727 GN=C0Q70_05281 PE=4 SV=1	1	1	2	141.98	0	0	0	0	0	0
A0A2T7PKS0	A0A2T7PKS0	tr|A0A2T7PKS0|A0A2T7PKS0_POMCA Troponin I OS=Pomacea canaliculata OX=400727 GN=C0Q70_05239 PE=4 SV=1	8	8	43.4	18.116	153680	247270	167960	248830	398740	249470
A0A2T7PKS1	A0A2T7PKS1	tr|A0A2T7PKS1|A0A2T7PKS1_POMCA Major egg antigen OS=Pomacea canaliculata OX=400727 GN=C0Q70_05285 PE=3 SV=1	25	25	67.9	37.216	687420	705490	565890	530400	649420	707120
A0A2T7PKS7	A0A2T7PKS7	tr|A0A2T7PKS7|A0A2T7PKS7_POMCA Protein arginine N-methyltransferase 1 OS=Pomacea canaliculata OX=400727 GN=C0Q70_05291 PE=4 SV=1	4	4	19.1	30.529	88376	116620	153240	103430	123120	136020
A0A2T7PKW0	A0A2T7PKW0	tr|A0A2T7PKW0|A0A2T7PKW0_POMCA Farnesyl pyrophosphate synthase OS=Pomacea canaliculata OX=400727 GN=C0Q70_05321 PE=3 SV=1	5	5	16.1	40.328	0	0	46644	0	18032	18022
A0A2T7PKX6;A0A2T7PG59;A0A2T7PL11;A0A2T7NXV8;A0A2T7PL60;A0A2T7PL09	A0A2T7PKX6;A0A2T7PG59;A0A2T7PL11;A0A2T7NXV8	tr|A0A2T7PKX6|A0A2T7PKX6_POMCA Muscle LIM protein OS=Pomacea canaliculata OX=400727 GN=C0Q70_05348 PE=4 SV=1;tr|A0A2T7PG59|A0A2T7PG59_POMCA Muscle LIM protein OS=Pomacea canaliculata OX=400727 GN=C0Q70_07839 PE=4 SV=1;tr|A0A2T7PL11|A0A2T7PL11_POMCA Muscle	11	11	66.8	20.387	1848000	1713200	1272100	5964100	1757100	2803000
A0A2T7PKZ5	A0A2T7PKZ5	tr|A0A2T7PKZ5|A0A2T7PKZ5_POMCA Alpha/beta hydrolase OS=Pomacea canaliculata OX=400727 GN=C0Q70_05368 PE=4 SV=1	2	2	7.7	31.165	0	0	0	0	0	0
A0A2T7PL13	A0A2T7PL13	tr|A0A2T7PL13|A0A2T7PL13_POMCA GFO_IDH_MocA domain-containing protein OS=Pomacea canaliculata OX=400727 GN=C0Q70_05339 PE=4 SV=1	6	6	28	31.459	39240	15179	43030	26339	35236	39000
A0A2T7PL21	A0A2T7PL21	tr|A0A2T7PL21|A0A2T7PL21_POMCA Fe2OG dioxygenase domain-containing protein OS=Pomacea canaliculata OX=400727 GN=C0Q70_05382 PE=4 SV=1	2	2	13.7	24.336	0	0	0	0	0	0
A0A2T7PL24	A0A2T7PL24	tr|A0A2T7PL24|A0A2T7PL24_POMCA Protein lin-7 homolog OS=Pomacea canaliculata OX=400727 GN=C0Q70_05396 PE=3 SV=1	4	4	27.8	19.805	0	0	0	0	0	0
A0A2T7PL34	A0A2T7PL34	tr|A0A2T7PL34|A0A2T7PL34_POMCA GFO_IDH_MocA_C domain-containing protein OS=Pomacea canaliculata OX=400727 GN=C0Q70_05360 PE=3 SV=1	2	2	12.9	31.589	0	0	0	0	15115	0
A0A2T7PL63	A0A2T7PL63	tr|A0A2T7PL63|A0A2T7PL63_POMCA Netrin receptor UNC5 OS=Pomacea canaliculata OX=400727 GN=C0Q70_05390 PE=3 SV=1	17	17	14.4	175.95	197320	212590	198950	138530	203730	170970
A0A2T7PL76	A0A2T7PL76	tr|A0A2T7PL76|A0A2T7PL76_POMCA Rab proteins geranylgeranyltransferase component A OS=Pomacea canaliculata OX=400727 GN=C0Q70_05448 PE=3 SV=1	1	1	2	77.674	0	0	0	0	0	0
A0A2T7PL78	A0A2T7PL78	tr|A0A2T7PL78|A0A2T7PL78_POMCA Rho-GAP domain-containing protein OS=Pomacea canaliculata OX=400727 GN=C0Q70_05450 PE=4 SV=1	1	1	2.4	76.197	0	0	0	0	0	0
A0A2T7PL98	A0A2T7PL98	tr|A0A2T7PL98|A0A2T7PL98_POMCA 60S ribosomal protein L32 OS=Pomacea canaliculata OX=400727 GN=C0Q70_05471 PE=3 SV=1	3	3	18.7	15.889	0	0	38029	66154	91855	63478
A0A2T7PLA3	A0A2T7PLA3	tr|A0A2T7PLA3|A0A2T7PLA3_POMCA Protein Sur-8 homolog OS=Pomacea canaliculata OX=400727 GN=C0Q70_05472 PE=3 SV=1	5	5	10.1	73.311	0	18311	0	10392	12460	0
A0A2T7PLB8	A0A2T7PLB8	tr|A0A2T7PLB8|A0A2T7PLB8_POMCA Ring finger protein 157 OS=Pomacea canaliculata OX=400727 GN=C0Q70_05491 PE=4 SV=1	1	1	3	37.057	0	0	0	0	0	0
A0A2T7PLD9	A0A2T7PLD9	tr|A0A2T7PLD9|A0A2T7PLD9_POMCA Importin N-terminal domain-containing protein OS=Pomacea canaliculata OX=400727 GN=C0Q70_05478 PE=4 SV=1	5	5	7.5	91.377	0	0	29564	51552	45354	38311
A0A2T7PLF7	A0A2T7PLF7	tr|A0A2T7PLF7|A0A2T7PLF7_POMCA Glucosamine-6-phosphate isomerase OS=Pomacea canaliculata OX=400727 GN=C0Q70_05502 PE=3 SV=1	2	2	12.6	30.395	0	0	35984	64043	0	0
A0A2T7PLG2	A0A2T7PLG2	tr|A0A2T7PLG2|A0A2T7PLG2_POMCA ubiquitinyl hydrolase 1 OS=Pomacea canaliculata OX=400727 GN=C0Q70_05535 PE=4 SV=1	7	7	42	29.433	260050	412780	558640	81495	179640	235240
A0A2T7PLG3	A0A2T7PLG3	tr|A0A2T7PLG3|A0A2T7PLG3_POMCA Phosphorylase b kinase regulatory subunit OS=Pomacea canaliculata OX=400727 GN=C0Q70_05526 PE=3 SV=1	8	8	8.2	134.61	0	23882000	0	0	0	15846000
A0A2T7PLK5	A0A2T7PLK5	tr|A0A2T7PLK5|A0A2T7PLK5_POMCA tRNA-binding domain-containing protein OS=Pomacea canaliculata OX=400727 GN=C0Q70_05582 PE=4 SV=1	3	3	7	70.139	0	0	0	0	0	0
A0A2T7PLK6	A0A2T7PLK6	tr|A0A2T7PLK6|A0A2T7PLK6_POMCA tRNA-synt_2 domain-containing protein OS=Pomacea canaliculata OX=400727 GN=C0Q70_05584 PE=4 SV=1	1	1	2	82.343	0	0	0	0	0	0
A0A2T7PLL9	A0A2T7PLL9	tr|A0A2T7PLL9|A0A2T7PLL9_POMCA RanGAP1_C domain-containing protein OS=Pomacea canaliculata OX=400727 GN=C0Q70_05581 PE=4 SV=1	8	8	19.7	62.971	22859	29922	33385	51182	47337	35467
A0A2T7PLN7	A0A2T7PLN7	tr|A0A2T7PLN7|A0A2T7PLN7_POMCA phosphoribosylformylglycinamidine synthase OS=Pomacea canaliculata OX=400727 GN=C0Q70_05614 PE=3 SV=1	8	8	8	147.55	14116	8196.5	0	0	0	13462
A0A2T7PLN8	A0A2T7PLN8	tr|A0A2T7PLN8|A0A2T7PLN8_POMCA SOCS box domain-containing protein OS=Pomacea canaliculata OX=400727 GN=C0Q70_05585 PE=4 SV=1	1	1	3.5	43.472	0	0	0	0	0	0
A0A2T7PLQ2	A0A2T7PLQ2	tr|A0A2T7PLQ2|A0A2T7PLQ2_POMCA C-type lectin domain-containing protein OS=Pomacea canaliculata OX=400727 GN=C0Q70_05620 PE=4 SV=1	2	2	4.9	51.072	0	0	0	0	0	0
A0A2T7PLQ5	A0A2T7PLQ5	tr|A0A2T7PLQ5|A0A2T7PLQ5_POMCA Heat shock protein 4L OS=Pomacea canaliculata OX=400727 GN=C0Q70_05636 PE=3 SV=1	35	35	55	89.675	135400	121020	225680	163130	236170	215070
A0A2T7PLR1	A0A2T7PLR1	tr|A0A2T7PLR1|A0A2T7PLR1_POMCA Thymosin beta OS=Pomacea canaliculata OX=400727 GN=C0Q70_05629 PE=3 SV=1	11	11	57.8	22.537	1068500	1042400	1282900	209070	346670	384280
A0A2T7PLS1	A0A2T7PLS1	tr|A0A2T7PLS1|A0A2T7PLS1_POMCA COMM domain-containing protein 5 OS=Pomacea canaliculata OX=400727 GN=C0Q70_05608 PE=4 SV=1	2	2	13.1	24.894	0	0	0	0	0	0
A0A2T7PLS8	A0A2T7PLS8	tr|A0A2T7PLS8|A0A2T7PLS8_POMCA PDGF_2 domain-containing protein OS=Pomacea canaliculata OX=400727 GN=C0Q70_05653 PE=3 SV=1	8	8	23.9	37.165	438360	766640	789720	382720	352530	494230
A0A2T7PLT1	A0A2T7PLT1	tr|A0A2T7PLT1|A0A2T7PLT1_POMCA Transgelin OS=Pomacea canaliculata OX=400727 GN=C0Q70_05618 PE=3 SV=1	10	10	32.3	31.907	121560	259600	252940	236860	160430	158110
A0A2T7PLT3	A0A2T7PLT3	tr|A0A2T7PLT3|A0A2T7PLT3_POMCA HTH La-type RNA-binding domain-containing protein OS=Pomacea canaliculata OX=400727 GN=C0Q70_05658 PE=4 SV=1	1	1	1.3	124.71	0	0	0	0	0	0
A0A2T7PLT6	A0A2T7PLT6	tr|A0A2T7PLT6|A0A2T7PLT6_POMCA Sulfatase domain-containing protein OS=Pomacea canaliculata OX=400727 GN=C0Q70_05667 PE=3 SV=1	6	3	14.8	55.134	0	0	0	123780	0	0
A0A2T7PLU4	A0A2T7PLU4	tr|A0A2T7PLU4|A0A2T7PLU4_POMCA Sulfatase domain-containing protein OS=Pomacea canaliculata OX=400727 GN=C0Q70_05668 PE=3 SV=1	7	4	19	53.745	0	0	0	304660	11265	0
A0A2T7PLU5	A0A2T7PLU5	tr|A0A2T7PLU5|A0A2T7PLU5_POMCA Dehydrogenase/reductase SDR family member 11 OS=Pomacea canaliculata OX=400727 GN=C0Q70_05673 PE=3 SV=1	1	1	5.3	47.036	0	0	0	0	0	0
A0A2T7PLU6	A0A2T7PLU6	tr|A0A2T7PLU6|A0A2T7PLU6_POMCA AMP-binding domain-containing protein OS=Pomacea canaliculata OX=400727 GN=C0Q70_05675 PE=4 SV=1	1	1	3.7	30.343	0	0	0	0	0	0
A0A2T7PLV2	A0A2T7PLV2	tr|A0A2T7PLV2|A0A2T7PLV2_POMCA Thioredoxin domain-containing protein OS=Pomacea canaliculata OX=400727 GN=C0Q70_05671 PE=4 SV=1	2	2	14.9	20.253	0	0	0	0	0	0
A0A2T7PLW6	A0A2T7PLW6	tr|A0A2T7PLW6|A0A2T7PLW6_POMCA Sulfatase domain-containing protein OS=Pomacea canaliculata OX=400727 GN=C0Q70_05666 PE=3 SV=1	12	12	33.3	58.562	0	0	0	185330	14480	0
A0A2T7PLX3	A0A2T7PLX3	tr|A0A2T7PLX3|A0A2T7PLX3_POMCA alpha-amylase OS=Pomacea canaliculata OX=400727 GN=C0Q70_05664 PE=3 SV=1	9	9	10.6	145.41	0	39219	0	0	0	0
A0A2T7PLZ8	A0A2T7PLZ8	tr|A0A2T7PLZ8|A0A2T7PLZ8_POMCA Neurobeachin OS=Pomacea canaliculata OX=400727 GN=C0Q70_05725 PE=4 SV=1	2	2	0.9	307.09	0	0	0	0	0	0
A0A2T7PM05	A0A2T7PM05	tr|A0A2T7PM05|A0A2T7PM05_POMCA Septin OS=Pomacea canaliculata OX=400727 GN=C0Q70_05724 PE=3 SV=1	13	13	39.1	43.59	40878	67355	54756	169940	125090	79339
A0A2T7PM06	A0A2T7PM06	tr|A0A2T7PM06|A0A2T7PM06_POMCA Lysosomal Pro-X carboxypeptidase OS=Pomacea canaliculata OX=400727 GN=C0Q70_05730 PE=3 SV=1	4	4	8.7	54.361	0	0	0	0	57016	47755
A0A2T7PM08	A0A2T7PM08	tr|A0A2T7PM08|A0A2T7PM08_POMCA 60S ribosomal protein L21 OS=Pomacea canaliculata OX=400727 GN=C0Q70_05733 PE=3 SV=1	7	7	35	18.637	50009	49431	57094	103530	129800	96179
A0A2T7PM11	A0A2T7PM11	tr|A0A2T7PM11|A0A2T7PM11_POMCA Tyrosine-protein kinase OS=Pomacea canaliculata OX=400727 GN=C0Q70_05740 PE=3 SV=1	3	3	5.2	73.334	0	0	0	0	0	0
A0A2T7PM16	A0A2T7PM16	tr|A0A2T7PM16|A0A2T7PM16_POMCA Phosphoglucomutase-2 OS=Pomacea canaliculata OX=400727 GN=C0Q70_05741 PE=3 SV=1	16	16	39.3	66.64	292590	219300	399410	182290	254910	418640
A0A2T7PM26	A0A2T7PM26	tr|A0A2T7PM26|A0A2T7PM26_POMCA carbonyl reductase (NADPH) OS=Pomacea canaliculata OX=400727 GN=C0Q70_05751 PE=3 SV=1	16	16	68.6	31.309	286320	275210	403850	552270	236200	420050
A0A2T7PM30	A0A2T7PM30	tr|A0A2T7PM30|A0A2T7PM30_POMCA Btz domain-containing protein OS=Pomacea canaliculata OX=400727 GN=C0Q70_05756 PE=4 SV=1	3	3	3.8	81.344	0	0	0	0	0	0
A0A2T7PM32	A0A2T7PM32	tr|A0A2T7PM32|A0A2T7PM32_POMCA TGFb_propeptide domain-containing protein OS=Pomacea canaliculata OX=400727 GN=C0Q70_05726 PE=4 SV=1	5	5	27.7	26.894	957550	903180	1564700	294820	563820	336340
A0A2T7PM53;A0A2T7PM45	A0A2T7PM53;A0A2T7PM45	tr|A0A2T7PM53|A0A2T7PM53_POMCA AIRC domain-containing protein OS=Pomacea canaliculata OX=400727 GN=C0Q70_05774 PE=3 SV=1;tr|A0A2T7PM45|A0A2T7PM45_POMCA AIRC domain-containing protein OS=Pomacea canaliculata OX=400727 GN=C0Q70_05773 PE=3 SV=1	5	5	19.3	45.112	0	15762	25088	0	0	0
A0A2T7PM58	A0A2T7PM58	tr|A0A2T7PM58|A0A2T7PM58_POMCA START domain-containing protein OS=Pomacea canaliculata OX=400727 GN=C0Q70_05742 PE=4 SV=1	2	2	8.3	30.472	0	0	0	0	0	0
A0A2T7PM67	A0A2T7PM67	tr|A0A2T7PM67|A0A2T7PM67_POMCA C1q domain-containing protein OS=Pomacea canaliculata OX=400727 GN=C0Q70_05803 PE=4 SV=1	4	4	13.9	35.703	0	0	0	0	0	0
A0A2T7PM76	A0A2T7PM76	tr|A0A2T7PM76|A0A2T7PM76_POMCA STI1 domain-containing protein OS=Pomacea canaliculata OX=400727 GN=C0Q70_05777 PE=3 SV=1	8	8	14.9	77.335	117440	88055	122530	238120	301740	177930
A0A2T7PMB3	A0A2T7PMB3	tr|A0A2T7PMB3|A0A2T7PMB3_POMCA Sequestosome-1 OS=Pomacea canaliculata OX=400727 GN=C0Q70_05842 PE=4 SV=1	2	2	6.8	46.676	0	0	0	0	0	0
A0A2T7PMB8	A0A2T7PMB8	tr|A0A2T7PMB8|A0A2T7PMB8_POMCA DUF885 domain-containing protein OS=Pomacea canaliculata OX=400727 GN=C0Q70_05846 PE=4 SV=1	12	12	23.5	67.391	57258	62902	71751	17602	47548	61359
A0A2T7PMC1	A0A2T7PMC1	tr|A0A2T7PMC1|A0A2T7PMC1_POMCA C1q domain-containing protein OS=Pomacea canaliculata OX=400727 GN=C0Q70_05802 PE=4 SV=1	2	2	16.8	22.08	0	0	0	0	0	0
A0A2T7PME8	A0A2T7PME8	tr|A0A2T7PME8|A0A2T7PME8_POMCA Coronin OS=Pomacea canaliculata OX=400727 GN=C0Q70_05871 PE=3 SV=1	10	10	16	101.98	0	0	5928.4	0	0	0
A0A2T7PMF6	A0A2T7PMF6	tr|A0A2T7PMF6|A0A2T7PMF6_POMCA Aamy domain-containing protein OS=Pomacea canaliculata OX=400727 GN=C0Q70_05877 PE=4 SV=1	4	4	9.2	69.075	0	0	0	0	0	0
A0A2T7PMG3	A0A2T7PMG3	tr|A0A2T7PMG3|A0A2T7PMG3_POMCA Speriolin_C domain-containing protein OS=Pomacea canaliculata OX=400727 GN=C0Q70_05892 PE=4 SV=1	1	1	3.1	44.962	0	0	0	0	0	0
A0A2T7PMH3	A0A2T7PMH3	tr|A0A2T7PMH3|A0A2T7PMH3_POMCA guanylate cyclase OS=Pomacea canaliculata OX=400727 GN=C0Q70_05878 PE=3 SV=1	2	2	3.9	69.866	0	0	0	0	0	0
A0A2T7PMI9;A0A2T7PMJ7	A0A2T7PMI9	tr|A0A2T7PMI9|A0A2T7PMI9_POMCA MG2 domain-containing protein OS=Pomacea canaliculata OX=400727 GN=C0Q70_05923 PE=4 SV=1	12	12	19.4	89.367	1550400	395690	848020	109320	89840	185460
A0A2T7PMJ9;A0A2T7PMJ5	A0A2T7PMJ9;A0A2T7PMJ5	tr|A0A2T7PMJ9|A0A2T7PMJ9_POMCA A2M_N_2 domain-containing protein OS=Pomacea canaliculata OX=400727 GN=C0Q70_05916 PE=4 SV=1;tr|A0A2T7PMJ5|A0A2T7PMJ5_POMCA CD109 molecule OS=Pomacea canaliculata OX=400727 GN=C0Q70_05918 PE=4 SV=1	2	1	3.4	116.77	0	0	0	0	0	0
A0A2T7PMK4	A0A2T7PMK4	tr|A0A2T7PMK4|A0A2T7PMK4_POMCA TED_complement domain-containing protein OS=Pomacea canaliculata OX=400727 GN=C0Q70_05922 PE=4 SV=1	7	7	25.9	39.196	1320100	405550	799860	99304	102080	249120
A0A2T7PMK5	A0A2T7PMK5	tr|A0A2T7PMK5|A0A2T7PMK5_POMCA A2M_N_2 domain-containing protein OS=Pomacea canaliculata OX=400727 GN=C0Q70_05921 PE=4 SV=1	2	2	2.7	105.43	0	0	0	0	0	0
A0A2T7PMK9	A0A2T7PMK9	tr|A0A2T7PMK9|A0A2T7PMK9_POMCA A2M_N_2 domain-containing protein OS=Pomacea canaliculata OX=400727 GN=C0Q70_05919 PE=4 SV=1	10	9	10.4	149.42	39644	0	28135	35393	22916	70602
A0A2T7PMN7	A0A2T7PMN7	tr|A0A2T7PMN7|A0A2T7PMN7_POMCA KH type-2 domain-containing protein OS=Pomacea canaliculata OX=400727 GN=C0Q70_05958 PE=3 SV=1	8	8	48.1	22.672	127030	132530	166950	183350	268590	211490
A0A2T7PMP2	A0A2T7PMP2	tr|A0A2T7PMP2|A0A2T7PMP2_POMCA Transporter OS=Pomacea canaliculata OX=400727 GN=C0Q70_05967 PE=3 SV=1	1	1	1	97.043	0	0	0	0	0	0
A0A2T7PMP7	A0A2T7PMP7	tr|A0A2T7PMP7|A0A2T7PMP7_POMCA Nucleoside diphosphate kinase OS=Pomacea canaliculata OX=400727 GN=C0Q70_05959 PE=4 SV=1	4	4	35.3	13.061	221410	463300	715950	495530	246880	336780
A0A2T7PMR8	A0A2T7PMR8	tr|A0A2T7PMR8|A0A2T7PMR8_POMCA Protein FAM114A2 OS=Pomacea canaliculata OX=400727 GN=C0Q70_05979 PE=3 SV=1	5	5	12.1	58	0	0	0	2962.2	3837.7	0
A0A2T7PMS3	A0A2T7PMS3	tr|A0A2T7PMS3|A0A2T7PMS3_POMCA Pribosyltran_N domain-containing protein OS=Pomacea canaliculata OX=400727 GN=C0Q70_05992 PE=3 SV=1	5	5	20.6	31.486	0	179460	192400	66200	60082	50018
A0A2T7PMS5	A0A2T7PMS5	tr|A0A2T7PMS5|A0A2T7PMS5_POMCA UBC core domain-containing protein OS=Pomacea canaliculata OX=400727 GN=C0Q70_05991 PE=3 SV=1	2	2	4.9	42.151	0	0	0	0	0	0
A0A2T7PMT9	A0A2T7PMT9	tr|A0A2T7PMT9|A0A2T7PMT9_POMCA Anhydro-N-acetylmuramic acid kinase OS=Pomacea canaliculata OX=400727 GN=C0Q70_06023 PE=4 SV=1	16	16	46.9	45.85	384910	145590	207830	283050	196100	247180
A0A2T7PMU8	A0A2T7PMU8	tr|A0A2T7PMU8|A0A2T7PMU8_POMCA Peptidylprolyl isomerase OS=Pomacea canaliculata OX=400727 GN=C0Q70_06026 PE=4 SV=1	6	6	18.2	52.187	0	0	28199	0	33640	29868
A0A2T7PMZ7;A0A2T7NI64	A0A2T7PMZ7	tr|A0A2T7PMZ7|A0A2T7PMZ7_POMCA 40S ribosomal protein S3a OS=Pomacea canaliculata OX=400727 GN=C0Q70_06070 PE=3 SV=1	7	7	30.2	29.77	116400	77591	136560	103170	234660	192010
A0A2T7PN08	A0A2T7PN08	tr|A0A2T7PN08|A0A2T7PN08_POMCA Methionine adenosyltransferase 2 subunit beta OS=Pomacea canaliculata OX=400727 GN=C0Q70_06078 PE=3 SV=1	7	7	31	31.739	32778	38072	38852	19662	31380	42211
A0A2T7PN09	A0A2T7PN09	tr|A0A2T7PN09|A0A2T7PN09_POMCA DNA ligase OS=Pomacea canaliculata OX=400727 GN=C0Q70_06107 PE=3 SV=1	7	7	9.9	99.701	18902	0	48422	64831	41831	40938
A0A2T7PN16	A0A2T7PN16	tr|A0A2T7PN16|A0A2T7PN16_POMCA Protein kinase domain-containing protein OS=Pomacea canaliculata OX=400727 GN=C0Q70_06105 PE=3 SV=1	3	3	10.2	42.208	0	0	0	0	0	0
A0A2T7PN26	A0A2T7PN26	tr|A0A2T7PN26|A0A2T7PN26_POMCA Cytochrome OS=Pomacea canaliculata OX=400727 GN=C0Q70_06098 PE=3 SV=1	1	1	3	45.262	0	0	0	0	0	0
A0A2T7PN30	A0A2T7PN30	tr|A0A2T7PN30|A0A2T7PN30_POMCA Cerato-platanin OS=Pomacea canaliculata OX=400727 GN=C0Q70_06127 PE=4 SV=1	4	3	31.1	23.613	0	344040	0	0	0	0
A0A2T7PN51	A0A2T7PN51	tr|A0A2T7PN51|A0A2T7PN51_POMCA DUF4360 domain-containing protein OS=Pomacea canaliculata OX=400727 GN=C0Q70_06128 PE=4 SV=1	2	2	9.4	23.804	0	0	0	0	0	0
A0A2T7PN61	A0A2T7PN61	tr|A0A2T7PN61|A0A2T7PN61_POMCA Alpha-galactosidase OS=Pomacea canaliculata OX=400727 GN=C0Q70_06158 PE=3 SV=1	8	8	14.7	75.482	132950	155140	287580	56646	210580	336610
A0A2T7PN71	A0A2T7PN71	tr|A0A2T7PN71|A0A2T7PN71_POMCA Sperm associated antigen 9 OS=Pomacea canaliculata OX=400727 GN=C0Q70_06169 PE=3 SV=1	27	27	25.7	147.9	59157	84050	49285	44224	69782	23655
A0A2T7PN82	A0A2T7PN82	tr|A0A2T7PN82|A0A2T7PN82_POMCA ATP-binding cassette sub-family E member 1 OS=Pomacea canaliculata OX=400727 GN=C0Q70_06095 PE=4 SV=1	5	5	10.5	71.005	29285	0	0	24103	0	0
A0A2T7PN86	A0A2T7PN86	tr|A0A2T7PN86|A0A2T7PN86_POMCA 60S ribosomal protein L31 OS=Pomacea canaliculata OX=400727 GN=C0Q70_06163 PE=3 SV=1	5	5	21.2	17.972	0	0	0	55155	72865	44938
A0A2T7PNA1	A0A2T7PNA1	tr|A0A2T7PNA1|A0A2T7PNA1_POMCA Tubulin alpha chain OS=Pomacea canaliculata OX=400727 GN=C0Q70_06199 PE=3 SV=1	7	2	30.7	26.526	550320	722900	915530	804660	807540	702130
A0A2T7PNB6	A0A2T7PNB6	tr|A0A2T7PNB6|A0A2T7PNB6_POMCA Nocturnin OS=Pomacea canaliculata OX=400727 GN=C0Q70_06207 PE=4 SV=1	2	2	6.5	38.633	0	0	0	0	0	0
A0A2T7PNB8	A0A2T7PNB8	tr|A0A2T7PNB8|A0A2T7PNB8_POMCA Cerato-platanin OS=Pomacea canaliculata OX=400727 GN=C0Q70_06126 PE=4 SV=1	6	5	43.2	23.651	0	268120	0	220450	47150	0
A0A2T7PNC2	A0A2T7PNC2	tr|A0A2T7PNC2|A0A2T7PNC2_POMCA Myosin_tail_1 domain-containing protein OS=Pomacea canaliculata OX=400727 GN=C0Q70_06183 PE=4 SV=1	47	47	52	104.68	84694	57674	164900	139540	95470	98341
A0A2T7PNC9	A0A2T7PNC9	tr|A0A2T7PNC9|A0A2T7PNC9_POMCA B-box type zinc finger protein ncl-1 OS=Pomacea canaliculata OX=400727 GN=C0Q70_06219 PE=4 SV=1	2	2	2.7	99.768	0	0	0	0	0	0
A0A2T7PND4	A0A2T7PND4	tr|A0A2T7PND4|A0A2T7PND4_POMCA Arginyl-tRNA synthetase OS=Pomacea canaliculata OX=400727 GN=C0Q70_06146 PE=3 SV=1	8	8	21.7	56.521	0	0	9644.3	33181	28137	18419
A0A2T7PNG9	A0A2T7PNG9	tr|A0A2T7PNG9|A0A2T7PNG9_POMCA histidine--tRNA ligase OS=Pomacea canaliculata OX=400727 GN=C0Q70_06255 PE=3 SV=1	14	14	33.7	58.243	49589	57637	74491	73922	79202	84721
A0A2T7PNH0	A0A2T7PNH0	tr|A0A2T7PNH0|A0A2T7PNH0_POMCA A2M_N_2 domain-containing protein OS=Pomacea canaliculata OX=400727 GN=C0Q70_06252 PE=4 SV=1	14	13	24.8	84.398	345410	322830	220050	254730	97461	163790
A0A2T7PNI3;A0A2T7PNN0	A0A2T7PNI3;A0A2T7PNN0	tr|A0A2T7PNI3|A0A2T7PNI3_POMCA A2M_recep domain-containing protein OS=Pomacea canaliculata OX=400727 GN=C0Q70_06277 PE=4 SV=1;tr|A0A2T7PNN0|A0A2T7PNN0_POMCA A2M_recep domain-containing protein (Fragment) OS=Pomacea canaliculata OX=400727 GN=C0Q70_06314 PE=	1	1	2.5	62.936	0	0	0	0	0	0
A0A2T7PNI7	A0A2T7PNI7	tr|A0A2T7PNI7|A0A2T7PNI7_POMCA Pirin OS=Pomacea canaliculata OX=400727 GN=C0Q70_06208 PE=3 SV=1	3	3	9.8	44.053	0	0	23441	0	0	0
A0A2T7PNJ1	A0A2T7PNJ1	tr|A0A2T7PNJ1|A0A2T7PNJ1_POMCA Cadherin domain-containing protein OS=Pomacea canaliculata OX=400727 GN=C0Q70_06249 PE=4 SV=1	4	4	18.3	21.493	68451	68662	0	0	0	0
A0A2T7PNK1	A0A2T7PNK1	tr|A0A2T7PNK1|A0A2T7PNK1_POMCA Glyoxylate reductase/hydroxypyruvate reductase OS=Pomacea canaliculata OX=400727 GN=C0Q70_06259 PE=3 SV=1	6	6	22.9	38.843	88238	65938	120080	139210	155060	143830
A0A2T7PNK2;A0A2T7PGZ5	A0A2T7PNK2	tr|A0A2T7PNK2|A0A2T7PNK2_POMCA PABP OS=Pomacea canaliculata OX=400727 GN=C0Q70_06269 PE=3 SV=1	7	7	17.9	45.473	0	16531	25236	38059	65508	54741
A0A2T7PNL0	A0A2T7PNL0	tr|A0A2T7PNL0|A0A2T7PNL0_POMCA NTR domain-containing protein OS=Pomacea canaliculata OX=400727 GN=C0Q70_06273 PE=4 SV=1	1	1	15.7	12.37	0	0	0	0	0	0
A0A2T7PNL6	A0A2T7PNL6	tr|A0A2T7PNL6|A0A2T7PNL6_POMCA SGT1 homolog, MIS12 kinetochore complex assembly cochaperone OS=Pomacea canaliculata OX=400727 GN=C0Q70_06290 PE=3 SV=1	2	2	8	39.827	0	0	0	0	0	0
A0A2T7PNN1	A0A2T7PNN1	tr|A0A2T7PNN1|A0A2T7PNN1_POMCA C-type lectin domain-containing protein OS=Pomacea canaliculata OX=400727 GN=C0Q70_06299 PE=4 SV=1	4	4	24.2	20.865	22401	14013	57719	0	0	46500
A0A2T7PNN4	A0A2T7PNN4	tr|A0A2T7PNN4|A0A2T7PNN4_POMCA Alpha-galactosidase OS=Pomacea canaliculata OX=400727 GN=C0Q70_06317 PE=3 SV=1	4	4	14.6	45.437	89596	158750	283210	31702	140400	243370
A0A2T7PNN5	A0A2T7PNN5	tr|A0A2T7PNN5|A0A2T7PNN5_POMCA A2M_recep domain-containing protein OS=Pomacea canaliculata OX=400727 GN=C0Q70_06248 PE=4 SV=1	5	5	14.7	39.662	334720	325430	217780	191800	79103	124370
A0A2T7PNP0	A0A2T7PNP0	tr|A0A2T7PNP0|A0A2T7PNP0_POMCA UDP-glucose 6-dehydrogenase OS=Pomacea canaliculata OX=400727 GN=C0Q70_06309 PE=3 SV=1	2	2	3.7	53.797	0	0	0	0	0	0
A0A2T7PNP4;A0A2T7PNR4;A0A2T7PNP7;A0A2T7PNT6;A0A2T7PNR1;A0A2T7PNQ1;A0A2T7PNP8	A0A2T7PNP4;A0A2T7PNR4;A0A2T7PNP7;A0A2T7PNT6;A0A2T7PNR1;A0A2T7PNQ1;A0A2T7PNP8	tr|A0A2T7PNP4|A0A2T7PNP4_POMCA Beta-lactamase domain-containing protein OS=Pomacea canaliculata OX=400727 GN=C0Q70_06331 PE=4 SV=1;tr|A0A2T7PNR4|A0A2T7PNR4_POMCA Beta-lactamase domain-containing protein OS=Pomacea canaliculata OX=400727 GN=C0Q70_06346 PE=4	1	1	5.6	33.984	0	0	0	0	0	0
A0A2T7PNQ2	A0A2T7PNQ2	tr|A0A2T7PNQ2|A0A2T7PNQ2_POMCA Microtubule-associated protein Jupiter OS=Pomacea canaliculata OX=400727 GN=C0Q70_06330 PE=4 SV=1	1	1	8.4	22.514	0	0	0	0	0	0
A0A2T7PNT0	A0A2T7PNT0	tr|A0A2T7PNT0|A0A2T7PNT0_POMCA 60S ribosomal protein L9 OS=Pomacea canaliculata OX=400727 GN=C0Q70_06359 PE=3 SV=1	7	7	43.6	21.295	54457	44592	81872	76252	90073	77530
A0A2T7PNT2	A0A2T7PNT2	tr|A0A2T7PNT2|A0A2T7PNT2_POMCA SRA1 domain-containing protein OS=Pomacea canaliculata OX=400727 GN=C0Q70_06308 PE=4 SV=1	1	1	4.9	24.542	0	0	0	0	0	0
A0A2T7PNT8	A0A2T7PNT8	tr|A0A2T7PNT8|A0A2T7PNT8_POMCA Protein kinase domain-containing protein OS=Pomacea canaliculata OX=400727 GN=C0Q70_06353 PE=4 SV=1	11	11	31.8	51.106	0	0	0	20876	14037	2979
A0A2T7PNT9	A0A2T7PNT9	tr|A0A2T7PNT9|A0A2T7PNT9_POMCA Alpha-galactosidase OS=Pomacea canaliculata OX=400727 GN=C0Q70_06318 PE=3 SV=1	3	3	5.4	77.591	0	0	0	0	0	51141
A0A2T7PNX7	A0A2T7PNX7	tr|A0A2T7PNX7|A0A2T7PNX7_POMCA A2M_N_2 domain-containing protein OS=Pomacea canaliculata OX=400727 GN=C0Q70_06409 PE=4 SV=1	35	34	33.8	147.38	96863	327480	465500	89140	203230	19341
A0A2T7PNY0	A0A2T7PNY0	tr|A0A2T7PNY0|A0A2T7PNY0_POMCA A2M_N_2 domain-containing protein OS=Pomacea canaliculata OX=400727 GN=C0Q70_06410 PE=4 SV=1	22	16	24	147.23	69607	181840	344940	0	132930	0
A0A2T7PNY4	A0A2T7PNY4	tr|A0A2T7PNY4|A0A2T7PNY4_POMCA Kazal-like domain-containing protein OS=Pomacea canaliculata OX=400727 GN=C0Q70_06417 PE=4 SV=1	1	1	2.4	57.823	0	0	0	0	0	0
A0A2T7PNY6;A0A2T7PNJ9	A0A2T7PNY6	tr|A0A2T7PNY6|A0A2T7PNY6_POMCA A2M_N_2 domain-containing protein OS=Pomacea canaliculata OX=400727 GN=C0Q70_06412 PE=4 SV=1	21	7	14.7	307.25	0	58071	0	0	0	0
A0A2T7PNZ9	A0A2T7PNZ9	tr|A0A2T7PNZ9|A0A2T7PNZ9_POMCA A2M_N_2 domain-containing protein OS=Pomacea canaliculata OX=400727 GN=C0Q70_06411 PE=3 SV=1	25	10	13.3	309.87	43121	112880	91001	0	32111	0
A0A2T7PP29;A0A2T7PP27;A0A2T7PP32;A0A2T7PP26	A0A2T7PP29	tr|A0A2T7PP29|A0A2T7PP29_POMCA AIG1-type G domain-containing protein OS=Pomacea canaliculata OX=400727 GN=C0Q70_06441 PE=3 SV=1	3	3	4.2	80.149	0	0	39568	0	0	0
A0A2T7PP39;A0A2T7PP33	A0A2T7PP39	tr|A0A2T7PP39|A0A2T7PP39_POMCA AIG1-type G domain-containing protein OS=Pomacea canaliculata OX=400727 GN=C0Q70_06459 PE=3 SV=1	4	4	8	74.97	0	0	0	0	0	0
A0A2T7PP40	A0A2T7PP40	tr|A0A2T7PP40|A0A2T7PP40_POMCA AIG1-type G domain-containing protein OS=Pomacea canaliculata OX=400727 GN=C0Q70_06462 PE=3 SV=1	17	17	38.7	62.231	0	31608	0	12470	11752	0
A0A2T7PP41	A0A2T7PP41	tr|A0A2T7PP41|A0A2T7PP41_POMCA AIG1-type G domain-containing protein OS=Pomacea canaliculata OX=400727 GN=C0Q70_06456 PE=3 SV=1	1	1	3.7	64.498	0	0	0	0	0	0
A0A2T7PP50	A0A2T7PP50	tr|A0A2T7PP50|A0A2T7PP50_POMCA Phosphoglycerate kinase OS=Pomacea canaliculata OX=400727 GN=C0Q70_06480 PE=3 SV=1	22	22	60.3	43.763	947990	766530	917190	1251000	1265600	1056700
A0A2T7PP59	A0A2T7PP59	tr|A0A2T7PP59|A0A2T7PP59_POMCA leucine--tRNA ligase OS=Pomacea canaliculata OX=400727 GN=C0Q70_06497 PE=3 SV=1	11	11	13.8	131.38	0	0	0	0	18181	9392.6
A0A2T7PP79	A0A2T7PP79	tr|A0A2T7PP79|A0A2T7PP79_POMCA Stanniocalcin OS=Pomacea canaliculata OX=400727 GN=C0Q70_06515 PE=3 SV=1	4	4	29	21.041	19143	40381	29951	100920	56237	68230
A0A2T7PP84	A0A2T7PP84	tr|A0A2T7PP84|A0A2T7PP84_POMCA Protein phosphatase methylesterase 1 OS=Pomacea canaliculata OX=400727 GN=C0Q70_06468 PE=3 SV=1	7	7	22.2	47.552	0	0	0	19585	23059	15132
A0A2T7PP99	A0A2T7PP99	tr|A0A2T7PP99|A0A2T7PP99_POMCA Ras-related protein Rab-9A OS=Pomacea canaliculata OX=400727 GN=C0Q70_06535 PE=4 SV=1	1	1	7.9	22.818	0	0	0	0	0	0
A0A2T7PPA4	A0A2T7PPA4	tr|A0A2T7PPA4|A0A2T7PPA4_POMCA F-box domain-containing protein OS=Pomacea canaliculata OX=400727 GN=C0Q70_06533 PE=4 SV=1	3	3	7.2	55.052	0	0	0	0	61183	35185
A0A2T7PPB5	A0A2T7PPB5	tr|A0A2T7PPB5|A0A2T7PPB5_POMCA N-alpha-acetyltransferase 15, NatA auxiliary subunit OS=Pomacea canaliculata OX=400727 GN=C0Q70_06551 PE=4 SV=1	5	5	7.4	96.985	0	0	0	21483	32476	0
A0A2T7PPC7	A0A2T7PPC7	tr|A0A2T7PPC7|A0A2T7PPC7_POMCA Ras-related protein Rab-33A OS=Pomacea canaliculata OX=400727 GN=C0Q70_06550 PE=3 SV=1	3	2	13.4	29.476	0	0	0	0	0	0
A0A2T7PPC9	A0A2T7PPC9	tr|A0A2T7PPC9|A0A2T7PPC9_POMCA Eukaryotic translation initiation factor 3 subunit F OS=Pomacea canaliculata OX=400727 GN=C0Q70_06565 PE=3 SV=1	3	3	10.6	37.292	0	0	0	0	0	0
A0A2T7PPE4	A0A2T7PPE4	tr|A0A2T7PPE4|A0A2T7PPE4_POMCA Peptidyl-prolyl cis-trans isomerase OS=Pomacea canaliculata OX=400727 GN=C0Q70_02259 PE=3 SV=1	1	1	8.2	16.13	0	0	0	0	0	0
A0A2T7PPF9	A0A2T7PPF9	tr|A0A2T7PPF9|A0A2T7PPF9_POMCA Triosephosphate isomerase OS=Pomacea canaliculata OX=400727 GN=C0Q70_02274 PE=3 SV=1	14	14	56.9	29.917	457670	537060	285620	262950	203450	314110
A0A2T7PPG2	A0A2T7PPG2	tr|A0A2T7PPG2|A0A2T7PPG2_POMCA Vigilin OS=Pomacea canaliculata OX=400727 GN=C0Q70_02272 PE=4 SV=1	5	5	4.7	145.16	0	0	0	19523	31704	13989
A0A2T7PPG5	A0A2T7PPG5	tr|A0A2T7PPG5|A0A2T7PPG5_POMCA cobW domain-containing protein OS=Pomacea canaliculata OX=400727 GN=C0Q70_02283 PE=3 SV=1	3	3	13.5	30.963	0	0	0	0	0	0
A0A2T7PPH9	A0A2T7PPH9	tr|A0A2T7PPH9|A0A2T7PPH9_POMCA Caspase-2 OS=Pomacea canaliculata OX=400727 GN=C0Q70_02294 PE=3 SV=1	1	1	2.3	52.74	0	0	0	0	0	0
A0A2T7PPI0;A0A2T7PUK3	A0A2T7PPI0	tr|A0A2T7PPI0|A0A2T7PPI0_POMCA cellulase OS=Pomacea canaliculata OX=400727 GN=C0Q70_02299 PE=3 SV=1	17	10	46.6	51.19	0	202620	0	576040	96967	0
A0A2T7PPI7	A0A2T7PPI7	tr|A0A2T7PPI7|A0A2T7PPI7_POMCA Galactokinase OS=Pomacea canaliculata OX=400727 GN=C0Q70_02291 PE=3 SV=1	13	13	34.7	43.137	109490	109600	142550	78063	64578	102890
A0A2T7PPI9	A0A2T7PPI9	tr|A0A2T7PPI9|A0A2T7PPI9_POMCA phosphopyruvate hydratase OS=Pomacea canaliculata OX=400727 GN=C0Q70_02303 PE=3 SV=1	20	20	64.1	37.646	5732100	4229400	4931100	5779200	5877600	7499600
A0A2T7PPJ2	A0A2T7PPJ2	tr|A0A2T7PPJ2|A0A2T7PPJ2_POMCA Endoglucanase OS=Pomacea canaliculata OX=400727 GN=C0Q70_02298 PE=3 SV=1	2	2	29.8	9.3256	0	0	0	39277	0	0
A0A2T7PPK9	A0A2T7PPK9	tr|A0A2T7PPK9|A0A2T7PPK9_POMCA RNA helicase OS=Pomacea canaliculata OX=400727 GN=C0Q70_02323 PE=4 SV=1	7	7	16.3	62.667	27180	0	49442	33857	37517	0
A0A2T7PPL4	A0A2T7PPL4	tr|A0A2T7PPL4|A0A2T7PPL4_POMCA Endoglucanase OS=Pomacea canaliculata OX=400727 GN=C0Q70_02300 PE=3 SV=1	18	10	38.6	67.477	0	478880	6082.4	616370	82119	0
A0A2T7PPL8	A0A2T7PPL8	tr|A0A2T7PPL8|A0A2T7PPL8_POMCA 3-5 exonuclease domain-containing protein OS=Pomacea canaliculata OX=400727 GN=C0Q70_02329 PE=4 SV=1	2	2	9.2	29.966	0	0	0	0	0	0
A0A2T7PPM0	A0A2T7PPM0	tr|A0A2T7PPM0|A0A2T7PPM0_POMCA Proteasome subunit beta OS=Pomacea canaliculata OX=400727 GN=C0Q70_02315 PE=3 SV=1	4	4	18.3	24.803	63756	24293	63586	44078	52454	59685
A0A2T7PPP4;A0A2T7PPM1	A0A2T7PPP4;A0A2T7PPM1	tr|A0A2T7PPP4|A0A2T7PPP4_POMCA 3-5 exonuclease domain-containing protein OS=Pomacea canaliculata OX=400727 GN=C0Q70_02330 PE=4 SV=1;tr|A0A2T7PPM1|A0A2T7PPM1_POMCA 3-5 exonuclease domain-containing protein OS=Pomacea canaliculata OX=400727 GN=C0Q70_0233	3	3	7.7	55.433	0	0	0	0	0	74761
A0A2T7PPM9	A0A2T7PPM9	tr|A0A2T7PPM9|A0A2T7PPM9_POMCA Endoglucanase OS=Pomacea canaliculata OX=400727 GN=C0Q70_02345 PE=3 SV=1	14	2	27.6	74.71	0	0	0	660650	86532	0
A0A2T7PPN2	A0A2T7PPN2	tr|A0A2T7PPN2|A0A2T7PPN2_POMCA Endoglucanase OS=Pomacea canaliculata OX=400727 GN=C0Q70_02343 PE=3 SV=1	22	11	20.2	204.38	0	508890	27840	2890800	244670	0
A0A2T7PPN5	A0A2T7PPN5	tr|A0A2T7PPN5|A0A2T7PPN5_POMCA Endoglucanase OS=Pomacea canaliculata OX=400727 GN=C0Q70_02344 PE=3 SV=1	11	4	47.8	34.426	0	21801	0	1079000	145940	13007
A0A2T7PPN6	A0A2T7PPN6	tr|A0A2T7PPN6|A0A2T7PPN6_POMCA Endoglucanase OS=Pomacea canaliculata OX=400727 GN=C0Q70_02297 PE=3 SV=1	10	2	13.1	86.391	0	0	0	0	0	0
A0A2T7PPN8	A0A2T7PPN8	tr|A0A2T7PPN8|A0A2T7PPN8_POMCA PCI domain-containing protein OS=Pomacea canaliculata OX=400727 GN=C0Q70_02351 PE=3 SV=1	4	4	19	28.279	0	0	0	126040	196470	159600
A0A2T7PPQ0;A0A2T7PPM8	A0A2T7PPQ0	tr|A0A2T7PPQ0|A0A2T7PPQ0_POMCA cellulase OS=Pomacea canaliculata OX=400727 GN=C0Q70_02347 PE=3 SV=1	9	8	17.8	79.381	0	0	0	33470	0	0
A0A2T7PPQ4	A0A2T7PPQ4	tr|A0A2T7PPQ4|A0A2T7PPQ4_POMCA Protein LZIC OS=Pomacea canaliculata OX=400727 GN=C0Q70_02364 PE=3 SV=1	2	2	14	22.39	0	0	0	0	0	0
A0A2T7PPQ6	A0A2T7PPQ6	tr|A0A2T7PPQ6|A0A2T7PPQ6_POMCA Polysaccharide lyase family 14 protein OS=Pomacea canaliculata OX=400727 GN=C0Q70_02360 PE=4 SV=1	2	2	11	29.704	0	0	0	0	0	0
A0A2T7PPR1	A0A2T7PPR1	tr|A0A2T7PPR1|A0A2T7PPR1_POMCA Alpha-glucosidase OS=Pomacea canaliculata OX=400727 GN=C0Q70_02373 PE=3 SV=1	1	1	1.3	77.387	0	0	0	0	0	0
A0A2T7PPR2	A0A2T7PPR2	tr|A0A2T7PPR2|A0A2T7PPR2_POMCA Glyoxylate reductase/hydroxypyruvate reductase OS=Pomacea canaliculata OX=400727 GN=C0Q70_02378 PE=3 SV=1	19	19	61.3	36.201	1515000	1177200	1350200	2635500	2600500	2322700
A0A2T7PPS6;A0A2T7PPR7	A0A2T7PPS6	tr|A0A2T7PPS6|A0A2T7PPS6_POMCA Glyoxylate reductase/hydroxypyruvate reductase OS=Pomacea canaliculata OX=400727 GN=C0Q70_02380 PE=3 SV=1	21	21	62.4	36.27	1346700	972400	1165000	1687800	1886900	1714100
A0A2T7PPS7	A0A2T7PPS7	tr|A0A2T7PPS7|A0A2T7PPS7_POMCA DJ-1_PfpI domain-containing protein OS=Pomacea canaliculata OX=400727 GN=C0Q70_02396 PE=4 SV=1	11	11	60.8	19.309	389080	195690	369510	312850	330690	503770
A0A2T7PPU6	A0A2T7PPU6	tr|A0A2T7PPU6|A0A2T7PPU6_POMCA Glutaredoxin domain-containing protein OS=Pomacea canaliculata OX=400727 GN=C0Q70_02400 PE=3 SV=1	6	6	69.6	7.9298	222230	157620	326710	86725	118010	229250
A0A2T7PPW6	A0A2T7PPW6	tr|A0A2T7PPW6|A0A2T7PPW6_POMCA 2-Hacid_dh_C domain-containing protein OS=Pomacea canaliculata OX=400727 GN=C0Q70_02379 PE=3 SV=1	2	2	8.8	42.561	0	0	0	0	0	0
A0A2T7PQ08	A0A2T7PQ08	tr|A0A2T7PQ08|A0A2T7PQ08_POMCA 6-phosphogluconate dehydrogenase, decarboxylating OS=Pomacea canaliculata OX=400727 GN=C0Q70_02477 PE=3 SV=1	17	17	44.1	53.192	354750	457800	670330	397860	479000	511600
A0A2T7PQ48	A0A2T7PQ48	tr|A0A2T7PQ48|A0A2T7PQ48_POMCA Endoglucanase OS=Pomacea canaliculata OX=400727 GN=C0Q70_02514 PE=3 SV=1	34	33	24.6	218.57	4467.3	245650	0	1477700	171860	17766
A0A2T7PQ58	A0A2T7PQ58	tr|A0A2T7PQ58|A0A2T7PQ58_POMCA 4Fe-4S ferredoxin-type domain-containing protein OS=Pomacea canaliculata OX=400727 GN=C0Q70_02526 PE=4 SV=1	3	3	4.5	86.628	205360	81929	0	0	0	0
A0A2T7PQ64	A0A2T7PQ64	tr|A0A2T7PQ64|A0A2T7PQ64_POMCA Aspzincin_M35 domain-containing protein OS=Pomacea canaliculata OX=400727 GN=C0Q70_02525 PE=4 SV=1	13	13	51.7	34.496	0	53142	0	15997	0	0
A0A2T7PQ65	A0A2T7PQ65	tr|A0A2T7PQ65|A0A2T7PQ65_POMCA ANK_REP_REGION domain-containing protein OS=Pomacea canaliculata OX=400727 GN=C0Q70_02518 PE=4 SV=1	1	1	1.5	90.211	0	0	0	0	0	0
A0A2T7PQ70	A0A2T7PQ70	tr|A0A2T7PQ70|A0A2T7PQ70_POMCA Trifunctional purine biosynthetic protein adenosine-3 OS=Pomacea canaliculata OX=400727 GN=C0Q70_02539 PE=3 SV=1	24	24	36.2	108.04	62862	39334	44265	89565	197020	82102
A0A2T7PQA0	A0A2T7PQA0	tr|A0A2T7PQA0|A0A2T7PQA0_POMCA 26S proteasome regulatory subunit 7 OS=Pomacea canaliculata OX=400727 GN=C0Q70_02533 PE=3 SV=1	12	12	36.1	48.507	25850	22842	73707	134100	92118	92704
A0A2T7PQA6;A0A2T7PQB1	A0A2T7PQA6;A0A2T7PQB1	tr|A0A2T7PQA6|A0A2T7PQA6_POMCA Glyco_hydro_79C domain-containing protein OS=Pomacea canaliculata OX=400727 GN=C0Q70_02576 PE=3 SV=1;tr|A0A2T7PQB1|A0A2T7PQB1_POMCA Glyco_hydro_79C domain-containing protein OS=Pomacea canaliculata OX=400727 GN=C0Q70_02575 PE	7	7	18.8	50.291	0	0	0	498000	31486	0
A0A2T7PQA8	A0A2T7PQA8	tr|A0A2T7PQA8|A0A2T7PQA8_POMCA Aamy domain-containing protein OS=Pomacea canaliculata OX=400727 GN=C0Q70_02574 PE=3 SV=1	2	2	3.5	88.072	0	0	0	0	0	0
A0A2T7PQB3	A0A2T7PQB3	tr|A0A2T7PQB3|A0A2T7PQB3_POMCA V-SNARE coiled-coil homology domain-containing protein OS=Pomacea canaliculata OX=400727 GN=C0Q70_02571 PE=4 SV=1	2	2	24.3	14.575	0	0	0	0	20928	0
A0A2T7PQE4	A0A2T7PQE4	tr|A0A2T7PQE4|A0A2T7PQE4_POMCA Glycerol-3-phosphate dehydrogenase [NAD(+)] OS=Pomacea canaliculata OX=400727 GN=C0Q70_02598 PE=3 SV=1	14	14	46.2	38.711	290920	202250	204070	315570	314700	265720
A0A2T7PQI0	A0A2T7PQI0	tr|A0A2T7PQI0|A0A2T7PQI0_POMCA WSC domain-containing protein OS=Pomacea canaliculata OX=400727 GN=C0Q70_02649 PE=4 SV=1	20	20	7.6	361.91	1741100	2133300	0	0	0	2254800
A0A2T7PQI7	A0A2T7PQI7	tr|A0A2T7PQI7|A0A2T7PQI7_POMCA PCI domain-containing protein OS=Pomacea canaliculata OX=400727 GN=C0Q70_02647 PE=3 SV=1	18	18	39.9	58.158	43045	65061	73025	129140	93711	85828
A0A2T7PQL2	A0A2T7PQL2	tr|A0A2T7PQL2|A0A2T7PQL2_POMCA Signal transducer and activator of transcription OS=Pomacea canaliculata OX=400727 GN=C0Q70_02643 PE=3 SV=1	9	9	14.4	88.759	0	21878	23226	20115	23539	43773
A0A2T7PQM8	A0A2T7PQM8	tr|A0A2T7PQM8|A0A2T7PQM8_POMCA Aspartyl aminopeptidase OS=Pomacea canaliculata OX=400727 GN=C0Q70_02678 PE=3 SV=1	8	8	24.1	50.555	27640	121110	170020	18928	22220	68225
A0A2T7PQN4	A0A2T7PQN4	tr|A0A2T7PQN4|A0A2T7PQN4_POMCA T-complex protein 1 subunit epsilon OS=Pomacea canaliculata OX=400727 GN=C0Q70_02704 PE=3 SV=1	14	14	35.9	59.231	47593	55590	74808	138090	114880	92622
A0A2T7PQN8	A0A2T7PQN8	tr|A0A2T7PQN8|A0A2T7PQN8_POMCA Sulfatase domain-containing protein OS=Pomacea canaliculata OX=400727 GN=C0Q70_02691 PE=3 SV=1	1	1	2.5	108.4	0	0	0	0	0	0
A0A2T7PQP2	A0A2T7PQP2	tr|A0A2T7PQP2|A0A2T7PQP2_POMCA Heterogeneous nuclear ribonucleoprotein A3 OS=Pomacea canaliculata OX=400727 GN=C0Q70_02707 PE=4 SV=1	6	6	28.4	33.464	45856	51869	56563	95557	82370	94999
A0A2T7PQP9	A0A2T7PQP9	tr|A0A2T7PQP9|A0A2T7PQP9_POMCA Granulocyte colony-stimulating factor-like OS=Pomacea canaliculata OX=400727 GN=C0Q70_02712 PE=4 SV=1	1	1	10.5	27.823	0	0	0	0	0	0
A0A2T7PQQ1	A0A2T7PQQ1	tr|A0A2T7PQQ1|A0A2T7PQQ1_POMCA Translin OS=Pomacea canaliculata OX=400727 GN=C0Q70_02660 PE=3 SV=1	5	5	5.9	120.28	0	0	0	14339	10524	9743
A0A2T7PQQ6	A0A2T7PQQ6	tr|A0A2T7PQQ6|A0A2T7PQQ6_POMCA RRM domain-containing protein OS=Pomacea canaliculata OX=400727 GN=C0Q70_02708 PE=4 SV=1	5	5	16.5	31.663	0	42361	61291	78528	56201	62972
A0A2T7PQQ8	A0A2T7PQQ8	tr|A0A2T7PQQ8|A0A2T7PQQ8_POMCA WD_REPEATS_REGION domain-containing protein OS=Pomacea canaliculata OX=400727 GN=C0Q70_02711 PE=4 SV=1	1	1	5.5	52.708	0	0	0	0	0	0
A0A2T7PQR5	A0A2T7PQR5	tr|A0A2T7PQR5|A0A2T7PQR5_POMCA PNP_UDP_1 domain-containing protein OS=Pomacea canaliculata OX=400727 GN=C0Q70_02693 PE=3 SV=1	5	5	27.7	34.646	0	0	0	0	22481	0
A0A2T7PQR8	A0A2T7PQR8	tr|A0A2T7PQR8|A0A2T7PQR8_POMCA Uroporphyrinogen_deCOase domain-containing protein OS=Pomacea canaliculata OX=400727 GN=C0Q70_02732 PE=4 SV=1	3	3	15.2	33.513	0	67790	0	0	34574	27735
A0A2T7PQS5	A0A2T7PQS5	tr|A0A2T7PQS5|A0A2T7PQS5_POMCA Amphiphysin OS=Pomacea canaliculata OX=400727 GN=C0Q70_02703 PE=4 SV=1	1	1	2.2	51.062	0	0	0	0	0	0
A0A2T7PQT8	A0A2T7PQT8	tr|A0A2T7PQT8|A0A2T7PQT8_POMCA Thioredoxin OS=Pomacea canaliculata OX=400727 GN=C0Q70_02742 PE=3 SV=1	2	2	23.3	11.579	0	0	0	57470	33455	22232
A0A2T7PQU6	A0A2T7PQU6	tr|A0A2T7PQU6|A0A2T7PQU6_POMCA Tyrosine-protein kinase OS=Pomacea canaliculata OX=400727 GN=C0Q70_02723 PE=3 SV=1	3	3	7.5	59.123	0	0	0	0	0	0
A0A2T7PQU9	A0A2T7PQU9	tr|A0A2T7PQU9|A0A2T7PQU9_POMCA AIG1-type G domain-containing protein OS=Pomacea canaliculata OX=400727 GN=C0Q70_02763 PE=3 SV=1	5	5	24.1	28.871	4582.3	0	0	0	0	0
A0A2T7PQV0	A0A2T7PQV0	tr|A0A2T7PQV0|A0A2T7PQV0_POMCA Lysozyme OS=Pomacea canaliculata OX=400727 GN=C0Q70_02770 PE=4 SV=1	4	4	31.9	17.428	0	101470	0	0	41130	0
A0A2T7PQV1	A0A2T7PQV1	tr|A0A2T7PQV1|A0A2T7PQV1_POMCA Lysozyme OS=Pomacea canaliculata OX=400727 GN=C0Q70_02769 PE=4 SV=1	3	3	13.6	20.927	0	0	0	0	0	0
A0A2T7PQW0	A0A2T7PQW0	tr|A0A2T7PQW0|A0A2T7PQW0_POMCA SH3b domain-containing protein OS=Pomacea canaliculata OX=400727 GN=C0Q70_02771 PE=4 SV=1	2	2	7.9	30.849	0	0	0	0	0	0
A0A2T7PQX2	A0A2T7PQX2	tr|A0A2T7PQX2|A0A2T7PQX2_POMCA beta-mannosidase OS=Pomacea canaliculata OX=400727 GN=C0Q70_02793 PE=3 SV=1	2	2	3.4	99.05	0	0	0	0	0	0
A0A2T7PQY6	A0A2T7PQY6	tr|A0A2T7PQY6|A0A2T7PQY6_POMCA PNP_UDP_1 domain-containing protein OS=Pomacea canaliculata OX=400727 GN=C0Q70_02810 PE=4 SV=1	17	17	40.5	63.831	67571	119460	139560	55158	66051	101860
A0A2T7PQZ3	A0A2T7PQZ3	tr|A0A2T7PQZ3|A0A2T7PQZ3_POMCA Molybdenum cofactor sulfurase OS=Pomacea canaliculata OX=400727 GN=C0Q70_02804 PE=3 SV=1	1	1	1.3	84.043	0	0	0	0	0	0
A0A2T7PQZ5	A0A2T7PQZ5	tr|A0A2T7PQZ5|A0A2T7PQZ5_POMCA Glycerol-3-phosphate dehydrogenase [NAD(+)] OS=Pomacea canaliculata OX=400727 GN=C0Q70_02820 PE=3 SV=1	2	2	9.4	38.533	0	0	0	0	0	0
A0A2T7PR12	A0A2T7PR12	tr|A0A2T7PR12|A0A2T7PR12_POMCA Methyltranfer_dom domain-containing protein OS=Pomacea canaliculata OX=400727 GN=C0Q70_02833 PE=4 SV=1	5	4	20.5	38.7	0	0	0	0	26830	0
A0A2T7PR17	A0A2T7PR17	tr|A0A2T7PR17|A0A2T7PR17_POMCA Fibrillar collagen NC1 domain-containing protein OS=Pomacea canaliculata OX=400727 GN=C0Q70_02845 PE=4 SV=1	2	2	1.6	185.63	0	44802	60874	0	12010	8635.6
A0A2T7PR20	A0A2T7PR20	tr|A0A2T7PR20|A0A2T7PR20_POMCA Proteasome subunit alpha type OS=Pomacea canaliculata OX=400727 GN=C0Q70_02842 PE=3 SV=1	8	8	46	26.195	59287	62713	91224	46642	37379	59384
A0A2T7PR23;A0A2T7PR25;A0A2T7PR54	A0A2T7PR23	tr|A0A2T7PR23|A0A2T7PR23_POMCA Methyltranfer_dom domain-containing protein OS=Pomacea canaliculata OX=400727 GN=C0Q70_02834 PE=4 SV=1	5	4	17.3	38.694	89786	0	31302	41770	0	36988
A0A2T7PR44	A0A2T7PR44	tr|A0A2T7PR44|A0A2T7PR44_POMCA Protein disulfide-isomerase A5 OS=Pomacea canaliculata OX=400727 GN=C0Q70_02829 PE=4 SV=1	1	1	2	85.322	0	0	0	0	0	0
A0A2T7PR48	A0A2T7PR48	tr|A0A2T7PR48|A0A2T7PR48_POMCA peptide-methionine (S)-S-oxide reductase OS=Pomacea canaliculata OX=400727 GN=C0Q70_02870 PE=3 SV=1	2	2	11.8	24.754	28978	25025	0	0	23876	13962
A0A2T7PR50	A0A2T7PR50	tr|A0A2T7PR50|A0A2T7PR50_POMCA EGF-like domain-containing protein OS=Pomacea canaliculata OX=400727 GN=C0Q70_02875 PE=4 SV=1	2	2	2	147.32	0	0	0	0	0	0
A0A2T7PR51	A0A2T7PR51	tr|A0A2T7PR51|A0A2T7PR51_POMCA EGF-like domain-containing protein OS=Pomacea canaliculata OX=400727 GN=C0Q70_02868 PE=4 SV=1	3	3	1.9	226.55	94892	0	80397	0	0	0
A0A2T7PR55	A0A2T7PR55	tr|A0A2T7PR55|A0A2T7PR55_POMCA EGF-like domain-containing protein OS=Pomacea canaliculata OX=400727 GN=C0Q70_02867 PE=4 SV=1	8	8	12.3	96.151	364830	326360	214490	0	20801	78676
A0A2T7PR66	A0A2T7PR66	tr|A0A2T7PR66|A0A2T7PR66_POMCA Caffeoyl-CoA O-methyltransferase OS=Pomacea canaliculata OX=400727 GN=C0Q70_02892 PE=3 SV=1	4	4	16.8	31.291	0	0	0	0	11595	0
A0A2T7PR67	A0A2T7PR67	tr|A0A2T7PR67|A0A2T7PR67_POMCA EGF-like domain-containing protein OS=Pomacea canaliculata OX=400727 GN=C0Q70_02891 PE=4 SV=1	6	6	1.4	668.46	0	0	0	0	0	0
A0A2T7PR87	A0A2T7PR87	tr|A0A2T7PR87|A0A2T7PR87_POMCA Profilin OS=Pomacea canaliculata OX=400727 GN=C0Q70_02897 PE=3 SV=1	4	4	43.2	13.71	1000400	1526300	2077600	641340	767280	1044800
A0A2T7PRA3	A0A2T7PRA3	tr|A0A2T7PRA3|A0A2T7PRA3_POMCA SKICH domain-containing protein OS=Pomacea canaliculata OX=400727 GN=C0Q70_02914 PE=4 SV=1	1	1	1.3	146.54	0	0	0	0	0	0
A0A2T7PRB6	A0A2T7PRB6	tr|A0A2T7PRB6|A0A2T7PRB6_POMCA EF-hand domain-containing protein OS=Pomacea canaliculata OX=400727 GN=C0Q70_02940 PE=4 SV=1	3	3	20.4	19.595	0	0	0	0	0	0
A0A2T7PRC6	A0A2T7PRC6	tr|A0A2T7PRC6|A0A2T7PRC6_POMCA Profilin OS=Pomacea canaliculata OX=400727 GN=C0Q70_02896 PE=3 SV=1	6	6	67.7	14.283	230000	315150	259020	286050	255410	252770
A0A2T7PRD1	A0A2T7PRD1	tr|A0A2T7PRD1|A0A2T7PRD1_POMCA Peptidase_M24 domain-containing protein OS=Pomacea canaliculata OX=400727 GN=C0Q70_02956 PE=3 SV=1	15	15	47.8	43.364	62268	50260	72365	40790	162060	99489
A0A2T7PRF2	A0A2T7PRF2	tr|A0A2T7PRF2|A0A2T7PRF2_POMCA Costars domain-containing protein OS=Pomacea canaliculata OX=400727 GN=C0Q70_02965 PE=3 SV=1	4	4	59.3	9.0875	320950	488060	254230	35523	61435	106100
A0A2T7PRF4	A0A2T7PRF4	tr|A0A2T7PRF4|A0A2T7PRF4_POMCA Immunoglobulin-binding protein 1 OS=Pomacea canaliculata OX=400727 GN=C0Q70_02968 PE=4 SV=1	1	1	3.2	40.062	0	0	0	0	0	0
A0A2T7PRG0	A0A2T7PRG0	tr|A0A2T7PRG0|A0A2T7PRG0_POMCA CUB domain-containing protein OS=Pomacea canaliculata OX=400727 GN=C0Q70_02983 PE=4 SV=1	1	1	1.1	118.56	0	0	0	0	0	0
A0A2T7PRG6	A0A2T7PRG6	tr|A0A2T7PRG6|A0A2T7PRG6_POMCA Fibrinogen C-terminal domain-containing protein OS=Pomacea canaliculata OX=400727 GN=C0Q70_02936 PE=4 SV=1	1	1	3	50.631	0	0	0	0	0	0
A0A2T7PRK2	A0A2T7PRK2	tr|A0A2T7PRK2|A0A2T7PRK2_POMCA Deleted in malignant brain tumors 1 protein OS=Pomacea canaliculata OX=400727 GN=C0Q70_02977 PE=4 SV=1	2	2	1	291.82	0	0	0	0	0	0
A0A2T7PRL5;A0A2T7PRH2;A0A2T7PRG5;A0A2T7PRG1	A0A2T7PRL5;A0A2T7PRH2	tr|A0A2T7PRL5|A0A2T7PRL5_POMCA Deleted in malignant brain tumors 1 protein-like OS=Pomacea canaliculata OX=400727 GN=C0Q70_02987 PE=3 SV=1;tr|A0A2T7PRH2|A0A2T7PRH2_POMCA Deleted in malignant brain tumors 1 protein OS=Pomacea canaliculata OX=400727 GN=C0Q70	7	7	1.3	780.52	96764	0	34138	0	0	0
A0A2T7PRL9	A0A2T7PRL9	tr|A0A2T7PRL9|A0A2T7PRL9_POMCA Aspartate--tRNA ligase, cytoplasmic OS=Pomacea canaliculata OX=400727 GN=C0Q70_03036 PE=3 SV=1	14	14	37.6	58.83	0	0	0	29378	39461	14065
A0A2T7PRN0	A0A2T7PRN0	tr|A0A2T7PRN0|A0A2T7PRN0_POMCA BRO1 domain-containing protein OS=Pomacea canaliculata OX=400727 GN=C0Q70_03020 PE=4 SV=1	22	22	30.5	100.39	95058	120670	121030	58215	97442	104820
A0A2T7PRN6;A0A2T7PL70	A0A2T7PRN6	tr|A0A2T7PRN6|A0A2T7PRN6_POMCA Xylulose kinase OS=Pomacea canaliculata OX=400727 GN=C0Q70_03060 PE=3 SV=1	13	13	33.2	59.119	126560	110530	87262	106410	116780	120320
A0A2T7PRQ1	A0A2T7PRQ1	tr|A0A2T7PRQ1|A0A2T7PRQ1_POMCA Coatomer subunit alpha OS=Pomacea canaliculata OX=400727 GN=C0Q70_03040 PE=4 SV=1	15	15	16.7	137.73	0	22511	0	39801	19341	29349
A0A2T7PRQ5	A0A2T7PRQ5	tr|A0A2T7PRQ5|A0A2T7PRQ5_POMCA Coatomer subunit zeta OS=Pomacea canaliculata OX=400727 GN=C0Q70_03027 PE=3 SV=1	2	2	10.4	22.73	0	0	0	0	0	26872
A0A2T7PRQ9	A0A2T7PRQ9	tr|A0A2T7PRQ9|A0A2T7PRQ9_POMCA Bifunctional purine biosynthesis protein ATIC OS=Pomacea canaliculata OX=400727 GN=C0Q70_03085 PE=3 SV=1	17	17	34.4	64.478	94908	140510	143340	114910	224720	239560
A0A2T7PRR5	A0A2T7PRR5	tr|A0A2T7PRR5|A0A2T7PRR5_POMCA Rho-GAP domain-containing protein OS=Pomacea canaliculata OX=400727 GN=C0Q70_03037 PE=4 SV=1	4	4	11.2	50.748	0	0	0	0	0	0
A0A2T7PRU5	A0A2T7PRU5	tr|A0A2T7PRU5|A0A2T7PRU5_POMCA Probable cytosolic iron-sulfur protein assembly protein CIAO1 homolog OS=Pomacea canaliculata OX=400727 GN=C0Q70_03083 PE=3 SV=1	1	1	4.2	37.181	0	0	0	0	0	0
A0A2T7PRU7	A0A2T7PRU7	tr|A0A2T7PRU7|A0A2T7PRU7_POMCA Peptidase S1 domain-containing protein OS=Pomacea canaliculata OX=400727 GN=C0Q70_03122 PE=4 SV=1	2	2	5.1	39.696	0	0	0	22700	0	0
A0A2T7PRU9	A0A2T7PRU9	tr|A0A2T7PRU9|A0A2T7PRU9_POMCA Pyruvate kinase OS=Pomacea canaliculata OX=400727 GN=C0Q70_03126 PE=3 SV=1	32	32	63	65.636	565400	534700	553410	1075800	863520	764620
A0A2T7PRV3	A0A2T7PRV3	tr|A0A2T7PRV3|A0A2T7PRV3_POMCA Collagen-like protein OS=Pomacea canaliculata OX=400727 GN=C0Q70_03121 PE=4 SV=1	4	4	4.4	119.18	0	0	0	59309	0	0
A0A2T7PRW2	A0A2T7PRW2	tr|A0A2T7PRW2|A0A2T7PRW2_POMCA phosphoserine transaminase OS=Pomacea canaliculata OX=400727 GN=C0Q70_03133 PE=3 SV=1	3	2	9.7	38.622	0	0	22238	0	0	19262
A0A2T7PRW4	A0A2T7PRW4	tr|A0A2T7PRW4|A0A2T7PRW4_POMCA V-type proton ATPase subunit F OS=Pomacea canaliculata OX=400727 GN=C0Q70_03103 PE=3 SV=1	1	1	11.4	13.396	0	0	0	0	0	0
A0A2T7PRY6	A0A2T7PRY6	tr|A0A2T7PRY6|A0A2T7PRY6_POMCA Chitin-binding type-4 domain-containing protein OS=Pomacea canaliculata OX=400727 GN=C0Q70_03160 PE=3 SV=1	1	1	2.7	59.956	0	0	0	0	0	0
A0A2T7PS28	A0A2T7PS28	tr|A0A2T7PS28|A0A2T7PS28_POMCA Proteasome subunit beta OS=Pomacea canaliculata OX=400727 GN=C0Q70_03211 PE=3 SV=1	8	8	39.4	29.084	39850	26461	60588	48969	64125	67118
A0A2T7PS43	A0A2T7PS43	tr|A0A2T7PS43|A0A2T7PS43_POMCA FZ domain-containing protein OS=Pomacea canaliculata OX=400727 GN=C0Q70_03213 PE=4 SV=1	3	3	8.6	36.625	0	27424	51116	45811	97784	85697
A0A2T7PS45	A0A2T7PS45	tr|A0A2T7PS45|A0A2T7PS45_POMCA PABS domain-containing protein OS=Pomacea canaliculata OX=400727 GN=C0Q70_03222 PE=3 SV=1	4	4	5.9	88.174	55794	0	0	0	0	0
A0A2T7PS52	A0A2T7PS52	tr|A0A2T7PS52|A0A2T7PS52_POMCA Melanotransferrin OS=Pomacea canaliculata OX=400727 GN=C0Q70_03182 PE=4 SV=1	12	12	26	60.104	147930	177990	312920	77173	162130	432520
A0A2T7PS64	A0A2T7PS64	tr|A0A2T7PS64|A0A2T7PS64_POMCA Aminopeptidase OS=Pomacea canaliculata OX=400727 GN=C0Q70_03236 PE=3 SV=1	8	8	10.7	105.01	0	0	22597	0	0	0
A0A2T7PS70	A0A2T7PS70	tr|A0A2T7PS70|A0A2T7PS70_POMCA Sulfotransfer_1 domain-containing protein OS=Pomacea canaliculata OX=400727 GN=C0Q70_03243 PE=4 SV=1	5	5	22.6	33.411	0	0	0	0	0	0
A0A2T7PS72	A0A2T7PS72	tr|A0A2T7PS72|A0A2T7PS72_POMCA Acidic leucine-rich nuclear phosphoprotein 32 family member A OS=Pomacea canaliculata OX=400727 GN=C0Q70_03250 PE=3 SV=1	8	8	25	29.293	157810	128070	324530	400230	204900	295490
A0A2T7PS99	A0A2T7PS99	tr|A0A2T7PS99|A0A2T7PS99_POMCA Uncharacterized protein OS=Pomacea canaliculata OX=400727 GN=C0Q70_03235 PE=3 SV=1	3	3	4.8	73.389	0	0	0	0	0	0
A0A2T7PSA1	A0A2T7PSA1	tr|A0A2T7PSA1|A0A2T7PSA1_POMCA DnaJ heat shock protein family (Hsp40) member A1 OS=Pomacea canaliculata OX=400727 GN=C0Q70_03274 PE=3 SV=1	4	4	12.5	44.941	0	0	0	31593	13006	15096
A0A2T7PSE2	A0A2T7PSE2	tr|A0A2T7PSE2|A0A2T7PSE2_POMCA Vacuolar protein sorting-associated protein 13C OS=Pomacea canaliculata OX=400727 GN=C0Q70_03318 PE=3 SV=1	28	28	18.6	238.23	235480	63854	182790	127550	113600	38654
A0A2T7PSF5	A0A2T7PSF5	tr|A0A2T7PSF5|A0A2T7PSF5_POMCA Talin-1 OS=Pomacea canaliculata OX=400727 GN=C0Q70_03333 PE=4 SV=1	93	93	50.3	271.85	171890	249100	190810	345080	295200	196650
A0A2T7PSF7	A0A2T7PSF7	tr|A0A2T7PSF7|A0A2T7PSF7_POMCA C-factor OS=Pomacea canaliculata OX=400727 GN=C0Q70_03335 PE=3 SV=1	11	6	64.7	25.308	233010	348180	766750	558520	168520	408920
A0A2T7PSF9	A0A2T7PSF9	tr|A0A2T7PSF9|A0A2T7PSF9_POMCA C-factor OS=Pomacea canaliculata OX=400727 GN=C0Q70_03334 PE=3 SV=1	10	5	61.7	27.309	133740	393340	289130	185670	78927	168930
A0A2T7PSG6	A0A2T7PSG6	tr|A0A2T7PSG6|A0A2T7PSG6_POMCA Receptor protein-tyrosine kinase OS=Pomacea canaliculata OX=400727 GN=C0Q70_03354 PE=4 SV=1	3	3	6.4	68.941	0	0	0	0	0	0
A0A2T7PSG7	A0A2T7PSG7	tr|A0A2T7PSG7|A0A2T7PSG7_POMCA Deleted in lung and esophageal cancer protein 1 OS=Pomacea canaliculata OX=400727 GN=C0Q70_03319 PE=3 SV=1	13	13	13.7	161.11	0	0	0	13765	7216.1	8672.7
A0A2T7PSI0	A0A2T7PSI0	tr|A0A2T7PSI0|A0A2T7PSI0_POMCA Splicing factor 3B subunit 4 OS=Pomacea canaliculata OX=400727 GN=C0Q70_03351 PE=4 SV=1	6	6	29.1	29.42	153110	229850	202530	255230	165570	492580
A0A2T7PSI4	A0A2T7PSI4	tr|A0A2T7PSI4|A0A2T7PSI4_POMCA Chitin-binding type-4 domain-containing protein OS=Pomacea canaliculata OX=400727 GN=C0Q70_03363 PE=3 SV=1	6	6	24.8	32.531	0	459520	0	246490	0	0
A0A2T7PSI7;A0A2T7PSM2	A0A2T7PSI7	tr|A0A2T7PSI7|A0A2T7PSI7_POMCA Cathepsin L OS=Pomacea canaliculata OX=400727 GN=C0Q70_03373 PE=3 SV=1	4	3	18.9	32.871	0	0	0	0	0	0
A0A2T7PSJ4;A0A2T7PSI9	A0A2T7PSJ4	tr|A0A2T7PSJ4|A0A2T7PSJ4_POMCA Cathepsin L OS=Pomacea canaliculata OX=400727 GN=C0Q70_03375 PE=3 SV=1	8	6	32.7	37.265	0	0	68212	0	132470	106750
A0A2T7PSJ6	A0A2T7PSJ6	tr|A0A2T7PSJ6|A0A2T7PSJ6_POMCA Secreted protein OS=Pomacea canaliculata OX=400727 GN=C0Q70_03384 PE=4 SV=1	4	4	21.5	31.487	0	0	0	0	0	0
A0A2T7PSK4	A0A2T7PSK4	tr|A0A2T7PSK4|A0A2T7PSK4_POMCA ANK_REP_REGION domain-containing protein OS=Pomacea canaliculata OX=400727 GN=C0Q70_03349 PE=4 SV=1	1	1	1.7	92.052	0	0	0	0	0	0
A0A2T7PSK5	A0A2T7PSK5	tr|A0A2T7PSK5|A0A2T7PSK5_POMCA Pept_C1 domain-containing protein OS=Pomacea canaliculata OX=400727 GN=C0Q70_03376 PE=3 SV=1	6	4	27.6	29.077	0	0	0	0	0	0
A0A2T7PSK8	A0A2T7PSK8	tr|A0A2T7PSK8|A0A2T7PSK8_POMCA Cathepsin L OS=Pomacea canaliculata OX=400727 GN=C0Q70_03378 PE=3 SV=1	5	5	20.4	36.634	0	0	209570	382300	311290	329870
A0A2T7PSL5	A0A2T7PSL5	tr|A0A2T7PSL5|A0A2T7PSL5_POMCA PITH domain-containing protein OS=Pomacea canaliculata OX=400727 GN=C0Q70_03388 PE=4 SV=1	3	3	6.2	64.836	27949	18697	25451	0	0	0
A0A2T7PSN6	A0A2T7PSN6	tr|A0A2T7PSN6|A0A2T7PSN6_POMCA TAR DNA-binding protein 43 OS=Pomacea canaliculata OX=400727 GN=C0Q70_03379 PE=4 SV=1	3	3	8.5	42.493	0	0	0	0	0	0
A0A2T7PSP7	A0A2T7PSP7	tr|A0A2T7PSP7|A0A2T7PSP7_POMCA Epimerase domain-containing protein OS=Pomacea canaliculata OX=400727 GN=C0Q70_03418 PE=4 SV=1	2	2	6	43.14	0	0	0	0	0	0
A0A2T7PSQ9	A0A2T7PSQ9	tr|A0A2T7PSQ9|A0A2T7PSQ9_POMCA HIT domain-containing protein OS=Pomacea canaliculata OX=400727 GN=C0Q70_03457 PE=4 SV=1	4	4	53.2	13.845	98973	0	0	107550	62051	75128
A0A2T7PSR7	A0A2T7PSR7	tr|A0A2T7PSR7|A0A2T7PSR7_POMCA MIF4G domain-containing protein OS=Pomacea canaliculata OX=400727 GN=C0Q70_03455 PE=4 SV=1	6	6	25.5	31.349	0	19086	24149	22371	20422	31323
A0A2T7PSS0;A0A2T7PSP0	A0A2T7PSS0;A0A2T7PSP0	tr|A0A2T7PSS0|A0A2T7PSS0_POMCA Pyruvate kinase OS=Pomacea canaliculata OX=400727 GN=C0Q70_03424 PE=3 SV=1;tr|A0A2T7PSP0|A0A2T7PSP0_POMCA Pyruvate kinase OS=Pomacea canaliculata OX=400727 GN=C0Q70_03425 PE=3 SV=1	11	11	28.8	59.961	46468	45961	70831	128280	96850	95129
A0A2T7PSS7	A0A2T7PSS7	tr|A0A2T7PSS7|A0A2T7PSS7_POMCA Tropomodulin OS=Pomacea canaliculata OX=400727 GN=C0Q70_03421 PE=4 SV=1	3	3	13	37.485	0	0	0	0	0	0
A0A2T7PSV4;A0A2T7PS93	A0A2T7PSV4	tr|A0A2T7PSV4|A0A2T7PSV4_POMCA Ras-related protein Rab-11A OS=Pomacea canaliculata OX=400727 GN=C0Q70_03483 PE=4 SV=1	9	9	51.8	24.198	93082	81363	107320	168580	92500	113020
A0A2T7PSV5	A0A2T7PSV5	tr|A0A2T7PSV5|A0A2T7PSV5_POMCA EF-hand domain-containing protein OS=Pomacea canaliculata OX=400727 GN=C0Q70_03498 PE=4 SV=1	3	3	37.6	10.031	0	0	0	0	0	0
A0A2T7PSW1;A0A2T7PSV1	A0A2T7PSW1;A0A2T7PSV1	tr|A0A2T7PSW1|A0A2T7PSW1_POMCA Ig-like domain-containing protein OS=Pomacea canaliculata OX=400727 GN=C0Q70_03489 PE=4 SV=1;tr|A0A2T7PSV1|A0A2T7PSV1_POMCA SRCR domain-containing protein OS=Pomacea canaliculata OX=400727 GN=C0Q70_03485 PE=4 SV=1	2	2	3.7	101.32	0	0	0	0	0	0
A0A2T7PSX0	A0A2T7PSX0	tr|A0A2T7PSX0|A0A2T7PSX0_POMCA CRAL-TRIO domain-containing protein OS=Pomacea canaliculata OX=400727 GN=C0Q70_03506 PE=3 SV=1	2	2	1.8	210.79	0	0	0	0	0	0
A0A2T7PSY6	A0A2T7PSY6	tr|A0A2T7PSY6|A0A2T7PSY6_POMCA Cytoplasmic aconitate hydratase OS=Pomacea canaliculata OX=400727 GN=C0Q70_03523 PE=3 SV=1	20	20	31.6	98.238	61030	45137	72355	46773	82366	89871
A0A2T7PSY8	A0A2T7PSY8	tr|A0A2T7PSY8|A0A2T7PSY8_POMCA C1q domain-containing protein OS=Pomacea canaliculata OX=400727 GN=C0Q70_03481 PE=4 SV=1	8	8	31.1	34.133	1657100	1213800	1173200	262900	318960	277870
A0A2T7PT04	A0A2T7PT04	tr|A0A2T7PT04|A0A2T7PT04_POMCA Ras-related protein Rab-8A OS=Pomacea canaliculata OX=400727 GN=C0Q70_03548 PE=4 SV=1	4	3	18.2	23.837	0	0	0	0	0	0
A0A2T7PT14	A0A2T7PT14	tr|A0A2T7PT14|A0A2T7PT14_POMCA L-type lectin-like domain-containing protein OS=Pomacea canaliculata OX=400727 GN=C0Q70_03551 PE=4 SV=1	1	1	2.4	60.706	0	0	0	0	0	0
A0A2T7PT19	A0A2T7PT19	tr|A0A2T7PT19|A0A2T7PT19_POMCA 40S ribosomal protein S27 OS=Pomacea canaliculata OX=400727 GN=C0Q70_03549 PE=3 SV=1	3	3	9.3	30.554	0	0	0	47475	61617	0
A0A2T7PT45	A0A2T7PT45	tr|A0A2T7PT45|A0A2T7PT45_POMCA LRAT domain-containing protein OS=Pomacea canaliculata OX=400727 GN=C0Q70_03583 PE=4 SV=1	2	2	4.8	55.728	0	0	0	0	0	52811
A0A2T7PT52	A0A2T7PT52	tr|A0A2T7PT52|A0A2T7PT52_POMCA Ig-like domain-containing protein OS=Pomacea canaliculata OX=400727 GN=C0Q70_03579 PE=4 SV=1	1	1	3.1	47.495	0	0	0	0	0	0
A0A2T7PT54	A0A2T7PT54	tr|A0A2T7PT54|A0A2T7PT54_POMCA Cadherin domain-containing protein OS=Pomacea canaliculata OX=400727 GN=C0Q70_03591 PE=4 SV=1	5	5	6.6	108.31	0	0	0	0	41280	15223
A0A2T7PT67	A0A2T7PT67	tr|A0A2T7PT67|A0A2T7PT67_POMCA Neprilysin OS=Pomacea canaliculata OX=400727 GN=C0Q70_03608 PE=4 SV=1	1	1	1.6	93.531	0	0	0	0	0	0
A0A2T7PT81	A0A2T7PT81	tr|A0A2T7PT81|A0A2T7PT81_POMCA Endoglucanase OS=Pomacea canaliculata OX=400727 GN=C0Q70_03610 PE=3 SV=1	17	12	38.2	68.472	0	132100	0	182140	63046	0
A0A2T7PT82	A0A2T7PT82	tr|A0A2T7PT82|A0A2T7PT82_POMCA UBA domain-containing protein OS=Pomacea canaliculata OX=400727 GN=C0Q70_03585 PE=4 SV=1	4	4	19.8	36.422	0	0	20814	0	0	0
A0A2T7PT83	A0A2T7PT83	tr|A0A2T7PT83|A0A2T7PT83_POMCA Endoglucanase OS=Pomacea canaliculata OX=400727 GN=C0Q70_03611 PE=3 SV=1	6	3	10	101.36	0	0	0	0	0	0
A0A2T7PT84	A0A2T7PT84	tr|A0A2T7PT84|A0A2T7PT84_POMCA Kazal-like domain-containing protein OS=Pomacea canaliculata OX=400727 GN=C0Q70_03622 PE=4 SV=1	5	2	60.5	8.5627	82684	627020	0	1671900	146800	112270
A0A2T7PT85;A0A2T7PTA1	A0A2T7PT85;A0A2T7PTA1	tr|A0A2T7PT85|A0A2T7PT85_POMCA Uncharacterized protein OS=Pomacea canaliculata OX=400727 GN=C0Q70_03624 PE=4 SV=1;tr|A0A2T7PTA1|A0A2T7PTA1_POMCA Uncharacterized protein OS=Pomacea canaliculata OX=400727 GN=C0Q70_03625 PE=4 SV=1	5	5	31.1	30.337	0	0	0	927150	98107	0
A0A2T7PT91	A0A2T7PT91	tr|A0A2T7PT91|A0A2T7PT91_POMCA Kazal-like domain-containing protein OS=Pomacea canaliculata OX=400727 GN=C0Q70_03620 PE=4 SV=1	4	3	46.2	11.01	162900	1080000	87965	234050	0	74788
A0A2T7PTA0	A0A2T7PTA0	tr|A0A2T7PTA0|A0A2T7PTA0_POMCA Carboxylic ester hydrolase OS=Pomacea canaliculata OX=400727 GN=C0Q70_03637 PE=3 SV=1	10	10	16.6	48.635	465680	518630	536330	671850	412570	371580
A0A2T7PTA4	A0A2T7PTA4	tr|A0A2T7PTA4|A0A2T7PTA4_POMCA MFS domain-containing protein OS=Pomacea canaliculata OX=400727 GN=C0Q70_03642 PE=3 SV=1	2	2	4.2	60.592	0	0	0	15738	22471	0
A0A2T7PTA8	A0A2T7PTA8	tr|A0A2T7PTA8|A0A2T7PTA8_POMCA PABS domain-containing protein OS=Pomacea canaliculata OX=400727 GN=C0Q70_03648 PE=3 SV=1	2	2	8.2	36.063	0	0	0	0	0	0
A0A2T7PTB1	A0A2T7PTB1	tr|A0A2T7PTB1|A0A2T7PTB1_POMCA CSD domain-containing protein OS=Pomacea canaliculata OX=400727 GN=C0Q70_03635 PE=4 SV=1	4	4	19	31.862	0	0	76298	171300	120020	121560
A0A2T7PTB5	A0A2T7PTB5	tr|A0A2T7PTB5|A0A2T7PTB5_POMCA MIF4G domain-containing protein OS=Pomacea canaliculata OX=400727 GN=C0Q70_03659 PE=3 SV=1	11	11	8.9	175.19	11074	5260.6	11485	29485	16770	30141
A0A2T7PTB6	A0A2T7PTB6	tr|A0A2T7PTB6|A0A2T7PTB6_POMCA U-box domain-containing protein OS=Pomacea canaliculata OX=400727 GN=C0Q70_03613 PE=3 SV=1	6	6	7.2	123.65	0	0	0	0	0	0
A0A2T7PTC5	A0A2T7PTC5	tr|A0A2T7PTC5|A0A2T7PTC5_POMCA Saposin B-type domain-containing protein OS=Pomacea canaliculata OX=400727 GN=C0Q70_03623 PE=4 SV=1	9	9	45.6	29.542	0	15866	0	7567.9	0	0
A0A2T7PTD0	A0A2T7PTD0	tr|A0A2T7PTD0|A0A2T7PTD0_POMCA VWFA domain-containing protein OS=Pomacea canaliculata OX=400727 GN=C0Q70_03669 PE=4 SV=1	1	1	3.8	35.19	0	0	0	0	0	0
A0A2T7PTD2	A0A2T7PTD2	tr|A0A2T7PTD2|A0A2T7PTD2_POMCA DUF4604 domain-containing protein OS=Pomacea canaliculata OX=400727 GN=C0Q70_03667 PE=4 SV=1	3	3	17	26.598	0	26357	0	0	42255	0
A0A2T7PTD8	A0A2T7PTD8	tr|A0A2T7PTD8|A0A2T7PTD8_POMCA Glyceraldehyde-3-phosphate dehydrogenase OS=Pomacea canaliculata OX=400727 GN=C0Q70_03670 PE=3 SV=1	22	22	70.8	35.968	4052700	3713700	4560700	8276300	6004600	6198600
A0A2T7PTE6	A0A2T7PTE6	tr|A0A2T7PTE6|A0A2T7PTE6_POMCA PDZ domain-containing protein OS=Pomacea canaliculata OX=400727 GN=C0Q70_03682 PE=4 SV=1	10	10	62	22.153	1788600	1389600	1277200	889410	1349000	1263000
A0A2T7PTE8	A0A2T7PTE8	tr|A0A2T7PTE8|A0A2T7PTE8_POMCA AAA domain-containing protein OS=Pomacea canaliculata OX=400727 GN=C0Q70_03680 PE=4 SV=1	3	3	4	90.071	0	0	0	0	0	0
A0A2T7PTG0	A0A2T7PTG0	tr|A0A2T7PTG0|A0A2T7PTG0_POMCA Coatomer subunit beta OS=Pomacea canaliculata OX=400727 GN=C0Q70_03685 PE=3 SV=1	7	7	9.5	104.04	0	0	24250	51794	23558	38254
A0A2T7PTG5	A0A2T7PTG5	tr|A0A2T7PTG5|A0A2T7PTG5_POMCA Peptidase M12B domain-containing protein OS=Pomacea canaliculata OX=400727 GN=C0Q70_03709 PE=4 SV=1	5	5	14.4	43.473	0	0	0	109240	8196.4	0
A0A2T7PTL3	A0A2T7PTL3	tr|A0A2T7PTL3|A0A2T7PTL3_POMCA Myb_CC_LHEQLE domain-containing protein OS=Pomacea canaliculata OX=400727 GN=C0Q70_03755 PE=4 SV=1	1	1	3.4	29.439	0	0	0	0	0	0
A0A2T7PTM8	A0A2T7PTM8	tr|A0A2T7PTM8|A0A2T7PTM8_POMCA fumarate hydratase OS=Pomacea canaliculata OX=400727 GN=C0Q70_03768 PE=3 SV=1	10	10	21.2	64.637	0	27081	31874	50734	44394	69846
A0A2T7PTN1	A0A2T7PTN1	tr|A0A2T7PTN1|A0A2T7PTN1_POMCA Sulfotransfer_1 domain-containing protein OS=Pomacea canaliculata OX=400727 GN=C0Q70_03725 PE=4 SV=1	2	2	10	33.408	0	0	0	0	0	0
A0A2T7PTN4	A0A2T7PTN4	tr|A0A2T7PTN4|A0A2T7PTN4_POMCA Tyrosine-protein kinase PR2 OS=Pomacea canaliculata OX=400727 GN=C0Q70_03783 PE=4 SV=1	2	2	2.4	133.41	0	0	0	0	0	0
A0A2T7PTQ8;A0A2T7PTQ0;A0A2T7NLG7;A0A2T7PTQ5;A0A2T7NLI3;A0A2T7PTV9;A0A2T7PTS2;A0A2T7PTR3;A0A2T7PTR8;A0A2T7PTR7;A0A2T7NLK8;A0A2T7PTR1;A0A2T7NLJ6;A0A2T7NLL2;A0A2T7NLL5;A0A2T7PTU0;A0A2T7PTR2;A0A2T7PTU9;A0A2T7NLL4;A0A2T7NLH8;A0A2T7NLH9;A0A2T7NLK0;A0A2T7NLJ1;A0A2T7NLJ7;A0A2T7NLL9;A0A2T7NLK9;A0A2T7PTU8;A0A2T7PTP5;A0A2T7NLK5;A0A2T7PTR4;A0A2T7NLM1;A0A2T7NLI2;A0A2T7NLH5;A0A2T7NLM3;A0A2T7NLH4;A0A2T7NLH6;A0A…	A0A2T7PTQ8;A0A2T7PTQ0;A0A2T7NLG7;A0A2T7PTQ5;A0A2T7NLI3;A0A2T7PTV9;A0A2T7PTS2;A0A2T7PTR3;A0A2T7PTR8;A0A2T7PTR7;A0A2T7NLK8;A0A2T7PTR1;A0A2T7NLJ6;A0A2T7NLL2;A0A2T7NLL5;A0A2T7PTU0;A0A2T7PTR2;A0A2T7PTU9;A0A2T7NLL4;A0A2T7NLH8;A0A2T7NLH9;A0A2T7NLK0;A0A2T7NLJ1;A0A2T7NLJ7;A0A2T7NLL9;A0A2T7NLK9;A0A2T7PTU8;A0A2T7PTP5;A0A2T7NLK5;A0A2T7PTR4;A0A2T7NLM1;A0A2T7NLI2;A0A2T7NLH5;A0A2T7NLM3;A0A2T7NLH4;A0A2T7NLH6;A0A…	tr|A0A2T7PTQ8|A0A2T7PTQ8_POMCA RING-type domain-containing protein OS=Pomacea canaliculata OX=400727 GN=C0Q70_03798 PE=4 SV=1;tr|A0A2T7PTQ0|A0A2T7PTQ0_POMCA RING-type domain-containing protein OS=Pomacea canaliculata OX=400727 GN=C0Q70_03794 PE=4 SV=1;tr|A	2	2	6.1	42.041	0	0	0	0	0	0
A0A2T7PTS6	A0A2T7PTS6	tr|A0A2T7PTS6|A0A2T7PTS6_POMCA Neprilysin-1 OS=Pomacea canaliculata OX=400727 GN=C0Q70_03815 PE=4 SV=1	15	15	29.8	71.961	138080	194940	174260	104590	178210	134650
A0A2T7PTT2	A0A2T7PTT2	tr|A0A2T7PTT2|A0A2T7PTT2_POMCA Succinate dehydrogenase [ubiquinone] iron-sulfur subunit, mitochondrial OS=Pomacea canaliculata OX=400727 GN=C0Q70_03824 PE=3 SV=1	5	5	22	29.956	0	0	0	0	10378	13101
A0A2T7PTU7	A0A2T7PTU7	tr|A0A2T7PTU7|A0A2T7PTU7_POMCA Protein virilizer homolog OS=Pomacea canaliculata OX=400727 GN=C0Q70_03843 PE=4 SV=1	5	5	5	159.26	0	0	0	0	42334	36266
A0A2T7PTV3	A0A2T7PTV3	tr|A0A2T7PTV3|A0A2T7PTV3_POMCA Apple domain-containing protein OS=Pomacea canaliculata OX=400727 GN=C0Q70_03842 PE=4 SV=1	1	1	18.4	11.263	0	0	0	0	0	0
A0A2T7PTV7	A0A2T7PTV7	tr|A0A2T7PTV7|A0A2T7PTV7_POMCA COesterase domain-containing protein OS=Pomacea canaliculata OX=400727 GN=C0Q70_03853 PE=4 SV=1	6	4	17.6	58.723	0	33369	0	51188	0	0
A0A2T7PTW1	A0A2T7PTW1	tr|A0A2T7PTW1|A0A2T7PTW1_POMCA Carboxylic ester hydrolase OS=Pomacea canaliculata OX=400727 GN=C0Q70_03854 PE=3 SV=1	17	5	14.5	127.6	0	261050	0	276680	0	0
A0A2T7PTW4	A0A2T7PTW4	tr|A0A2T7PTW4|A0A2T7PTW4_POMCA Carboxylic ester hydrolase OS=Pomacea canaliculata OX=400727 GN=C0Q70_03856 PE=3 SV=1	11	5	17.4	75.184	0	0	0	0	0	0
A0A2T7PTX1	A0A2T7PTX1	tr|A0A2T7PTX1|A0A2T7PTX1_POMCA procollagen-lysine 5-dioxygenase OS=Pomacea canaliculata OX=400727 GN=C0Q70_03864 PE=4 SV=1	4	4	10	77.645	0	0	0	0	0	13331
A0A2T7PTX6	A0A2T7PTX6	tr|A0A2T7PTX6|A0A2T7PTX6_POMCA COesterase domain-containing protein OS=Pomacea canaliculata OX=400727 GN=C0Q70_03858 PE=4 SV=1	3	1	4.5	107.23	0	0	0	0	0	0
A0A2T7PTX7	A0A2T7PTX7	tr|A0A2T7PTX7|A0A2T7PTX7_POMCA Peptidase_M14 domain-containing protein OS=Pomacea canaliculata OX=400727 GN=C0Q70_03873 PE=3 SV=1	2	2	5.5	60.047	0	0	0	0	0	0
A0A2T7PTY7	A0A2T7PTY7	tr|A0A2T7PTY7|A0A2T7PTY7_POMCA Multifunctional fusion protein OS=Pomacea canaliculata OX=400727 GN=C0Q70_03868 PE=3 SV=1	15	15	36.5	58.519	184440	127860	186440	163200	167570	226620
A0A2T7PTZ0	A0A2T7PTZ0	tr|A0A2T7PTZ0|A0A2T7PTZ0_POMCA DUF1681 domain-containing protein OS=Pomacea canaliculata OX=400727 GN=C0Q70_03869 PE=3 SV=1	1	1	5	30.363	0	0	0	0	0	0
A0A2T7PTZ3	A0A2T7PTZ3	tr|A0A2T7PTZ3|A0A2T7PTZ3_POMCA Endoglucanase OS=Pomacea canaliculata OX=400727 GN=C0Q70_03887 PE=3 SV=1	14	14	37	51.103	40865	108410	0	1216200	179930	18107
A0A2T7PU04	A0A2T7PU04	tr|A0A2T7PU04|A0A2T7PU04_POMCA Glutathione S-transferase kappa OS=Pomacea canaliculata OX=400727 GN=C0Q70_03895 PE=3 SV=1	2	2	15.2	21.524	0	0	0	0	0	0
A0A2T7PU25	A0A2T7PU25	tr|A0A2T7PU25|A0A2T7PU25_POMCA GST N-terminal domain-containing protein OS=Pomacea canaliculata OX=400727 GN=C0Q70_03917 PE=4 SV=1	3	3	11.2	24.741	0	0	0	0	29541	44064
A0A2T7PU30	A0A2T7PU30	tr|A0A2T7PU30|A0A2T7PU30_POMCA Aminotran_5 domain-containing protein OS=Pomacea canaliculata OX=400727 GN=C0Q70_03912 PE=4 SV=1	1	1	7.1	27.273	0	0	0	0	0	0
A0A2T7PU32	A0A2T7PU32	tr|A0A2T7PU32|A0A2T7PU32_POMCA Phosphatidylinositol-4,5-bisphosphate 3-kinase OS=Pomacea canaliculata OX=400727 GN=C0Q70_03891 PE=3 SV=1	1	1	1.4	112.34	0	0	0	0	0	0
A0A2T7PU43	A0A2T7PU43	tr|A0A2T7PU43|A0A2T7PU43_POMCA Phytanoyl-CoA dioxygenase OS=Pomacea canaliculata OX=400727 GN=C0Q70_03939 PE=4 SV=1	3	1	12.1	38.761	0	0	0	0	0	0
A0A2T7PU59;A0A2T7PU46	A0A2T7PU59;A0A2T7PU46	tr|A0A2T7PU59|A0A2T7PU59_POMCA MutH domain-containing protein OS=Pomacea canaliculata OX=400727 GN=C0Q70_03941 PE=4 SV=1;tr|A0A2T7PU46|A0A2T7PU46_POMCA Restriction endonuclease OS=Pomacea canaliculata OX=400727 GN=C0Q70_03944 PE=4 SV=1	1	1	5.6	22.568	0	0	0	0	0	0
A0A2T7PU61	A0A2T7PU61	tr|A0A2T7PU61|A0A2T7PU61_POMCA Phytanoyl-CoA dioxygenase OS=Pomacea canaliculata OX=400727 GN=C0Q70_03942 PE=4 SV=1	3	1	11.9	30.074	0	0	0	0	0	0
A0A2T7PU67	A0A2T7PU67	tr|A0A2T7PU67|A0A2T7PU67_POMCA C-type lectin domain-containing protein OS=Pomacea canaliculata OX=400727 GN=C0Q70_03966 PE=4 SV=1	1	1	2.6	56.793	0	0	0	0	0	0
A0A2T7PU69	A0A2T7PU69	tr|A0A2T7PU69|A0A2T7PU69_POMCA F-actin-capping protein subunit beta OS=Pomacea canaliculata OX=400727 GN=C0Q70_03920 PE=3 SV=1	5	5	28.5	30.387	68212	104040	128980	40028	49206	54081
A0A2T7PU81	A0A2T7PU81	tr|A0A2T7PU81|A0A2T7PU81_POMCA Endoglucanase OS=Pomacea canaliculata OX=400727 GN=C0Q70_03979 PE=3 SV=1	5	4	9.9	68.542	0	0	0	0	0	0
A0A2T7PU84	A0A2T7PU84	tr|A0A2T7PU84|A0A2T7PU84_POMCA Phytanoyl-CoA dioxygenase family protein OS=Pomacea canaliculata OX=400727 GN=C0Q70_03943 PE=4 SV=1	2	1	8.9	36.483	0	0	0	0	0	0
A0A2T7PU87	A0A2T7PU87	tr|A0A2T7PU87|A0A2T7PU87_POMCA Phytanoyl-CoA dioxygenase OS=Pomacea canaliculata OX=400727 GN=C0Q70_03940 PE=4 SV=1	3	0	9.4	36.426	0	0	0	0	27296	27955
A0A2T7PU88	A0A2T7PU88	tr|A0A2T7PU88|A0A2T7PU88_POMCA 60S ribosomal protein L22 OS=Pomacea canaliculata OX=400727 GN=C0Q70_03971 PE=3 SV=1	3	3	28.6	15.539	0	59807	80738	192810	228050	208450
A0A2T7PU89	A0A2T7PU89	tr|A0A2T7PU89|A0A2T7PU89_POMCA Protein phosphatase 1 regulatory subunit 22 OS=Pomacea canaliculata OX=400727 GN=C0Q70_03987 PE=4 SV=1	12	12	41.6	40.392	67044	85992	89194	63822	73198	72873
A0A2T7PU91	A0A2T7PU91	tr|A0A2T7PU91|A0A2T7PU91_POMCA Zgc:154075 OS=Pomacea canaliculata OX=400727 GN=C0Q70_03986 PE=3 SV=1	7	7	21.1	49.214	0	0	0	23694	0	18614
A0A2T7PU94	A0A2T7PU94	tr|A0A2T7PU94|A0A2T7PU94_POMCA MHD domain-containing protein OS=Pomacea canaliculata OX=400727 GN=C0Q70_03972 PE=3 SV=1	2	2	5.4	40.276	0	0	0	0	0	0
A0A2T7PUB0	A0A2T7PUB0	tr|A0A2T7PUB0|A0A2T7PUB0_POMCA Tyrosine-protein phosphatase non-receptor type OS=Pomacea canaliculata OX=400727 GN=C0Q70_04006 PE=4 SV=1	20	20	40.3	70.578	0	65132	62619	65207	59939	57504
A0A2T7PUB6	A0A2T7PUB6	tr|A0A2T7PUB6|A0A2T7PUB6_POMCA TAR DNA-binding protein 43 OS=Pomacea canaliculata OX=400727 GN=C0Q70_04001 PE=4 SV=1	3	3	6.9	48.465	0	0	0	0	0	0
A0A2T7PUD8	A0A2T7PUD8	tr|A0A2T7PUD8|A0A2T7PUD8_POMCA Dolichyl-diphosphooligosaccharide--protein glycosyltransferase 48 kDa subunit OS=Pomacea canaliculata OX=400727 GN=C0Q70_04036 PE=3 SV=1	1	1	2.1	85.57	0	0	0	0	0	0
A0A2T7PUE0	A0A2T7PUE0	tr|A0A2T7PUE0|A0A2T7PUE0_POMCA Ubiquitin carboxyl-terminal hydrolase OS=Pomacea canaliculata OX=400727 GN=C0Q70_03990 PE=3 SV=1	17	17	26	92.118	64596	51066	72451	73127	70387	76580
A0A2T7PUG4	A0A2T7PUG4	tr|A0A2T7PUG4|A0A2T7PUG4_POMCA Ssl1 domain-containing protein OS=Pomacea canaliculata OX=400727 GN=C0Q70_04055 PE=4 SV=1	3	3	7.4	52.976	37592	25688	23459	0	17559	24596
A0A2T7PUK9	A0A2T7PUK9	tr|A0A2T7PUK9|A0A2T7PUK9_POMCA RING-type E3 ubiquitin transferase OS=Pomacea canaliculata OX=400727 GN=C0Q70_04109 PE=4 SV=1	1	1	2.2	91.139	0	0	0	0	0	0
A0A2T7PUL1	A0A2T7PUL1	tr|A0A2T7PUL1|A0A2T7PUL1_POMCA Poly [ADP-ribose] polymerase OS=Pomacea canaliculata OX=400727 GN=C0Q70_04093 PE=4 SV=1	8	8	13.3	89.682	0	0	16566	13649	0	0
A0A2T7PUM1	A0A2T7PUM1	tr|A0A2T7PUM1|A0A2T7PUM1_POMCA Thiamine pyrophosphokinase OS=Pomacea canaliculata OX=400727 GN=C0Q70_04119 PE=3 SV=1	7	7	26.4	31.526	1718000	189380	384650	1222900	1749600	480190
A0A2T7PUM3	A0A2T7PUM3	tr|A0A2T7PUM3|A0A2T7PUM3_POMCA Contactin OS=Pomacea canaliculata OX=400727 GN=C0Q70_04118 PE=4 SV=1	6	6	3	313.43	0	31216	0	36071	0	0
A0A2T7PUS9;A0A2T7PUN3	A0A2T7PUS9;A0A2T7PUN3	tr|A0A2T7PUS9|A0A2T7PUS9_POMCA Thyroglobulin type-1 domain-containing protein OS=Pomacea canaliculata OX=400727 GN=C0Q70_04132 PE=4 SV=1;tr|A0A2T7PUN3|A0A2T7PUN3_POMCA Thyroglobulin type-1 domain-containing protein OS=Pomacea canaliculata OX=400727 GN=C0Q7	3	3	15.8	19.575	0	0	0	0	0	0
A0A2T7PUN6	A0A2T7PUN6	tr|A0A2T7PUN6|A0A2T7PUN6_POMCA WD_REPEATS_REGION domain-containing protein OS=Pomacea canaliculata OX=400727 GN=C0Q70_04104 PE=3 SV=1	6	6	21.4	37.247	0	21875	28791	40436	36330	38760
A0A2T7PUP8	A0A2T7PUP8	tr|A0A2T7PUP8|A0A2T7PUP8_POMCA 14_3_3 domain-containing protein OS=Pomacea canaliculata OX=400727 GN=C0Q70_04101 PE=3 SV=1	18	15	63.4	29.012	708490	556210	621070	471310	632310	533020
A0A2T7PUS8	A0A2T7PUS8	tr|A0A2T7PUS8|A0A2T7PUS8_POMCA UBC core domain-containing protein OS=Pomacea canaliculata OX=400727 GN=C0Q70_04181 PE=4 SV=1	2	2	8	37.777	0	0	0	35555	0	14105
A0A2T7PUT2	A0A2T7PUT2	tr|A0A2T7PUT2|A0A2T7PUT2_POMCA Protein CDV3 homolog OS=Pomacea canaliculata OX=400727 GN=C0Q70_04178 PE=3 SV=1	4	4	26.1	25.609	0	0	0	0	44468	11995
A0A2T7PUT7;A0A2T7PUT3	A0A2T7PUT7;A0A2T7PUT3	tr|A0A2T7PUT7|A0A2T7PUT7_POMCA Gamma-glutamylcyclotransferase family protein OS=Pomacea canaliculata OX=400727 GN=C0Q70_04176 PE=3 SV=1;tr|A0A2T7PUT3|A0A2T7PUT3_POMCA Gamma-glutamylcyclotransferase family protein OS=Pomacea canaliculata OX=400727 GN=C0Q70_	1	1	6.8	18.972	0	0	0	0	0	0
A0A2T7PUU1	A0A2T7PUU1	tr|A0A2T7PUU1|A0A2T7PUU1_POMCA Ribulose-phosphate 3-epimerase OS=Pomacea canaliculata OX=400727 GN=C0Q70_04142 PE=3 SV=1	1	1	3.9	25.611	0	0	0	0	0	0
A0A2T7PUU2	A0A2T7PUU2	tr|A0A2T7PUU2|A0A2T7PUU2_POMCA TGc domain-containing protein OS=Pomacea canaliculata OX=400727 GN=C0Q70_04188 PE=4 SV=1	7	7	15.8	60.127	195500	543740	627060	976850	903310	898920
A0A2T7PUW7	A0A2T7PUW7	tr|A0A2T7PUW7|A0A2T7PUW7_POMCA LAM_G_DOMAIN domain-containing protein OS=Pomacea canaliculata OX=400727 GN=C0Q70_04206 PE=4 SV=1	1	1	12.5	18.865	0	0	0	0	0	0
A0A2T7PUY9	A0A2T7PUY9	tr|A0A2T7PUY9|A0A2T7PUY9_POMCA MgtE_N domain-containing protein OS=Pomacea canaliculata OX=400727 GN=C0Q70_04226 PE=4 SV=1	12	12	20.5	69.903	100050	1241300	19381	6444400	806390	93791
A0A2T7PUZ0	A0A2T7PUZ0	tr|A0A2T7PUZ0|A0A2T7PUZ0_POMCA EF-hand domain-containing protein OS=Pomacea canaliculata OX=400727 GN=C0Q70_04239 PE=4 SV=1	3	3	23.1	17.789	144770	191470	93155	0	0	35008
A0A2T7PUZ2	A0A2T7PUZ2	tr|A0A2T7PUZ2|A0A2T7PUZ2_POMCA Myosin-2 essential light chain OS=Pomacea canaliculata OX=400727 GN=C0Q70_04238 PE=4 SV=1	9	8	63.1	18.319	171560	178160	201100	775320	438180	316860
A0A2T7PUZ6	A0A2T7PUZ6	tr|A0A2T7PUZ6|A0A2T7PUZ6_POMCA 60S ribosomal protein L23 OS=Pomacea canaliculata OX=400727 GN=C0Q70_04233 PE=3 SV=1	4	4	34	14.97	54319	52013	85717	112640	153650	109270
A0A2T7PUZ9	A0A2T7PUZ9	tr|A0A2T7PUZ9|A0A2T7PUZ9_POMCA zinc_ribbon_10 domain-containing protein OS=Pomacea canaliculata OX=400727 GN=C0Q70_04253 PE=4 SV=1	5	5	5.5	128.98	0	0	0	0	0	0
A0A2T7PV03	A0A2T7PV03	tr|A0A2T7PV03|A0A2T7PV03_POMCA Mutator family transposase OS=Pomacea canaliculata OX=400727 GN=C0Q70_04250 PE=4 SV=1	1	1	10.9	10.369	0	0	0	0	0	0
A0A2T7PV08	A0A2T7PV08	tr|A0A2T7PV08|A0A2T7PV08_POMCA Methionine--tRNA ligase, cytoplasmic OS=Pomacea canaliculata OX=400727 GN=C0Q70_04247 PE=3 SV=1	3	3	3.8	103.39	0	0	0	0	6943.1	0
A0A2T7PV30	A0A2T7PV30	tr|A0A2T7PV30|A0A2T7PV30_POMCA Selenoprotein O OS=Pomacea canaliculata OX=400727 GN=C0Q70_04281 PE=3 SV=1	1	1	1.7	72.36	0	0	0	0	0	0
A0A2T7PV32	A0A2T7PV32	tr|A0A2T7PV32|A0A2T7PV32_POMCA SH3 domain-containing protein OS=Pomacea canaliculata OX=400727 GN=C0Q70_04232 PE=4 SV=1	5	5	29.9	21.147	112920	151990	106930	157550	132760	132640
A0A2T7PV33	A0A2T7PV33	tr|A0A2T7PV33|A0A2T7PV33_POMCA C-type lectin domain-containing protein OS=Pomacea canaliculata OX=400727 GN=C0Q70_04279 PE=4 SV=1	2	2	17.3	18.128	0	0	0	0	0	0
A0A2T7PV36	A0A2T7PV36	tr|A0A2T7PV36|A0A2T7PV36_POMCA C-type lectin domain-containing protein OS=Pomacea canaliculata OX=400727 GN=C0Q70_04280 PE=4 SV=1	5	5	35.4	30.372	0	0	0	23887	0	0
A0A2T7PV59	A0A2T7PV59	tr|A0A2T7PV59|A0A2T7PV59_POMCA Transcription factor BTF3 OS=Pomacea canaliculata OX=400727 GN=C0Q70_04313 PE=3 SV=1	4	4	4.7	130.07	90648	127090	163930	296450	208110	162310
A0A2T7PV73	A0A2T7PV73	tr|A0A2T7PV73|A0A2T7PV73_POMCA Heat shock cognate 71 kDa protein OS=Pomacea canaliculata OX=400727 GN=C0Q70_04274 PE=3 SV=1	21	20	49.9	56.561	684830	665240	839190	608290	1209600	353900
A0A2T7PV82	A0A2T7PV82	tr|A0A2T7PV82|A0A2T7PV82_POMCA MYND-type domain-containing protein OS=Pomacea canaliculata OX=400727 GN=C0Q70_04334 PE=4 SV=1	7	7	20	45.456	0	0	0	0	0	0
A0A2T7PV84	A0A2T7PV84	tr|A0A2T7PV84|A0A2T7PV84_POMCA Cytoplasmic dynein 1 intermediate chain 2 OS=Pomacea canaliculata OX=400727 GN=C0Q70_04327 PE=4 SV=1	1	1	11.3	13.931	0	0	0	0	0	0
A0A2T7PV97	A0A2T7PV97	tr|A0A2T7PV97|A0A2T7PV97_POMCA B5 domain-containing protein OS=Pomacea canaliculata OX=400727 GN=C0Q70_04355 PE=4 SV=1	4	4	29.4	25.504	0	52369	65420	62958	53719	57617
A0A2T7PVA2	A0A2T7PVA2	tr|A0A2T7PVA2|A0A2T7PVA2_POMCA Heterogeneous nuclear ribonucleoprotein A1 OS=Pomacea canaliculata OX=400727 GN=C0Q70_04306 PE=4 SV=1	4	4	21	32.364	0	0	0	23994	0	21036
A0A2T7PVD6	A0A2T7PVD6	tr|A0A2T7PVD6|A0A2T7PVD6_POMCA 40S ribosomal protein S26 OS=Pomacea canaliculata OX=400727 GN=C0Q70_04382 PE=3 SV=1	1	1	10.9	15.639	0	0	0	0	0	0
A0A2T7PVG5	A0A2T7PVG5	tr|A0A2T7PVG5|A0A2T7PVG5_POMCA TOM1-like protein 2 OS=Pomacea canaliculata OX=400727 GN=C0Q70_00001 PE=3 SV=1	4	4	14.1	57.193	70991	103240	80227	64649	62801	83839
A0A2T7PVG9	A0A2T7PVG9	tr|A0A2T7PVG9|A0A2T7PVG9_POMCA Villin-1 OS=Pomacea canaliculata OX=400727 GN=C0Q70_00016 PE=3 SV=1	2	2	3.4	93.775	0	0	0	20393	0	0
A0A2T7PVH8	A0A2T7PVH8	tr|A0A2T7PVH8|A0A2T7PVH8_POMCA Peptidase S1 domain-containing protein OS=Pomacea canaliculata OX=400727 GN=C0Q70_00013 PE=4 SV=1	2	2	6.8	36.844	0	0	0	0	0	0
A0A2T7PVI3	A0A2T7PVI3	tr|A0A2T7PVI3|A0A2T7PVI3_POMCA Fibronectin type III domain-containing protein 1 OS=Pomacea canaliculata OX=400727 GN=C0Q70_00022 PE=3 SV=1	17	17	8.5	303.94	203290	367640	0	249180	246020	231000
A0A2T7PVI5	A0A2T7PVI5	tr|A0A2T7PVI5|A0A2T7PVI5_POMCA DH domain-containing protein OS=Pomacea canaliculata OX=400727 GN=C0Q70_00021 PE=4 SV=1	2	2	0.8	324.75	0	0	0	0	0	0
A0A2T7PVK6	A0A2T7PVK6	tr|A0A2T7PVK6|A0A2T7PVK6_POMCA N-acetylneuraminate lyase OS=Pomacea canaliculata OX=400727 GN=C0Q70_00041 PE=4 SV=1	3	3	15.7	26.531	0	0	0	23175	18215	11433
A0A2T7PVL1	A0A2T7PVL1	tr|A0A2T7PVL1|A0A2T7PVL1_POMCA Pecanex-like protein OS=Pomacea canaliculata OX=400727 GN=C0Q70_00007 PE=4 SV=1	2	2	1.4	70.708	0	0	0	0	0	0
A0A2T7PVL8	A0A2T7PVL8	tr|A0A2T7PVL8|A0A2T7PVL8_POMCA 4-aminobutyrate--2-oxoglutarate transaminase OS=Pomacea canaliculata OX=400727 GN=C0Q70_00053 PE=3 SV=1	1	1	3.4	45.411	0	0	0	0	0	0
A0A2T7PVM2	A0A2T7PVM2	tr|A0A2T7PVM2|A0A2T7PVM2_POMCA RxLR effector protein OS=Pomacea canaliculata OX=400727 GN=C0Q70_00062 PE=4 SV=1	2	2	12.9	19.568	0	0	0	0	0	0
A0A2T7PVM5	A0A2T7PVM5	tr|A0A2T7PVM5|A0A2T7PVM5_POMCA RNA helicase OS=Pomacea canaliculata OX=400727 GN=C0Q70_00077 PE=4 SV=1	1	1	1	115.38	0	0	0	0	0	0
A0A2T7PVM8	A0A2T7PVM8	tr|A0A2T7PVM8|A0A2T7PVM8_POMCA DUF5615 domain-containing protein OS=Pomacea canaliculata OX=400727 GN=C0Q70_00063 PE=4 SV=1	1	1	12.5	10.607	0	0	0	0	0	0
A0A2T7PVN2	A0A2T7PVN2	tr|A0A2T7PVN2|A0A2T7PVN2_POMCA Stress-activated protein kinase JNK OS=Pomacea canaliculata OX=400727 GN=C0Q70_00074 PE=3 SV=1	4	4	12.4	46.562	0	0	18127	0	0	15956
A0A2T7PVP3	A0A2T7PVP3	tr|A0A2T7PVP3|A0A2T7PVP3_POMCA Fibronectin type-III domain-containing protein OS=Pomacea canaliculata OX=400727 GN=C0Q70_00069 PE=4 SV=1	3	2	12	49.043	0	0	0	0	0	0
A0A2T7PVQ2	A0A2T7PVQ2	tr|A0A2T7PVQ2|A0A2T7PVQ2_POMCA 60S ribosomal protein L3 OS=Pomacea canaliculata OX=400727 GN=C0Q70_00060 PE=3 SV=1	10	10	15.7	86.435	153480	129110	170110	364020	381740	308350
A0A2T7PVQ9	A0A2T7PVQ9	tr|A0A2T7PVQ9|A0A2T7PVQ9_POMCA PP28 domain-containing protein OS=Pomacea canaliculata OX=400727 GN=C0Q70_00070 PE=4 SV=1	3	3	18.3	21.973	0	0	0	48715	29762	25521
A0A2T7PVT4	A0A2T7PVT4	tr|A0A2T7PVT4|A0A2T7PVT4_POMCA GH18 domain-containing protein OS=Pomacea canaliculata OX=400727 GN=C0Q70_00140 PE=3 SV=1	13	11	37.3	45.763	0	205940	0	80871	27268	0
A0A2T7PVT6	A0A2T7PVT6	tr|A0A2T7PVT6|A0A2T7PVT6_POMCA Peritrophic matrix protein OS=Pomacea canaliculata OX=400727 GN=C0Q70_00139 PE=4 SV=1	3	3	31.5	19.272	0	0	0	0	0	0
A0A2T7PVU1;A0A2T7PVV1	A0A2T7PVU1	tr|A0A2T7PVU1|A0A2T7PVU1_POMCA Chitin-binding type-2 domain-containing protein OS=Pomacea canaliculata OX=400727 GN=C0Q70_00138 PE=3 SV=1	7	6	13.2	75.573	0	0	0	0	0	0
[truncated: 212 more rows]
