# Supplementary material for: Proteomic profiles of Lissachatina (Heterobranchia) and Pomacea (Caenogastropoda) snails infected with Angiostrongylus cantonensis using 4D label-free quantitative analysis
Source: PLoS Negl Trop Dis. 2025 Dec 8;19(12):e0013812. doi: 10.1371/journal.pntd.0013812 (PMC12685165; doi:10.1371/journal.pntd.0013812)
Supplement: S1 Dataset — (ZIP) [file pntd.0013812.s006.zip › Pomacea canaliculata/2. Different_expressed_protein/Differential protein results .xlsx]

## Sheet: 原始数据
Accession

## Sheet: 可信蛋白
Accession

## Sheet: PcAc_PcFr
Accession
