# Supplementary material for: Proteomic profiles of Lissachatina (Heterobranchia) and Pomacea (Caenogastropoda) snails infected with Angiostrongylus cantonensis using 4D label-free quantitative analysis
Source: PLoS Negl Trop Dis. 2025 Dec 8;19(12):e0013812. doi: 10.1371/journal.pntd.0013812 (PMC12685165; doi:10.1371/journal.pntd.0013812)
Supplement: S1 Dataset — (ZIP) [file pntd.0013812.s006.zip › Pomacea canaliculata/2. Different_expressed_protein/Preprocessed data .xlsx]

## Sheet: PcAc_PcFr
Accession	Gene Name	Protein IDs	Majority protein IDs	Fasta headers	Peptides	Unique peptides	Sequence coverage [%]	Mol. weight [kDa]	PcAc-1	PcAc-2	PcAc-3	PcFr-1	PcFr-2	PcFr-3	P-value	Q-value	log2(FC)	FC
A0A0A7HF06	HSP60	A0A0A7HF06;A0A0A7HI85;A0A2T7PAM7	A0A0A7HF06;A0A0A7HI85;A0A2T7PAM7	tr|A0A0A7HF06|A0A0A7HF06_POMCA Heat shock protein 60 OS=Pomacea canaliculata OX=400727 GN=HSP60 PE=2 SV=1;tr|A0A0A7HI85|A0A0A7HI85_POMCA Heat shock protein 60 OS=Pomacea canaliculata OX=400727 GN=HSP60 PE=3 SV=1;tr|A0A2T7PAM7|A0A2T7PAM7_POMCA Heat shock pr	7	7	16.4	61.086	-2.82665	-2.89234	-2.45813	-2.01435	-3.20936	-2.54145	0.730201	0.804015	-0.137323	0.909205
A0A0A7HG21	HSP90	A0A0A7HG21;A0A0A7HIQ8;A0A2T7PN77	A0A0A7HG21;A0A0A7HIQ8;A0A2T7PN77	tr|A0A0A7HG21|A0A0A7HG21_POMCA Heat shock protein 90 OS=Pomacea canaliculata OX=400727 GN=HSP90 PE=2 SV=1;tr|A0A0A7HIQ8|A0A0A7HIQ8_POMCA Heat shock protein 90 OS=Pomacea canaliculata OX=400727 GN=HSP90 PE=3 SV=1;tr|A0A2T7PN77|A0A2T7PN77_POMCA HATPase_c dom	34	33	38.8	83.654	2.46622	2.60834	2.78805	3.36601	3.42585	3.24415	0.00251512	0.0122491	-0.724471	0.605219
A0A0A7HI80	HSP70	A0A0A7HI80;A0A2T7PXF5;A0A2T7PXH0	A0A0A7HI80;A0A2T7PXF5	tr|A0A0A7HI80|A0A0A7HI80_POMCA Heat shock protein 70 OS=Pomacea canaliculata OX=400727 GN=HSP70 PE=2 SV=1;tr|A0A2T7PXF5|A0A2T7PXF5_POMCA Heat shock protein 70 OS=Pomacea canaliculata OX=400727 GN=C0Q70_00699 PE=3 SV=1	15	2	35.6	70.238	2.51962	2.67951	2.65983	2.98494	3.56998	3.26649	0.0206336	0.0548604	-0.654147	0.635451
A0A2T7NAN2	C0Q70_21766	A0A2T7NAN2	A0A2T7NAN2	tr|A0A2T7NAN2|A0A2T7NAN2_POMCA Calumenin OS=Pomacea canaliculata OX=400727 GN=C0Q70_21766 PE=3 SV=1	7	7	22.1	41.712	-0.822149	-1.68103	-0.945355	-3.00393	-2.13724	-2.53131	0.0185086	0.0516884	1.40799	2.65367
A0A2T7NAT1	C0Q70_21768	A0A2T7NAT1	A0A2T7NAT1	tr|A0A2T7NAT1|A0A2T7NAT1_POMCA Protein phosphatase inhibitor 2 OS=Pomacea canaliculata OX=400727 GN=C0Q70_21768 PE=3 SV=1	5	5	26	21.95	-0.646504	-1.47088	-1.80954	-0.818686	-0.406041	-1.12635	0.262897	0.382087	-0.52528	0.694824
A0A2T7NAX7	C0Q70_20867	A0A2T7NAX7	A0A2T7NAX7	tr|A0A2T7NAX7|A0A2T7NAX7_POMCA Glycogenin-1 OS=Pomacea canaliculata OX=400727 GN=C0Q70_20867 PE=4 SV=1	5	5	10.4	97.017	1.21501	1.53411	1.04159	-0.0304074	0.100698	-0.758037	0.00794129	0.0285504	1.49282	2.81438
A0A2T7NAY2	C0Q70_20882	A0A2T7NAY2	A0A2T7NAY2	tr|A0A2T7NAY2|A0A2T7NAY2_POMCA Leucine carboxyl methyltransferase 1 OS=Pomacea canaliculata OX=400727 GN=C0Q70_20882 PE=3 SV=1	5	5	17.2	35.697				-2.02429	-2.46139	-1.79043	2.60903e-05	0.000352393	0	0
A0A2T7NAY4	C0Q70_20883	A0A2T7NAY4	A0A2T7NAY4	tr|A0A2T7NAY4|A0A2T7NAY4_POMCA EF-hand domain-containing protein OS=Pomacea canaliculata OX=400727 GN=C0Q70_20883 PE=4 SV=1	9	8	50	21.674	2.81443	1.88268	1.75587	3.64759	2.96645	2.72736	0.0901839	0.176024	-0.962808	0.513057
A0A2T7NAZ1	C0Q70_20886	A0A2T7NAZ1	A0A2T7NAZ1	tr|A0A2T7NAZ1|A0A2T7NAZ1_POMCA EF-hand domain-containing protein OS=Pomacea canaliculata OX=400727 GN=C0Q70_20886 PE=4 SV=1	4	4	37.2	13.318	2.24434	2.19034	2.35927	3.944	3.15724	3.06841	0.0163901	0.0477103	-1.12523	0.458427
A0A2T7NB12	C0Q70_20907	A0A2T7NB12	A0A2T7NB12	tr|A0A2T7NB12|A0A2T7NB12_POMCA Disks large 1 tumor suppressor protein OS=Pomacea canaliculata OX=400727 GN=C0Q70_20907 PE=4 SV=1	6	6	11.6	83.144	-0.96588	-1.12572	-1.24061	-1.24662	-1.89038	-0.853062	0.521738	0.635559	0.219284	1.16416
A0A2T7NB36	C0Q70_20939	A0A2T7NB36	A0A2T7NB36	tr|A0A2T7NB36|A0A2T7NB36_POMCA TOG domain-containing protein OS=Pomacea canaliculata OX=400727 GN=C0Q70_20939 PE=4 SV=1	17	17	19.4	123.81	-1.02061	-1.16732	-0.705715	-0.133315	-0.00212237	-0.254634	0.00568164	0.0224824	-0.834525	0.560768
A0A2T7NB47	C0Q70_20930	A0A2T7NB47	A0A2T7NB47	tr|A0A2T7NB47|A0A2T7NB47_POMCA ATPase H(+)-transporting lysosomal accessory protein 2 OS=Pomacea canaliculata OX=400727 GN=C0Q70_20930 PE=4 SV=1	3	3	11.4	40.653				-1.62524	-1.69793	-2.69912	0.000226372	0.00165871	0	0
A0A2T7NB65	C0Q70_20963	A0A2T7NB65	A0A2T7NB65	tr|A0A2T7NB65|A0A2T7NB65_POMCA SERPIN domain-containing protein OS=Pomacea canaliculata OX=400727 GN=C0Q70_20963 PE=3 SV=1	16	9	27.5	80.056	5.89747	6.43985	5.00648	7.43828	7.62118	7.81796	0.0129506	0.0402776	-1.84454	0.278444
A0A2T7NB66	C0Q70_20950	A0A2T7NB66	A0A2T7NB66	tr|A0A2T7NB66|A0A2T7NB66_POMCA RNA helicase OS=Pomacea canaliculata OX=400727 GN=C0Q70_20950 PE=3 SV=1	19	19	40.4	51.217	-0.29872	-0.0375146	0.0601878	0.660398	0.795765	0.68285	0.00219395	0.0107887	-0.80502	0.572354
A0A2T7NB67	C0Q70_20965	A0A2T7NB67	A0A2T7NB67	tr|A0A2T7NB67|A0A2T7NB67_POMCA SERPIN domain-containing protein OS=Pomacea canaliculata OX=400727 GN=C0Q70_20965 PE=3 SV=1	10	9	13.2	92.687				-0.64356	-0.188363	-0.360451	1.44487e-06	8.13138e-05	0	0
A0A2T7NB69	C0Q70_20962	A0A2T7NB69	A0A2T7NB69	tr|A0A2T7NB69|A0A2T7NB69_POMCA SERPIN domain-containing protein OS=Pomacea canaliculata OX=400727 GN=C0Q70_20962 PE=3 SV=1	11	3	22.7	46.072	5.4745	5.68342	3.96252	5.76327	6.01279	6.6049	0.142724	0.247145	-1.08684	0.470791
A0A2T7NB89	C0Q70_20961	A0A2T7NB89	A0A2T7NB89	tr|A0A2T7NB89|A0A2T7NB89_POMCA SERPIN domain-containing protein OS=Pomacea canaliculata OX=400727 GN=C0Q70_20961 PE=3 SV=1	9	2	18.7	43.717				4.9392	3.50787	4.45462	1.42268e-05	0.000277149	0	0
A0A2T7NBA8	C0Q70_21009	A0A2T7NBA8	A0A2T7NBA8	tr|A0A2T7NBA8|A0A2T7NBA8_POMCA SERPIN domain-containing protein OS=Pomacea canaliculata OX=400727 GN=C0Q70_21009 PE=4 SV=1	4	1	22.5	18.243	-1.79479	-2.32184	-1.73516				1.85551e-05	0.000309095	inf	inf
A0A2T7NBD8	C0Q70_21011	A0A2T7NBD8	A0A2T7NBD8	tr|A0A2T7NBD8|A0A2T7NBD8_POMCA 26S proteasome non-ATPase regulatory subunit 1 OS=Pomacea canaliculata OX=400727 GN=C0Q70_21011 PE=3 SV=1	17	17	25.6	100.82	-1.24625	-0.789154	-0.839856	-0.474163	-0.489252	-0.294342	0.0267658	0.0663276	-0.539168	0.688168
A0A2T7NBG3	C0Q70_21063	A0A2T7NBG3	A0A2T7NBG3	tr|A0A2T7NBG3|A0A2T7NBG3_POMCA Ig-like domain-containing protein OS=Pomacea canaliculata OX=400727 GN=C0Q70_21063 PE=4 SV=1	16	6	14.3	122.75	4.81467	4.94502	4.07216	3.30955	3.33536	3.8298	0.0250233	0.0632135	1.11905	2.17203
A0A2T7NBH0	C0Q70_21069	A0A2T7NBH0	A0A2T7NBH0	tr|A0A2T7NBH0|A0A2T7NBH0_POMCA C1q domain-containing protein OS=Pomacea canaliculata OX=400727 GN=C0Q70_21069 PE=4 SV=1	10	5	32.4	32.435	3.16018	2.90062	1.79258	0.739994	2.8168	1.87931	0.333023	0.457737	0.805759	1.74807
A0A2T7NBH6	C0Q70_21051	A0A2T7NBH6	A0A2T7NBH6	tr|A0A2T7NBH6|A0A2T7NBH6_POMCA S-formylglutathione hydrolase OS=Pomacea canaliculata OX=400727 GN=C0Q70_21051 PE=3 SV=1	8	8	39.4	28.081	0.421971	1.4455	0.691002	0.481516	1.27931	1.16525	0.771805	0.837704	-0.122533	0.918573
A0A2T7NBQ0	C0Q70_21156	A0A2T7NBQ0	A0A2T7NBQ0	tr|A0A2T7NBQ0|A0A2T7NBQ0_POMCA Lactamase_B domain-containing protein OS=Pomacea canaliculata OX=400727 GN=C0Q70_21156 PE=4 SV=1	3	3	16.7	26.275	-0.575154	0.175665	-1.36517	-0.614943	0.920921	-0.443655	0.456639	0.580697	-0.542327	0.686662
A0A2T7NBT4	C0Q70_21171	A0A2T7NBT4	A0A2T7NBT4	tr|A0A2T7NBT4|A0A2T7NBT4_POMCA RNA helicase OS=Pomacea canaliculata OX=400727 GN=C0Q70_21171 PE=3 SV=1	8	7	19.4	55.117	-2.77686	-2.12077	-1.95788	-0.941451	-0.98939	-1.10033	0.00746242	0.0273892	-1.27478	0.413288
A0A2T7NBT5	C0Q70_21183	A0A2T7NBT5	A0A2T7NBT5	tr|A0A2T7NBT5|A0A2T7NBT5_POMCA TCTP domain-containing protein OS=Pomacea canaliculata OX=400727 GN=C0Q70_21183 PE=3 SV=1	4	4	21.2	23.918	3.38923	2.68267	3.6001	2.42186	3.29515	3.17727	0.542226	0.653121	0.259241	1.19685
A0A2T7NBT8	C0Q70_21179	A0A2T7NBT8	A0A2T7NBT8	tr|A0A2T7NBT8|A0A2T7NBT8_POMCA Apolipoprotein A-II OS=Pomacea canaliculata OX=400727 GN=C0Q70_21179 PE=4 SV=1	6	6	27.6	28.66				2.54066	-2.16639	1.12036	0.00783694	0.0284546	0	0
A0A2T7NC68	C0Q70_21283	A0A2T7NC68	A0A2T7NC68	tr|A0A2T7NC68|A0A2T7NC68_POMCA Arrestin_C domain-containing protein OS=Pomacea canaliculata OX=400727 GN=C0Q70_21283 PE=3 SV=1	8	8	15.5	65.762	-2.40833	-1.88266	-2.06294	-1.96037	-0.762423	-1.51681	0.138935	0.241823	-0.704773	0.613539
A0A2T7NC87	C0Q70_21333	A0A2T7NC87	A0A2T7NC87	tr|A0A2T7NC87|A0A2T7NC87_POMCA H15 domain-containing protein OS=Pomacea canaliculata OX=400727 GN=C0Q70_21333 PE=4 SV=1	5	5	30.9	13.921	0.813079	0.0145188	0.329991	0.345645	1.48228	-0.0195426	0.691531	0.769803	-0.216932	0.860393
A0A2T7NC98	C0Q70_21314	A0A2T7NC98	A0A2T7NC98	tr|A0A2T7NC98|A0A2T7NC98_POMCA Carboxylic ester hydrolase OS=Pomacea canaliculata OX=400727 GN=C0Q70_21314 PE=3 SV=1	11	11	25.2	58.679	3.45089	3.6137	3.16565	1.32741	1.83044	2.31592	0.00723261	0.0269498	1.58549	3.0011
A0A2T7NCE0	C0Q70_21391	A0A2T7NCE0	A0A2T7NCE0	tr|A0A2T7NCE0|A0A2T7NCE0_POMCA Proteoglycan 4 OS=Pomacea canaliculata OX=400727 GN=C0Q70_21391 PE=4 SV=1	2	2	6	42.848				0.086507	0.41889	1.05935	1.73406e-05	0.000309095	0	0
A0A2T7NCJ9	C0Q70_21458	A0A2T7NCJ9	A0A2T7NCJ9	tr|A0A2T7NCJ9|A0A2T7NCJ9_POMCA Annexin OS=Pomacea canaliculata OX=400727 GN=C0Q70_21458 PE=3 SV=1	11	10	36.4	35.289				-3.22086	-1.94129	-2.91183	0.000664343	0.00410353	0	0
A0A2T7NCK2	C0Q70_21457	A0A2T7NCK2	A0A2T7NCK2	tr|A0A2T7NCK2|A0A2T7NCK2_POMCA Tyrosine-protein kinase OS=Pomacea canaliculata OX=400727 GN=C0Q70_21457 PE=3 SV=1	6	6	9.4	89.634	-2.91321	-2.68788	-2.31101	-2.54757	-1.79189	-1.93854	0.134037	0.234102	-0.544701	0.685534
A0A2T7NCX2	C0Q70_21564	A0A2T7NCX2	A0A2T7NCX2	tr|A0A2T7NCX2|A0A2T7NCX2_POMCA 60S ribosomal protein L8 OS=Pomacea canaliculata OX=400727 GN=C0Q70_21564 PE=3 SV=1	3	3	12.1	25.245	0.245875	0.101902	0.138934	0.657437	1.33033	1.03832	0.0132408	0.0408932	-0.846456	0.556149
A0A2T7NCX8	C0Q70_21582	A0A2T7NCX8	A0A2T7NCX8	tr|A0A2T7NCX8|A0A2T7NCX8_POMCA Cadherin domain-containing protein OS=Pomacea canaliculata OX=400727 GN=C0Q70_21582 PE=4 SV=1	4	4	58.2	7.6366	4.07891	2.81922	2.88086	2.57387	3.80475	3.85903	0.807272	0.857198	-0.152886	0.899449
A0A2T7NCZ5	C0Q70_21602	A0A2T7NCZ5	A0A2T7NCZ5	tr|A0A2T7NCZ5|A0A2T7NCZ5_POMCA Serine protease K12H4.7 OS=Pomacea canaliculata OX=400727 GN=C0Q70_21602 PE=3 SV=1	4	4	12.7	51.554	-0.689211	-0.0485774	0.514636	-1.15498	-0.36579	-0.584694	0.209367	0.324295	0.627436	1.54482
A0A2T7NCZ9	C0Q70_21609	A0A2T7NCZ9	A0A2T7NCZ9	tr|A0A2T7NCZ9|A0A2T7NCZ9_POMCA Aldedh domain-containing protein OS=Pomacea canaliculata OX=400727 GN=C0Q70_21609 PE=3 SV=1	15	14	42.9	49.864	3.93588	2.11782	1.74941	2.02047	3.13434	2.24316	0.867029	0.904532	0.135045	1.09813
A0A2T7ND06	C0Q70_21612	A0A2T7ND06;A0A2T7ND03	A0A2T7ND06;A0A2T7ND03	tr|A0A2T7ND06|A0A2T7ND06_POMCA Putative 2-deoxynucleoside 5-phosphate N-hydrolase 1 OS=Pomacea canaliculata OX=400727 GN=C0Q70_21612 PE=3 SV=1;tr|A0A2T7ND03|A0A2T7ND03_POMCA Putative 2-deoxynucleoside 5-phosphate N-hydrolase 1 OS=Pomacea canaliculata O	3	3	28.4	15.866	-1.46328	-1.1868	-0.898258				5.77155e-06	0.000201606	inf	inf
A0A2T7ND59	C0Q70_21631	A0A2T7ND59	A0A2T7ND59	tr|A0A2T7ND59|A0A2T7ND59_POMCA Ras-related protein Rab-6A OS=Pomacea canaliculata OX=400727 GN=C0Q70_21631 PE=4 SV=1	5	4	45.2	18.055	-2.00942	-1.69785	-1.47124	-0.877175	-0.93918	-0.943162	0.00688172	0.0261093	-0.806331	0.571834
A0A2T7ND66	C0Q70_21641	A0A2T7ND66	A0A2T7ND66	tr|A0A2T7ND66|A0A2T7ND66_POMCA Calcium-binding protein 39-like OS=Pomacea canaliculata OX=400727 GN=C0Q70_21641 PE=3 SV=1	8	8	25.1	41.427	-2.91431	-2.36603	-2.59274	-2.84804	-1.91003	-1.90406	0.315061	0.439005	-0.403647	0.755945
A0A2T7NDH0	C0Q70_19696	A0A2T7NDH0	A0A2T7NDH0	tr|A0A2T7NDH0|A0A2T7NDH0_POMCA Olfactomedin-like domain-containing protein OS=Pomacea canaliculata OX=400727 GN=C0Q70_19696 PE=4 SV=1	8	8	28.4	32.786	1.2549	1.10023	0.499838	1.77299	1.75084	2.30035	0.0275512	0.067906	-0.989737	0.503569
A0A2T7NDL3	C0Q70_19721	A0A2T7NDL3	A0A2T7NDL3	tr|A0A2T7NDL3|A0A2T7NDL3_POMCA Aldedh domain-containing protein OS=Pomacea canaliculata OX=400727 GN=C0Q70_19721 PE=4 SV=1	11	11	36.8	38.173	2.92082	1.46033	2.09916	-1.01558	1.04026	0.56275	0.0591518	0.126682	1.9643	3.90222
A0A2T7NDS5	C0Q70_19810	A0A2T7NDS5	A0A2T7NDS5	tr|A0A2T7NDS5|A0A2T7NDS5_POMCA NodB homology domain-containing protein OS=Pomacea canaliculata OX=400727 GN=C0Q70_19810 PE=4 SV=1	4	4	17.4	26.903	1.84432	2.17588	2.39795	-0.506796	-0.263937	0.521705	0.00313787	0.0143831	2.22239	4.66666
A0A2T7NDX3	C0Q70_19855	A0A2T7NDX3;CON__ENSEMBL:ENSBTAP00000006074	A0A2T7NDX3	tr|A0A2T7NDX3|A0A2T7NDX3_POMCA Thrombospondin OS=Pomacea canaliculata OX=400727 GN=C0Q70_19855 PE=3 SV=1	8	8	11	106	6.40429	6.06261	7.01698	6.33515	6.60842	6.5636	0.980047	0.985151	-0.00776195	0.994634
A0A2T7NDZ2	C0Q70_19882	A0A2T7NDZ2	A0A2T7NDZ2	tr|A0A2T7NDZ2|A0A2T7NDZ2_POMCA Aldedh domain-containing protein OS=Pomacea canaliculata OX=400727 GN=C0Q70_19882 PE=4 SV=1	11	10	29.5	54.681	-1.36802	-1.08287	-0.884916	-1.17546	0	0.0273195	0.157921	0.26618	-0.729221	0.603229
A0A2T7NE13	C0Q70_19902	A0A2T7NE13	A0A2T7NE13	tr|A0A2T7NE13|A0A2T7NE13_POMCA COP9 signalosome complex subunit 2 OS=Pomacea canaliculata OX=400727 GN=C0Q70_19902 PE=3 SV=1	11	11	26.5	51.74	-0.694589	-0.250883	-0.307501	0.603635	0.347865	0.119492	0.0172049	0.0489018	-0.774655	0.584528
A0A2T7NE41	C0Q70_19926	A0A2T7NE41	A0A2T7NE41	tr|A0A2T7NE41|A0A2T7NE41_POMCA 40S ribosomal protein S17 OS=Pomacea canaliculata OX=400727 GN=C0Q70_19926 PE=3 SV=1	4	4	48.1	15.354	-0.947572	-1.41334	-0.777841	1.12594	0.531292	0.235729	0.00658087	0.0251563	-1.67724	0.312681
A0A2T7NEA9	C0Q70_19999	A0A2T7NEA9	A0A2T7NEA9	tr|A0A2T7NEA9|A0A2T7NEA9_POMCA N-acetylgalactosamine kinase OS=Pomacea canaliculata OX=400727 GN=C0Q70_19999 PE=3 SV=1	10	10	24.9	50.569	-2.73261	-1.99302	-2.64859	-1.39017	-1.04553	-0.593756	0.0115975	0.0375346	-1.44825	0.366464
A0A2T7NEB4	C0Q70_19998	A0A2T7NEB4	A0A2T7NEB4	tr|A0A2T7NEB4|A0A2T7NEB4_POMCA threonine--tRNA ligase OS=Pomacea canaliculata OX=400727 GN=C0Q70_19998 PE=3 SV=1	18	18	32.6	83.14	1.25606	1.24828	1.3494	1.9345	1.88468	1.69833	0.00215592	0.0106534	-0.554593	0.680849
A0A2T7NEC1	C0Q70_20006	A0A2T7NEC1	A0A2T7NEC1	tr|A0A2T7NEC1|A0A2T7NEC1_POMCA Heterogeneous nuclear ribonucleoprotein K OS=Pomacea canaliculata OX=400727 GN=C0Q70_20006 PE=4 SV=1	2	2	3.6	88.865	-0.545114	-0.252276	0.00753695	0.805735	0.620872	0.376613	0.0129231	0.0402776	-0.864358	0.549291
A0A2T7NEF5	C0Q70_20004	A0A2T7NEF5	A0A2T7NEF5	tr|A0A2T7NEF5|A0A2T7NEF5_POMCA BAR domain-containing protein OS=Pomacea canaliculata OX=400727 GN=C0Q70_20004 PE=4 SV=1	3	3	26.7	18.208				-1.41025	-1.36167	-1.90047	9.62088e-06	0.000245502	0	0
A0A2T7NEG3	C0Q70_20011	A0A2T7NEG3	A0A2T7NEG3	tr|A0A2T7NEG3|A0A2T7NEG3_POMCA ATP synthase subunit alpha OS=Pomacea canaliculata OX=400727 GN=C0Q70_20011 PE=3 SV=1	13	13	27.4	59.814	-1.13442	-0.625178	-0.188926	0.0358174	0.115213	0.286499	0.0483188	0.107576	-0.79535	0.576204
A0A2T7NEK4	C0Q70_20098	A0A2T7NEK4	A0A2T7NEK4	tr|A0A2T7NEK4|A0A2T7NEK4_POMCA AA_TRNA_LIGASE_II domain-containing protein OS=Pomacea canaliculata OX=400727 GN=C0Q70_20098 PE=4 SV=1	12	12	9.8	169.95	0.460365	1.382	1.32784	2.08195	2.01666	1.67024	0.0559736	0.120641	-0.866216	0.548584
A0A2T7NEN7	C0Q70_20133	A0A2T7NEN7	A0A2T7NEN7	tr|A0A2T7NEN7|A0A2T7NEN7_POMCA SH3 domain-containing protein OS=Pomacea canaliculata OX=400727 GN=C0Q70_20133 PE=4 SV=1	3	3	22.4	24.23	0.0642866	1.08902	-0.397371	0.921025	0.519378	0.8382	0.328031	0.45224	-0.507557	0.703413
A0A2T7NEV5	C0Q70_20204	A0A2T7NEV5	A0A2T7NEV5	tr|A0A2T7NEV5|A0A2T7NEV5_POMCA Protein disulfide-isomerase OS=Pomacea canaliculata OX=400727 GN=C0Q70_20204 PE=3 SV=1	20	20	46.1	55.686	-1.28986	-0.0413344	-0.00126	-0.738123	0.314992	0.398637	0.479163	0.598431	-0.435986	0.739188
A0A2T7NEW2	C0Q70_20218	A0A2T7NEW2	A0A2T7NEW2	tr|A0A2T7NEW2|A0A2T7NEW2_POMCA Sulfatase domain-containing protein OS=Pomacea canaliculata OX=400727 GN=C0Q70_20218 PE=3 SV=1	6	6	7	153.49	-1.34758	1.20205	0.63517	-1.20801	0.177453	-1.98499	0.30698	0.428925	1.1684	2.24762
A0A2T7NEX8	C0Q70_20215	A0A2T7NEX8	A0A2T7NEX8	tr|A0A2T7NEX8|A0A2T7NEX8_POMCA GH10 domain-containing protein OS=Pomacea canaliculata OX=400727 GN=C0Q70_20215 PE=3 SV=1	12	12	32.7	50.691				1.15563	-2.51951	-0.21315	0.00546307	0.0218739	0	0
A0A2T7NF09	C0Q70_20249	A0A2T7NF09;A0A2T7NF24	A0A2T7NF09	tr|A0A2T7NF09|A0A2T7NF09_POMCA Lipase domain-containing protein OS=Pomacea canaliculata OX=400727 GN=C0Q70_20249 PE=3 SV=1	10	5	47.1	29.549	1.89424	-2.29128	3.23752	0.526958	0.483466	1.96684	0.980289	0.985151	-0.0455973	0.968889
A0A2T7NF12	C0Q70_20268	A0A2T7NF12	A0A2T7NF12	tr|A0A2T7NF12|A0A2T7NF12_POMCA Acyl-CoA_dh_1 domain-containing protein OS=Pomacea canaliculata OX=400727 GN=C0Q70_20268 PE=4 SV=1	6	6	27.8	30.749	-2.34291	-0.273368	1.19799	-0.32145	-2.29608	0.0984599	0.786154	0.843616	0.366927	1.2896
A0A2T7NF13	C0Q70_20226	A0A2T7NF13	A0A2T7NF13	tr|A0A2T7NF13|A0A2T7NF13_POMCA Receptor expression-enhancing protein OS=Pomacea canaliculata OX=400727 GN=C0Q70_20226 PE=3 SV=1	2	2	8.3	22.537				-2.70863	-1.54285	-1.96582	0.000224799	0.00165871	0	0
A0A2T7NF14	C0Q70_20241	A0A2T7NF14	A0A2T7NF14	tr|A0A2T7NF14|A0A2T7NF14_POMCA Eukaryotic translation initiation factor 3 subunit J OS=Pomacea canaliculata OX=400727 GN=C0Q70_20241 PE=3 SV=1	8	8	31.1	28.022	-1.25062	-1.34535	-1.72185	-0.389538	-0.112317	-1.03308	0.0396186	0.0914206	-0.927629	0.525722
A0A2T7NF27	C0Q70_20269	A0A2T7NF27	A0A2T7NF27	tr|A0A2T7NF27|A0A2T7NF27_POMCA COMM domain-containing protein OS=Pomacea canaliculata OX=400727 GN=C0Q70_20269 PE=4 SV=1	4	4	25.1	24.246	-1.04529	-0.12281	1.24885	0.166521	-1.97436	0.483958	0.670016	0.751634	0.468209	1.38339
A0A2T7NF31	C0Q70_20223	A0A2T7NF31	A0A2T7NF31	tr|A0A2T7NF31|A0A2T7NF31_POMCA VWFA domain-containing protein OS=Pomacea canaliculata OX=400727 GN=C0Q70_20223 PE=4 SV=1	7	7	16.8	49.811	0.78488	0.714434	1.0497	-2.22682	-1.31205	0.038331	0.038826	0.0897963	2.01652	4.04606
A0A2T7NF33	C0Q70_20262	A0A2T7NF33;A0A2T7NF32	A0A2T7NF33;A0A2T7NF32	tr|A0A2T7NF33|A0A2T7NF33_POMCA Polyubiquitin-B OS=Pomacea canaliculata OX=400727 GN=C0Q70_20262 PE=4 SV=1;tr|A0A2T7NF32|A0A2T7NF32_POMCA Nuclear cap-binding protein subunit 1 OS=Pomacea canaliculata OX=400727 GN=C0Q70_20261 PE=4 SV=1	4	4	52.7	27.604	2.93444	3.05829	3.10173	2.70288	2.92493	3.09042	0.365379	0.488942	0.125413	1.09082
A0A2T7NF35	C0Q70_20267	A0A2T7NF35	A0A2T7NF35	tr|A0A2T7NF35|A0A2T7NF35_POMCA Uncharacterized protein OS=Pomacea canaliculata OX=400727 GN=C0Q70_20267 PE=4 SV=1	6	6	54.1	15.854	-1.90744	0.0986911	1.54676	0.133196	-2.19675	0.741411	0.805502	0.857115	0.353385	1.27755
A0A2T7NF97	C0Q70_20293	A0A2T7NF97	A0A2T7NF97	tr|A0A2T7NF97|A0A2T7NF97_POMCA 40S ribosomal protein S6 OS=Pomacea canaliculata OX=400727 GN=C0Q70_20293 PE=3 SV=1	6	6	23.8	28.564	0.391572	-0.346187	0.724697	1.52519	1.52221	1.32738	0.0204959	0.054782	-1.20157	0.434803
A0A2T7NFE5	C0Q70_20345	A0A2T7NFE5;A0A2T7PCE3	A0A2T7NFE5	tr|A0A2T7NFE5|A0A2T7NFE5_POMCA Tr-type G domain-containing protein OS=Pomacea canaliculata OX=400727 GN=C0Q70_20345 PE=3 SV=1	35	35	43.1	94.629	1.87951	1.95466	1.97843	3.10606	2.96385	2.65662	0.00202933	0.0102274	-0.971311	0.510042
A0A2T7NFF9	C0Q70_20411	A0A2T7NFF9	A0A2T7NFF9	tr|A0A2T7NFF9|A0A2T7NFF9_POMCA PX domain-containing protein OS=Pomacea canaliculata OX=400727 GN=C0Q70_20411 PE=3 SV=1	12	12	29.4	58.478	-2.39682	-2.16281	-1.80078	-1.21306	-1.19544	-1.68841	0.0333883	0.0792093	-0.754501	0.592751
A0A2T7NFN3	C0Q70_20478	A0A2T7NFN3;A0A2T7NJK8	A0A2T7NFN3	tr|A0A2T7NFN3|A0A2T7NFN3_POMCA AAA domain-containing protein OS=Pomacea canaliculata OX=400727 GN=C0Q70_20478 PE=3 SV=1	14	14	43.9	48.054	-0.833788	-0.519064	-0.504193	0.196624	0.0525045	0.213166	0.00289249	0.013692	-0.773113	0.585153
A0A2T7NFQ7	C0Q70_20494	A0A2T7NFQ7	A0A2T7NFQ7	tr|A0A2T7NFQ7|A0A2T7NFQ7_POMCA Tyrosine-protein kinase OS=Pomacea canaliculata OX=400727 GN=C0Q70_20494 PE=3 SV=1	5	5	12.4	50.6	-3.14452	-3.00795	-2.48292	-3.54401	-2.86748	-2.85063	0.530576	0.643197	0.208912	1.15582
A0A2T7NFT0	C0Q70_20527	A0A2T7NFT0	A0A2T7NFT0	tr|A0A2T7NFT0|A0A2T7NFT0_POMCA Beta-hexosaminidase OS=Pomacea canaliculata OX=400727 GN=C0Q70_20527 PE=3 SV=1	6	2	13.1	62.344	-0.561578	-0.516521	0.209797	-0.460772	0.129446	0.314622	0.453503	0.57786	-0.283866	0.821387
A0A2T7NFU4	C0Q70_20519	A0A2T7NFU4	A0A2T7NFU4	tr|A0A2T7NFU4|A0A2T7NFU4_POMCA Alpha-2-macroglobulin-like protein 1 OS=Pomacea canaliculata OX=400727 GN=C0Q70_20519 PE=3 SV=1	44	44	29.5	166.31	1.99855	2.10622	1.89525	1.52361	2.83544	2.69246	0.450875	0.576414	-0.350495	0.784315
A0A2T7NFV4	C0Q70_20547	A0A2T7NFV4	A0A2T7NFV4	tr|A0A2T7NFV4|A0A2T7NFV4_POMCA 60S ribosomal protein L36 OS=Pomacea canaliculata OX=400727 GN=C0Q70_20547 PE=3 SV=1	3	3	28.3	12.464				-0.453221	-0.396427	-0.984929	6.62592e-06	0.000216518	0	0
A0A2T7NFV7	C0Q70_20553	A0A2T7NFV7	A0A2T7NFV7	tr|A0A2T7NFV7|A0A2T7NFV7_POMCA Microtubule-associated protein futsch OS=Pomacea canaliculata OX=400727 GN=C0Q70_20553 PE=4 SV=1	41	41	32	184.77	1.94578	2.38182	2.38125	2.40649	3.14993	2.91949	0.0889827	0.174689	-0.589022	0.664793
A0A2T7NFX2	C0Q70_20550	A0A2T7NFX2	A0A2T7NFX2	tr|A0A2T7NFX2|A0A2T7NFX2_POMCA T-complex protein 1 subunit gamma OS=Pomacea canaliculata OX=400727 GN=C0Q70_20550 PE=3 SV=1	13	13	21.5	75.929	-2.16166	-2.72909	-1.56621	0.304025	-0.0224651	-0.519817	0.00735277	0.0270849	-2.0729	0.237681
A0A2T7NFX5	C0Q70_20562	A0A2T7NFX5	A0A2T7NFX5	tr|A0A2T7NFX5|A0A2T7NFX5_POMCA Ribos_L4_asso_C domain-containing protein OS=Pomacea canaliculata OX=400727 GN=C0Q70_20562 PE=3 SV=1	14	14	37.5	45.383	1.08014	0.720629	1.05049	1.86414	2.14714	1.84705	0.00266016	0.0128935	-1.00236	0.499184
A0A2T7NG09	C0Q70_20590	A0A2T7NG09	A0A2T7NG09	tr|A0A2T7NG09|A0A2T7NG09_POMCA Calponin-homology (CH) domain-containing protein OS=Pomacea canaliculata OX=400727 GN=C0Q70_20590 PE=4 SV=1	31	31	26.8	182.25	-3.99808	-1.31386	-1.58626	-0.320141	-1.00184	-0.814626	0.144537	0.249006	-1.5872	0.332816
A0A2T7NG51	C0Q70_20651	A0A2T7NG51	A0A2T7NG51	tr|A0A2T7NG51|A0A2T7NG51_POMCA Protein kinase domain-containing protein OS=Pomacea canaliculata OX=400727 GN=C0Q70_20651 PE=3 SV=1	8	8	33	34.169	-1.61913	-1.9376	-1.22902	-0.594221	-0.894736	-0.603853	0.0168523	0.0483733	-0.897647	0.536762
A0A2T7NG67	C0Q70_20652	A0A2T7NG67	A0A2T7NG67	tr|A0A2T7NG67|A0A2T7NG67_POMCA 60S ribosomal protein L17 OS=Pomacea canaliculata OX=400727 GN=C0Q70_20652 PE=3 SV=1	5	5	30.5	21.57	-0.686929	-1.29189	-0.768221	0.512234	0.787772	0.375314	0.00280835	0.0134191	-1.47412	0.359953
A0A2T7NGH1	C0Q70_20757	A0A2T7NGH1	A0A2T7NGH1	tr|A0A2T7NGH1|A0A2T7NGH1_POMCA UBC core domain-containing protein OS=Pomacea canaliculata OX=400727 GN=C0Q70_20757 PE=3 SV=1	4	4	14.5	26.779	-0.654665	-2.54358	-0.632175	-1.40525	-0.68784	-0.506648	0.584304	0.685176	-0.410226	0.752505
A0A2T7NGJ8	C0Q70_18458	A0A2T7NGJ8	A0A2T7NGJ8	tr|A0A2T7NGJ8|A0A2T7NGJ8_POMCA phosphatidylinositol-4,5-bisphosphate 4-phosphatase OS=Pomacea canaliculata OX=400727 GN=C0Q70_18458 PE=4 SV=1	12	12	21.4	88.278	-2.19818	-2.40728	-1.66887	-1.69137	-1.4462	-1.22526	0.0687577	0.141568	-0.637168	0.642974
A0A2T7NGK1	C0Q70_18461	A0A2T7NGK1	A0A2T7NGK1	tr|A0A2T7NGK1|A0A2T7NGK1_POMCA GMP reductase OS=Pomacea canaliculata OX=400727 GN=C0Q70_18461 PE=3 SV=1	9	9	39.2	32.339	0.31535	0.201275	-0.242928	0.171435	0.536798	0.401425	0.237777	0.354087	-0.278654	0.82436
A0A2T7NGP1	C0Q70_18493	A0A2T7NGP1	A0A2T7NGP1	tr|A0A2T7NGP1|A0A2T7NGP1_POMCA Vacuolar protein sorting-associated protein 35 OS=Pomacea canaliculata OX=400727 GN=C0Q70_18493 PE=3 SV=1	11	11	15.8	91.245	-1.03748	-0.594091	-1.54514	-0.581616	-0.219758	-1.1831	0.369067	0.490636	-0.397412	0.759219
A0A2T7NGT0	C0Q70_18541	A0A2T7NGT0	A0A2T7NGT0	tr|A0A2T7NGT0|A0A2T7NGT0_POMCA Adenosylhomocysteinase OS=Pomacea canaliculata OX=400727 GN=C0Q70_18541 PE=3 SV=1	14	14	36.1	47.321	2.46066	2.20585	2.43996	3.29294	3.00458	3.11662	0.00278172	0.0133549	-0.769223	0.586733
A0A2T7NGT7	C0Q70_18543	A0A2T7NGT7	A0A2T7NGT7	tr|A0A2T7NGT7|A0A2T7NGT7_POMCA CYTOSOL_AP domain-containing protein OS=Pomacea canaliculata OX=400727 GN=C0Q70_18543 PE=3 SV=1	8	8	23.3	55.314	-0.658393	-0.955966	-0.766292	-2.49583	-1.28533	-1.20551	0.111297	0.202173	0.868675	1.82598
A0A2T7NGU2	C0Q70_18544	A0A2T7NGU2	A0A2T7NGU2	tr|A0A2T7NGU2|A0A2T7NGU2_POMCA BTB domain-containing protein OS=Pomacea canaliculata OX=400727 GN=C0Q70_18544 PE=4 SV=1	10	10	18.1	70.133	-2.8344	-3.0783	-1.97446	-1.50441	-1.80744	-1.94502	0.0711366	0.145873	-0.876764	0.544588
A0A2T7NGU8	C0Q70_18553	A0A2T7NGU8	A0A2T7NGU8	tr|A0A2T7NGU8|A0A2T7NGU8_POMCA Ras-related protein Rab-2A OS=Pomacea canaliculata OX=400727 GN=C0Q70_18553 PE=4 SV=1	7	7	38.2	26.471				-2.57846	-1.61469	-1.91344	0.000107469	0.000914845	0	0
A0A2T7NGX0	C0Q70_18536	A0A2T7NGX0	A0A2T7NGX0	tr|A0A2T7NGX0|A0A2T7NGX0_POMCA Lysine--tRNA ligase OS=Pomacea canaliculata OX=400727 GN=C0Q70_18536 PE=3 SV=1	7	7	8.8	109.99				-2.68539	-1.6151	-1.80503	0.000191025	0.00144409	0	0
A0A2T7NGZ1	C0Q70_18600	A0A2T7NGZ1	A0A2T7NGZ1	tr|A0A2T7NGZ1|A0A2T7NGZ1_POMCA CBM21 domain-containing protein OS=Pomacea canaliculata OX=400727 GN=C0Q70_18600 PE=4 SV=1	5	5	12	61.256				-1.2728	-0.738586	-2.8428	0.00165271	0.00862985	0	0
A0A2T7NGZ3	C0Q70_18581	A0A2T7NGZ3	A0A2T7NGZ3	tr|A0A2T7NGZ3|A0A2T7NGZ3_POMCA Peptidyl-prolyl cis-trans isomerase OS=Pomacea canaliculata OX=400727 GN=C0Q70_18581 PE=3 SV=1	6	2	46.6	19.551	0.258747	1.21705	0.389274				1.99586e-05	0.000315907	inf	inf
A0A2T7NH12	C0Q70_18617	A0A2T7NH12	A0A2T7NH12	tr|A0A2T7NH12|A0A2T7NH12_POMCA EF-hand domain-containing protein OS=Pomacea canaliculata OX=400727 GN=C0Q70_18617 PE=4 SV=1	6	6	15.9	67.534	-1.93002	-2.97439	-3.02467	-2.75869	-2.03194	-2.11771	0.467376	0.589603	-0.340244	0.789908
A0A2T7NH15	C0Q70_18604	A0A2T7NH15;A0A2T7NH03	A0A2T7NH15	tr|A0A2T7NH15|A0A2T7NH15_POMCA OAS1_C domain-containing protein OS=Pomacea canaliculata OX=400727 GN=C0Q70_18604 PE=3 SV=1	7	7	29.6	28.609	-1.63389	-0.597232	-2.12658	-2.47418	-1.16475	0.225016	0.74437	0.815186	-0.314596	0.804076
A0A2T7NH69	C0Q70_18638	A0A2T7NH69	A0A2T7NH69	tr|A0A2T7NH69|A0A2T7NH69_POMCA Proteasome subunit beta OS=Pomacea canaliculata OX=400727 GN=C0Q70_18638 PE=3 SV=1	4	4	17.9	29.86	-2.65212	-2.44733	-2.03563	-2.2977	-2.23059	-1.59605	0.306727	0.428925	-0.336914	0.791733
A0A2T7NH78	C0Q70_18664	A0A2T7NH78	A0A2T7NH78	tr|A0A2T7NH78|A0A2T7NH78_POMCA AA_TRNA_LIGASE_II_ALA domain-containing protein OS=Pomacea canaliculata OX=400727 GN=C0Q70_18664 PE=3 SV=1	22	22	42.2	76.057	0.877603	0.255328	0.843021	0.603728	0.848258	0.970637	0.550883	0.657297	-0.14889	0.901944
A0A2T7NHC9	C0Q70_18743	A0A2T7NHC9;A0A2T7NHF9	A0A2T7NHC9	tr|A0A2T7NHC9|A0A2T7NHC9_POMCA Carboxylic ester hydrolase OS=Pomacea canaliculata OX=400727 GN=C0Q70_18743 PE=3 SV=1	3	3	6.6	68.8	0.51135	-1.37957	-0.92409				0.000529698	0.00343964	inf	inf
A0A2T7NHF3	C0Q70_18728	A0A2T7NHF3	A0A2T7NHF3	tr|A0A2T7NHF3|A0A2T7NHF3_POMCA GH16 domain-containing protein OS=Pomacea canaliculata OX=400727 GN=C0Q70_18728 PE=4 SV=1	11	3	32.2	49.814				-0.000991981	-0.437085	-0.710146	8.35296e-06	0.000245502	0	0
A0A2T7NHJ6	C0Q70_18802	A0A2T7NHJ6	A0A2T7NHJ6	tr|A0A2T7NHJ6|A0A2T7NHJ6_POMCA GDP-mannose 4,6-dehydratase OS=Pomacea canaliculata OX=400727 GN=C0Q70_18802 PE=3 SV=1	13	13	43.2	41.751	1.166	0.918226	1.2633	1.69861	1.56081	1.80002	0.00999546	0.0342074	-0.570636	0.67332
A0A2T7NHK7	C0Q70_18812	A0A2T7NHK7	A0A2T7NHK7	tr|A0A2T7NHK7|A0A2T7NHK7_POMCA Methyltransf_11 domain-containing protein OS=Pomacea canaliculata OX=400727 GN=C0Q70_18812 PE=4 SV=1	6	6	42.8	25.298	-1.76416	-2.30075	-2.79439				0.000161164	0.00125952	inf	inf
A0A2T7NHM1	C0Q70_18829	A0A2T7NHM1	A0A2T7NHM1	tr|A0A2T7NHM1|A0A2T7NHM1_POMCA Proteasome subunit alpha type-7-like OS=Pomacea canaliculata OX=400727 GN=C0Q70_18829 PE=3 SV=1	7	7	26.6	36.791	-0.645225	-0.615781	-0.20205	-0.687395	-0.19908	-0.113098	0.536919	0.64827	-0.154494	0.898447
A0A2T7NHN8	C0Q70_18848	A0A2T7NHN8	A0A2T7NHN8	tr|A0A2T7NHN8|A0A2T7NHN8_POMCA cystathionine gamma-lyase OS=Pomacea canaliculata OX=400727 GN=C0Q70_18848 PE=3 SV=1	8	8	24.7	46.082	-0.971415	-0.278352	-0.822869	0.393342	0.792122	0.758	0.00556162	0.0220938	-1.3387	0.395377
A0A2T7NHP7	C0Q70_18858	A0A2T7NHP7	A0A2T7NHP7	tr|A0A2T7NHP7|A0A2T7NHP7_POMCA vesicle-fusing ATPase OS=Pomacea canaliculata OX=400727 GN=C0Q70_18858 PE=3 SV=1	10	9	30.6	49.357				0.131903	-1.00567	-0.825422	7.94384e-05	0.000726675	0	0
A0A2T7NHS3	C0Q70_18864	A0A2T7NHS3	A0A2T7NHS3	tr|A0A2T7NHS3|A0A2T7NHS3_POMCA Glucose-6-phosphate isomerase OS=Pomacea canaliculata OX=400727 GN=C0Q70_18864 PE=4 SV=1	5	5	29.9	19.812	1.0533	1.83061	1.24146	0.918404	1.00029	1.23488	0.268992	0.387609	0.323933	1.25174
A0A2T7NHT8	C0Q70_18867	A0A2T7NHT8	A0A2T7NHT8	tr|A0A2T7NHT8|A0A2T7NHT8_POMCA L-fucose kinase OS=Pomacea canaliculata OX=400727 GN=C0Q70_18867 PE=4 SV=1	4	4	5.9	111.22				1.58793	1.3011	2.09771	4.19358e-06	0.000164368	0	0
A0A2T7NI48	C0Q70_19011	A0A2T7NI48;A0A2T7PCB3;A0A2T7PCA3;A0A2T7PCB7	A0A2T7NI48	tr|A0A2T7NI48|A0A2T7NI48_POMCA Anaphase-promoting complex subunit 2 OS=Pomacea canaliculata OX=400727 GN=C0Q70_19011 PE=4 SV=1	12	12	16.1	125.5	1.2135	3.3969	4.28461	3.12279	2.36312	2.76634	0.830612	0.877383	0.214253	1.1601
A0A2T7NI49	C0Q70_18979	A0A2T7NI49	A0A2T7NI49	tr|A0A2T7NI49|A0A2T7NI49_POMCA Uncharacterized protein OS=Pomacea canaliculata OX=400727 GN=C0Q70_18979 PE=4 SV=1	11	4	41.1	42.958				0.860285	-2.89228	-0.513677	0.00723627	0.0269498	0	0
A0A2T7NI52	C0Q70_19012	A0A2T7NI52	A0A2T7NI52	tr|A0A2T7NI52|A0A2T7NI52_POMCA phosphoenolpyruvate carboxykinase (GTP) OS=Pomacea canaliculata OX=400727 GN=C0Q70_19012 PE=3 SV=1	41	39	57.4	67.222	5.17387	4.75677	4.84013	6.32	5.91003	5.90924	0.00386813	0.0167454	-1.12283	0.459192
A0A2T7NIB2	C0Q70_19058	A0A2T7NIB2	A0A2T7NIB2	tr|A0A2T7NIB2|A0A2T7NIB2_POMCA Tubulin beta chain OS=Pomacea canaliculata OX=400727 GN=C0Q70_19058 PE=3 SV=1	13	4	62.7	33.774	3.08182	3.43214	3.58895	4.98488	4.58854	3.97838	0.0249958	0.0632135	-1.14963	0.450741
A0A2T7NIH5	C0Q70_19141	A0A2T7NIH5	A0A2T7NIH5	tr|A0A2T7NIH5|A0A2T7NIH5_POMCA DUF725 domain-containing protein OS=Pomacea canaliculata OX=400727 GN=C0Q70_19141 PE=4 SV=1	3	1	16.9	26.463	0.859449	-0.360591	1.96433	1.3849	1.57955	1.77104	0.328131	0.45224	-0.757434	0.591548
A0A2T7NIH7	C0Q70_19147	A0A2T7NIH7	A0A2T7NIH7	tr|A0A2T7NIH7|A0A2T7NIH7_POMCA TGc domain-containing protein OS=Pomacea canaliculata OX=400727 GN=C0Q70_19147 PE=3 SV=1	18	16	32.9	82.66	0.0248777	-0.381761	0.312045	-1.00545	-0.131104	0.924871	0.929818	0.95046	0.0556151	1.0393
A0A2T7NII5	C0Q70_19151	A0A2T7NII5	A0A2T7NII5	tr|A0A2T7NII5|A0A2T7NII5_POMCA TGc domain-containing protein OS=Pomacea canaliculata OX=400727 GN=C0Q70_19151 PE=4 SV=1	8	8	24.2	45.76	1.16385	1.49679	1.21458	-0.349261	-0.0294791	0.795482	0.0318337	0.0762354	1.15283	2.22349
A0A2T7NIJ8	C0Q70_19165	A0A2T7NIJ8	A0A2T7NIJ8	tr|A0A2T7NIJ8|A0A2T7NIJ8_POMCA Programmed cell death protein 6 OS=Pomacea canaliculata OX=400727 GN=C0Q70_19165 PE=4 SV=1	3	3	22.8	19.922	-1.70583	-2.30158	-1.77435	-2.32938	-1.76894	-1.63236	0.955142	0.969498	-0.0170244	0.988269
A0A2T7NIK1	C0Q70_19163	A0A2T7NIK1	A0A2T7NIK1	tr|A0A2T7NIK1|A0A2T7NIK1_POMCA AMP_N domain-containing protein OS=Pomacea canaliculata OX=400727 GN=C0Q70_19163 PE=4 SV=1	12	12	28.7	52.286	2.0985	1.73637	2.50681	1.01234	2.24158	2.37025	0.648848	0.736039	0.23917	1.18031
A0A2T7NIL2	C0Q70_19150	A0A2T7NIL2;A0A2T7NIJ9	A0A2T7NIL2	tr|A0A2T7NIL2|A0A2T7NIL2_POMCA Transglut_N domain-containing protein OS=Pomacea canaliculata OX=400727 GN=C0Q70_19150 PE=3 SV=1	8	8	52.1	26.839	1.21388	1.53558	1.32899	-0.0832007	0.342656	1.24662	0.100593	0.188705	0.857456	1.81184
A0A2T7NIM5	C0Q70_19199	A0A2T7NIM5	A0A2T7NIM5	tr|A0A2T7NIM5|A0A2T7NIM5_POMCA HD domain-containing protein (Fragment) OS=Pomacea canaliculata OX=400727 GN=C0Q70_19199 PE=4 SV=1	9	9	6.8	151.79	-1.24132	-0.12754	-1.96003	-2.1698	-2.62402	-1.47378	0.194567	0.306526	0.979572	1.97188
A0A2T7NIR4	C0Q70_19220	A0A2T7NIR4	A0A2T7NIR4	tr|A0A2T7NIR4|A0A2T7NIR4_POMCA Protein kinase domain-containing protein OS=Pomacea canaliculata OX=400727 GN=C0Q70_19220 PE=3 SV=1	4	4	14.7	43.469				-1.74103	-2.3233	-2.5084	5.44054e-05	0.000562374	0	0
A0A2T7NIR6	C0Q70_19237	A0A2T7NIR6	A0A2T7NIR6	tr|A0A2T7NIR6|A0A2T7NIR6_POMCA MPN domain-containing protein OS=Pomacea canaliculata OX=400727 GN=C0Q70_19237 PE=3 SV=1	8	8	28.1	37.737	-1.65552	-1.29347	-1.21366	-0.0978013	-0.453901	-0.453612	0.00430612	0.0181585	-1.05244	0.482151
A0A2T7NIS9	C0Q70_19222	A0A2T7NIS9	A0A2T7NIS9	tr|A0A2T7NIS9|A0A2T7NIS9_POMCA Tubulin beta chain OS=Pomacea canaliculata OX=400727 GN=C0Q70_19222 PE=3 SV=1	7	2	37	33.87				-0.154729	0.313057	0.0530163	1.15656e-06	7.81063e-05	0	0
A0A2T7NIU7	C0Q70_19266	A0A2T7NIU7	A0A2T7NIU7	tr|A0A2T7NIU7|A0A2T7NIU7_POMCA Septin-7 (Fragment) OS=Pomacea canaliculata OX=400727 GN=C0Q70_19266 PE=3 SV=1	15	15	35.2	55.433	-1.11512	0.518285	-0.55732	1.19903	0.905586	-0.00870863	0.146155	0.250738	-1.08335	0.47193
A0A2T7NIX0	C0Q70_19286	A0A2T7NIX0	A0A2T7NIX0	tr|A0A2T7NIX0|A0A2T7NIX0_POMCA phosphoenolpyruvate carboxykinase (GTP) OS=Pomacea canaliculata OX=400727 GN=C0Q70_19286 PE=3 SV=1	14	12	27.7	65.168	-0.654159	-1.37135	-0.963513	0.619397	0.47948	0.483739	0.00200938	0.0101775	-1.52388	0.34775
A0A2T7NIZ5	C0Q70_19318	A0A2T7NIZ5	A0A2T7NIZ5	tr|A0A2T7NIZ5|A0A2T7NIZ5_POMCA Purine nucleoside phosphorylase OS=Pomacea canaliculata OX=400727 GN=C0Q70_19318 PE=3 SV=1	31	31	41.8	105.49	1.26326	0.219834	0.864416	0.900454	1.83137	1.52756	0.194453	0.306526	-0.637293	0.642918
A0A2T7NJ17	C0Q70_19319	A0A2T7NJ17;A0A2T7NJ00	A0A2T7NJ17;A0A2T7NJ00	tr|A0A2T7NJ17|A0A2T7NJ17_POMCA Tubulin beta chain OS=Pomacea canaliculata OX=400727 GN=C0Q70_19319 PE=3 SV=1;tr|A0A2T7NJ00|A0A2T7NJ00_POMCA Tubulin beta chain OS=Pomacea canaliculata OX=400727 GN=C0Q70_19320 PE=3 SV=1	24	1	77.8	42.014	1.61605	1.93941	2.08254	2.73093	2.45771	2.61934	0.0104568	0.0354276	-0.723329	0.605698
A0A2T7NJ21	C0Q70_19322	A0A2T7NJ21;A0A2T7NJ25	A0A2T7NJ21	tr|A0A2T7NJ21|A0A2T7NJ21_POMCA GH16 domain-containing protein OS=Pomacea canaliculata OX=400727 GN=C0Q70_19322 PE=4 SV=1	17	17	54.4	40.987	-0.365645	1.53719	0.251443	4.26331	3.68566	-0.222735	0.238119	0.354087	-2.10108	0.233083
A0A2T7NJ50	C0Q70_19343	A0A2T7NJ50	A0A2T7NJ50	tr|A0A2T7NJ50|A0A2T7NJ50_POMCA TGc domain-containing protein OS=Pomacea canaliculata OX=400727 GN=C0Q70_19343 PE=3 SV=1	16	16	30.1	85.2	-1.23027	-0.838691	-0.171658	0.369965	-0.00698095	-0.212576	0.0868744	0.172407	-0.797008	0.575542
A0A2T7NJ83	C0Q70_19398	A0A2T7NJ83	A0A2T7NJ83	tr|A0A2T7NJ83|A0A2T7NJ83_POMCA Enoyl reductase (ER) domain-containing protein OS=Pomacea canaliculata OX=400727 GN=C0Q70_19398 PE=4 SV=1	13	13	47.5	39.11	2.34623	1.21688	1.8925	1.46108	2.24272	1.96177	0.869567	0.906247	-0.0699875	0.952646
A0A2T7NJC4	C0Q70_19429	A0A2T7NJC4;A0A2T7NJA7	A0A2T7NJC4;A0A2T7NJA7	tr|A0A2T7NJC4|A0A2T7NJC4_POMCA 5-nucleotidase OS=Pomacea canaliculata OX=400727 GN=C0Q70_19429 PE=3 SV=1;tr|A0A2T7NJA7|A0A2T7NJA7_POMCA 5-nucleotidase OS=Pomacea canaliculata OX=400727 GN=C0Q70_19425 PE=3 SV=1	6	6	17.6	63.541				-2.10395	-1.79173	-2.45807	2.45562e-05	0.000347083	0	0
A0A2T7NJB1	C0Q70_19426	A0A2T7NJB1	A0A2T7NJB1	tr|A0A2T7NJB1|A0A2T7NJB1_POMCA 60S ribosomal protein L13 OS=Pomacea canaliculata OX=400727 GN=C0Q70_19426 PE=3 SV=1	6	6	28.3	21.852	-0.75812	-0.945881	-1.6069	0.297585	0.868336	0.522879	0.00553796	0.0220864	-1.66657	0.315002
A0A2T7NJF1	C0Q70_19472	A0A2T7NJF1	A0A2T7NJF1	tr|A0A2T7NJF1|A0A2T7NJF1_POMCA arginine--tRNA ligase OS=Pomacea canaliculata OX=400727 GN=C0Q70_19472 PE=3 SV=1	19	19	10	421.27	0.319685	0.565932	1.71702	-0.516679	0.193326	-0.13207	0.099438	0.187232	1.01935	2.02701
A0A2T7NJG9	C0Q70_19468	A0A2T7NJG9	A0A2T7NJG9	tr|A0A2T7NJG9|A0A2T7NJG9_POMCA Maestro heat-like repeat family member 1 OS=Pomacea canaliculata OX=400727 GN=C0Q70_19468 PE=4 SV=1	16	16	13.3	177.36				-3.63329	-3.70051	-3.1877	5.76026e-05	0.000589408	0	0
A0A2T7NJQ6	C0Q70_19561	A0A2T7NJQ6	A0A2T7NJQ6	tr|A0A2T7NJQ6|A0A2T7NJQ6_POMCA Calbindin-32 OS=Pomacea canaliculata OX=400727 GN=C0Q70_19561 PE=4 SV=1	7	7	32.2	29.619	-0.453814	-0.0419012	-0.162184	-2.35074	-1.74965	-1.58515	0.00310438	0.0143457	1.67588	3.19514
A0A2T7NJU7	C0Q70_19610	A0A2T7NJU7	A0A2T7NJU7	tr|A0A2T7NJU7|A0A2T7NJU7_POMCA Importin N-terminal domain-containing protein OS=Pomacea canaliculata OX=400727 GN=C0Q70_19610 PE=4 SV=1	16	16	18.4	120.96	-1.85595	-3.05832	-1.47645	0.0276411	0.294413	-0.299954	0.0135035	0.0414517	-2.13761	0.227256
A0A2T7NJV6	C0Q70_19609	A0A2T7NJV6	A0A2T7NJV6	tr|A0A2T7NJV6|A0A2T7NJV6_POMCA Glutathione synthetase OS=Pomacea canaliculata OX=400727 GN=C0Q70_19609 PE=3 SV=1	10	10	29.8	51.316	-0.822666	-0.822094	-0.430069	-0.497113	-1.06007	-0.680998	0.809191	0.858336	0.054452	1.03846
A0A2T7NJV7	C0Q70_19633	A0A2T7NJV7	A0A2T7NJV7	tr|A0A2T7NJV7|A0A2T7NJV7_POMCA TGc domain-containing protein OS=Pomacea canaliculata OX=400727 GN=C0Q70_19633 PE=3 SV=1	18	18	35.1	77.503	-0.151165	-0.611169	0.0236093	0.559908	-0.197044	0.413788	0.166753	0.274699	-0.505126	0.704599
A0A2T7NK17	C0Q70_17318	A0A2T7NK17	A0A2T7NK17	tr|A0A2T7NK17|A0A2T7NK17_POMCA Protein SET OS=Pomacea canaliculata OX=400727 GN=C0Q70_17318 PE=3 SV=1	3	3	14.2	30.563	1.52059	1.47259	2.19634	1.99005	1.85185	2.40886	0.285911	0.404508	-0.353746	0.78255
A0A2T7NK18	C0Q70_17313	A0A2T7NK18	A0A2T7NK18	tr|A0A2T7NK18|A0A2T7NK18_POMCA Protein transport protein sec16 OS=Pomacea canaliculata OX=400727 GN=C0Q70_17313 PE=3 SV=1	19	19	6.6	346.93	0.723771	-0.46277	-0.772776	0.754762	0.871134	0.988899	0.0866257	0.1724	-1.04219	0.48559
A0A2T7NK23	C0Q70_17311	A0A2T7NK23	A0A2T7NK23	tr|A0A2T7NK23|A0A2T7NK23_POMCA SHSP domain-containing protein OS=Pomacea canaliculata OX=400727 GN=C0Q70_17311 PE=3 SV=1	7	7	57	16.851	-2.20652	0.311598	1.68682	-2.18647	-0.17786	1.30138	0.860732	0.901677	0.284954	1.21837
A0A2T7NK28	C0Q70_17323	A0A2T7NK28	A0A2T7NK28	tr|A0A2T7NK28|A0A2T7NK28_POMCA Hemicentin-1 OS=Pomacea canaliculata OX=400727 GN=C0Q70_17323 PE=4 SV=1	48	48	16.5	433.36	0.821862	0.820588	0.273388	1.57225	2.44479	1.95451	0.0122708	0.0389667	-1.3519	0.391774
A0A2T7NK44	C0Q70_17327	A0A2T7NK44	A0A2T7NK44	tr|A0A2T7NK44|A0A2T7NK44_POMCA Aminotran_1_2 domain-containing protein OS=Pomacea canaliculata OX=400727 GN=C0Q70_17327 PE=4 SV=1	8	8	23.9	49.332	-1.5757	-2.42471	-2.17251	-0.570066	-1.79606	-1.65487	0.195396	0.307355	-0.717309	0.608231
A0A2T7NK56	C0Q70_17350	A0A2T7NK56	A0A2T7NK56	tr|A0A2T7NK56|A0A2T7NK56_POMCA Tubulin beta chain OS=Pomacea canaliculata OX=400727 GN=C0Q70_17350 PE=3 SV=1	26	2	71.8	46.651	3.54684	3.46617	3.36608	4.4904	4.22575	3.66196	0.055968	0.120641	-0.666337	0.630104
A0A2T7NK64	C0Q70_17349	A0A2T7NK64;A0A2T7PL84	A0A2T7NK64	tr|A0A2T7NK64|A0A2T7NK64_POMCA Tubulin beta chain OS=Pomacea canaliculata OX=400727 GN=C0Q70_17349 PE=3 SV=1	28	3	73.3	49.894	5.06428	4.88684	4.84435	5.79811	5.71608	5.64913	0.000590806	0.0037173	-0.789284	0.578631
A0A2T7NKA5	C0Q70_17396	A0A2T7NKA5	A0A2T7NKA5	tr|A0A2T7NKA5|A0A2T7NKA5_POMCA A2M domain-containing protein OS=Pomacea canaliculata OX=400727 GN=C0Q70_17396 PE=4 SV=1	25	25	19.3	177.8	2.15313	2.41309	-0.445645	2.08766	1.18369	1.27115	0.890271	0.92165	-0.140643	0.907115
A0A2T7NKB5	C0Q70_17407	A0A2T7NKB5;A0A2T7NKA0	A0A2T7NKB5	tr|A0A2T7NKB5|A0A2T7NKB5_POMCA Glutathione transferase OS=Pomacea canaliculata OX=400727 GN=C0Q70_17407 PE=4 SV=1	10	7	62	22.589	2.59099	2.23544	1.89701	0.329276	1.92322	1.36595	0.111365	0.202173	1.035	2.04911
A0A2T7NKB9	C0Q70_17413	A0A2T7NKB9	A0A2T7NKB9	tr|A0A2T7NKB9|A0A2T7NKB9_POMCA Histone H1 OS=Pomacea canaliculata OX=400727 GN=C0Q70_17413 PE=4 SV=1	3	3	42	6.7848				-0.60268	0.107137	0.0563955	1.07384e-05	0.000252977	0	0
A0A2T7NKF8	C0Q70_17456	A0A2T7NKF8	A0A2T7NKF8	tr|A0A2T7NKF8|A0A2T7NKF8_POMCA C2 domain-containing protein OS=Pomacea canaliculata OX=400727 GN=C0Q70_17456 PE=4 SV=1	6	6	46.8	17.58	5.31774	5.51814	4.07058	2.81468	3.68109	3.75128	0.0461222	0.103826	1.55313	2.93454
A0A2T7NKG0	C0Q70_17453	A0A2T7NKG0	A0A2T7NKG0	tr|A0A2T7NKG0|A0A2T7NKG0_POMCA PITH domain-containing protein OS=Pomacea canaliculata OX=400727 GN=C0Q70_17453 PE=4 SV=1	4	4	27.1	18.872	3.34781	4.56172	3.37327	2.7613	3.03324	4.27375	0.545729	0.655023	0.404839	1.32394
A0A2T7NKG1	C0Q70_17452	A0A2T7NKG1	A0A2T7NKG1	tr|A0A2T7NKG1|A0A2T7NKG1_POMCA Apolipoprotein M OS=Pomacea canaliculata OX=400727 GN=C0Q70_17452 PE=4 SV=1	8	4	39	29.149				1.59594	-0.241678	3.16182	0.00131125	0.00725843	0	0
A0A2T7NKG3	C0Q70_17457	A0A2T7NKG3	A0A2T7NKG3	tr|A0A2T7NKG3|A0A2T7NKG3_POMCA Ig-like domain-containing protein OS=Pomacea canaliculata OX=400727 GN=C0Q70_17457 PE=4 SV=1	23	20	31.2	99.624	5.35168	5.62535	3.92628	2.66422	3.51828	3.44071	0.0412461	0.0947445	1.76003	3.38705
A0A2T7NKG8	C0Q70_17454	A0A2T7NKG8	A0A2T7NKG8	tr|A0A2T7NKG8|A0A2T7NKG8_POMCA Receptor protein-tyrosine kinase OS=Pomacea canaliculata OX=400727 GN=C0Q70_17454 PE=4 SV=1	39	36	54.8	108.19	6.2765	7.39825	5.76743	5.62739	5.57248	7.16897	0.641372	0.730863	0.35778	1.28145
A0A2T7NKH2	C0Q70_17455	A0A2T7NKH2	A0A2T7NKH2	tr|A0A2T7NKH2|A0A2T7NKH2_POMCA Lipocln_cytosolic_FA-bd_dom domain-containing protein OS=Pomacea canaliculata OX=400727 GN=C0Q70_17455 PE=4 SV=1	21	17	46.3	47.733	6.12694	6.44022	5.09312	5.01783	5.12051	5.8745	0.323805	0.44872	0.549149	1.46322
A0A2T7NKH4	C0Q70_17458	A0A2T7NKH4	A0A2T7NKH4	tr|A0A2T7NKH4|A0A2T7NKH4_POMCA Ig-like domain-containing protein OS=Pomacea canaliculata OX=400727 GN=C0Q70_17458 PE=4 SV=1	7	7	25.5	30.651	5.01089	5.18956	3.90534	3.28774	3.86276	3.98313	0.0951964	0.182987	0.990716	1.98717
A0A2T7NKN6	C0Q70_17533	A0A2T7NKN6	A0A2T7NKN6	tr|A0A2T7NKN6|A0A2T7NKN6_POMCA 40S ribosomal protein S18 OS=Pomacea canaliculata OX=400727 GN=C0Q70_17533 PE=3 SV=1	4	4	33.6	13.899	0.360405	0.280254	0.582483	0.965811	1.55815	1.05021	0.0190028	0.0524519	-0.783676	0.580885
A0A2T7NKP5	C0Q70_17543	A0A2T7NKP5;A0A2T7P8Q9;A0A2T7PNH3;A0A2T7PAQ6	A0A2T7NKP5;A0A2T7P8Q9	tr|A0A2T7NKP5|A0A2T7NKP5_POMCA Tubulin alpha chain OS=Pomacea canaliculata OX=400727 GN=C0Q70_17543 PE=3 SV=1;tr|A0A2T7P8Q9|A0A2T7P8Q9_POMCA Tubulin alpha chain OS=Pomacea canaliculata OX=400727 GN=C0Q70_09056 PE=3 SV=1	9	2	22.7	226.67	3.96721	3.72989	4.14209	4.79203	4.45686	4.65437	0.0111042	0.0370018	-0.688025	0.620703
A0A2T7NKR3	C0Q70_17561	A0A2T7NKR3	A0A2T7NKR3	tr|A0A2T7NKR3|A0A2T7NKR3_POMCA ADF-H domain-containing protein OS=Pomacea canaliculata OX=400727 GN=C0Q70_17561 PE=4 SV=1	3	3	13.6	35.33	0.889869	1.69305	2.31286	-2.18899	-0.523198	-0.415091	0.0193563	0.0532824	2.67435	6.38352
A0A2T7NL00	C0Q70_17638	A0A2T7NL00	A0A2T7NL00	tr|A0A2T7NL00|A0A2T7NL00_POMCA Ribosomal_L18_c domain-containing protein OS=Pomacea canaliculata OX=400727 GN=C0Q70_17638 PE=3 SV=1	6	6	24	39.053	-0.0734692	-0.230341	0.277134	-0.0818356	0.758197	0.52714	0.232936	0.350615	-0.410059	0.752592
A0A2T7NL57	C0Q70_17702	A0A2T7NL57;A0A2T7PW52	A0A2T7NL57	tr|A0A2T7NL57|A0A2T7NL57_POMCA Actin OS=Pomacea canaliculata OX=400727 GN=C0Q70_17702 PE=3 SV=1	31	8	75.5	41.791	8.10804	8.07498	8.26943	8.4559	8.45187	8.69636	0.018908	0.0523745	-0.383895	0.766366
A0A2T7NL61	C0Q70_17694	A0A2T7NL61;A0A2T7NL44	A0A2T7NL61	tr|A0A2T7NL61|A0A2T7NL61_POMCA IF rod domain-containing protein OS=Pomacea canaliculata OX=400727 GN=C0Q70_17694 PE=4 SV=1	7	7	13.2	51.202				-2.19283	-1.34637	-1.69356	4.63303e-05	0.000499283	0	0
A0A2T7NL75	C0Q70_17723	A0A2T7NL75	A0A2T7NL75	tr|A0A2T7NL75|A0A2T7NL75_POMCA Far upstream element-binding protein 1 OS=Pomacea canaliculata OX=400727 GN=C0Q70_17723 PE=4 SV=1	7	7	13.6	74.432	-1.86848	-1.671	-1.38889	-0.384518	-1.2165	-0.855694	0.041488	0.0950844	-0.823882	0.56492
A0A2T7NL78	C0Q70_17714	A0A2T7NL78	A0A2T7NL78	tr|A0A2T7NL78|A0A2T7NL78_POMCA Peptidyl-prolyl cis-trans isomerase OS=Pomacea canaliculata OX=400727 GN=C0Q70_17714 PE=4 SV=1	7	7	57.7	17.622	-1.53603	-1.56643	-1.66691	-0.760603	-1.16211	-1.1465	0.0144642	0.0436959	-0.566718	0.675151
A0A2T7NL95	C0Q70_17750	A0A2T7NL95	A0A2T7NL95	tr|A0A2T7NL95|A0A2T7NL95_POMCA Glutamine synthetase OS=Pomacea canaliculata OX=400727 GN=C0Q70_17750 PE=3 SV=1	7	6	13.5	60.323	1.78017	0.607003	1.11616	3.14043	2.5919	2.24313	0.0253667	0.0639216	-1.49071	0.355838
A0A2T7NL99	C0Q70_17739	A0A2T7NL99	A0A2T7NL99	tr|A0A2T7NL99|A0A2T7NL99_POMCA Proteasome subunit beta OS=Pomacea canaliculata OX=400727 GN=C0Q70_17739 PE=3 SV=1	6	6	15.9	30.077	0.297758	-0.802946	-0.452023	-0.797118	-0.124366	-0.0999309	0.959588	0.971832	0.0214014	1.01494
A0A2T7NLG3	C0Q70_17804	A0A2T7NLG3	A0A2T7NLG3	tr|A0A2T7NLG3|A0A2T7NLG3_POMCA 60S ribosomal protein L35 OS=Pomacea canaliculata OX=400727 GN=C0Q70_17804 PE=3 SV=1	4	4	22.1	17.308	-1.09265	-1.55228	-0.912103	-0.415963	0.478616	0.266762	0.0172339	0.0489018	-1.29548	0.4074
A0A2T7NLP8	C0Q70_17896	A0A2T7NLP8	A0A2T7NLP8	tr|A0A2T7NLP8|A0A2T7NLP8_POMCA Heat shock protein 70 family protein 5 OS=Pomacea canaliculata OX=400727 GN=C0Q70_17896 PE=3 SV=1	14	14	26.2	73.987	2.51557	2.33246	2.82678	2.44152	3.32172	3.07592	0.264453	0.383146	-0.388115	0.764127
A0A2T7NLR4	C0Q70_17913	A0A2T7NLR4	A0A2T7NLR4	tr|A0A2T7NLR4|A0A2T7NLR4_POMCA Spectrin alpha chain OS=Pomacea canaliculata OX=400727 GN=C0Q70_17913 PE=4 SV=1	120	120	64.2	253.02	0.81963	0.231489	0.0635662	0.431448	0.973036	0.995372	0.219024	0.336169	-0.42839	0.74309
A0A2T7NLS5	C0Q70_17922	A0A2T7NLS5	A0A2T7NLS5	tr|A0A2T7NLS5|A0A2T7NLS5_POMCA Intermediate filament tail domain protein OS=Pomacea canaliculata OX=400727 GN=C0Q70_17922 PE=3 SV=1	13	13	47	31.549	3.31642	2.15717	2.89667	2.63695	2.41647	3.85935	0.76387	0.830257	-0.180834	0.882193
A0A2T7NLS9	C0Q70_17923	A0A2T7NLS9	A0A2T7NLS9	tr|A0A2T7NLS9|A0A2T7NLS9_POMCA IF rod domain-containing protein OS=Pomacea canaliculata OX=400727 GN=C0Q70_17923 PE=4 SV=1	6	6	47.8	15.997	1.36336	1.26097	1.26864	1.67356	1.42333	2.95894	0.205071	0.319596	-0.720952	0.606697
A0A2T7NLT0	C0Q70_17924	A0A2T7NLT0	A0A2T7NLT0	tr|A0A2T7NLT0|A0A2T7NLT0_POMCA IF rod domain-containing protein OS=Pomacea canaliculata OX=400727 GN=C0Q70_17924 PE=4 SV=1	11	11	57.7	18.08	1.6037	1.09592	1.42742	2.34715	2.02252	3.30408	0.0456402	0.10297	-1.18223	0.440669
A0A2T7NLT6	C0Q70_17929	A0A2T7NLT6	A0A2T7NLT6	tr|A0A2T7NLT6|A0A2T7NLT6_POMCA Protein kinase domain-containing protein OS=Pomacea canaliculata OX=400727 GN=C0Q70_17929 PE=4 SV=1	3	3	5.9	78.911	3.29267	2.44497	2.16282	0.797771	-0.280814	-0.654219	0.00832018	0.0294697	2.67924	6.40519
A0A2T7NLT9	C0Q70_17942	A0A2T7NLT9	A0A2T7NLT9	tr|A0A2T7NLT9|A0A2T7NLT9_POMCA Sulfatase domain-containing protein OS=Pomacea canaliculata OX=400727 GN=C0Q70_17942 PE=3 SV=1	2	2	4.4	53.745				-3.76367	-3.37663	-2.82771	0.000353156	0.00248435	0	0
A0A2T7NLU2	C0Q70_17930	A0A2T7NLU2	A0A2T7NLU2	tr|A0A2T7NLU2|A0A2T7NLU2_POMCA DOMON domain-containing protein OS=Pomacea canaliculata OX=400727 GN=C0Q70_17930 PE=3 SV=1	9	8	10.1	105.31	2.43896	1.94797	0.176752	1.90916	-1.29804	1.82757	0.603898	0.69868	0.708327	1.63391
A0A2T7NLZ0	C0Q70_17981	A0A2T7NLZ0	A0A2T7NLZ0	tr|A0A2T7NLZ0|A0A2T7NLZ0_POMCA Ribosomal_S7 domain-containing protein OS=Pomacea canaliculata OX=400727 GN=C0Q70_17981 PE=3 SV=1	6	6	43.2	18.723	-0.908675	-1.61777	-0.871743	-0.433955	0.367469	-0.103928	0.0328829	0.0781934	-1.07592	0.474367
A0A2T7NLZ4	C0Q70_17990	A0A2T7NLZ4	A0A2T7NLZ4	tr|A0A2T7NLZ4|A0A2T7NLZ4_POMCA SRCR domain-containing protein OS=Pomacea canaliculata OX=400727 GN=C0Q70_17990 PE=4 SV=1	29	29	40.5	85.361	-3.16454	-3.08307	-3.87722	3.78414	0.252098	2.42566	0.00642572	0.0246563	-5.52891	0.0216587
A0A2T7NM24	C0Q70_18033	A0A2T7NM24	A0A2T7NM24	tr|A0A2T7NM24|A0A2T7NM24_POMCA Endophilin-B1 OS=Pomacea canaliculata OX=400727 GN=C0Q70_18033 PE=4 SV=1	6	6	22.9	38.769				-3.90282	-2.81986	-3.78227	0.001095	0.00619684	0	0
A0A2T7NM32	C0Q70_18022	A0A2T7NM32	A0A2T7NM32	tr|A0A2T7NM32|A0A2T7NM32_POMCA Tudor domain-containing protein OS=Pomacea canaliculata OX=400727 GN=C0Q70_18022 PE=4 SV=1	3	3	16.6	24.854				-1.06998	-2.66904	-2.15084	0.000718847	0.00436616	0	0
A0A2T7NM46	C0Q70_18048	A0A2T7NM46	A0A2T7NM46	tr|A0A2T7NM46|A0A2T7NM46_POMCA Delta-aminolevulinic acid dehydratase OS=Pomacea canaliculata OX=400727 GN=C0Q70_18048 PE=3 SV=1	4	4	16.6	30.712	-1.7153	-1.53059	-1.33534				1.55744e-06	8.30361e-05	inf	inf
A0A2T7NM55	C0Q70_18058	A0A2T7NM55	A0A2T7NM55	tr|A0A2T7NM55|A0A2T7NM55_POMCA CUB domain-containing protein OS=Pomacea canaliculata OX=400727 GN=C0Q70_18058 PE=4 SV=1	9	9	8.4	129.15	3.5257	3.2433	-1.1782	3.81848	3.4883	3.42924	0.324467	0.449023	-1.71507	0.304587
A0A2T7NM56	C0Q70_18057	A0A2T7NM56	A0A2T7NM56	tr|A0A2T7NM56|A0A2T7NM56_POMCA Mucin-5AC-like OS=Pomacea canaliculata OX=400727 GN=C0Q70_18057 PE=4 SV=1	2	2	3.4	54.679				-2.84458	-2.68762	-1.62653	0.000474277	0.00314015	0	0
A0A2T7NM64	C0Q70_18068	A0A2T7NM64	A0A2T7NM64	tr|A0A2T7NM64|A0A2T7NM64_POMCA Laminin subunit gamma-1 OS=Pomacea canaliculata OX=400727 GN=C0Q70_18068 PE=4 SV=1	30	30	22	174.69	1.67449	1.04793	0.476222	1.08586	1.3001	1.47108	0.578596	0.681532	-0.21947	0.858881
A0A2T7NM71	C0Q70_18064	A0A2T7NM71	A0A2T7NM71	tr|A0A2T7NM71|A0A2T7NM71_POMCA dimethylargininase OS=Pomacea canaliculata OX=400727 GN=C0Q70_18064 PE=3 SV=1	14	14	21.7	84.824	0.90998	0.90012	0.977022	0.779896	0.460585	1.04828	0.387768	0.51147	0.16612	1.12204
A0A2T7NM74	C0Q70_18060	A0A2T7NM74	A0A2T7NM74	tr|A0A2T7NM74|A0A2T7NM74_POMCA Enoyl reductase (ER) domain-containing protein OS=Pomacea canaliculata OX=400727 GN=C0Q70_18060 PE=4 SV=1	6	6	26.2	34.573	-1.70312	-1.17206	-1.24043				7.31142e-06	0.000231452	inf	inf
A0A2T7NM76	C0Q70_18077	A0A2T7NM76	A0A2T7NM76	tr|A0A2T7NM76|A0A2T7NM76_POMCA Thioredoxin domain-containing protein OS=Pomacea canaliculata OX=400727 GN=C0Q70_18077 PE=4 SV=1	7	7	49.7	17.05	2.09378	1.50927	2.29205	2.17049	2.31659	2.51496	0.221873	0.339	-0.368982	0.774329
A0A2T7NMB4	C0Q70_18110	A0A2T7NMB4;A0A2T7NMC7	A0A2T7NMB4;A0A2T7NMC7	tr|A0A2T7NMB4|A0A2T7NMB4_POMCA Argininosuccinate synthase OS=Pomacea canaliculata OX=400727 GN=C0Q70_18110 PE=3 SV=1;tr|A0A2T7NMC7|A0A2T7NMC7_POMCA argininosuccinate synthase OS=Pomacea canaliculata OX=400727 GN=C0Q70_18115 PE=4 SV=1	6	6	17.6	46.849	-0.335318	-0.859621	-0.875112	-1.16332	-0.161181	-0.687326	0.957148	0.970561	-0.0194087	0.986637
A0A2T7NMC6	C0Q70_18128	A0A2T7NMC6	A0A2T7NMC6	tr|A0A2T7NMC6|A0A2T7NMC6_POMCA Proteasome subunit beta OS=Pomacea canaliculata OX=400727 GN=C0Q70_18128 PE=3 SV=1	7	7	46.1	25.4	-0.0260277	-0.495661	0.293463	-0.34005	0.310512	0.350525	0.598243	0.696575	-0.183071	0.880826
A0A2T7NME6	C0Q70_18148	A0A2T7NME6	A0A2T7NME6	tr|A0A2T7NME6|A0A2T7NME6_POMCA 60S ribosomal protein L7a OS=Pomacea canaliculata OX=400727 GN=C0Q70_18148 PE=3 SV=1	6	6	22.6	30.136	0.269932	-0.0551416	0.462303	1.13352	1.38859	1.21284	0.00378987	0.016548	-1.01928	0.493361
A0A2T7NMQ0	C0Q70_18246	A0A2T7NMQ0	A0A2T7NMQ0	tr|A0A2T7NMQ0|A0A2T7NMQ0_POMCA Protein quiver OS=Pomacea canaliculata OX=400727 GN=C0Q70_18246 PE=4 SV=1	4	4	16.3	31.365				-0.784562	-0.710616	0.310179	7.10055e-05	0.000678571	0	0
A0A2T7NMR2	C0Q70_18269	A0A2T7NMR2	A0A2T7NMR2	tr|A0A2T7NMR2|A0A2T7NMR2_POMCA Leuk-A4-hydro_C domain-containing protein OS=Pomacea canaliculata OX=400727 GN=C0Q70_18269 PE=3 SV=1	11	11	23.8	70.438	-0.605559	-0.202512	0.280767	-0.569835	-0.63083	0.549093	0.932759	0.951546	0.0414227	1.02913
A0A2T7NMR3	C0Q70_18281	A0A2T7NMR3	A0A2T7NMR3	tr|A0A2T7NMR3|A0A2T7NMR3_POMCA TROVE domain-containing protein OS=Pomacea canaliculata OX=400727 GN=C0Q70_18281 PE=3 SV=1	15	15	31.1	59.152	0.624879	0.0607867	-0.447671	0.569008	0.783409	0.786269	0.11714	0.209652	-0.633564	0.644582
A0A2T7NMS4	C0Q70_18282	A0A2T7NMS4	A0A2T7NMS4	tr|A0A2T7NMS4|A0A2T7NMS4_POMCA AB hydrolase-1 domain-containing protein OS=Pomacea canaliculata OX=400727 GN=C0Q70_18282 PE=4 SV=1	5	5	32.5	25.535	0.26969	-0.140172	0.536769	-1.68539	0.252982	1.4131	0.817023	0.86393	0.228532	1.17164
A0A2T7NMT4	C0Q70_18280	A0A2T7NMT4	A0A2T7NMT4	tr|A0A2T7NMT4|A0A2T7NMT4_POMCA V-type proton ATPase subunit G OS=Pomacea canaliculata OX=400727 GN=C0Q70_18280 PE=3 SV=1	7	7	39.7	13.366	-0.457899	-0.164755	0.107482	0.187198	-0.011204	0.000727819	0.258939	0.377961	-0.230631	0.852262
A0A2T7NMV7	C0Q70_18323	A0A2T7NMV7;A0A2T7NI69	A0A2T7NMV7	tr|A0A2T7NMV7|A0A2T7NMV7_POMCA Valine--tRNA ligase OS=Pomacea canaliculata OX=400727 GN=C0Q70_18323 PE=3 SV=1	15	15	17.2	110.94	-2.48315	-2.33257	-1.83053	-0.799451	-0.762525	-1.12194	0.00440975	0.0183077	-1.32078	0.40032
A0A2T7NMW6	C0Q70_18333	A0A2T7NMW6	A0A2T7NMW6	tr|A0A2T7NMW6|A0A2T7NMW6_POMCA Phytanoyl-CoA dioxygenase family protein OS=Pomacea canaliculata OX=400727 GN=C0Q70_18333 PE=4 SV=1	14	14	46.2	33.175	1.47226	0.363503	0.414817	1.86134	2.22353	1.39369	0.0682193	0.140746	-1.07599	0.474345
A0A2T7NMX4	C0Q70_18320	A0A2T7NMX4	A0A2T7NMX4	tr|A0A2T7NMX4|A0A2T7NMX4_POMCA Presequence protease, mitochondrial OS=Pomacea canaliculata OX=400727 GN=C0Q70_18320 PE=4 SV=1	14	14	16.5	110.39	-1.51326	-1.31198	-0.912103	-2.54757	-1.06359	-0.326172	0.926264	0.948742	0.0666629	1.04729
A0A2T7NN41	C0Q70_18415	A0A2T7NN41	A0A2T7NN41	tr|A0A2T7NN41|A0A2T7NN41_POMCA Glutamine synthetase OS=Pomacea canaliculata OX=400727 GN=C0Q70_18415 PE=3 SV=1	15	15	46.4	40.959	-0.0769767	0.314863	1.01185	1.53221	0.781048	1.93609	0.0977809	0.185491	-0.999869	0.500046
A0A2T7NND3	C0Q70_15933	A0A2T7NND3	A0A2T7NND3	tr|A0A2T7NND3|A0A2T7NND3_POMCA cystathionine gamma-lyase OS=Pomacea canaliculata OX=400727 GN=C0Q70_15933 PE=3 SV=1	8	8	10.4	123.44	-0.717792	-0.90677	-0.573816	-1.62376	-0.201223	-0.356403	0.990779	0.991758	-0.00566503	0.996081
A0A2T7NNE1	C0Q70_15951	A0A2T7NNE1	A0A2T7NNE1	tr|A0A2T7NNE1|A0A2T7NNE1_POMCA Bulb-type lectin domain-containing protein OS=Pomacea canaliculata OX=400727 GN=C0Q70_15951 PE=4 SV=1	8	5	47	27.864	3.51143	3.13871	2.84279	2.98046	1.53249	3.57023	0.500707	0.617051	0.469917	1.38503
A0A2T7NNG1	C0Q70_15971	A0A2T7NNG1	A0A2T7NNG1	tr|A0A2T7NNG1|A0A2T7NNG1_POMCA peptidylprolyl isomerase OS=Pomacea canaliculata OX=400727 GN=C0Q70_15971 PE=4 SV=1	3	3	28.6	10.923	1.47646	1.9379	1.56023	0.765968	0.530355	1.19668	0.0265634	0.0662777	0.827199	1.77424
A0A2T7NNG5	C0Q70_15941	A0A2T7NNG5	A0A2T7NNG5	tr|A0A2T7NNG5|A0A2T7NNG5_POMCA KH domain-containing protein OS=Pomacea canaliculata OX=400727 GN=C0Q70_15941 PE=4 SV=1	9	9	55.7	19.158	1.44934	1.50874	1.56722	2.26253	2.03564	1.90114	0.00730357	0.0270019	-0.558004	0.679241
A0A2T7NNH3	C0Q70_15947	A0A2T7NNH3	A0A2T7NNH3	tr|A0A2T7NNH3|A0A2T7NNH3_POMCA vesicle-fusing ATPase OS=Pomacea canaliculata OX=400727 GN=C0Q70_15947 PE=4 SV=1	32	31	48	89.643	1.2538	1.42329	1.89991	1.83541	2.26536	2.55265	0.0716485	0.146626	-0.692142	0.618934
A0A2T7NNM2	C0Q70_16020	A0A2T7NNM2	A0A2T7NNM2	tr|A0A2T7NNM2|A0A2T7NNM2_POMCA HABP4_PAI-RBP1 domain-containing protein OS=Pomacea canaliculata OX=400727 GN=C0Q70_16020 PE=4 SV=1	7	7	15.5	46.069	-2.01104	-2.14237	-2.83234	-0.548088	-0.808122	-0.866272	0.00434229	0.0181612	-1.58776	0.332688
A0A2T7NNX7	C0Q70_16110	A0A2T7NNX7	A0A2T7NNX7	tr|A0A2T7NNX7|A0A2T7NNX7_POMCA PPM-type phosphatase domain-containing protein OS=Pomacea canaliculata OX=400727 GN=C0Q70_16110 PE=3 SV=1	3	3	5.4	72.204				-1.85607	-2.59314	-2.26707	4.13309e-05	0.000460091	0	0
A0A2T7NNY6	C0Q70_16148	A0A2T7NNY6	A0A2T7NNY6	tr|A0A2T7NNY6|A0A2T7NNY6_POMCA Apolipoprotein B-100 OS=Pomacea canaliculata OX=400727 GN=C0Q70_16148 PE=4 SV=1	23	23	38.3	81.002	0.0321789	0.23979	-0.94822	1.22253	1.01673	1.21045	0.020953	0.0554187	-1.37532	0.385466
A0A2T7NNY7	C0Q70_16149	A0A2T7NNY7	A0A2T7NNY7	tr|A0A2T7NNY7|A0A2T7NNY7_POMCA Vitellogenin domain-containing protein OS=Pomacea canaliculata OX=400727 GN=C0Q70_16149 PE=4 SV=1	37	37	33.9	156.24	0.977833	1.18913	-0.0633348	1.51932	1.6081	1.7038	0.0805373	0.161553	-0.909195	0.532482
A0A2T7NNZ5	C0Q70_16147	A0A2T7NNZ5	A0A2T7NNZ5	tr|A0A2T7NNZ5|A0A2T7NNZ5_POMCA Vitellogenin domain-containing protein OS=Pomacea canaliculata OX=400727 GN=C0Q70_16147 PE=4 SV=1	27	27	34.4	108.62	1.1315	1.22137	0.0424426	1.48703	1.55155	1.67807	0.113469	0.204891	-0.773781	0.584883
A0A2T7NNZ6	C0Q70_16159	A0A2T7NNZ6	A0A2T7NNZ6	tr|A0A2T7NNZ6|A0A2T7NNZ6_POMCA Palmitoyl-protein thioesterase 1 OS=Pomacea canaliculata OX=400727 GN=C0Q70_16159 PE=3 SV=1	9	9	23.3	60.206	-0.179824	0.0895344	0.301456	-0.0739111	-0.244313	0.06291	0.399873	0.52461	0.155493	1.1138
A0A2T7NNZ9	C0Q70_16160	A0A2T7NNZ9	A0A2T7NNZ9	tr|A0A2T7NNZ9|A0A2T7NNZ9_POMCA 40S ribosomal protein S7 OS=Pomacea canaliculata OX=400727 GN=C0Q70_16160 PE=3 SV=1	3	3	16.5	22.359	-0.60736	-0.976541	-0.0381576	0.745412	1.20257	0.956648	0.00761746	0.0277571	-1.5089	0.35138
A0A2T7NP26	C0Q70_16181	A0A2T7NP26	A0A2T7NP26	tr|A0A2T7NP26|A0A2T7NP26_POMCA Sushi, von Willebrand factor type A, EGF and pentraxin domain containing 1 OS=Pomacea canaliculata OX=400727 GN=C0Q70_16181 PE=4 SV=1	6	6	4.6	171.69	-0.393014	-0.672554	-0.795221	-0.321078	-0.405941	0.026462	0.0954392	0.183106	-0.386744	0.764854
A0A2T7NP58	C0Q70_16220	A0A2T7NP58	A0A2T7NP58	tr|A0A2T7NP58|A0A2T7NP58_POMCA cAMP-dependent protein kinase OS=Pomacea canaliculata OX=400727 GN=C0Q70_16220 PE=3 SV=1	10	10	27.8	41.42				-0.534831	-0.136782	-0.225205	9.26295e-07	7.21798e-05	0	0
A0A2T7NP82	C0Q70_16238	A0A2T7NP82	A0A2T7NP82	tr|A0A2T7NP82|A0A2T7NP82_POMCA MPN domain-containing protein OS=Pomacea canaliculata OX=400727 GN=C0Q70_16238 PE=3 SV=1	4	4	18.2	37.489				-2.80302	-1.72199	-2.67867	0.000309374	0.00220701	0	0
A0A2T7NP91	C0Q70_16251	A0A2T7NP91	A0A2T7NP91	tr|A0A2T7NP91|A0A2T7NP91_POMCA Phospholipase A(2) OS=Pomacea canaliculata OX=400727 GN=C0Q70_16251 PE=4 SV=1	2	2	32.1	8.5898				-0.581595	-2.54984	-1.74185	0.00113459	0.00634995	0	0
A0A2T7NPA0	C0Q70_16258	A0A2T7NPA0	A0A2T7NPA0	tr|A0A2T7NPA0|A0A2T7NPA0_POMCA Pept_C1 domain-containing protein OS=Pomacea canaliculata OX=400727 GN=C0Q70_16258 PE=3 SV=1	9	9	22.2	62.735	-0.882785	0.0172419	-0.260503	-2.67043	-1.08708	-0.382539	0.239127	0.354665	1.00467	2.00648
A0A2T7NPA3	C0Q70_16266	A0A2T7NPA3	A0A2T7NPA3	tr|A0A2T7NPA3|A0A2T7NPA3_POMCA Lipocln_cytosolic_FA-bd_dom domain-containing protein OS=Pomacea canaliculata OX=400727 GN=C0Q70_16266 PE=4 SV=1	12	12	30.1	35.723	0.785389	2.07464	1.13579	1.49278	2.44213	2.03802	0.236012	0.35367	-0.659039	0.6333
A0A2T7NPA8	C0Q70_16265	A0A2T7NPA8	A0A2T7NPA8	tr|A0A2T7NPA8|A0A2T7NPA8_POMCA Vitellogenin domain-containing protein OS=Pomacea canaliculata OX=400727 GN=C0Q70_16265 PE=4 SV=1	46	46	31.7	181.3	0.976423	2.0918	1.30227	1.89384	2.80666	2.45859	0.0938403	0.180723	-0.929531	0.525029
A0A2T7NPC4	C0Q70_16267	A0A2T7NPC4	A0A2T7NPC4	tr|A0A2T7NPC4|A0A2T7NPC4_POMCA VWFD domain-containing protein OS=Pomacea canaliculata OX=400727 GN=C0Q70_16267 PE=4 SV=1	45	45	40.3	136.02	1.81241	2.97131	2.04492	2.34411	3.37221	3.02209	0.242959	0.358771	-0.636591	0.643231
A0A2T7NPF2	C0Q70_16317	A0A2T7NPF2	A0A2T7NPF2	tr|A0A2T7NPF2|A0A2T7NPF2_POMCA J domain-containing protein OS=Pomacea canaliculata OX=400727 GN=C0Q70_16317 PE=4 SV=1	14	14	46.7	38.607	-0.527566	-0.836403	-1.02723	0.520257	0.497384	0.162715	0.00305162	0.0143276	-1.19052	0.438145
A0A2T7NPH0	C0Q70_16331	A0A2T7NPH0	A0A2T7NPH0	tr|A0A2T7NPH0|A0A2T7NPH0_POMCA Phospholipase A-2-activating protein OS=Pomacea canaliculata OX=400727 GN=C0Q70_16331 PE=3 SV=1	10	10	17.6	85.128	-2.27823	-3.20066	-1.97813	-1.42859	-1.83825	-1.60153	0.0893735	0.174779	-0.862885	0.549852
A0A2T7NPJ2	C0Q70_16356	A0A2T7NPJ2	A0A2T7NPJ2	tr|A0A2T7NPJ2|A0A2T7NPJ2_POMCA Angiotensin-converting enzyme OS=Pomacea canaliculata OX=400727 GN=C0Q70_16356 PE=3 SV=1	3	3	5.9	72.268				-2.02969	-1.91791	-0.92897	0.000169164	0.00130812	0	0
A0A2T7NPM3	C0Q70_16383	A0A2T7NPM3	A0A2T7NPM3	tr|A0A2T7NPM3|A0A2T7NPM3_POMCA Alpha-amylase OS=Pomacea canaliculata OX=400727 GN=C0Q70_16383 PE=3 SV=1	12	3	27.9	53.846	-0.942316	-0.359248	-1.36827	1.07158	0.326913	-2.42148	0.644457	0.7327	-0.548946	0.683519
A0A2T7NPQ7	C0Q70_16414	A0A2T7NPQ7	A0A2T7NPQ7	tr|A0A2T7NPQ7|A0A2T7NPQ7_POMCA VWFD domain-containing protein OS=Pomacea canaliculata OX=400727 GN=C0Q70_16414 PE=4 SV=1	13	13	43.8	41.001	4.32234	5.00455	2.8514	5.4928	5.42728	6.26491	0.0728372	0.148161	-1.6689	0.314494
A0A2T7NPR6	C0Q70_16424	A0A2T7NPR6	A0A2T7NPR6	tr|A0A2T7NPR6|A0A2T7NPR6_POMCA Deoxyhypusine hydroxylase OS=Pomacea canaliculata OX=400727 GN=C0Q70_16424 PE=3 SV=1	2	2	9.8	34.164	-2.07421	-2.09426	-1.30562				6.17832e-05	0.000619667	inf	inf
A0A2T7NPS2	C0Q70_16415	A0A2T7NPS2	A0A2T7NPS2	tr|A0A2T7NPS2|A0A2T7NPS2_POMCA DUF1943 domain-containing protein OS=Pomacea canaliculata OX=400727 GN=C0Q70_16415 PE=4 SV=1	48	48	39.5	121.76	3.55829	4.44775	2.23837	5.63262	5.15659	5.97867	0.0336583	0.0796632	-2.17449	0.22152
A0A2T7NPS7	C0Q70_16416	A0A2T7NPS7	A0A2T7NPS7	tr|A0A2T7NPS7|A0A2T7NPS7_POMCA Vitellogenin domain-containing protein OS=Pomacea canaliculata OX=400727 GN=C0Q70_16416 PE=4 SV=1	19	19	28.1	74.845	3.70915	4.4663	2.13013	5.20904	4.94074	5.61894	0.0637194	0.134093	-1.82105	0.283015
A0A2T7NPT5	C0Q70_16448	A0A2T7NPT5;A0A2T7PGV5	A0A2T7NPT5	tr|A0A2T7NPT5|A0A2T7NPT5_POMCA Myosin regulatory light chain 12B OS=Pomacea canaliculata OX=400727 GN=C0Q70_16448 PE=4 SV=1	8	8	50.6	19.731	-1.23075	-0.177854	-0.872734	1.36387	0.915509	0.54111	0.0120567	0.038429	-1.70061	0.307657
A0A2T7NPU4	C0Q70_16454	A0A2T7NPU4	A0A2T7NPU4	tr|A0A2T7NPU4|A0A2T7NPU4_POMCA Thiopurine S-methyltransferase OS=Pomacea canaliculata OX=400727 GN=C0Q70_16454 PE=4 SV=1	4	4	23.8	23.123	-2.67581	-2.13219	-1.0259	-2.8155	-2.20076	-2.06245	0.48342	0.601603	0.414934	1.33324
A0A2T7NQ26	C0Q70_16541	A0A2T7NQ26	A0A2T7NQ26	tr|A0A2T7NQ26|A0A2T7NQ26_POMCA Glycogen debrancher (Fragment) OS=Pomacea canaliculata OX=400727 GN=C0Q70_16541 PE=4 SV=1	37	37	41.3	130.49	1.52278	0.796775	0.531725	1.2996	2.26702	1.87046	0.102282	0.190505	-0.861932	0.550215
A0A2T7NQ31	C0Q70_16545	A0A2T7NQ31	A0A2T7NQ31	tr|A0A2T7NQ31|A0A2T7NQ31_POMCA UDP-N-acetylglucosamine 4-epimerase OS=Pomacea canaliculata OX=400727 GN=C0Q70_16545 PE=4 SV=1	11	11	20.7	71.648	0.356989	-0.465581	-0.0363483	-0.0113778	0.595811	0.628964	0.22497	0.342018	-0.452779	0.730634
A0A2T7NQ34	C0Q70_16526	A0A2T7NQ34	A0A2T7NQ34	tr|A0A2T7NQ34|A0A2T7NQ34_POMCA UBX domain-containing protein OS=Pomacea canaliculata OX=400727 GN=C0Q70_16526 PE=4 SV=1	17	17	34	74.527	-0.889477	-0.530711	-1.12746	-0.49302	-0.261447	-0.651809	0.1402	0.243606	-0.380457	0.768194
A0A2T7NQ47	C0Q70_16539	A0A2T7NQ47	A0A2T7NQ47	tr|A0A2T7NQ47|A0A2T7NQ47_POMCA ADP/ATP translocase OS=Pomacea canaliculata OX=400727 GN=C0Q70_16539 PE=3 SV=1	4	4	13.7	34.459				-1.78615	-0.562553	-1.07573	0.000122146	0.0010226	0	0
A0A2T7NQ49	C0Q70_16563	A0A2T7NQ49	A0A2T7NQ49	tr|A0A2T7NQ49|A0A2T7NQ49_POMCA Eukaryotic translation initiation factor 3 subunit E OS=Pomacea canaliculata OX=400727 GN=C0Q70_16563 PE=3 SV=1	4	4	13	52.025				-2.28183	-1.9162	-2.28511	4.21873e-06	0.000164368	0	0
A0A2T7NQ52	C0Q70_16542	A0A2T7NQ52	A0A2T7NQ52	tr|A0A2T7NQ52|A0A2T7NQ52_POMCA palmitoyl-protein hydrolase OS=Pomacea canaliculata OX=400727 GN=C0Q70_16542 PE=3 SV=1	4	4	7.6	74.157	-0.412122	-1.22131	-0.61933	-2.44078	-1.98575	-1.55413	0.0243873	0.0619156	1.24263	2.3663
A0A2T7NQ63	C0Q70_16582	A0A2T7NQ63	A0A2T7NQ63	tr|A0A2T7NQ63|A0A2T7NQ63_POMCA Phosphoglucomutase OS=Pomacea canaliculata OX=400727 GN=C0Q70_16582 PE=3 SV=1	15	15	37.5	59.329	1.8024	0.959728	0.69653	1.64911	1.92295	1.74626	0.145032	0.249436	-0.619884	0.650723
A0A2T7NQ80	C0Q70_16598	A0A2T7NQ80	A0A2T7NQ80	tr|A0A2T7NQ80|A0A2T7NQ80_POMCA COesterase domain-containing protein OS=Pomacea canaliculata OX=400727 GN=C0Q70_16598 PE=4 SV=1	16	16	44.3	58.165	-4.36454	1.30993	-3.59422	5.0538	2.00891	-1.26906	0.178876	0.287621	-4.14749	0.0564262
A0A2T7NQ84	C0Q70_16599	A0A2T7NQ84	A0A2T7NQ84	tr|A0A2T7NQ84|A0A2T7NQ84_POMCA COesterase domain-containing protein OS=Pomacea canaliculata OX=400727 GN=C0Q70_16599 PE=4 SV=1	19	19	52.7	58.825	1.31405	2.80566	-4.75751	4.75458	1.13322	-3.83228	0.804657	0.857115	-0.897773	0.536715
A0A2T7NQ89	C0Q70_16607	A0A2T7NQ89	A0A2T7NQ89	tr|A0A2T7NQ89|A0A2T7NQ89_POMCA Carboxylic ester hydrolase OS=Pomacea canaliculata OX=400727 GN=C0Q70_16607 PE=3 SV=1	7	7	17.6	59.699	-0.918771	0.64368	0.0682587	0.238412	1.40828	1.138	0.159144	0.267796	-0.997172	0.500981
A0A2T7NQA7	C0Q70_16625	A0A2T7NQA7	A0A2T7NQA7	tr|A0A2T7NQA7|A0A2T7NQA7_POMCA Thioredoxin domain-containing protein OS=Pomacea canaliculata OX=400727 GN=C0Q70_16625 PE=3 SV=1	12	12	57.6	24.832	2.30123	3.11807	3.50335	2.78109	2.08405	2.68987	0.335168	0.459438	0.455878	1.37162
A0A2T7NQB1	C0Q70_16601	A0A2T7NQB1	A0A2T7NQB1	tr|A0A2T7NQB1|A0A2T7NQB1_POMCA COesterase domain-containing protein OS=Pomacea canaliculata OX=400727 GN=C0Q70_16601 PE=4 SV=1	15	12	50.1	61.264				4.26257	2.29545	-1.79511	0.0110967	0.0370018	0	0
A0A2T7NQF0	C0Q70_16669	A0A2T7NQF0	A0A2T7NQF0	tr|A0A2T7NQF0|A0A2T7NQF0_POMCA SCP domain-containing protein OS=Pomacea canaliculata OX=400727 GN=C0Q70_16669 PE=4 SV=1	4	4	28.2	20.202	0.602069	-0.871938	0.0288037	0.15155	0.0871691	0.477918	0.513446	0.629686	-0.319234	0.801495
A0A2T7NQJ3	C0Q70_16691	A0A2T7NQJ3	A0A2T7NQJ3	tr|A0A2T7NQJ3|A0A2T7NQJ3_POMCA Elongin-C OS=Pomacea canaliculata OX=400727 GN=C0Q70_16691 PE=3 SV=1	5	5	54.6	13.33	1.20053	0.722216	1.37478	0.810428	1.22796	1.15413	0.888187	0.92165	0.0350004	1.02456
A0A2T7NQK2	C0Q70_16705	A0A2T7NQK2	A0A2T7NQK2	tr|A0A2T7NQK2|A0A2T7NQK2_POMCA Laminin subunit alpha-3 OS=Pomacea canaliculata OX=400727 GN=C0Q70_16705 PE=4 SV=1	61	61	21.5	393.68	1.33371	0.741364	0.253769	0.807436	1.08618	1.27051	0.458848	0.581743	-0.278427	0.82449
A0A2T7NQK8	C0Q70_16723	A0A2T7NQK8	A0A2T7NQK8	tr|A0A2T7NQK8|A0A2T7NQK8_POMCA Exportin-2 OS=Pomacea canaliculata OX=400727 GN=C0Q70_16723 PE=3 SV=1	12	12	17	108.32	-3.43253	-2.98572	-1.90721	-2.69325	-1.74153	-1.41517	0.23663	0.354059	-0.82517	0.564416
A0A2T7NQN3	C0Q70_16756	A0A2T7NQN3	A0A2T7NQN3	tr|A0A2T7NQN3|A0A2T7NQN3_POMCA Transforming growth factor-beta-induced protein ig-h3 OS=Pomacea canaliculata OX=400727 GN=C0Q70_16756 PE=4 SV=1	24	24	40	85.387	2.38435	2.58207	1.59292	2.82237	3.30052	3.7009	0.0510221	0.112604	-1.08815	0.470363
A0A2T7NQN5	C0Q70_16759	A0A2T7NQN5	A0A2T7NQN5	tr|A0A2T7NQN5|A0A2T7NQN5_POMCA UMP-CMP kinase OS=Pomacea canaliculata OX=400727 GN=C0Q70_16759 PE=3 SV=1	5	5	40.9	22.545	-0.414651	-0.621192	-0.0881557	-1.48441	-1.32586	-0.487183	0.104456	0.193317	0.724486	1.65231
A0A2T7NQP4	C0Q70_16766	A0A2T7NQP4	A0A2T7NQP4	tr|A0A2T7NQP4|A0A2T7NQP4_POMCA EB1 C-terminal domain-containing protein OS=Pomacea canaliculata OX=400727 GN=C0Q70_16766 PE=4 SV=1	4	4	33.3	20.599	-0.975381	-0.196079	-0.947151	-0.670454	-0.199425	-0.734997	0.605553	0.69868	-0.171245	0.888076
A0A2T7NQQ8	C0Q70_16770	A0A2T7NQQ8	A0A2T7NQQ8	tr|A0A2T7NQQ8|A0A2T7NQQ8_POMCA SGTA_dimer domain-containing protein OS=Pomacea canaliculata OX=400727 GN=C0Q70_16770 PE=3 SV=1	4	4	17.7	35.098	-1.60227	-1.71737	-1.11417	-0.732228	-0.783576	-0.873976	0.0228411	0.058726	-0.681345	0.623583
A0A2T7NQS1	C0Q70_16765	A0A2T7NQS1	A0A2T7NQS1	tr|A0A2T7NQS1|A0A2T7NQS1_POMCA Proteasome subunit beta OS=Pomacea canaliculata OX=400727 GN=C0Q70_16765 PE=3 SV=1	5	5	41.9	18.886	-0.345431	0.332025	0.620991	-0.495894	0.259154	0.43117	0.750246	0.818965	0.137718	1.10016
A0A2T7NQS2	C0Q70_16793	A0A2T7NQS2	A0A2T7NQS2	tr|A0A2T7NQS2|A0A2T7NQS2_POMCA GS catalytic domain-containing protein OS=Pomacea canaliculata OX=400727 GN=C0Q70_16793 PE=3 SV=1	2	2	7.6	37.441	0.00222508	-0.127058	-0.337583	0.0192784	-0.143345	0.287001	0.262151	0.38155	-0.20845	0.865466
A0A2T7NQV9	C0Q70_16805	A0A2T7NQV9	A0A2T7NQV9	tr|A0A2T7NQV9|A0A2T7NQV9_POMCA FERM domain-containing protein OS=Pomacea canaliculata OX=400727 GN=C0Q70_16805 PE=4 SV=1	16	16	21.7	92.744	-0.991635	0.24177	0.104088	0.101329	0.465278	0.805338	0.201085	0.314836	-0.672574	0.627386
A0A2T7NQX0	C0Q70_16841	A0A2T7NQX0	A0A2T7NQX0	tr|A0A2T7NQX0|A0A2T7NQX0_POMCA C-type lectin domain-containing protein OS=Pomacea canaliculata OX=400727 GN=C0Q70_16841 PE=4 SV=1	27	15	21.6	114.64	4.49105	4.00755	2.56522	6.37865	5.65488	7.43651	0.022541	0.0581018	-2.80207	0.143381
A0A2T7NQX3	C0Q70_16842	A0A2T7NQX3	A0A2T7NQX3	tr|A0A2T7NQX3|A0A2T7NQX3_POMCA ZP domain-containing protein OS=Pomacea canaliculata OX=400727 GN=C0Q70_16842 PE=4 SV=1	20	8	29.7	61.904	4.34408	2.33386	3.0134	5.20843	6.0815	6.95675	0.0213589	0.0558357	-2.85178	0.138525
A0A2T7NR35	C0Q70_16885	A0A2T7NR35	A0A2T7NR35	tr|A0A2T7NR35|A0A2T7NR35_POMCA Eukaryotic translation initiation factor 2 subunit 1 OS=Pomacea canaliculata OX=400727 GN=C0Q70_16885 PE=3 SV=1	7	7	10.6	91.002	-0.955904	-1.22044	-1.17421	-0.35349	0.434668	-0.321932	0.0185221	0.0516884	-1.0366	0.487474
A0A2T7NR40	C0Q70_16910	A0A2T7NR40	A0A2T7NR40	tr|A0A2T7NR40|A0A2T7NR40_POMCA PLAT domain-containing protein OS=Pomacea canaliculata OX=400727 GN=C0Q70_16910 PE=3 SV=1	8	8	29.1	35.081				1.21101	-3.73719	-0.217037	0.0204895	0.054782	0	0
A0A2T7NR41	C0Q70_16913	A0A2T7NR41	A0A2T7NR41	tr|A0A2T7NR41|A0A2T7NR41_POMCA EGF-like domain-containing protein OS=Pomacea canaliculata OX=400727 GN=C0Q70_16913 PE=3 SV=1	6	6	4.7	200.02	-0.943775	-0.847433	-0.257172				1.19454e-05	0.000263059	inf	inf
A0A2T7NR45	C0Q70_16895	A0A2T7NR45	A0A2T7NR45	tr|A0A2T7NR45|A0A2T7NR45_POMCA Ras-related protein Rab-10 OS=Pomacea canaliculata OX=400727 GN=C0Q70_16895 PE=4 SV=1	7	6	42.6	22.012	-0.330848	-0.705915	-0.482123	0.111986	-0.51243	-0.0143167	0.168972	0.277113	-0.368042	0.774833
A0A2T7NR58	C0Q70_16906	A0A2T7NR58	A0A2T7NR58	tr|A0A2T7NR58|A0A2T7NR58_POMCA Succinyl-CoA:3-ketoacid-coenzyme A transferase OS=Pomacea canaliculata OX=400727 GN=C0Q70_16906 PE=3 SV=1	7	7	17.4	56.439	-2.23779	-1.92401	-1.70135	-0.720299	-0.815621	-0.796944	0.00174891	0.00908535	-1.17676	0.442344
A0A2T7NR70	C0Q70_16948	A0A2T7NR70	A0A2T7NR70	tr|A0A2T7NR70|A0A2T7NR70_POMCA Xylose isomerase OS=Pomacea canaliculata OX=400727 GN=C0Q70_16948 PE=3 SV=1	12	12	38.7	50.925	-1.25696	-1.38834	-0.241722	-0.0830506	0.482282	-0.0961416	0.0602162	0.12869	-1.06337	0.478513
A0A2T7NRB8	C0Q70_16965	A0A2T7NRB8	A0A2T7NRB8	tr|A0A2T7NRB8|A0A2T7NRB8_POMCA Beta-glucosidase OS=Pomacea canaliculata OX=400727 GN=C0Q70_16965 PE=3 SV=1	5	5	12.4	57.631				0.244643	-0.389081	-0.542377	1.39437e-05	0.000276961	0	0
A0A2T7NRC1	C0Q70_16994	A0A2T7NRC1	A0A2T7NRC1	tr|A0A2T7NRC1|A0A2T7NRC1_POMCA Ubiquitin carboxyl-terminal hydrolase OS=Pomacea canaliculata OX=400727 GN=C0Q70_16994 PE=3 SV=1	4	4	10.2	55.139	-2.62466	-1.94835	-1.79369	-1.87595	-2.01263	-1.82624	0.452185	0.576906	-0.217293	0.860178
A0A2T7NRE0	C0Q70_16999	A0A2T7NRE0	A0A2T7NRE0	tr|A0A2T7NRE0|A0A2T7NRE0_POMCA Peptidase_M3 domain-containing protein OS=Pomacea canaliculata OX=400727 GN=C0Q70_16999 PE=3 SV=1	22	22	42.3	75.371	0.14516	0.0388436	0.392539	-0.350886	0.0187543	0.511098	0.650152	0.736609	0.132526	1.09621
A0A2T7NRE9	C0Q70_17024	A0A2T7NRE9	A0A2T7NRE9	tr|A0A2T7NRE9|A0A2T7NRE9_POMCA ANK_REP_REGION domain-containing protein OS=Pomacea canaliculata OX=400727 GN=C0Q70_17024 PE=4 SV=1	7	7	35.5	33.766	-2.9366	-2.51875	-2.48736	-3.62198	-2.88515	-2.99198	0.128812	0.227328	0.518802	1.43276
A0A2T7NRF5	C0Q70_17032	A0A2T7NRF5	A0A2T7NRF5	tr|A0A2T7NRF5|A0A2T7NRF5_POMCA Tripartite motif-containing protein 2 OS=Pomacea canaliculata OX=400727 GN=C0Q70_17032 PE=4 SV=1	11	11	25	60.626	0.0818642	-0.0386453	0.436198	-0.669214	-0.561065	0.288884	0.230096	0.347372	0.473604	1.38857
A0A2T7NRG4	C0Q70_17038	A0A2T7NRG4	A0A2T7NRG4	tr|A0A2T7NRG4|A0A2T7NRG4_POMCA CYRIA-B_Rac1-bd domain-containing protein OS=Pomacea canaliculata OX=400727 GN=C0Q70_17038 PE=3 SV=1	6	6	45.6	20.535	-2.19014	-1.57084	-1.94871	-1.40098	-1.82438	-1.51655	0.216616	0.333484	-0.322594	0.799631
A0A2T7NRH6	C0Q70_17025	A0A2T7NRH6	A0A2T7NRH6	tr|A0A2T7NRH6|A0A2T7NRH6_POMCA Syndecan binding protein OS=Pomacea canaliculata OX=400727 GN=C0Q70_17025 PE=4 SV=1	7	7	31	37.36	-1.67268	-1.28617	-0.82229	-1.28853	-0.69301	-0.536326	0.278436	0.397821	-0.421092	0.746859
A0A2T7NRL3	C0Q70_17081	A0A2T7NRL3	A0A2T7NRL3	tr|A0A2T7NRL3|A0A2T7NRL3_POMCA Peroxidase OS=Pomacea canaliculata OX=400727 GN=C0Q70_17081 PE=4 SV=1	9	9	11.2	126.83	0.417168	-1.78778	-2.09616	-2.04075	-0.74957	-1.98894	0.651227	0.736609	0.437497	1.35425
A0A2T7NRN6	C0Q70_17114	A0A2T7NRN6	A0A2T7NRN6	tr|A0A2T7NRN6|A0A2T7NRN6_POMCA Annexin OS=Pomacea canaliculata OX=400727 GN=C0Q70_17114 PE=3 SV=1	8	8	35.8	35.146	-1.03087	-1.32121	-1.53693	-1.36022	-0.17307	-0.18775	0.160231	0.268731	-0.722654	0.605982
A0A2T7NRU9	C0Q70_17146	A0A2T7NRU9	A0A2T7NRU9	tr|A0A2T7NRU9|A0A2T7NRU9_POMCA Regucalcin OS=Pomacea canaliculata OX=400727 GN=C0Q70_17146 PE=3 SV=1	9	6	7.2	223.69	2.15444	2.34723	1.40809	1.67989	2.64644	1.7156	0.922738	0.948518	-0.0440596	0.969922
A0A2T7NRX0	C0Q70_17195	A0A2T7NRX0	A0A2T7NRX0	tr|A0A2T7NRX0|A0A2T7NRX0_POMCA 40S ribosomal protein S12 OS=Pomacea canaliculata OX=400727 GN=C0Q70_17195 PE=3 SV=1	3	3	26.4	15.65	-0.57461	-0.465315	-0.334324	-0.609875	-0.281636	-0.296354	0.651822	0.736609	-0.0621277	0.95785
A0A2T7NRY6	C0Q70_17220	A0A2T7NRY6	A0A2T7NRY6	tr|A0A2T7NRY6|A0A2T7NRY6_POMCA SHNi-TPR domain-containing protein OS=Pomacea canaliculata OX=400727 GN=C0Q70_17220 PE=3 SV=1	10	10	19	77.231	-1.0272	-1.58374	-1.00164	-1.15746	-0.432531	-0.428745	0.159458	0.267879	-0.531281	0.69194
A0A2T7NRZ8	C0Q70_17230	A0A2T7NRZ8	A0A2T7NRZ8	tr|A0A2T7NRZ8|A0A2T7NRZ8_POMCA Actin OS=Pomacea canaliculata OX=400727 GN=C0Q70_17230 PE=3 SV=1	26	2	67	41.808	7.26019	6.94269	7.78216	6.8057	7.27068	7.39695	0.604287	0.69868	0.170569	1.1255
A0A2T7NS02	C0Q70_17231	A0A2T7NS02	A0A2T7NS02	tr|A0A2T7NS02|A0A2T7NS02_POMCA Actin OS=Pomacea canaliculata OX=400727 GN=C0Q70_17231 PE=3 SV=1	27	1	70.3	40.093	5.88968	5.47644	6.39664	6.61986	6.64202	6.77892	0.0485614	0.107643	-0.759344	0.590765
A0A2T7NS09	C0Q70_17237	A0A2T7NS09	A0A2T7NS09	tr|A0A2T7NS09|A0A2T7NS09_POMCA RNA 3-terminal-phosphate cyclase (ATP) OS=Pomacea canaliculata OX=400727 GN=C0Q70_17237 PE=3 SV=1	5	5	18.6	37.643	-2.94986	-3.34828	-2.66319	-1.78923	-2.59529	-2.81471	0.187279	0.297357	-0.587366	0.665557
A0A2T7NS23	C0Q70_17232	A0A2T7NS23	A0A2T7NS23	tr|A0A2T7NS23|A0A2T7NS23_POMCA Actin OS=Pomacea canaliculata OX=400727 GN=C0Q70_17232 PE=3 SV=1	19	3	59	35.042	4.76634	5.41075	5.82896	5.03275	5.1212	5.41548	0.681977	0.761679	0.145543	1.10615
A0A2T7NS27	C0Q70_17219	A0A2T7NS27	A0A2T7NS27	tr|A0A2T7NS27|A0A2T7NS27_POMCA Transcription factor BTF3 OS=Pomacea canaliculata OX=400727 GN=C0Q70_17219 PE=3 SV=1	4	4	38.9	17.237	-1.22514	-0.0515703	0.153728	1.15696	0.853012	0.25268	0.0891581	0.174695	-1.12854	0.457377
A0A2T7NS94	C0Q70_14516	A0A2T7NS94	A0A2T7NS94	tr|A0A2T7NS94|A0A2T7NS94_POMCA Superoxide dismutase [Cu-Zn] OS=Pomacea canaliculata OX=400727 GN=C0Q70_14516 PE=3 SV=1	5	5	24.2	33.074	8.40679	8.89832	5.95172	9.64617	9.43237	9.10942	0.150093	0.255966	-1.64371	0.320032
A0A2T7NSA0	C0Q70_17299	A0A2T7NSA0	A0A2T7NSA0	tr|A0A2T7NSA0|A0A2T7NSA0_POMCA AIG1-type G domain-containing protein OS=Pomacea canaliculata OX=400727 GN=C0Q70_17299 PE=3 SV=1	7	6	20.6	39.883	-0.147376	0.950711	-0.188208	-0.556363	-0.741022	0.675767	0.516765	0.632226	0.412248	1.33076
A0A2T7NSG4	C0Q70_14589	A0A2T7NSG4	A0A2T7NSG4	tr|A0A2T7NSG4|A0A2T7NSG4_POMCA Histone deacetylase 6 OS=Pomacea canaliculata OX=400727 GN=C0Q70_14589 PE=4 SV=1	12	12	15.6	105.48	-1.1162	-1.63879	-0.924719	-1.01038	-0.957056	-1.32898	0.626761	0.719851	-0.127763	0.91525
A0A2T7NSH0	C0Q70_14591	A0A2T7NSH0	A0A2T7NSH0	tr|A0A2T7NSH0|A0A2T7NSH0_POMCA Gelsolin OS=Pomacea canaliculata OX=400727 GN=C0Q70_14591 PE=4 SV=1	13	12	47.5	37.539	0.711963	0.920991	1.29372	0.845539	1.06361	1.74013	0.491657	0.608861	-0.240869	0.846235
A0A2T7NSK6	C0Q70_14639	A0A2T7NSK6	A0A2T7NSK6	tr|A0A2T7NSK6|A0A2T7NSK6_POMCA Tubulin domain-containing protein OS=Pomacea canaliculata OX=400727 GN=C0Q70_14639 PE=3 SV=1	7	4	35.1	23.387	2.24849	2.07226	1.92706	2.90619	3.16518	2.67488	0.0079479	0.0285504	-0.832815	0.561433
A0A2T7NSL3	C0Q70_14603	A0A2T7NSL3	A0A2T7NSL3	tr|A0A2T7NSL3|A0A2T7NSL3_POMCA Methyltranfer_dom domain-containing protein OS=Pomacea canaliculata OX=400727 GN=C0Q70_14603 PE=4 SV=1	6	6	25.4	34.386	1.61795	0.806253	1.12537	2.21825	1.12594	0.859727	0.671859	0.752856	-0.218111	0.85969
A0A2T7NSM6	C0Q70_14628	A0A2T7NSM6	A0A2T7NSM6	tr|A0A2T7NSM6|A0A2T7NSM6_POMCA NEDD8-activating enzyme E1 catalytic subunit OS=Pomacea canaliculata OX=400727 GN=C0Q70_14628 PE=3 SV=1	6	6	21.4	49.8	-1.3461	-0.602239	-1.15653	-0.93242	-1.08896	-0.998154	0.906633	0.936145	-0.0284432	0.980478
A0A2T7NSP3	C0Q70_14642	A0A2T7NSP3	A0A2T7NSP3	tr|A0A2T7NSP3|A0A2T7NSP3_POMCA Kelch domain-containing protein 8B OS=Pomacea canaliculata OX=400727 GN=C0Q70_14642 PE=4 SV=1	8	8	31.4	38.143	-2.42107	-2.39738	-1.98116	-2.85643	-2.61515	-1.827	0.652259	0.736609	0.166325	1.1222
A0A2T7NSR2	C0Q70_14674	A0A2T7NSR2	A0A2T7NSR2	tr|A0A2T7NSR2|A0A2T7NSR2_POMCA 26S proteasome non-ATPase regulatory subunit 6 OS=Pomacea canaliculata OX=400727 GN=C0Q70_14674 PE=3 SV=1	12	12	35	45.252	-2.34377	-2.25154	-1.65468	0.225627	-0.748508	-0.990399	0.0213308	0.0558357	-1.5789	0.334736
A0A2T7NSR9	C0Q70_14663	A0A2T7NSR9	A0A2T7NSR9	tr|A0A2T7NSR9|A0A2T7NSR9_POMCA 15-oxoprostaglandin 13-reductase OS=Pomacea canaliculata OX=400727 GN=C0Q70_14663 PE=3 SV=1	4	3	17.2	28.815				-1.27874	-0.907489	-1.16394	1.12815e-06	7.81063e-05	0	0
A0A2T7NSU2	C0Q70_14704	A0A2T7NSU2	A0A2T7NSU2	tr|A0A2T7NSU2|A0A2T7NSU2_POMCA E1 ubiquitin-activating enzyme OS=Pomacea canaliculata OX=400727 GN=C0Q70_14704 PE=3 SV=1	30	30	36.2	116.87	1.3641	1.25567	1.61652	1.44592	1.82764	2.05135	0.153793	0.260938	-0.362876	0.777613
A0A2T7NT31	C0Q70_14807	A0A2T7NT31	A0A2T7NT31	tr|A0A2T7NT31|A0A2T7NT31_POMCA Inosine-5-monophosphate dehydrogenase OS=Pomacea canaliculata OX=400727 GN=C0Q70_14807 PE=3 SV=1	8	8	21	55.268	-1.65906	-2.12491	-1.65734	-0.378354	-0.884481	-0.756612	0.00631827	0.024429	-1.14062	0.453564
A0A2T7NT58	C0Q70_14833	A0A2T7NT58	A0A2T7NT58	tr|A0A2T7NT58|A0A2T7NT58_POMCA Protein kinase domain-containing protein OS=Pomacea canaliculata OX=400727 GN=C0Q70_14833 PE=4 SV=1	9	9	24.7	49.549	-1.30872	-0.938844	-1.42465	-0.833378	-1.37507	-0.854308	0.426776	0.551434	-0.203155	0.868649
A0A2T7NT95	C0Q70_14854	A0A2T7NT95	A0A2T7NT95	tr|A0A2T7NT95|A0A2T7NT95_POMCA C1q domain-containing protein OS=Pomacea canaliculata OX=400727 GN=C0Q70_14854 PE=4 SV=1	4	4	13	27.084	3.71205	2.16284	3.02437	0.611909	1.96126	2.14373	0.101836	0.190331	1.39412	2.62828
A0A2T7NTB3	C0Q70_14902	A0A2T7NTB3	A0A2T7NTB3	tr|A0A2T7NTB3|A0A2T7NTB3_POMCA Pyruvate dehydrogenase E1 component subunit beta OS=Pomacea canaliculata OX=400727 GN=C0Q70_14902 PE=4 SV=1	7	7	24.6	44.474	-2.65132	-2.14158	-2.28961	-1.79094	-2.13837	-1.87106	0.0811924	0.162545	-0.427379	0.743612
A0A2T7NTC9	C0Q70_14908	A0A2T7NTC9	A0A2T7NTC9	tr|A0A2T7NTC9|A0A2T7NTC9_POMCA Gelsolin OS=Pomacea canaliculata OX=400727 GN=C0Q70_14908 PE=4 SV=1	18	18	53.4	41.856	3.80075	3.69938	3.84334	2.96298	4.00061	4.38781	0.99536	0.99536	-0.00264501	0.998168
A0A2T7NTD6	C0Q70_14907	A0A2T7NTD6	A0A2T7NTD6	tr|A0A2T7NTD6|A0A2T7NTD6_POMCA Gelsolin OS=Pomacea canaliculata OX=400727 GN=C0Q70_14907 PE=4 SV=1	14	13	45.3	41.947	1.16568	1.01111	0.702579	0.391184	1.22829	2.36077	0.565588	0.67016	-0.366957	0.775417
A0A2T7NTE8	C0Q70_14906	A0A2T7NTE8	A0A2T7NTE8	tr|A0A2T7NTE8|A0A2T7NTE8_POMCA Gelsolin-like domain-containing protein OS=Pomacea canaliculata OX=400727 GN=C0Q70_14906 PE=4 SV=1	11	11	33.9	42.057	0.705262	0.495519	-0.0554605	1.12178	0.724366	1.42411	0.0803626	0.161553	-0.708311	0.612036
A0A2T7NTJ7	C0Q70_14949	A0A2T7NTJ7	A0A2T7NTJ7	tr|A0A2T7NTJ7|A0A2T7NTJ7_POMCA Adenosylhomocysteinase OS=Pomacea canaliculata OX=400727 GN=C0Q70_14949 PE=3 SV=1	7	7	16.3	54.115	0.580846	0.177492	-0.2504	1.87924	1.01406	0.507329	0.107828	0.197522	-0.964228	0.512553
A0A2T7NTP8	C0Q70_15018	A0A2T7NTP8	A0A2T7NTP8	tr|A0A2T7NTP8|A0A2T7NTP8_POMCA Globin OS=Pomacea canaliculata OX=400727 GN=C0Q70_15018 PE=3 SV=1	8	8	61.4	16.576	4.10052	3.92468	0.65722	4.40886	3.7658	4.19678	0.339747	0.464459	-1.22967	0.426414
A0A2T7NTQ5	C0Q70_15009	A0A2T7NTQ5	A0A2T7NTQ5	tr|A0A2T7NTQ5|A0A2T7NTQ5_POMCA VWFA domain-containing protein OS=Pomacea canaliculata OX=400727 GN=C0Q70_15009 PE=4 SV=1	3	3	5	94.038	1.15188	0.242818	-0.199169				6.93787e-05	0.000677498	inf	inf
A0A2T7NTR5	C0Q70_15019	A0A2T7NTR5	A0A2T7NTR5	tr|A0A2T7NTR5|A0A2T7NTR5_POMCA Proteasome subunit alpha type OS=Pomacea canaliculata OX=400727 GN=C0Q70_15019 PE=3 SV=1	7	7	40.8	27.435	0.751964	0.555479	0.860467	0.149635	0.637114	0.812599	0.432693	0.558367	0.189521	1.14038
A0A2T7NTS6	C0Q70_15072	A0A2T7NTS6	A0A2T7NTS6	tr|A0A2T7NTS6|A0A2T7NTS6_POMCA Glutamate receptor OS=Pomacea canaliculata OX=400727 GN=C0Q70_15072 PE=4 SV=1	15	15	41.6	57.97	1.33638	-0.174665	0.296747	1.67058	2.39824	2.17515	0.0323104	0.0771943	-1.59517	0.330983
A0A2T7NTU0	C0Q70_15084	A0A2T7NTU0	A0A2T7NTU0	tr|A0A2T7NTU0|A0A2T7NTU0_POMCA Protein SEC13 homolog OS=Pomacea canaliculata OX=400727 GN=C0Q70_15084 PE=3 SV=1	3	3	12.4	35.522				-1.6848	-1.9595	-1.15375	3.52668e-05	0.000405969	0	0
A0A2T7NTU5	C0Q70_15092	A0A2T7NTU5	A0A2T7NTU5	tr|A0A2T7NTU5|A0A2T7NTU5_POMCA Glucose-6-phosphate 1-dehydrogenase OS=Pomacea canaliculata OX=400727 GN=C0Q70_15092 PE=3 SV=1	10	10	20	62.587	-1.59798	-1.36834	-0.998842	-1.84896	-1.25576	-1.45193	0.469073	0.591009	0.197166	1.14644
A0A2T7NU45	C0Q70_15185	A0A2T7NU45	A0A2T7NU45	tr|A0A2T7NU45|A0A2T7NU45_POMCA alpha-L-fucosidase OS=Pomacea canaliculata OX=400727 GN=C0Q70_15185 PE=3 SV=1	8	8	21.8	48.64	-1.19842	-1.05214	-0.543028	-1.76255	-0.174801	0.362258	0.57605	0.679323	-0.406165	0.754627
A0A2T7NU51	C0Q70_15168	A0A2T7NU51	A0A2T7NU51	tr|A0A2T7NU51|A0A2T7NU51_POMCA Usp domain-containing protein OS=Pomacea canaliculata OX=400727 GN=C0Q70_15168 PE=4 SV=1	3	3	24.6	18.265	-0.27729	-1.47175	-1.21109	-0.383778	0.153041	-0.518082	0.151521	0.257968	-0.737104	0.599942
A0A2T7NU57	C0Q70_15176	A0A2T7NU57	A0A2T7NU57	tr|A0A2T7NU57|A0A2T7NU57_POMCA HECT-type E3 ubiquitin transferase OS=Pomacea canaliculata OX=400727 GN=C0Q70_15176 PE=4 SV=1	21	21	6.2	482.75	-1.08937	-0.44119	-0.883034	-0.522569	-0.368565	-0.509285	0.16233	0.270017	-0.337726	0.791288
A0A2T7NU96	C0Q70_15235	A0A2T7NU96	A0A2T7NU96	tr|A0A2T7NU96|A0A2T7NU96_POMCA glutathione transferase OS=Pomacea canaliculata OX=400727 GN=C0Q70_15235 PE=3 SV=1	5	4	23.4	25.001				-2.42702	-0.333382	-1.23385	0.00113436	0.00634995	0	0
A0A2T7NUA9	C0Q70_15246	A0A2T7NUA9	A0A2T7NUA9	tr|A0A2T7NUA9|A0A2T7NUA9_POMCA Dipeptidyl peptidase 1 OS=Pomacea canaliculata OX=400727 GN=C0Q70_15246 PE=3 SV=1	4	4	12.6	52.344	-0.808693	-1.19085	0.106312	-0.975095	-0.664765	0.0119889	0.863526	0.902736	-0.0884542	0.94053
A0A2T7NUB4	C0Q70_15236	A0A2T7NUB4	A0A2T7NUB4	tr|A0A2T7NUB4|A0A2T7NUB4_POMCA glutathione transferase OS=Pomacea canaliculata OX=400727 GN=C0Q70_15236 PE=3 SV=1	3	2	22	24.179	0.437006	0.195636	1.29588				3.01423e-05	0.000388767	inf	inf
A0A2T7NUD4	C0Q70_15251	A0A2T7NUD4	A0A2T7NUD4	tr|A0A2T7NUD4|A0A2T7NUD4_POMCA COMM domain-containing protein OS=Pomacea canaliculata OX=400727 GN=C0Q70_15251 PE=4 SV=1	4	4	19.9	22.672				-2.66467	-2.7312	-3.21055	3.385e-05	0.000400095	0	0
A0A2T7NUD7	C0Q70_15259	A0A2T7NUD7	A0A2T7NUD7	tr|A0A2T7NUD7|A0A2T7NUD7_POMCA Coatomer subunit gamma OS=Pomacea canaliculata OX=400727 GN=C0Q70_15259 PE=3 SV=1	6	6	8.7	98.686	-3.10642	-2.6059	-2.81321	-1.11849	-2.19186	-1.56366	0.023949	0.0609557	-1.21717	0.430125
A0A2T7NUF9	C0Q70_15262	A0A2T7NUF9	A0A2T7NUF9	tr|A0A2T7NUF9|A0A2T7NUF9_POMCA Thioredoxin-disulfide reductase OS=Pomacea canaliculata OX=400727 GN=C0Q70_15262 PE=3 SV=1	4	4	10.5	63.662	-2.50791	-2.15684	-2.00139				9.99621e-06	0.000246979	inf	inf
A0A2T7NUI4	C0Q70_15334	A0A2T7NUI4	A0A2T7NUI4	tr|A0A2T7NUI4|A0A2T7NUI4_POMCA Usp domain-containing protein OS=Pomacea canaliculata OX=400727 GN=C0Q70_15334 PE=4 SV=1	5	5	38.8	14.91	0.764568	0.238273	0.576753	1.80574	1.02193	1.43054	0.0310335	0.0744952	-0.892871	0.538541
A0A2T7NUJ0	C0Q70_15311	A0A2T7NUJ0	A0A2T7NUJ0	tr|A0A2T7NUJ0|A0A2T7NUJ0_POMCA Reelin OS=Pomacea canaliculata OX=400727 GN=C0Q70_15311 PE=3 SV=1	72	72	22.8	436.65	4.58372	3.93569	2.75947	2.97642	2.69496	2.82386	0.160921	0.268998	0.927884	1.90248
A0A2T7NUJ2	C0Q70_15319	A0A2T7NUJ2	A0A2T7NUJ2	tr|A0A2T7NUJ2|A0A2T7NUJ2_POMCA Rab GDP dissociation inhibitor OS=Pomacea canaliculata OX=400727 GN=C0Q70_15319 PE=3 SV=1	26	26	73.5	49.945	2.64215	2.80432	2.82813	2.9632	2.72984	3.06349	0.234345	0.351691	-0.16064	0.894628
A0A2T7NUK8	C0Q70_15328	A0A2T7NUK8	A0A2T7NUK8	tr|A0A2T7NUK8|A0A2T7NUK8_POMCA N-acyl-aliphatic-L-amino acid amidohydrolase OS=Pomacea canaliculata OX=400727 GN=C0Q70_15328 PE=3 SV=1	4	4	13.6	47.804	-1.28199	-1.53402	-1.15782				1.37039e-06	8.13138e-05	inf	inf
A0A2T7NUL5	C0Q70_15331	A0A2T7NUL5	A0A2T7NUL5	tr|A0A2T7NUL5|A0A2T7NUL5_POMCA Leuk-A4-hydro_C domain-containing protein OS=Pomacea canaliculata OX=400727 GN=C0Q70_15331 PE=3 SV=1	10	10	20.5	59.107	-0.203555	0.143	0.630947	-0.632581	0.307963	0.518713	0.784419	0.843598	0.125432	1.09083
A0A2T7NUL8	C0Q70_15338	A0A2T7NUL8	A0A2T7NUL8	tr|A0A2T7NUL8|A0A2T7NUL8_POMCA alanine transaminase OS=Pomacea canaliculata OX=400727 GN=C0Q70_15338 PE=3 SV=1	16	16	50.7	40.717	2.70419	2.39276	2.62808	2.15874	2.26138	2.83275	0.530812	0.643197	0.157387	1.11527
A0A2T7NUP0	C0Q70_15371	A0A2T7NUP0	A0A2T7NUP0	tr|A0A2T7NUP0|A0A2T7NUP0_POMCA UBC core domain-containing protein OS=Pomacea canaliculata OX=400727 GN=C0Q70_15371 PE=3 SV=1	3	3	21.1	10.314	-0.542142	-0.588429	-0.498221	-1.13156	-0.6042	-0.6947	0.180402	0.288604	0.267223	1.20349
A0A2T7NUR5	C0Q70_15412	A0A2T7NUR5	A0A2T7NUR5	tr|A0A2T7NUR5|A0A2T7NUR5_POMCA Usp domain-containing protein OS=Pomacea canaliculata OX=400727 GN=C0Q70_15412 PE=4 SV=1	2	2	16.9	18.169	-2.6722	-2.23343	-2.24194	-2.79566	-2.11799	-2.10342	0.879991	0.914288	-0.0435048	0.970295
A0A2T7NUR7	C0Q70_15384	A0A2T7NUR7	A0A2T7NUR7	tr|A0A2T7NUR7|A0A2T7NUR7_POMCA Heme-binding protein 2-like OS=Pomacea canaliculata OX=400727 GN=C0Q70_15384 PE=3 SV=1	2	2	8.1	26.871	-3.24352	-2.0363	-3.25563				0.000941296	0.00551807	inf	inf
A0A2T7NUT6	C0Q70_15434	A0A2T7NUT6	A0A2T7NUT6	tr|A0A2T7NUT6|A0A2T7NUT6_POMCA Protein kinase domain-containing protein OS=Pomacea canaliculata OX=400727 GN=C0Q70_15434 PE=3 SV=1	15	15	46	40.697	-0.771169	-0.606802	0.00226522	-0.194314	-0.184067	-0.0892936	0.271712	0.390418	-0.302677	0.810747
A0A2T7NUW5	C0Q70_15430	A0A2T7NUW5	A0A2T7NUW5	tr|A0A2T7NUW5|A0A2T7NUW5_POMCA isoleucine--tRNA ligase OS=Pomacea canaliculata OX=400727 GN=C0Q70_15430 PE=3 SV=1	8	8	8.2	150.98				-2.44242	-2.51159	-2.5116	7.37332e-09	4.10389e-06	0	0
A0A2T7NUY3	C0Q70_15484	A0A2T7NUY3	A0A2T7NUY3	tr|A0A2T7NUY3|A0A2T7NUY3_POMCA Laminin subunit beta-1 OS=Pomacea canaliculata OX=400727 GN=C0Q70_15484 PE=4 SV=1	31	31	21.2	188.4	1.43083	0.885142	0.276198	0.947417	1.12083	1.27083	0.511964	0.62863	-0.24897	0.841497
A0A2T7NV21	C0Q70_15524	A0A2T7NV21	A0A2T7NV21	tr|A0A2T7NV21|A0A2T7NV21_POMCA Neuronal cell adhesion molecule-like OS=Pomacea canaliculata OX=400727 GN=C0Q70_15524 PE=4 SV=1	8	6	10.9	94.459	-0.738424	-0.429976	0.604353	-0.831234	-1.42562	-0.916274	0.123247	0.219806	0.869693	1.82727
A0A2T7NV30	C0Q70_15527	A0A2T7NV30	A0A2T7NV30	tr|A0A2T7NV30|A0A2T7NV30_POMCA Short-chain collagen C4-like OS=Pomacea canaliculata OX=400727 GN=C0Q70_15527 PE=4 SV=1	7	2	17.9	34.311	3.13636	3.0575	3.91989	4.77273	4.78938	4.14349	0.0262327	0.0657355	-1.19729	0.436095
A0A2T7NV37	C0Q70_15528	A0A2T7NV37	A0A2T7NV37	tr|A0A2T7NV37|A0A2T7NV37_POMCA Short-chain collagen C4-like OS=Pomacea canaliculata OX=400727 GN=C0Q70_15528 PE=4 SV=1	11	5	39.2	30.599	8.04054	7.19135	5.67938	6.23566	6.75976	7.052	0.713603	0.790033	0.287952	1.22091
A0A2T7NV41	C0Q70_15545	A0A2T7NV41	A0A2T7NV41	tr|A0A2T7NV41|A0A2T7NV41_POMCA Ras-related protein Rab-7a OS=Pomacea canaliculata OX=400727 GN=C0Q70_15545 PE=4 SV=1	10	10	53.2	23.103	-1.74854	-1.18828	-1.43991	-1.49368	-1.486	-1.49703	0.84708	0.891987	0.0333304	1.02337
A0A2T7NV43	C0Q70_15544	A0A2T7NV43	A0A2T7NV43	tr|A0A2T7NV43|A0A2T7NV43_POMCA Constitutive coactivator of PPAR-gamma-like protein 2 OS=Pomacea canaliculata OX=400727 GN=C0Q70_15544 PE=3 SV=1	4	4	5.2	103.65	-1.32949	-0.905652	0.165903	-0.348611	-0.972763	-0.569308	0.907497	0.936145	-0.0595189	0.959584
A0A2T7NVA1	C0Q70_15591	A0A2T7NVA1	A0A2T7NVA1	tr|A0A2T7NVA1|A0A2T7NVA1_POMCA 40S ribosomal protein S23 OS=Pomacea canaliculata OX=400727 GN=C0Q70_15591 PE=3 SV=1	3	3	23.1	16.064				-0.781344	-0.661502	-0.894828	1.25181e-07	2.11347e-05	0	0
A0A2T7NVA4	C0Q70_15582	A0A2T7NVA4	A0A2T7NVA4	tr|A0A2T7NVA4|A0A2T7NVA4_POMCA Transforming growth factor-beta-induced protein ig-h3 OS=Pomacea canaliculata OX=400727 GN=C0Q70_15582 PE=4 SV=1	5	5	22.2	30.963	-0.264061	-0.731652	-0.586922	-1.6197	-1.29442	-0.668496	0.0990447	0.186838	0.66666	1.58739
A0A2T7NVB4	C0Q70_15616	A0A2T7NVB4	A0A2T7NVB4	tr|A0A2T7NVB4|A0A2T7NVB4_POMCA Short-chain collagen C4-like OS=Pomacea canaliculata OX=400727 GN=C0Q70_15616 PE=4 SV=1	10	4	33	37.713	6.86452	6.0856	4.18959	5.27612	5.91186	6.755	0.781459	0.842293	-0.267758	0.830609
A0A2T7NVB7	C0Q70_15617	A0A2T7NVB7	A0A2T7NVB7	tr|A0A2T7NVB7|A0A2T7NVB7_POMCA Short-chain collagen C4-like OS=Pomacea canaliculata OX=400727 GN=C0Q70_15617 PE=4 SV=1	9	2	25.3	34.899	1.78471	1.15213	1.21523	3.232	2.71358	2.81306	0.00390488	0.0167612	-1.53552	0.344954
A0A2T7NVC6	C0Q70_15619	A0A2T7NVC6	A0A2T7NVC6	tr|A0A2T7NVC6|A0A2T7NVC6_POMCA Short-chain collagen C4-like OS=Pomacea canaliculata OX=400727 GN=C0Q70_15619 PE=4 SV=1	6	4	16.5	34.095	3.38616	0.907111	1.5356	-0.056732	1.38802	1.57756	0.342938	0.467558	0.973341	1.96338
A0A2T7NVD6	C0Q70_15629	A0A2T7NVD6	A0A2T7NVD6	tr|A0A2T7NVD6|A0A2T7NVD6_POMCA Nicotinamide phosphoribosyltransferase OS=Pomacea canaliculata OX=400727 GN=C0Q70_15629 PE=3 SV=1	13	13	36.9	53.163	-1.93806	-1.25692	-1.16735	-3.06965	-1.38183	-1.46974	0.43539	0.561132	0.519629	1.43359
A0A2T7NVD9	C0Q70_15635	A0A2T7NVD9	A0A2T7NVD9	tr|A0A2T7NVD9|A0A2T7NVD9_POMCA Arm_2 domain-containing protein OS=Pomacea canaliculata OX=400727 GN=C0Q70_15635 PE=3 SV=1	7	7	10.6	109.07				-2.34953	-2.00984	-2.68878	3.29269e-05	0.000400095	0	0
A0A2T7NVG2	C0Q70_15666	A0A2T7NVG2	A0A2T7NVG2	tr|A0A2T7NVG2|A0A2T7NVG2_POMCA 60S ribosomal protein L18a OS=Pomacea canaliculata OX=400727 GN=C0Q70_15666 PE=3 SV=1	4	4	15.9	20.605				0.248226	-0.389337	0.0688109	4.73635e-06	0.000173065	0	0
A0A2T7NVH0	C0Q70_15665	A0A2T7NVH0	A0A2T7NVH0	tr|A0A2T7NVH0|A0A2T7NVH0_POMCA Transketolase_C domain-containing protein OS=Pomacea canaliculata OX=400727 GN=C0Q70_15665 PE=4 SV=1	7	7	55.6	14.171	2.7804	2.8251	2.90668	2.37688	2.62719	3.04256	0.47619	0.597005	0.155183	1.11356
A0A2T7NVH4	C0Q70_15644	A0A2T7NVH4	A0A2T7NVH4	tr|A0A2T7NVH4|A0A2T7NVH4_POMCA F-actin-capping protein subunit alpha OS=Pomacea canaliculata OX=400727 GN=C0Q70_15644 PE=3 SV=1	11	11	53.6	33.193	-0.155078	0.121015	0.277446	-0.747011	-0.207896	-0.315891	0.0719072	0.146687	0.504727	1.41885
A0A2T7NVH7	C0Q70_15670	A0A2T7NVH7	A0A2T7NVH7	tr|A0A2T7NVH7|A0A2T7NVH7_POMCA Fibronectin type-III domain-containing protein OS=Pomacea canaliculata OX=400727 GN=C0Q70_15670 PE=4 SV=1	11	7	18.3	64.933	3.15647	2.52753	1.08646	2.8756	2.17915	2.49373	0.708162	0.784867	-0.259337	0.835472
A0A2T7NVI1	C0Q70_15671	A0A2T7NVI1	A0A2T7NVI1	tr|A0A2T7NVI1|A0A2T7NVI1_POMCA Liprin-beta-2 OS=Pomacea canaliculata OX=400727 GN=C0Q70_15671 PE=4 SV=1	6	3	17.3	41.864	0.721736	0.607093	-0.0913277	0.334453	0.235074	1.15089	0.697818	0.775098	-0.160973	0.894422
A0A2T7NVI3	C0Q70_15654	A0A2T7NVI3	A0A2T7NVI3	tr|A0A2T7NVI3|A0A2T7NVI3_POMCA Usp domain-containing protein OS=Pomacea canaliculata OX=400727 GN=C0Q70_15654 PE=4 SV=1	4	4	49.5	11.376	0.245383	0.268759	0.353445	0.811397	0.498343	-0.000728187	0.571039	0.674515	-0.147142	0.903038
A0A2T7NVJ3	C0Q70_15664	A0A2T7NVJ3	A0A2T7NVJ3	tr|A0A2T7NVJ3|A0A2T7NVJ3_POMCA Transket_pyr domain-containing protein OS=Pomacea canaliculata OX=400727 GN=C0Q70_15664 PE=4 SV=1	19	19	50.4	52.598	2.31168	2.12323	2.75883	2.0005	2.25937	2.61904	0.707319	0.784791	0.104942	1.07545
A0A2T7NVJ5	C0Q70_15672	A0A2T7NVJ5	A0A2T7NVJ5	tr|A0A2T7NVJ5|A0A2T7NVJ5_POMCA Uncharacterized protein OS=Pomacea canaliculata OX=400727 GN=C0Q70_15672 PE=4 SV=1	9	6	34.9	28.294	6.31995	4.46474	4.81722	4.11644	5.41401	5.08373	0.657833	0.739606	0.329245	1.25636
A0A2T7NVL7	C0Q70_15703	A0A2T7NVL7	A0A2T7NVL7	tr|A0A2T7NVL7|A0A2T7NVL7_POMCA Calponin-homology (CH) domain-containing protein OS=Pomacea canaliculata OX=400727 GN=C0Q70_15703 PE=3 SV=1	60	60	63.9	125.91	5.47679	4.87642	4.72227	4.89375	5.65157	5.55967	0.359231	0.481988	-0.343169	0.788308
A0A2T7NVM2	C0Q70_15702	A0A2T7NVM2	A0A2T7NVM2	tr|A0A2T7NVM2|A0A2T7NVM2_POMCA Calponin-homology (CH) domain-containing protein OS=Pomacea canaliculata OX=400727 GN=C0Q70_15702 PE=4 SV=1	11	11	60.1	16.809	4.24475	3.29917	3.54861	3.7762	4.60254	4.30308	0.227539	0.344025	-0.529761	0.692669
A0A2T7NVM6	C0Q70_15715	A0A2T7NVM6	A0A2T7NVM6	tr|A0A2T7NVM6|A0A2T7NVM6_POMCA glutamine--tRNA ligase OS=Pomacea canaliculata OX=400727 GN=C0Q70_15715 PE=3 SV=1	12	12	17.8	84.699				-2.33288	-2.30497	-2.44699	8.16657e-08	1.97329e-05	0	0
A0A2T7NVN2	C0Q70_15704	A0A2T7NVN2	A0A2T7NVN2	tr|A0A2T7NVN2|A0A2T7NVN2_POMCA Filamin-A OS=Pomacea canaliculata OX=400727 GN=C0Q70_15704 PE=3 SV=1	49	49	60.6	101.61	5.4765	4.81886	4.52813	4.6875	5.37442	5.23895	0.673334	0.752856	-0.159126	0.895567
A0A2T7NVP0	C0Q70_15739	A0A2T7NVP0	A0A2T7NVP0	tr|A0A2T7NVP0|A0A2T7NVP0_POMCA Usp domain-containing protein OS=Pomacea canaliculata OX=400727 GN=C0Q70_15739 PE=4 SV=1	9	9	70.9	16.632	0.647335	-0.12016	0.0836721	1.36486	0.470715	0.418497	0.226321	0.342764	-0.547741	0.68409
A0A2T7NVS4	C0Q70_15761	A0A2T7NVS4	A0A2T7NVS4	tr|A0A2T7NVS4|A0A2T7NVS4_POMCA GST N-terminal domain-containing protein OS=Pomacea canaliculata OX=400727 GN=C0Q70_15761 PE=4 SV=1	4	4	37.5	17.197	-0.392496	1.00385	1.8924	-0.814993	-0.772742	-0.238415	0.104769	0.193317	1.4433	2.71943
A0A2T7NVT0	C0Q70_15770	A0A2T7NVT0	A0A2T7NVT0	tr|A0A2T7NVT0|A0A2T7NVT0_POMCA Usp domain-containing protein OS=Pomacea canaliculata OX=400727 GN=C0Q70_15770 PE=4 SV=1	4	4	46.8	16.324	-1.56921	-0.901155	-1.38796	-0.294131	-0.951431	-1.06049	0.172113	0.280066	-0.517425	0.698618
A0A2T7NVV1	C0Q70_15795	A0A2T7NVV1	A0A2T7NVV1	tr|A0A2T7NVV1|A0A2T7NVV1_POMCA Actin-related protein 2/3 complex subunit 4 OS=Pomacea canaliculata OX=400727 GN=C0Q70_15795 PE=3 SV=1	2	2	14.3	16.589				-1.5155	-1.66264	-1.51756	6.26494e-08	1.97329e-05	0	0
A0A2T7NVV2	C0Q70_15808	A0A2T7NVV2	A0A2T7NVV2	tr|A0A2T7NVV2|A0A2T7NVV2_POMCA 6PF2K domain-containing protein OS=Pomacea canaliculata OX=400727 GN=C0Q70_15808 PE=3 SV=1	11	11	25.7	55.057	-2.52397	-3.33534	-1.77724	-0.808528	-1.21937	-1.38208	0.0429064	0.0981133	-1.40886	0.37661
A0A2T7NVZ0	C0Q70_15839	A0A2T7NVZ0	A0A2T7NVZ0	tr|A0A2T7NVZ0|A0A2T7NVZ0_POMCA serine--tRNA ligase (Fragment) OS=Pomacea canaliculata OX=400727 GN=C0Q70_15839 PE=3 SV=1	18	18	39	57.62	-0.540314	-0.638317	-0.318767	0.432393	1.01443	0.421476	0.00670325	0.0255278	-1.1219	0.459489
A0A2T7NW05	C0Q70_15841	A0A2T7NW05	A0A2T7NW05	tr|A0A2T7NW05|A0A2T7NW05_POMCA Twinfilin-1 OS=Pomacea canaliculata OX=400727 GN=C0Q70_15841 PE=3 SV=1	8	8	53.9	27.556	-0.100439	-0.62206	0.0012589	-0.0573657	0.115352	0.388721	0.169605	0.277113	-0.389316	0.763491
A0A2T7NW45	C0Q70_13051	A0A2T7NW45	A0A2T7NW45	tr|A0A2T7NW45|A0A2T7NW45_POMCA Aldedh domain-containing protein OS=Pomacea canaliculata OX=400727 GN=C0Q70_13051 PE=3 SV=1	11	11	28.5	57.194	-3.17492	-2.83532	-2.71981	-1.55326	-1.63617	-1.14487	0.0019988	0.0101748	-1.46525	0.362173
A0A2T7NW55	C0Q70_13061	A0A2T7NW55	A0A2T7NW55	tr|A0A2T7NW55|A0A2T7NW55_POMCA Serine/threonine protein phosphatase 2A regulatory subunit OS=Pomacea canaliculata OX=400727 GN=C0Q70_13061 PE=3 SV=1	7	7	15.9	48.832	0.0635369	-0.0747108	-0.363987	0.49796	0.36151	0.375668	0.0157351	0.0463363	-0.536766	0.689314
A0A2T7NW90	C0Q70_13099	A0A2T7NW90	A0A2T7NW90	tr|A0A2T7NW90|A0A2T7NW90_POMCA Cellulase domain-containing protein OS=Pomacea canaliculata OX=400727 GN=C0Q70_13099 PE=4 SV=1	18	15	51.9	44.213	-1.65438	-0.197325	-5.37679	5.34853	1.26386	-1.47178	0.175935	0.283993	-4.12303	0.0573909
A0A2T7NW95	C0Q70_13082	A0A2T7NW95	A0A2T7NW95	tr|A0A2T7NW95|A0A2T7NW95_POMCA Dipeptidyl peptidase 3 OS=Pomacea canaliculata OX=400727 GN=C0Q70_13082 PE=3 SV=1	17	17	29.8	83.013	-0.569682	-0.42874	0.419533	-1.45849	-0.91102	-0.645825	0.106216	0.195314	0.812147	1.75582
A0A2T7NWA4	C0Q70_13116	A0A2T7NWA4	A0A2T7NWA4	tr|A0A2T7NWA4|A0A2T7NWA4_POMCA Galectin OS=Pomacea canaliculata OX=400727 GN=C0Q70_13116 PE=4 SV=1	11	11	17.2	88.977	-1.58557	-2.31294	-0.298985	-1.24209	-1.73355	-0.475777	0.737932	0.811645	-0.248693	0.841658
A0A2T7NWA8	C0Q70_13100	A0A2T7NWA8	A0A2T7NWA8	tr|A0A2T7NWA8|A0A2T7NWA8_POMCA Cellulase domain-containing protein OS=Pomacea canaliculata OX=400727 GN=C0Q70_13100 PE=4 SV=1	18	17	61.6	42.367				-1.13199	-0.793371	-1.47182	1.15087e-05	0.000259074	0	0
A0A2T7NWA9	C0Q70_13098	A0A2T7NWA9	A0A2T7NWA9	tr|A0A2T7NWA9|A0A2T7NWA9_POMCA Cellulase domain-containing protein OS=Pomacea canaliculata OX=400727 GN=C0Q70_13098 PE=4 SV=1	18	15	53.3	43.943	-2.00295	2.39669	-2.16894	6.84221	3.83173	1.05516	0.115111	0.20675	-4.50143	0.0441505
A0A2T7NWB7	C0Q70_13117	A0A2T7NWB7	A0A2T7NWB7	tr|A0A2T7NWB7|A0A2T7NWB7_POMCA Gal_mutarotas_2 domain-containing protein OS=Pomacea canaliculata OX=400727 GN=C0Q70_13117 PE=3 SV=1	7	7	10.5	106.48	-2.65693	-3.32565	-1.64827	-3.20305	-2.47911	-2.55904	0.724854	0.800738	0.203454	1.15145
A0A2T7NWB9	C0Q70_13129	A0A2T7NWB9	A0A2T7NWB9	tr|A0A2T7NWB9|A0A2T7NWB9_POMCA GTP cyclohydrolase 1 feedback regulatory protein OS=Pomacea canaliculata OX=400727 GN=C0Q70_13129 PE=3 SV=1	5	5	14	43.017				-1.3918	-0.714914	-0.698774	1.83125e-05	0.000309095	0	0
A0A2T7NWD7	C0Q70_13144	A0A2T7NWD7;A0A2T7PER3	A0A2T7NWD7	tr|A0A2T7NWD7|A0A2T7NWD7_POMCA AAA domain-containing protein OS=Pomacea canaliculata OX=400727 GN=C0Q70_13144 PE=3 SV=1	56	56	23.1	348.53	-1.85759	-1.314	-1.8676	0.430292	0.252351	0.0161021	0.000942375	0.00551807	-1.91264	0.265605
A0A2T7NWD9	C0Q70_13141	A0A2T7NWD9	A0A2T7NWD9	tr|A0A2T7NWD9|A0A2T7NWD9_POMCA Proteasome activator complex subunit 4 OS=Pomacea canaliculata OX=400727 GN=C0Q70_13141 PE=3 SV=1	9	9	5.8	210.15				-2.10767	-3.0593	-3.11154	0.000373973	0.00261265	0	0
A0A2T7NWF5	C0Q70_13143	A0A2T7NWF5	A0A2T7NWF5	tr|A0A2T7NWF5|A0A2T7NWF5_POMCA DYHC2 protein (Fragment) OS=Pomacea canaliculata OX=400727 GN=C0Q70_13143 PE=4 SV=1	15	14	32.5	71.699	2.67677	5.65745	4.17342	5.8916	5.44082	5.5542	0.16909	0.277113	-1.45966	0.363578
A0A2T7NWF9	C0Q70_13142	A0A2T7NWF9	A0A2T7NWF9	tr|A0A2T7NWF9|A0A2T7NWF9_POMCA DHC_N1 domain-containing protein OS=Pomacea canaliculata OX=400727 GN=C0Q70_13142 PE=3 SV=1	35	34	31	173.98	-2.74774	-0.852445	-2.30983	0.375326	0.465713	-0.298049	0.0257951	0.0648398	-2.151	0.225157
A0A2T7NWJ8	C0Q70_13206	A0A2T7NWJ8	A0A2T7NWJ8	tr|A0A2T7NWJ8|A0A2T7NWJ8_POMCA GATA zinc finger domain-containing protein 14-like OS=Pomacea canaliculata OX=400727 GN=C0Q70_13206 PE=4 SV=1	2	2	6.8	36.375	-2.19117	1.29873	-0.861478	-1.69779	-0.657463	-1.49617	0.54758	0.655023	0.699168	1.62357
A0A2T7NWK6	C0Q70_13192	A0A2T7NWK6	A0A2T7NWK6	tr|A0A2T7NWK6|A0A2T7NWK6_POMCA 26S protease regulatory subunit 4 OS=Pomacea canaliculata OX=400727 GN=C0Q70_13192 PE=3 SV=1	13	13	37.1	51.416	-1.7675	-1.27463	-1.38889	-0.315179	-0.278824	-0.255677	0.00134855	0.00742434	-1.19378	0.437156
A0A2T7NWL0	C0Q70_13211	A0A2T7NWL0	A0A2T7NWL0	tr|A0A2T7NWL0|A0A2T7NWL0_POMCA proline--tRNA ligase OS=Pomacea canaliculata OX=400727 GN=C0Q70_13211 PE=3 SV=1	15	15	12.9	177.99	-2.55418	-3.51841	-3.4318	-1.84021	-0.64013	-1.67098	0.0212605	0.0558357	-1.78436	0.290305
A0A2T7NWS0	C0Q70_13273	A0A2T7NWS0	A0A2T7NWS0	tr|A0A2T7NWS0|A0A2T7NWS0_POMCA Alpha-1,4 glucan phosphorylase OS=Pomacea canaliculata OX=400727 GN=C0Q70_13273 PE=3 SV=1	42	42	60	80.116	3.50938	3.11139	3.38308	3.23823	3.38252	3.6918	0.594207	0.692672	-0.102898	0.931161
A0A2T7NWS2	C0Q70_13278	A0A2T7NWS2	A0A2T7NWS2	tr|A0A2T7NWS2|A0A2T7NWS2_POMCA GH10 domain-containing protein OS=Pomacea canaliculata OX=400727 GN=C0Q70_13278 PE=3 SV=1	10	9	19.6	73.095				2.95736	-0.443187	1.6092	0.00142505	0.00776114	0	0
A0A2T7NWS4	C0Q70_13277	A0A2T7NWS4	A0A2T7NWS4	tr|A0A2T7NWS4|A0A2T7NWS4_POMCA GH10 domain-containing protein OS=Pomacea canaliculata OX=400727 GN=C0Q70_13277 PE=3 SV=1	7	5	21.6	45.25				3.35567	1.11048	-0.0801916	0.00146604	0.00785765	0	0
A0A2T7NWT6	C0Q70_13276	A0A2T7NWT6	A0A2T7NWT6	tr|A0A2T7NWT6|A0A2T7NWT6_POMCA GH10 domain-containing protein OS=Pomacea canaliculata OX=400727 GN=C0Q70_13276 PE=3 SV=1	8	4	19.4	62.928				1.15658	0.866522	0.50916	2.69077e-06	0.000129798	0	0
A0A2T7NWY0	C0Q70_13334	A0A2T7NWY0	A0A2T7NWY0	tr|A0A2T7NWY0|A0A2T7NWY0_POMCA Neutral metalloproteinase OS=Pomacea canaliculata OX=400727 GN=C0Q70_13334 PE=3 SV=1	6	6	13.6	62.731	1.95809	2.3089	2.89669	1.10779	1.8135	2.22983	0.191147	0.30255	0.670853	1.59201
A0A2T7NX18	C0Q70_13369	A0A2T7NX18	A0A2T7NX18	tr|A0A2T7NX18|A0A2T7NX18_POMCA Fermitin family homolog 2 OS=Pomacea canaliculata OX=400727 GN=C0Q70_13369 PE=3 SV=1	9	9	17.7	65.746	-3.19859	-2.79139	-3.72992	-1.27041	-1.3116	-1.69187	0.00390484	0.0167612	-1.81534	0.284138
A0A2T7NX32	C0Q70_13391	A0A2T7NX32	A0A2T7NX32	tr|A0A2T7NX32|A0A2T7NX32_POMCA Calcineurin subunit B type 1 OS=Pomacea canaliculata OX=400727 GN=C0Q70_13391 PE=3 SV=1	7	7	44.5	25.507	-0.882838	-1.48247	-0.958756	-0.226686	-0.214111	-0.911596	0.0918702	0.177706	-0.657224	0.634097
A0A2T7NX35	C0Q70_13390	A0A2T7NX35	A0A2T7NX35	tr|A0A2T7NX35|A0A2T7NX35_POMCA Elongation factor 1-gamma OS=Pomacea canaliculata OX=400727 GN=C0Q70_13390 PE=4 SV=1	10	10	25.1	49.608	-0.502464	0.0104245	-0.53164	1.34274	1.41111	0.743701	0.0054366	0.0218543	-1.50708	0.351823
A0A2T7NX70	C0Q70_13415	A0A2T7NX70	A0A2T7NX70	tr|A0A2T7NX70|A0A2T7NX70_POMCA Purine nucleoside phosphorylase OS=Pomacea canaliculata OX=400727 GN=C0Q70_13415 PE=3 SV=1	9	9	43	36.532	0.954438	1.23535	1.01223	-1.74108	-1.15797	0.247396	0.0307309	0.0739441	1.95122	3.86703
A0A2T7NX97	C0Q70_13439	A0A2T7NX97	A0A2T7NX97	tr|A0A2T7NX97|A0A2T7NX97_POMCA Short-chain collagen C4-like OS=Pomacea canaliculata OX=400727 GN=C0Q70_13439 PE=4 SV=1	12	12	44	34.21	3.54447	2.32699	2.16658	2.10021	2.54574	0.685044	0.272556	0.391075	0.902346	1.8691
A0A2T7NXA0	C0Q70_13453	A0A2T7NXA0;A0A2T7NX95	A0A2T7NXA0	tr|A0A2T7NXA0|A0A2T7NXA0_POMCA FAD-binding PCMH-type domain-containing protein OS=Pomacea canaliculata OX=400727 GN=C0Q70_13453 PE=3 SV=1	6	6	8.1	125.99	-1.05658	-0.969839	-0.364165				1.37247e-05	0.000276961	inf	inf
A0A2T7NXA5	C0Q70_13458	A0A2T7NXA5;A0A2T7NLF6	A0A2T7NXA5	tr|A0A2T7NXA5|A0A2T7NXA5_POMCA Phytanoyl-CoA dioxygenase domain-containing protein 1 OS=Pomacea canaliculata OX=400727 GN=C0Q70_13458 PE=4 SV=1	10	10	35.6	40.267	-0.0575017	-0.0867068	0.269527	-1.13797	-0.172985	0.3688	0.478082	0.597898	0.355824	1.27972
A0A2T7NXB3	C0Q70_13477	A0A2T7NXB3	A0A2T7NXB3	tr|A0A2T7NXB3|A0A2T7NXB3_POMCA Ectonucleoside triphosphate diphosphohydrolase 5 OS=Pomacea canaliculata OX=400727 GN=C0Q70_13477 PE=3 SV=1	3	3	8.3	55.354	-1.01945	-0.932708	-0.327038				1.33674e-05	0.000276784	inf	inf
A0A2T7NXD8	C0Q70_13488	A0A2T7NXD8	A0A2T7NXD8	tr|A0A2T7NXD8|A0A2T7NXD8_POMCA 3-hydroxyanthranilate 3,4-dioxygenase OS=Pomacea canaliculata OX=400727 GN=C0Q70_13488 PE=3 SV=1	4	4	14.5	35.359	-1.87762	-1.27443	-1.94652	-3.03646	-2.40483	-2.29922	0.0485523	0.107643	0.880641	1.84119
A0A2T7NXI1	C0Q70_13539	A0A2T7NXI1	A0A2T7NXI1	tr|A0A2T7NXI1|A0A2T7NXI1_POMCA Protein transport protein SEC23 OS=Pomacea canaliculata OX=400727 GN=C0Q70_13539 PE=3 SV=1	7	7	12	85.438				-1.81114	-2.27285	-1.80536	8.97308e-06	0.000245502	0	0
A0A2T7NXI4	C0Q70_13564	A0A2T7NXI4	A0A2T7NXI4	tr|A0A2T7NXI4|A0A2T7NXI4_POMCA Eukaryotic translation initiation factor 5 OS=Pomacea canaliculata OX=400727 GN=C0Q70_13564 PE=3 SV=1	6	6	14.8	49.71				-1.05548	-0.899442	-1.4982	8.21743e-06	0.000245502	0	0
A0A2T7NXJ2	C0Q70_13561	A0A2T7NXJ2	A0A2T7NXJ2	tr|A0A2T7NXJ2|A0A2T7NXJ2_POMCA Kinectin OS=Pomacea canaliculata OX=400727 GN=C0Q70_13561 PE=4 SV=1	23	23	24.5	138.69	-3.62547	-3.80023	-3.15479	-5.01628	-1.41554	-0.625679	0.438107	0.563201	-1.17433	0.443089
A0A2T7NXK1	C0Q70_13559	A0A2T7NXK1	A0A2T7NXK1	tr|A0A2T7NXK1|A0A2T7NXK1_POMCA Dynamin-type G domain-containing protein OS=Pomacea canaliculata OX=400727 GN=C0Q70_13559 PE=4 SV=1	10	10	35.5	36.355				-2.26744	-2.85785	-3.34261	0.000331729	0.00234994	0	0
A0A2T7NXK4	C0Q70_13563	A0A2T7NXK4	A0A2T7NXK4	tr|A0A2T7NXK4|A0A2T7NXK4_POMCA Kinesin light chain OS=Pomacea canaliculata OX=400727 GN=C0Q70_13563 PE=3 SV=1	13	13	26.2	69.746	-3.35941	-2.41027	-3.64367	-1.02267	-1.17839	-1.6583	0.0115336	0.0374472	-1.85133	0.277137
A0A2T7NXK5	C0Q70_13562	A0A2T7NXK5	A0A2T7NXK5	tr|A0A2T7NXK5|A0A2T7NXK5_POMCA Enolase-phosphatase E1 OS=Pomacea canaliculata OX=400727 GN=C0Q70_13562 PE=3 SV=1	17	17	64.1	34.92	3.82835	3.13875	4.16852	2.59494	3.01894	3.28109	0.108709	0.198716	0.746888	1.67817
A0A2T7NXK8	C0Q70_13560	A0A2T7NXK8	A0A2T7NXK8	tr|A0A2T7NXK8|A0A2T7NXK8_POMCA Sacchrp_dh_NADP domain-containing protein OS=Pomacea canaliculata OX=400727 GN=C0Q70_13560 PE=4 SV=1	3	3	12.9	35.844	-1.34328	-2.5078	-2.80959	-1.69784	-0.812791	-0.576078	0.101573	0.190192	-1.19132	0.437902
A0A2T7NXQ8	C0Q70_13626	A0A2T7NXQ8	A0A2T7NXQ8	tr|A0A2T7NXQ8|A0A2T7NXQ8_POMCA RNA-binding protein Nova-1 OS=Pomacea canaliculata OX=400727 GN=C0Q70_13626 PE=4 SV=1	7	7	15.7	63.483				-2.38254	-2.0995	-2.75231	3.03184e-05	0.000388767	0	0
A0A2T7NXR2	C0Q70_13621	A0A2T7NXR2	A0A2T7NXR2	tr|A0A2T7NXR2|A0A2T7NXR2_POMCA AMPK1_CBM domain-containing protein OS=Pomacea canaliculata OX=400727 GN=C0Q70_13621 PE=4 SV=1	2	2	8.4	36.781	-0.621855	-1.8558	0.514724	-1.86105	-1.191	-1.16117	0.357298	0.481308	0.750097	1.68191
A0A2T7NXR3	C0Q70_13617	A0A2T7NXR3	A0A2T7NXR3	tr|A0A2T7NXR3|A0A2T7NXR3_POMCA Proteasome subunit alpha type OS=Pomacea canaliculata OX=400727 GN=C0Q70_13617 PE=3 SV=1	5	5	26.6	26.021	-0.404371	-0.316706	0.0592211	-0.185458	0.238266	0.420102	0.1738	0.281245	-0.378255	0.769368
A0A2T7NXW7	C0Q70_13672	A0A2T7NXW7	A0A2T7NXW7	tr|A0A2T7NXW7|A0A2T7NXW7_POMCA Heterogeneous nuclear ribonucleoprotein L OS=Pomacea canaliculata OX=400727 GN=C0Q70_13672 PE=4 SV=1	7	7	18.1	61.848				-1.4303	-2.36494	-2.381	0.000161637	0.00125952	0	0
A0A2T7NXY3	C0Q70_13705	A0A2T7NXY3;A0A2T7NY06	A0A2T7NXY3;A0A2T7NY06	tr|A0A2T7NXY3|A0A2T7NXY3_POMCA Proteasome subunit alpha type OS=Pomacea canaliculata OX=400727 GN=C0Q70_13705 PE=3 SV=1;tr|A0A2T7NY06|A0A2T7NY06_POMCA Proteasome subunit alpha type OS=Pomacea canaliculata OX=400727 GN=C0Q70_13704 PE=3 SV=1	2	2	10.6	25.182	0.232515	-0.303293	0.287696	-1.16081	-0.717261	-0.288321	0.0649865	0.135177	0.794438	1.7344
A0A2T7NY27	C0Q70_13748	A0A2T7NY27	A0A2T7NY27	tr|A0A2T7NY27|A0A2T7NY27_POMCA Ras-related protein Rab-1A OS=Pomacea canaliculata OX=400727 GN=C0Q70_13748 PE=4 SV=1	8	7	53	22.483	0.451209	0.325008	0.534249	0.775517	0.490121	0.738566	0.0996347	0.187254	-0.231245	0.851899
A0A2T7NY51	C0Q70_13775	A0A2T7NY51	A0A2T7NY51	tr|A0A2T7NY51|A0A2T7NY51_POMCA 26S proteasome non-ATPase regulatory subunit 8 OS=Pomacea canaliculata OX=400727 GN=C0Q70_13775 PE=3 SV=1	6	6	27.4	30.837	-1.6724	-1.47202	-1.0529	-1.91645	-0.750759	-1.33415	0.872794	0.908674	-0.0653219	0.955732
A0A2T7NY56	C0Q70_13762	A0A2T7NY56	A0A2T7NY56	tr|A0A2T7NY56|A0A2T7NY56_POMCA Nidogen-1 OS=Pomacea canaliculata OX=400727 GN=C0Q70_13762 PE=4 SV=1	18	18	16.8	127.41	0.933566	0.348661	-0.0972884	0.652308	0.745065	0.822079	0.317914	0.442372	-0.344838	0.787396
A0A2T7NY81	C0Q70_13784	A0A2T7NY81	A0A2T7NY81	tr|A0A2T7NY81|A0A2T7NY81_POMCA MoCF_biosynth domain-containing protein OS=Pomacea canaliculata OX=400727 GN=C0Q70_13784 PE=3 SV=1	9	9	20.4	49.567	2.618	1.33901	0.759335	1.92005	0.779121	0.473178	0.505133	0.62175	0.514663	1.42866
A0A2T7NY98	C0Q70_13804	A0A2T7NY98	A0A2T7NY98	tr|A0A2T7NY98|A0A2T7NY98_POMCA RNA helicase OS=Pomacea canaliculata OX=400727 GN=C0Q70_13804 PE=3 SV=1	6	6	19.5	49.814				-3.07597	-2.31063	-2.47791	8.51204e-05	0.000769883	0	0
A0A2T7NYF0	C0Q70_13876	A0A2T7NYF0	A0A2T7NYF0	tr|A0A2T7NYF0|A0A2T7NYF0_POMCA Alpha-actinin, sarcomeric OS=Pomacea canaliculata OX=400727 GN=C0Q70_13876 PE=3 SV=1	50	50	58.4	103.55	1.81358	2.26687	1.26827	2.22263	1.80982	1.88559	0.579741	0.682088	-0.189771	0.876745
A0A2T7NYH7	C0Q70_13889	A0A2T7NYH7	A0A2T7NYH7	tr|A0A2T7NYH7|A0A2T7NYH7_POMCA 3(2),5-bisphosphate nucleotidase 1 OS=Pomacea canaliculata OX=400727 GN=C0Q70_13889 PE=3 SV=1	5	5	19.5	27.099	-2.32261	-2.02043	-0.988235	-1.49691	-2.01445	-1.42169	0.780267	0.842293	-0.132739	0.912098
A0A2T7NYK7	C0Q70_13911	A0A2T7NYK7	A0A2T7NYK7	tr|A0A2T7NYK7|A0A2T7NYK7_POMCA Cystatin domain-containing protein OS=Pomacea canaliculata OX=400727 GN=C0Q70_13911 PE=4 SV=1	9	9	15.2	58.758	6.09722	6.83757	5.27381	6.73711	7.23038	7.61809	0.0957533	0.18311	-1.12566	0.458293
A0A2T7NYM7	C0Q70_13942	A0A2T7NYM7	A0A2T7NYM7	tr|A0A2T7NYM7|A0A2T7NYM7_POMCA lactoylglutathione lyase OS=Pomacea canaliculata OX=400727 GN=C0Q70_13942 PE=3 SV=1	3	3	21.1	20.188	-1.04243	-0.333868	-1.39007				6.16036e-05	0.000619667	inf	inf
A0A2T7NZF9	C0Q70_14225	A0A2T7NZF9;A0A2T7NYP1	A0A2T7NZF9;A0A2T7NYP1	tr|A0A2T7NZF9|A0A2T7NZF9_POMCA Histone H2B OS=Pomacea canaliculata OX=400727 GN=C0Q70_14225 PE=3 SV=1;tr|A0A2T7NYP1|A0A2T7NYP1_POMCA Histone H2B OS=Pomacea canaliculata OX=400727 GN=C0Q70_13946 PE=3 SV=1	4	4	36.9	13.469				-1.61701	-2.10823	-2.92004	0.000392318	0.00270352	0	0
A0A2T7NYU0	C0Q70_14016	A0A2T7NYU0	A0A2T7NYU0	tr|A0A2T7NYU0|A0A2T7NYU0_POMCA Spectrin beta chain OS=Pomacea canaliculata OX=400727 GN=C0Q70_14016 PE=3 SV=1	87	87	46.3	280.87	0.777659	0.0899225	-0.16854	0.395713	1.03564	1.02459	0.172242	0.280066	-0.585636	0.666356
A0A2T7NYY1	C0Q70_14046	A0A2T7NYY1	A0A2T7NYY1	tr|A0A2T7NYY1|A0A2T7NYY1_POMCA GH10 domain-containing protein OS=Pomacea canaliculata OX=400727 GN=C0Q70_14046 PE=3 SV=1	17	17	33.9	64.352				-3.05122	-3.5056	-3.76785	0.000148875	0.00117821	0	0
A0A2T7NYY3	C0Q70_14061	A0A2T7NYY3	A0A2T7NYY3	tr|A0A2T7NYY3|A0A2T7NYY3_POMCA Neutral metalloproteinase OS=Pomacea canaliculata OX=400727 GN=C0Q70_14061 PE=3 SV=1	5	5	51.7	16.968	3.53517	1.82704	2.1478	1.11709	1.75633	1.05744	0.104421	0.193317	1.19305	2.28636
A0A2T7NYZ0	C0Q70_14063	A0A2T7NYZ0	A0A2T7NYZ0	tr|A0A2T7NYZ0|A0A2T7NYZ0_POMCA Neutral metalloproteinase OS=Pomacea canaliculata OX=400727 GN=C0Q70_14063 PE=3 SV=1	19	12	24	139.7	3.73252	2.4807	3.12955	2.68675	2.86361	2.25721	0.273819	0.392332	0.511733	1.42576
A0A2T7NYZ1	C0Q70_14050	A0A2T7NYZ1	A0A2T7NYZ1	tr|A0A2T7NYZ1|A0A2T7NYZ1_POMCA GH10 domain-containing protein OS=Pomacea canaliculata OX=400727 GN=C0Q70_14050 PE=3 SV=1	11	2	23.6	65.167				4.89922	-0.524474	3.45913	0.00517384	0.0209644	0	0
A0A2T7NYZ6	C0Q70_14066	A0A2T7NYZ6;A0A2T7NZ03;A0A2T7NYZ7	A0A2T7NYZ6	tr|A0A2T7NYZ6|A0A2T7NYZ6_POMCA Neutral metalloproteinase OS=Pomacea canaliculata OX=400727 GN=C0Q70_14066 PE=3 SV=1	12	6	19	71.721	2.27905	0.12607	1.05316	-1.19722	-0.259771	-1.20067	0.0431561	0.0983471	2.03865	4.1086
A0A2T7NZ15	C0Q70_14082	A0A2T7NZ15	A0A2T7NZ15	tr|A0A2T7NZ15|A0A2T7NZ15_POMCA Malate dehydrogenase OS=Pomacea canaliculata OX=400727 GN=C0Q70_14082 PE=3 SV=1	25	25	69.7	38.068	4.38302	4.16448	4.1105	3.48098	4.58935	4.4675	0.916913	0.943936	0.0400584	1.02816
A0A2T7NZ41	C0Q70_14079	A0A2T7NZ41	A0A2T7NZ41	tr|A0A2T7NZ41|A0A2T7NZ41_POMCA UTP--glucose-1-phosphate uridylyltransferase OS=Pomacea canaliculata OX=400727 GN=C0Q70_14079 PE=3 SV=1	12	12	29.9	55.044	0.917344	0.173103	0.662561	0.0856618	0.523151	0.343416	0.350236	0.476268	0.266926	1.20324
A0A2T7NZ69	C0Q70_14151	A0A2T7NZ69	A0A2T7NZ69	tr|A0A2T7NZ69|A0A2T7NZ69_POMCA Calmodulin OS=Pomacea canaliculata OX=400727 GN=C0Q70_14151 PE=4 SV=1	3	3	20.8	17.187	-0.726681	-0.680188	-0.513818	-0.951908	-0.799902	-0.823848	0.0525137	0.114886	0.218324	1.16338
A0A2T7NZ80	C0Q70_14164	A0A2T7NZ80	A0A2T7NZ80	tr|A0A2T7NZ80|A0A2T7NZ80_POMCA Barrier to autointegration factor OS=Pomacea canaliculata OX=400727 GN=C0Q70_14164 PE=4 SV=1	7	7	47.8	15.851	0.132562	-0.304737	0.768162	0.0336047	0.668966	0.889402	0.456876	0.580697	-0.331995	0.794437
A0A2T7NZ83	C0Q70_14156	A0A2T7NZ83	A0A2T7NZ83	tr|A0A2T7NZ83|A0A2T7NZ83_POMCA T-complex protein 1 subunit delta OS=Pomacea canaliculata OX=400727 GN=C0Q70_14156 PE=3 SV=1	13	13	33.8	59.747	-0.344318	-0.183221	0.402959	1.22405	1.16268	0.824072	0.0127003	0.039909	-1.11179	0.462718
A0A2T7NZA8	C0Q70_14175	A0A2T7NZA8	A0A2T7NZA8	tr|A0A2T7NZA8|A0A2T7NZA8_POMCA C-1-tetrahydrofolate synthase, cytoplasmic OS=Pomacea canaliculata OX=400727 GN=C0Q70_14175 PE=3 SV=1	23	23	28.5	126.21	1.95274	1.04959	1.91445	2.06221	2.34964	2.09283	0.161503	0.269083	-0.529297	0.692892
A0A2T7NZE0	C0Q70_14216	A0A2T7NZE0	A0A2T7NZE0	tr|A0A2T7NZE0|A0A2T7NZE0_POMCA Abhydrolase_3 domain-containing protein OS=Pomacea canaliculata OX=400727 GN=C0Q70_14216 PE=4 SV=1	8	8	30.8	35.841	-1.73493	-1.21468	-1.38395	-1.26802	-0.280193	-0.542965	0.0880062	0.173782	-0.74746	0.595651
A0A2T7NZE1	C0Q70_14218	A0A2T7NZE1	A0A2T7NZE1	tr|A0A2T7NZE1|A0A2T7NZE1_POMCA PPM-type phosphatase domain-containing protein OS=Pomacea canaliculata OX=400727 GN=C0Q70_14218 PE=3 SV=1	7	7	25.2	35.354	1.09265	0.979551	0.99792	-0.499675	0.6456	0.667589	0.123899	0.220193	0.752204	1.68436
A0A2T7NZG2	C0Q70_13945	A0A2T7NZG2;A0A2T7PZM8;A0A2T7NQQ5	A0A2T7NZG2;A0A2T7PZM8;A0A2T7NQQ5	tr|A0A2T7NZG2|A0A2T7NZG2_POMCA Histone H2A OS=Pomacea canaliculata OX=400727 GN=C0Q70_13945 PE=3 SV=1;tr|A0A2T7PZM8|A0A2T7PZM8_POMCA Histone H2A OS=Pomacea canaliculata OX=400727 GN=C0Q70_01497 PE=3 SV=1;tr|A0A2T7NQQ5|A0A2T7NQQ5_POMCA Histone H2A OS=Pomace	3	3	30.5	13.657				0.115521	-1.19283	-0.89091	0.000132272	0.00108936	0	0
A0A2T7NZK2	C0Q70_14274	A0A2T7NZK2;A0A2T7NZK4;A0A2T7NZJ9	A0A2T7NZK2;A0A2T7NZK4;A0A2T7NZJ9	tr|A0A2T7NZK2|A0A2T7NZK2_POMCA Dynein light chain OS=Pomacea canaliculata OX=400727 GN=C0Q70_14274 PE=3 SV=1;tr|A0A2T7NZK4|A0A2T7NZK4_POMCA Dynein light chain OS=Pomacea canaliculata OX=400727 GN=C0Q70_14275 PE=3 SV=1;tr|A0A2T7NZJ9|A0A2T7NZJ9_POMCA Dynein	2	2	37.1	10.3	-0.234212	-2.04616	0.280145	0.663174	1.29122	0.891965	0.0910033	0.176941	-1.61553	0.326345
A0A2T7NZL5	C0Q70_14263	A0A2T7NZL5	A0A2T7NZL5	tr|A0A2T7NZL5|A0A2T7NZL5_POMCA AAA domain-containing protein OS=Pomacea canaliculata OX=400727 GN=C0Q70_14263 PE=3 SV=1	7	7	29.4	40.271	-1.69044	-1.05649	-1.12994	-0.324321	-0.428213	-0.759229	0.030098	0.072941	-0.788365	0.579
A0A2T7NZM9	C0Q70_14283	A0A2T7NZM9	A0A2T7NZM9	tr|A0A2T7NZM9|A0A2T7NZM9_POMCA Stress-induced-phosphoprotein 1 OS=Pomacea canaliculata OX=400727 GN=C0Q70_14283 PE=4 SV=1	13	13	48.2	37.034	0.331454	0.364893	0.463582	0.381212	0.508106	0.753553	0.238388	0.354087	-0.160981	0.894417
A0A2T7NZN4	C0Q70_14312	A0A2T7NZN4	A0A2T7NZN4	tr|A0A2T7NZN4|A0A2T7NZN4_POMCA GH10 domain-containing protein OS=Pomacea canaliculata OX=400727 GN=C0Q70_14312 PE=3 SV=1	24	15	42.5	79.379	-3.61257	-1.80701	-3.17583	3.68596	1.29839	-4.22456	0.264484	0.383146	-3.1184	0.115151
A0A2T7NZN5	C0Q70_14307	A0A2T7NZN5	A0A2T7NZN5	tr|A0A2T7NZN5|A0A2T7NZN5_POMCA tryptophan--tRNA ligase OS=Pomacea canaliculata OX=400727 GN=C0Q70_14307 PE=3 SV=1	13	13	37.7	47.476	-2.55908	-1.20316	-0.803396	-0.284868	-1.29073	-0.741927	0.283647	0.404508	-0.74937	0.594863
A0A2T7NZR0	C0Q70_14311	A0A2T7NZR0	A0A2T7NZR0	tr|A0A2T7NZR0|A0A2T7NZR0_POMCA GH10 domain-containing protein OS=Pomacea canaliculata OX=400727 GN=C0Q70_14311 PE=3 SV=1	19	18	43.2	61.754	-4.66365	0.130101	-5.39575	4.3756	1.89248	1.5361	0.0386965	0.0897015	-5.91116	0.0166174
A0A2T7NZW0	C0Q70_14373	A0A2T7NZW0	A0A2T7NZW0	tr|A0A2T7NZW0|A0A2T7NZW0_POMCA Protein-L-isoaspartate O-methyltransferase OS=Pomacea canaliculata OX=400727 GN=C0Q70_14373 PE=3 SV=1	7	7	45	24.702	-1.91095	-2.4293	-1.83547	-2.39582	-1.47622	-1.66213	0.560312	0.666975	-0.21385	0.862233
A0A2T7NZX6	C0Q70_14405	A0A2T7NZX6;A0A2T7NB00	A0A2T7NZX6	tr|A0A2T7NZX6|A0A2T7NZX6_POMCA Calpain-3 OS=Pomacea canaliculata OX=400727 GN=C0Q70_14405 PE=3 SV=1	21	20	13.8	237.79	0.354364	0.0497904	-0.643699	0.482429	0.394954	0.149787	0.24693	0.362521	-0.422238	0.746266
A0A2T7NZZ8	C0Q70_14401	A0A2T7NZZ8	A0A2T7NZZ8	tr|A0A2T7NZZ8|A0A2T7NZZ8_POMCA Alpha-soluble NSF attachment protein OS=Pomacea canaliculata OX=400727 GN=C0Q70_14401 PE=3 SV=1	4	4	16	32.919				-1.16373	-0.994535	-1.59318	8.64465e-06	0.000245502	0	0
A0A2T7P011	C0Q70_14438	A0A2T7P011	A0A2T7P011	tr|A0A2T7P011|A0A2T7P011_POMCA NAD-dependent protein deacetylase OS=Pomacea canaliculata OX=400727 GN=C0Q70_14438 PE=3 SV=1	2	2	7.4	44.596				-3.21924	-2.29342	-2.82977	0.000178241	0.00135758	0	0
A0A2T7P038	C0Q70_14441	A0A2T7P038	A0A2T7P038	tr|A0A2T7P038|A0A2T7P038_POMCA EF-hand domain-containing protein OS=Pomacea canaliculata OX=400727 GN=C0Q70_14441 PE=4 SV=1	3	3	33.1	13.153	2.78123	2.26338	2.92464	2.14522	2.04175	2.54132	0.176059	0.283993	0.413651	1.33205
A0A2T7P0E4	C0Q70_12031	A0A2T7P0E4	A0A2T7P0E4	tr|A0A2T7P0E4|A0A2T7P0E4_POMCA SGNH_hydro domain-containing protein OS=Pomacea canaliculata OX=400727 GN=C0Q70_12031 PE=4 SV=1	5	5	27.5	27.084	1.45819	1.21165	1.36366	-1.41708	0.424057	0.339787	0.0610296	0.129755	1.56225	2.95313
A0A2T7P0F2	C0Q70_12034	A0A2T7P0F2	A0A2T7P0F2	tr|A0A2T7P0F2|A0A2T7P0F2_POMCA Methyl-accepting transducer domain-containing protein OS=Pomacea canaliculata OX=400727 GN=C0Q70_12034 PE=4 SV=1	9	9	27.7	70.015	0.340477	0.553042	0.560448	-2.14171	-1.16355	-1.14173	0.00432004	0.0181585	1.96699	3.90951
A0A2T7P0J6	C0Q70_12090	A0A2T7P0J6	A0A2T7P0J6	tr|A0A2T7P0J6|A0A2T7P0J6_POMCA GH10 domain-containing protein OS=Pomacea canaliculata OX=400727 GN=C0Q70_12090 PE=3 SV=1	34	14	61.9	63.518	-2.20147	3.71739	-1.54569	5.79816	2.39867	0.883931	0.269423	0.387678	-3.03684	0.121848
A0A2T7P0L9	C0Q70_12104	A0A2T7P0L9	A0A2T7P0L9	tr|A0A2T7P0L9|A0A2T7P0L9_POMCA Ig-like domain-containing protein OS=Pomacea canaliculata OX=400727 GN=C0Q70_12104 PE=4 SV=1	17	17	15.7	158.89	1.50586	1.14903	1.27073	1.55543	1.56625	1.7506	0.0614346	0.130195	-0.315553	0.803543
A0A2T7P0T9	C0Q70_12173	A0A2T7P0T9	A0A2T7P0T9	tr|A0A2T7P0T9|A0A2T7P0T9_POMCA 40S ribosomal protein S25 OS=Pomacea canaliculata OX=400727 GN=C0Q70_12173 PE=3 SV=1	2	2	19.2	10.712	-0.763985	-0.693566	0.249961	1.14413	1.25065	1.07355	0.00923817	0.0323584	-1.55864	0.339471
A0A2T7P122	C0Q70_12272	A0A2T7P122	A0A2T7P122	tr|A0A2T7P122|A0A2T7P122_POMCA Amyloid-beta A4 protein OS=Pomacea canaliculata OX=400727 GN=C0Q70_12272 PE=3 SV=1	7	7	13.8	59.71				-0.401857	0.919649	0.692934	7.6527e-05	0.000717795	0	0
A0A2T7P134	C0Q70_12267	A0A2T7P134	A0A2T7P134	tr|A0A2T7P134|A0A2T7P134_POMCA C2 domain-containing protein OS=Pomacea canaliculata OX=400727 GN=C0Q70_12267 PE=4 SV=1	11	11	26.4	76.268	1.34318	1.20115	0.461571	-0.0479183	1.07972	0.899461	0.464876	0.58728	0.358217	1.28184
A0A2T7P1C7	C0Q70_12378	A0A2T7P1C7	A0A2T7P1C7	tr|A0A2T7P1C7|A0A2T7P1C7_POMCA AMP deaminase OS=Pomacea canaliculata OX=400727 GN=C0Q70_12378 PE=3 SV=1	16	16	25.8	90.558	-4.26809	-3.83352	-2.58637	-0.500636	-0.781791	-1.90676	0.0195293	0.0536131	-2.4996	0.176826
A0A2T7P1G4	C0Q70_12395	A0A2T7P1G4;A0A2T7P1D6	A0A2T7P1G4;A0A2T7P1D6	tr|A0A2T7P1G4|A0A2T7P1G4_POMCA 40S ribosomal protein S19 OS=Pomacea canaliculata OX=400727 GN=C0Q70_12395 PE=3 SV=1;tr|A0A2T7P1D6|A0A2T7P1D6_POMCA 40S ribosomal protein S19 OS=Pomacea canaliculata OX=400727 GN=C0Q70_12388 PE=3 SV=1	5	5	29.4	18.959	1.34301	0.824169	1.60882	2.26818	2.28021	1.75141	0.0435923	0.0987898	-0.841269	0.558153
A0A2T7P1M7	C0Q70_12483	A0A2T7P1M7	A0A2T7P1M7	tr|A0A2T7P1M7|A0A2T7P1M7_POMCA Calponin OS=Pomacea canaliculata OX=400727 GN=C0Q70_12483 PE=3 SV=1	26	26	85.1	48.333	4.78017	5.17527	4.55259	5.57966	4.98597	5.21509	0.166188	0.27463	-0.42423	0.745236
A0A2T7P1Y6	C0Q70_12589	A0A2T7P1Y6	A0A2T7P1Y6	tr|A0A2T7P1Y6|A0A2T7P1Y6_POMCA Ig-like domain-containing protein OS=Pomacea canaliculata OX=400727 GN=C0Q70_12589 PE=4 SV=1	7	7	27.7	36.373	3.34609	2.24002	1.85163	0.478875	2.09979	1.20208	0.133208	0.233057	1.219	2.32785
A0A2T7P215	C0Q70_12591	A0A2T7P215	A0A2T7P215	tr|A0A2T7P215|A0A2T7P215_POMCA A2M domain-containing protein OS=Pomacea canaliculata OX=400727 GN=C0Q70_12591 PE=4 SV=1	3	3	11.3	36.182	0.411031	0.966718	-0.0316631	-1.79266	-1.13811	-1.07747	0.00838503	0.0295959	1.78477	3.44565
A0A2T7P260	C0Q70_12659	A0A2T7P260	A0A2T7P260	tr|A0A2T7P260|A0A2T7P260_POMCA 15-hydroxyprostaglandin dehydrogenase OS=Pomacea canaliculata OX=400727 GN=C0Q70_12659 PE=3 SV=1	14	14	49.8	33.849	3.10943	2.16038	3.32495	3.26044	3.89284	2.32711	0.636763	0.728038	-0.295211	0.814953
A0A2T7P280	C0Q70_12697	A0A2T7P280	A0A2T7P280	tr|A0A2T7P280|A0A2T7P280_POMCA MACPF domain-containing protein OS=Pomacea canaliculata OX=400727 GN=C0Q70_12697 PE=4 SV=1	7	4	8.4	97.131	3.63387	3.96058	1.83732	2.81553	4.01445	3.88758	0.603725	0.69868	-0.428595	0.742985
A0A2T7P282	C0Q70_12694	A0A2T7P282;A0A2T7P291	A0A2T7P282;A0A2T7P291	tr|A0A2T7P282|A0A2T7P282_POMCA MACPF domain-containing protein OS=Pomacea canaliculata OX=400727 GN=C0Q70_12694 PE=4 SV=1;tr|A0A2T7P291|A0A2T7P291_POMCA Fibrinogen C-terminal domain-containing protein OS=Pomacea canaliculata OX=400727 GN=C0Q70_12704 PE=4 S	3	3	1.7	139.27	2.2655	4.08795	1.79207	1.9588	3.1258	1.97142	0.67328	0.752856	0.363171	1.28625
A0A2T7P283	C0Q70_12699	A0A2T7P283	A0A2T7P283	tr|A0A2T7P283|A0A2T7P283_POMCA MACPF domain-containing protein OS=Pomacea canaliculata OX=400727 GN=C0Q70_12699 PE=4 SV=1	16	8	32.1	80.564	3.28376	4.96741	3.05438	3.03804	3.60068	3.67785	0.631532	0.72369	0.329659	1.25672
A0A2T7P290	C0Q70_12698	A0A2T7P290	A0A2T7P290	tr|A0A2T7P290|A0A2T7P290_POMCA Apple domain-containing protein OS=Pomacea canaliculata OX=400727 GN=C0Q70_12698 PE=4 SV=1	8	3	27.8	37.742	4.65738	3.82495	3.17516	4.42458	4.21712	4.81015	0.265837	0.383608	-0.59812	0.660614
A0A2T7P297	C0Q70_12703	A0A2T7P297	A0A2T7P297	tr|A0A2T7P297|A0A2T7P297_POMCA MACPF domain-containing protein OS=Pomacea canaliculata OX=400727 GN=C0Q70_12703 PE=4 SV=1	22	4	46	77.415	2.72505	-1.13461	-0.736546	1.06292	2.83187	2.98354	0.217106	0.33373	-2.00815	0.248592
A0A2T7P2A5	C0Q70_12711	A0A2T7P2A5	A0A2T7P2A5	tr|A0A2T7P2A5|A0A2T7P2A5_POMCA MACPF domain-containing protein OS=Pomacea canaliculata OX=400727 GN=C0Q70_12711 PE=4 SV=1	20	11	41.9	61.133	2.11925	3.18232	2.09398	-4.09446	-0.984263	-0.869349	0.0163072	0.0477103	4.44787	21.8244
A0A2T7P2A7	C0Q70_12713	A0A2T7P2A7	A0A2T7P2A7	tr|A0A2T7P2A7|A0A2T7P2A7_POMCA MACPF domain-containing protein OS=Pomacea canaliculata OX=400727 GN=C0Q70_12713 PE=4 SV=1	14	5	28	62.085	0.259723	1.36281	0.999874				2.36933e-05	0.000342876	inf	inf
A0A2T7P2C7	C0Q70_12705	A0A2T7P2C7	A0A2T7P2C7	tr|A0A2T7P2C7|A0A2T7P2C7_POMCA MACPF domain-containing protein OS=Pomacea canaliculata OX=400727 GN=C0Q70_12705 PE=4 SV=1	24	6	41.3	93.783	4.25351	3.48388	3.15706	2.99055	4.59254	4.51981	0.548331	0.655023	-0.402816	0.756381
A0A2T7P2E7	C0Q70_12753	A0A2T7P2E7	A0A2T7P2E7	tr|A0A2T7P2E7|A0A2T7P2E7_POMCA Coatomer subunit delta OS=Pomacea canaliculata OX=400727 GN=C0Q70_12753 PE=3 SV=1	10	10	22.4	56.719	-3.58298	-3.32731	-2.68319	-1.05863	-2.29837	-1.91807	0.0338369	0.0798992	-1.43947	0.368703
A0A2T7P2K5	C0Q70_12805	A0A2T7P2K5	A0A2T7P2K5	tr|A0A2T7P2K5|A0A2T7P2K5_POMCA H(+)-transporting two-sector ATPase OS=Pomacea canaliculata OX=400727 GN=C0Q70_12805 PE=3 SV=1	17	17	38.1	62.963	0.418916	0.674712	0.785437	1.00467	1.05031	0.806916	0.0677345	0.140317	-0.32761	0.796855
A0A2T7P312	C0Q70_12969	A0A2T7P312;A0A2T7PQ04	A0A2T7P312;A0A2T7PQ04	tr|A0A2T7P312|A0A2T7P312_POMCA Ig-like domain-containing protein OS=Pomacea canaliculata OX=400727 GN=C0Q70_12969 PE=4 SV=1;tr|A0A2T7PQ04|A0A2T7PQ04_POMCA Ig-like domain-containing protein OS=Pomacea canaliculata OX=400727 GN=C0Q70_02465 PE=4 SV=1	6	6	11.1	74.272	-0.129663	-1.82558	1.07521				0.00193382	0.00989375	inf	inf
A0A2T7P333	C0Q70_13012	A0A2T7P333	A0A2T7P333	tr|A0A2T7P333|A0A2T7P333_POMCA Calmodulin OS=Pomacea canaliculata OX=400727 GN=C0Q70_13012 PE=4 SV=1	5	2	6.7	90.43	2.65173	4.53643	4.67394	-1.74535	-1.47636	-0.365991	0.00268856	0.0129691	5.14994	35.5046
A0A2T7P335	C0Q70_12994	A0A2T7P335;A0A2T7P315	A0A2T7P335	tr|A0A2T7P335|A0A2T7P335_POMCA MACPF domain-containing protein OS=Pomacea canaliculata OX=400727 GN=C0Q70_12994 PE=4 SV=1	12	9	27.9	66.668	1.52511	2.58228	1.50557	2.3185	1.43889	2.57584	0.653	0.736625	-0.240089	0.846693
A0A2T7P336	C0Q70_13020	A0A2T7P336	A0A2T7P336	tr|A0A2T7P336|A0A2T7P336_POMCA EF-hand domain-containing protein OS=Pomacea canaliculata OX=400727 GN=C0Q70_13020 PE=4 SV=1	4	3	11.8	57.221	3.50779	3.96181	3.92388				2.49493e-07	3.61052e-05	inf	inf
A0A2T7P337	C0Q70_13017	A0A2T7P337	A0A2T7P337	tr|A0A2T7P337|A0A2T7P337_POMCA EF-hand domain-containing protein OS=Pomacea canaliculata OX=400727 GN=C0Q70_13017 PE=4 SV=1	4	2	43.1	17.113	2.56726	4.12226	2.78295				3.98406e-05	0.000451515	inf	inf
A0A2T7P3A2	C0Q70_10463	A0A2T7P3A2	A0A2T7P3A2	tr|A0A2T7P3A2|A0A2T7P3A2_POMCA Coatomer subunit beta OS=Pomacea canaliculata OX=400727 GN=C0Q70_10463 PE=4 SV=1	9	9	14.1	106.59	-2.67385	-2.26009	-2.22095	-0.121585	-1.41333	-0.834413	0.0163842	0.0477103	-1.59518	0.33098
A0A2T7P3I2	C0Q70_10560	A0A2T7P3I2	A0A2T7P3I2	tr|A0A2T7P3I2|A0A2T7P3I2_POMCA Malic enzyme OS=Pomacea canaliculata OX=400727 GN=C0Q70_10560 PE=3 SV=1	10	10	21.8	66.721	1.32913	1.18496	1.39033	0.877891	0.119927	1.37968	0.242201	0.358243	0.508974	1.42304
A0A2T7P3Q2	C0Q70_10636	A0A2T7P3Q2	A0A2T7P3Q2	tr|A0A2T7P3Q2|A0A2T7P3Q2_POMCA T-complex protein 1 subunit theta OS=Pomacea canaliculata OX=400727 GN=C0Q70_10636 PE=3 SV=1	22	22	46.4	58.835	-1.56594	-1.71787	-0.884033	0.303451	0.41754	-0.0314608	0.00502473	0.020442	-1.61912	0.325534
A0A2T7P3T9	C0Q70_10673	A0A2T7P3T9	A0A2T7P3T9	tr|A0A2T7P3T9|A0A2T7P3T9_POMCA WD repeat and coiled-coil-containing protein OS=Pomacea canaliculata OX=400727 GN=C0Q70_10673 PE=3 SV=1	1	1	1.2	120.26	3.19174	2.06042	2.66782	0.496823	1.61926	0.535623	0.0234056	0.0597226	1.75609	3.37782
A0A2T7P3W0	C0Q70_10679	A0A2T7P3W0	A0A2T7P3W0	tr|A0A2T7P3W0|A0A2T7P3W0_POMCA GST C-terminal domain-containing protein OS=Pomacea canaliculata OX=400727 GN=C0Q70_10679 PE=4 SV=1	9	9	41.8	37.775	-0.00222852	-0.549104	0.0402396	-0.92229	-0.570483	0.14425	0.488915	0.60695	0.279143	1.21347
A0A2T7P3W3	C0Q70_10681	A0A2T7P3W3	A0A2T7P3W3	tr|A0A2T7P3W3|A0A2T7P3W3_POMCA Heterogeneous nuclear ribonucleoprotein Q OS=Pomacea canaliculata OX=400727 GN=C0Q70_10681 PE=4 SV=1	10	10	22.6	59.914	-2.49528	-1.85516	-0.780111	-0.580895	-0.83237	-0.588054	0.108872	0.198716	-1.04308	0.485291
A0A2T7P3Z5	C0Q70_10714	A0A2T7P3Z5	A0A2T7P3Z5	tr|A0A2T7P3Z5|A0A2T7P3Z5_POMCA WD_REPEATS_REGION domain-containing protein OS=Pomacea canaliculata OX=400727 GN=C0Q70_10714 PE=4 SV=1	6	6	28.3	31.781	-2.51663	-1.80023	-2.39981	-3.53435	-2.90416	-2.79575	0.0585406	0.125639	0.839196	1.78905
A0A2T7P3Z9	C0Q70_10721	A0A2T7P3Z9	A0A2T7P3Z9	tr|A0A2T7P3Z9|A0A2T7P3Z9_POMCA Thioredoxin domain-containing protein OS=Pomacea canaliculata OX=400727 GN=C0Q70_10721 PE=4 SV=1	4	4	18.4	28.518				-1.81517	-0.556789	-0.8944	0.00014772	0.00117821	0	0
A0A2T7P404	C0Q70_10717	A0A2T7P404	A0A2T7P404	tr|A0A2T7P404|A0A2T7P404_POMCA DUF4139 domain-containing protein OS=Pomacea canaliculata OX=400727 GN=C0Q70_10717 PE=4 SV=1	8	8	17.7	63.889	-2.95147	-2.99593	-2.18557	-3.20628	-3.11251	-2.75462	0.350518	0.476268	0.313478	1.2427
A0A2T7P407	C0Q70_10734	A0A2T7P407	A0A2T7P407	tr|A0A2T7P407|A0A2T7P407_POMCA VWFD domain-containing protein OS=Pomacea canaliculata OX=400727 GN=C0Q70_10734 PE=4 SV=1	3	3	7.9	43.838				1.23835	0.827896	0.997676	4.00666e-07	4.61378e-05	0	0
A0A2T7P415	C0Q70_10744	A0A2T7P415	A0A2T7P415	tr|A0A2T7P415|A0A2T7P415_POMCA E3 ubiquitin-protein ligase TRIM71-like OS=Pomacea canaliculata OX=400727 GN=C0Q70_10744 PE=4 SV=1	10	10	17.9	86.211	-2.77566	-1.9284	-1.29482	-0.796913	-1.61473	-1.3609	0.206223	0.320405	-0.742113	0.597863
A0A2T7P473	C0Q70_10812	A0A2T7P473	A0A2T7P473	tr|A0A2T7P473|A0A2T7P473_POMCA Sestrin-1 OS=Pomacea canaliculata OX=400727 GN=C0Q70_10812 PE=3 SV=1	9	9	21.5	59.502	-2.26245	-1.23159	-2.17404	-1.24978	-1.33566	-2.16024	0.522627	0.635559	-0.307466	0.80806
A0A2T7P492	C0Q70_10831	A0A2T7P492	A0A2T7P492	tr|A0A2T7P492|A0A2T7P492_POMCA Allograft inflammatory factor 1-like OS=Pomacea canaliculata OX=400727 GN=C0Q70_10831 PE=4 SV=1	4	4	28.8	20.088	-0.00934871	0.334647	0.502952	-2.33903	-1.8196	-1.50302	0.00164952	0.00862985	2.1633	4.47938
A0A2T7P497	C0Q70_10818	A0A2T7P497	A0A2T7P497	tr|A0A2T7P497|A0A2T7P497_POMCA Transgelin OS=Pomacea canaliculata OX=400727 GN=C0Q70_10818 PE=3 SV=1	7	7	45.1	19.637	1.48483	1.27195	1.1427	1.77212	2.16496	1.97828	0.011262	0.0371609	-0.671958	0.627654
A0A2T7P4G0	C0Q70_10902	A0A2T7P4G0	A0A2T7P4G0	tr|A0A2T7P4G0|A0A2T7P4G0_POMCA Thiolase_N domain-containing protein OS=Pomacea canaliculata OX=400727 GN=C0Q70_10902 PE=4 SV=1	2	2	20	10.851	-2.15384	-1.98526	-1.51297	-1.88174	-2.14197	-1.32548	0.759395	0.826281	-0.100963	0.93241
A0A2T7P4G3	C0Q70_10904	A0A2T7P4G3	A0A2T7P4G3	tr|A0A2T7P4G3|A0A2T7P4G3_POMCA Unconventional myosin-VI OS=Pomacea canaliculata OX=400727 GN=C0Q70_10904 PE=3 SV=1	14	14	14.6	143.27	-1.42712	-1.43154	-0.682547	-1.01475	-1.43631	-0.75121	0.741115	0.814262	-0.112977	0.924678
A0A2T7P4H1	C0Q70_10912	A0A2T7P4H1	A0A2T7P4H1	tr|A0A2T7P4H1|A0A2T7P4H1_POMCA V-type proton ATPase subunit E OS=Pomacea canaliculata OX=400727 GN=C0Q70_10912 PE=3 SV=1	5	5	20.4	25.645	-1.464	-1.18702	-0.899338	-0.139653	-0.337158	-0.715488	0.0286181	0.0700246	-0.786019	0.579942
A0A2T7P4H2	C0Q70_10898	A0A2T7P4H2;A0A2T7P3R8	A0A2T7P4H2	tr|A0A2T7P4H2|A0A2T7P4H2_POMCA GST N-terminal domain-containing protein OS=Pomacea canaliculata OX=400727 GN=C0Q70_10898 PE=4 SV=1	12	12	39.7	34.269	1.74875	1.70682	2.01482	2.62598	2.59469	2.37398	0.00476848	0.0195566	-0.708087	0.612131
A0A2T7P4I6	C0Q70_10903	A0A2T7P4I6	A0A2T7P4I6	tr|A0A2T7P4I6|A0A2T7P4I6_POMCA Acetyl-CoA acetyltransferase, cytosolic OS=Pomacea canaliculata OX=400727 GN=C0Q70_10903 PE=3 SV=1	5	5	25.5	28.909	-2.48206	-1.88627	-2.21316	-2.60562	-2.93087	-1.94278	0.425884	0.550984	0.29926	1.23051
A0A2T7P4L6	C0Q70_10954	A0A2T7P4L6	A0A2T7P4L6	tr|A0A2T7P4L6|A0A2T7P4L6_POMCA 60S ribosomal protein L13a OS=Pomacea canaliculata OX=400727 GN=C0Q70_10954 PE=3 SV=1	5	5	20.1	16.149	-1.41304	-1.75021	-1.02334	-0.0196831	0.30346	-0.109506	0.0040211	0.0171872	-1.45362	0.365105
A0A2T7P4R3	C0Q70_10988	A0A2T7P4R3	A0A2T7P4R3	tr|A0A2T7P4R3|A0A2T7P4R3_POMCA FERM domain-containing protein OS=Pomacea canaliculata OX=400727 GN=C0Q70_10988 PE=4 SV=1	25	25	38.6	69.829	1.03774	1.41511	1.2655	0.583451	1.29404	0.97688	0.284034	0.404508	0.287989	1.22094
A0A2T7P4S1	C0Q70_11011	A0A2T7P4S1;A0A2T7P4V6	A0A2T7P4S1	tr|A0A2T7P4S1|A0A2T7P4S1_POMCA Ferritin OS=Pomacea canaliculata OX=400727 GN=C0Q70_11011 PE=3 SV=1	5	4	34.9	19.649	-0.487155	-0.455579	0.198866	-2.49719	-1.64909	-0.346178	0.133138	0.233057	1.24953	2.37764
A0A2T7P4U8	C0Q70_11028	A0A2T7P4U8	A0A2T7P4U8	tr|A0A2T7P4U8|A0A2T7P4U8_POMCA Ribosomal protein S6 kinase OS=Pomacea canaliculata OX=400727 GN=C0Q70_11028 PE=3 SV=1	22	22	38.7	82.225	-0.815067	-0.302104	-0.435918	0.398725	-0.0422622	-0.207453	0.0751305	0.152214	-0.567367	0.674848
A0A2T7P4V7	C0Q70_11039	A0A2T7P4V7	A0A2T7P4V7	tr|A0A2T7P4V7|A0A2T7P4V7_POMCA C-type lectin domain-containing protein OS=Pomacea canaliculata OX=400727 GN=C0Q70_11039 PE=4 SV=1	13	13	31.1	55.541	1.9407	1.66658	0.430041	-0.0502634	-0.573793	0.0366734	0.0373172	0.086902	1.54157	2.91111
A0A2T7P4Y9	C0Q70_11083	A0A2T7P4Y9	A0A2T7P4Y9	tr|A0A2T7P4Y9|A0A2T7P4Y9_POMCA Proteasome subunit alpha type-1 OS=Pomacea canaliculata OX=400727 GN=C0Q70_11083 PE=3 SV=1	9	9	11.4	108.38	-1.18647	-0.796141	-0.323298	-0.7619	-0.564487	-0.0460076	0.397025	0.521642	-0.311172	0.805986
A0A2T7P4Z7	C0Q70_11085	A0A2T7P4Z7	A0A2T7P4Z7	tr|A0A2T7P4Z7|A0A2T7P4Z7_POMCA SH3 domain-containing protein OS=Pomacea canaliculata OX=400727 GN=C0Q70_11085 PE=4 SV=1	11	11	20.2	58.225	-1.48431	-1.22536	-0.906285	0.107259	-0.54134	-0.88079	0.0836328	0.166772	-0.767027	0.587627
A0A2T7P4Z9	C0Q70_11061	A0A2T7P4Z9	A0A2T7P4Z9	tr|A0A2T7P4Z9|A0A2T7P4Z9_POMCA glutamate synthase (NADH) OS=Pomacea canaliculata OX=400727 GN=C0Q70_11061 PE=3 SV=1	56	56	35.7	241.24	0.262526	-0.119202	0.110518	0.42397	1.07573	1.20308	0.0371601	0.0867354	-0.816312	0.567892
A0A2T7P568	C0Q70_11131	A0A2T7P568	A0A2T7P568	tr|A0A2T7P568|A0A2T7P568_POMCA VWFC domain-containing protein OS=Pomacea canaliculata OX=400727 GN=C0Q70_11131 PE=4 SV=1	21	21	11	258.89	-0.463305	1.12538	0.707601	0.527744	0.241323	0.647965	0.975868	0.984616	-0.0157867	0.989117
A0A2T7P5E9	C0Q70_11234	A0A2T7P5E9	A0A2T7P5E9	tr|A0A2T7P5E9|A0A2T7P5E9_POMCA TRASH domain-containing protein OS=Pomacea canaliculata OX=400727 GN=C0Q70_11234 PE=3 SV=1	2	2	14.6	17.483				0.758116	1.80686	0.944276	1.98415e-05	0.000315907	0	0
A0A2T7P5H0	C0Q70_11263	A0A2T7P5H0	A0A2T7P5H0	tr|A0A2T7P5H0|A0A2T7P5H0_POMCA Staphylococcal nuclease domain-containing protein 1 OS=Pomacea canaliculata OX=400727 GN=C0Q70_11263 PE=4 SV=1	6	6	10.8	72.751				-2.22001	-1.54399	-2.36673	6.81683e-05	0.000677004	0	0
A0A2T7P5H2	C0Q70_11254	A0A2T7P5H2	A0A2T7P5H2	tr|A0A2T7P5H2|A0A2T7P5H2_POMCA CULLIN_2 domain-containing protein OS=Pomacea canaliculata OX=400727 GN=C0Q70_11254 PE=3 SV=1	7	7	10.9	85.276				-2.12543	-1.8603	-2.0497	6.33754e-07	5.83629e-05	0	0
A0A2T7P5H5	C0Q70_11255	A0A2T7P5H5	A0A2T7P5H5	tr|A0A2T7P5H5|A0A2T7P5H5_POMCA Prefoldin subunit 3 OS=Pomacea canaliculata OX=400727 GN=C0Q70_11255 PE=3 SV=1	6	6	38.6	18.443	-1.75758	-2.52049	-1.66687	-2.48263	-1.72661	-1.87398	0.903252	0.933667	0.0460976	1.03247
A0A2T7P5M1	C0Q70_11313	A0A2T7P5M1	A0A2T7P5M1	tr|A0A2T7P5M1|A0A2T7P5M1_POMCA Catalase OS=Pomacea canaliculata OX=400727 GN=C0Q70_11313 PE=3 SV=1	15	4	38.7	59.152	0.580456	-0.502334	0.510929	-0.103528	2.10403	1.82373	0.23753	0.354087	-1.07839	0.473557
A0A2T7P5P1	C0Q70_11347	A0A2T7P5P1	A0A2T7P5P1	tr|A0A2T7P5P1|A0A2T7P5P1_POMCA Transaldolase OS=Pomacea canaliculata OX=400727 GN=C0Q70_11347 PE=3 SV=1	9	9	30	33.828	1.76762	0.954054	2.1132	-0.148968	1.30261	1.24086	0.236971	0.354059	0.813456	1.75742
A0A2T7P5R5	C0Q70_11360	A0A2T7P5R5	A0A2T7P5R5	tr|A0A2T7P5R5|A0A2T7P5R5_POMCA Arginine kinase OS=Pomacea canaliculata OX=400727 GN=C0Q70_11360 PE=3 SV=1	44	29	89.5	39.438	7.55228	6.51281	6.51772	7.18051	7.59434	7.63306	0.179861	0.288289	-0.608371	0.655937
A0A2T7P5S4	C0Q70_11370	A0A2T7P5S4	A0A2T7P5S4	tr|A0A2T7P5S4|A0A2T7P5S4_POMCA T-complex protein 11-like protein 1 OS=Pomacea canaliculata OX=400727 GN=C0Q70_11370 PE=3 SV=1	15	15	42.2	60.068	-0.715992	-1.28909	-0.835737	-1.4116	-0.476054	-0.305909	0.605569	0.69868	-0.215752	0.861097
A0A2T7P5U1	C0Q70_11361	A0A2T7P5U1	A0A2T7P5U1	tr|A0A2T7P5U1|A0A2T7P5U1_POMCA Arginine kinase OS=Pomacea canaliculata OX=400727 GN=C0Q70_11361 PE=3 SV=1	47	32	38.5	158.09	7.27808	6.69192	6.61279	7.05275	7.09237	7.21106	0.29696	0.41897	-0.257798	0.836364
A0A2T7P5U5	C0Q70_11390	A0A2T7P5U5	A0A2T7P5U5	tr|A0A2T7P5U5|A0A2T7P5U5_POMCA Galectin OS=Pomacea canaliculata OX=400727 GN=C0Q70_11390 PE=4 SV=1	6	6	21	26.896	0.974418	2.34181	3.49701	-2.33831	-0.0740037	0.0417893	0.045129	0.102044	3.06125	8.34697
A0A2T7P5U8	C0Q70_11394	A0A2T7P5U8	A0A2T7P5U8	tr|A0A2T7P5U8|A0A2T7P5U8_POMCA Cystatin domain-containing protein OS=Pomacea canaliculata OX=400727 GN=C0Q70_11394 PE=3 SV=1	3	3	39	11.92	1.00566	-1.54598	1.97045	1.14663	1.40862	0.776639	0.583694	0.685176	-0.63392	0.644423
A0A2T7P5W8	C0Q70_11391	A0A2T7P5W8	A0A2T7P5W8	tr|A0A2T7P5W8|A0A2T7P5W8_POMCA Apolipoprotein L3 OS=Pomacea canaliculata OX=400727 GN=C0Q70_11391 PE=3 SV=1	4	4	9.2	49.705	2.25887	3.22742	2.12803	1.67285	1.91913	2.69932	0.396344	0.521425	0.441006	1.35755
A0A2T7P5X5	C0Q70_11388	A0A2T7P5X5	A0A2T7P5X5	tr|A0A2T7P5X5|A0A2T7P5X5_POMCA Cystatin domain-containing protein OS=Pomacea canaliculata OX=400727 GN=C0Q70_11388 PE=3 SV=1	4	4	56.4	11.154	-0.265131	2.8508	2.63253	1.93898	2.16238	2.89403	0.601037	0.69868	-0.592394	0.663241
A0A2T7P5X8	C0Q70_11406	A0A2T7P5X8	A0A2T7P5X8	tr|A0A2T7P5X8|A0A2T7P5X8_POMCA Transgelin OS=Pomacea canaliculata OX=400727 GN=C0Q70_11406 PE=3 SV=1	7	7	30.7	28.578	1.19952	1.11181	1.32884	2.31488	1.77161	1.95862	0.00946094	0.0329345	-0.80165	0.573693
A0A2T7P5Z8	C0Q70_11435	A0A2T7P5Z8	A0A2T7P5Z8	tr|A0A2T7P5Z8|A0A2T7P5Z8_POMCA VWFA domain-containing protein OS=Pomacea canaliculata OX=400727 GN=C0Q70_11435 PE=4 SV=1	13	13	26.1	89.428				-1.04626	-1.06381	-1.70047	1.86128e-05	0.000309095	0	0
A0A2T7P658	C0Q70_11494	A0A2T7P658	A0A2T7P658	tr|A0A2T7P658|A0A2T7P658_POMCA LIM domain protein OS=Pomacea canaliculata OX=400727 GN=C0Q70_11494 PE=4 SV=1	24	24	42.9	63.455	3.03023	2.10366	2.43662	4.48352	3.12456	3.13453	0.114991	0.20675	-1.05736	0.48051
A0A2T7P680	C0Q70_11498	A0A2T7P680	A0A2T7P680	tr|A0A2T7P680|A0A2T7P680_POMCA T-complex protein 1 subunit beta OS=Pomacea canaliculata OX=400727 GN=C0Q70_11498 PE=3 SV=1	12	12	31.9	56.805	-1.43861	-1.16964	-1.20057	-0.116048	-0.131664	-0.351702	0.000719792	0.00436616	-1.0698	0.476384
A0A2T7P681	C0Q70_11538	A0A2T7P681	A0A2T7P681	tr|A0A2T7P681|A0A2T7P681_POMCA Nuclear migration protein nudC OS=Pomacea canaliculata OX=400727 GN=C0Q70_11538 PE=3 SV=1	14	14	41.7	38.939	-1.80297	-1.18533	-1.34853	-0.126293	-0.241092	-0.592022	0.00830893	0.0294697	-1.12581	0.458246
A0A2T7P6B7	C0Q70_11564	A0A2T7P6B7	A0A2T7P6B7	tr|A0A2T7P6B7|A0A2T7P6B7_POMCA Lipocln_cytosolic_FA-bd_dom domain-containing protein OS=Pomacea canaliculata OX=400727 GN=C0Q70_11564 PE=3 SV=1	2	2	14.6	22.438	0.794257	-0.190549	-0.137176	1.09425	0.547952	0.767755	0.143748	0.248069	-0.647807	0.63825
A0A2T7P6D6	C0Q70_11591	A0A2T7P6D6	A0A2T7P6D6	tr|A0A2T7P6D6|A0A2T7P6D6_POMCA Ricin B-type lectin domain-containing protein OS=Pomacea canaliculata OX=400727 GN=C0Q70_11591 PE=4 SV=1	17	17	36.4	64.506	0.0837746	1.56551	-4.86321	0.656179	-0.806411	-3.78436	0.923237	0.948518	0.240223	1.18117
A0A2T7P6H0	C0Q70_11583	A0A2T7P6H0	A0A2T7P6H0	tr|A0A2T7P6H0|A0A2T7P6H0_POMCA Lipocalin OS=Pomacea canaliculata OX=400727 GN=C0Q70_11583 PE=4 SV=1	12	12	19	67.839	3.01961	3.33822	2.87488	3.12273	3.38497	4.47523	0.251993	0.36942	-0.583408	0.667385
A0A2T7P6I8	C0Q70_11637	A0A2T7P6I8	A0A2T7P6I8	tr|A0A2T7P6I8|A0A2T7P6I8_POMCA Hsp90 chaperone protein kinase-targeting subunit OS=Pomacea canaliculata OX=400727 GN=C0Q70_11637 PE=3 SV=1	7	7	29.7	41.851	-0.668013	-0.928195	-0.80738	-0.105279	-0.409173	-0.414029	0.0178757	0.0503004	-0.491702	0.711185
A0A2T7P6J3	C0Q70_11642	A0A2T7P6J3	A0A2T7P6J3	tr|A0A2T7P6J3|A0A2T7P6J3_POMCA Superoxide dismutase [Cu-Zn] OS=Pomacea canaliculata OX=400727 GN=C0Q70_11642 PE=3 SV=1	2	2	19.1	16.493	-3.13593	-2.9517	-2.50548				4.71421e-05	0.000502684	inf	inf
A0A2T7P6K1	C0Q70_11628	A0A2T7P6K1	A0A2T7P6K1	tr|A0A2T7P6K1|A0A2T7P6K1_POMCA GDP-L-fucose synthase OS=Pomacea canaliculata OX=400727 GN=C0Q70_11628 PE=3 SV=1	9	9	26.6	34.048	0.629512	0.646585	1.073	0.727642	0.300166	1.19031	0.889562	0.92165	0.0436576	1.03072
A0A2T7P6R8	C0Q70_11722	A0A2T7P6R8	A0A2T7P6R8	tr|A0A2T7P6R8|A0A2T7P6R8_POMCA SHSP domain-containing protein OS=Pomacea canaliculata OX=400727 GN=C0Q70_11722 PE=3 SV=1	4	2	34.1	18.701	-1.06543	-0.937525	-0.39835	-0.0749105	-0.490224	-0.520168	0.153991	0.260938	-0.438668	0.737816
A0A2T7P6V1	C0Q70_11751	A0A2T7P6V1	A0A2T7P6V1	tr|A0A2T7P6V1|A0A2T7P6V1_POMCA Tyrosine--tRNA ligase OS=Pomacea canaliculata OX=400727 GN=C0Q70_11751 PE=3 SV=1	11	11	29.1	58.797	-0.817535	-0.748136	0.336589	-0.135741	-0.00391603	0.103889	0.354344	0.478513	-0.397772	0.75903
A0A2T7P6V2	C0Q70_11720	A0A2T7P6V2	A0A2T7P6V2	tr|A0A2T7P6V2|A0A2T7P6V2_POMCA SHSP domain-containing protein OS=Pomacea canaliculata OX=400727 GN=C0Q70_11720 PE=3 SV=1	9	8	71.7	17.718	2.78066	1.16484	2.02655	2.62395	3.53381	2.784	0.143239	0.247613	-0.989908	0.50351
A0A2T7P6W3	C0Q70_11738	A0A2T7P6W3	A0A2T7P6W3	tr|A0A2T7P6W3|A0A2T7P6W3_POMCA Peptidase M20 domain-containing protein 2 OS=Pomacea canaliculata OX=400727 GN=C0Q70_11738 PE=3 SV=1	9	9	34.5	42.445	-0.820137	-1.47095	-1.54709	-1.65433	-0.844365	-0.528744	0.542932	0.653194	-0.270245	0.829179
A0A2T7P6Y1	C0Q70_11750	A0A2T7P6Y1	A0A2T7P6Y1	tr|A0A2T7P6Y1|A0A2T7P6Y1_POMCA tyrosine--tRNA ligase OS=Pomacea canaliculata OX=400727 GN=C0Q70_11750 PE=3 SV=1	15	15	28.4	36.752	0.0859972	1.42959	1.52513	0.414754	0.761484	2.29399	0.856225	0.897884	-0.143168	0.905528
A0A2T7P710	C0Q70_11780	A0A2T7P710	A0A2T7P710	tr|A0A2T7P710|A0A2T7P710_POMCA Sorbitol dehydrogenase OS=Pomacea canaliculata OX=400727 GN=C0Q70_11780 PE=3 SV=1	14	13	48	37.215	-0.0684077	-3.51873	-2.16837	0.7727	-0.0645981	0.193331	0.0983992	0.186202	-2.21898	0.214793
A0A2T7P746	C0Q70_11847	A0A2T7P746	A0A2T7P746	tr|A0A2T7P746|A0A2T7P746_POMCA 26S proteasome non-ATPase regulatory subunit 13 OS=Pomacea canaliculata OX=400727 GN=C0Q70_11847 PE=3 SV=1	13	13	36.8	43.015	-0.569682	-0.489946	-0.440782	0.98655	0.295148	0.306466	0.0112994	0.0371634	-1.02953	0.489871
A0A2T7P748	C0Q70_11828	A0A2T7P748	A0A2T7P748	tr|A0A2T7P748|A0A2T7P748_POMCA Ribosomal protein OS=Pomacea canaliculata OX=400727 GN=C0Q70_11828 PE=3 SV=1	3	3	18.5	24.564	0.175603	-0.655367	0.0233615	-0.460025	1.49258	1.05316	0.25871	0.377961	-0.847374	0.555795
A0A2T7P772	C0Q70_11869	A0A2T7P772	A0A2T7P772	tr|A0A2T7P772|A0A2T7P772_POMCA SDR family oxidoreductase OS=Pomacea canaliculata OX=400727 GN=C0Q70_11869 PE=4 SV=1	3	3	19.6	24.168				-2.14088	-0.90048	-2.39544	0.000584767	0.00370651	0	0
A0A2T7P7C9	C0Q70_11908	A0A2T7P7C9	A0A2T7P7C9	tr|A0A2T7P7C9|A0A2T7P7C9_POMCA 40S ribosomal protein S4 OS=Pomacea canaliculata OX=400727 GN=C0Q70_11908 PE=3 SV=1	10	10	48.4	24.465	0.402329	0.0999761	0.357973	1.3386	1.70871	1.36898	0.0014415	0.00780877	-1.18534	0.439721
A0A2T7P7G0	C0Q70_11958	A0A2T7P7G0	A0A2T7P7G0	tr|A0A2T7P7G0|A0A2T7P7G0_POMCA PP6R3 phosphatase (Fragment) OS=Pomacea canaliculata OX=400727 GN=C0Q70_11958 PE=3 SV=1	10	10	15.3	106.05				-1.83479	-2.20769	-1.83337	3.7467e-06	0.000158142	0	0
A0A2T7P7G4	C0Q70_08618	A0A2T7P7G4	A0A2T7P7G4	tr|A0A2T7P7G4|A0A2T7P7G4_POMCA Amino_oxidase domain-containing protein OS=Pomacea canaliculata OX=400727 GN=C0Q70_08618 PE=4 SV=1	14	14	35.2	55.971	0.477561	-0.296869	0.202701	0.679718	0.541662	0.620116	0.102304	0.190505	-0.486034	0.713985
A0A2T7P7L3	C0Q70_08668	A0A2T7P7L3	A0A2T7P7L3	tr|A0A2T7P7L3|A0A2T7P7L3_POMCA Carboxypeptidase OS=Pomacea canaliculata OX=400727 GN=C0Q70_08668 PE=3 SV=1	6	6	17.6	52.969	-1.37071	-1.53386	-0.546555	-0.235182	-0.150557	0.943001	0.0517606	0.113739	-1.33613	0.396082
A0A2T7P7T3	C0Q70_08720	A0A2T7P7T3;A0A2T7NS45	A0A2T7P7T3	tr|A0A2T7P7T3|A0A2T7P7T3_POMCA Farnesyltransferase, CAAX box, alpha OS=Pomacea canaliculata OX=400727 GN=C0Q70_08720 PE=3 SV=1	16	16	48.3	44.558	2.81137	2.24819	2.47289	1.4843	2.41613	2.59129	0.413539	0.538451	0.346911	1.27183
A0A2T7P7T7	C0Q70_08714	A0A2T7P7T7;A0A2T7P7U5;A0A2T7P7P9	A0A2T7P7T7	tr|A0A2T7P7T7|A0A2T7P7T7_POMCA Malate dehydrogenase OS=Pomacea canaliculata OX=400727 GN=C0Q70_08714 PE=4 SV=1	12	12	48.6	38.515	0.771085	0.0790165	-0.0593923	0.864726	1.4254	0.250749	0.242247	0.358243	-0.583389	0.667394
A0A2T7P7W1	C0Q70_08765	A0A2T7P7W1	A0A2T7P7W1	tr|A0A2T7P7W1|A0A2T7P7W1_POMCA D-ribose pyranase OS=Pomacea canaliculata OX=400727 GN=C0Q70_08765 PE=4 SV=1	4	4	34.2	16.605	-2.98596	-3.24213	-2.46431	-2.97461	-2.94065	-1.95301	0.535493	0.64732	-0.274707	0.826618
A0A2T7P7Y5	C0Q70_08772	A0A2T7P7Y5	A0A2T7P7Y5	tr|A0A2T7P7Y5|A0A2T7P7Y5_POMCA Secernin-2 OS=Pomacea canaliculata OX=400727 GN=C0Q70_08772 PE=3 SV=1	6	6	17.8	47.902	-1.38848	-2.34917	-1.36131	-2.40173	-1.21591	-0.573338	0.6542	0.737158	-0.302661	0.810756
A0A2T7P804	C0Q70_08805	A0A2T7P804	A0A2T7P804	tr|A0A2T7P804|A0A2T7P804_POMCA Vacuolar proton pump subunit B OS=Pomacea canaliculata OX=400727 GN=C0Q70_08805 PE=3 SV=1	16	16	41.1	57.574	-0.601964	-0.238796	-0.10933	0.0223504	0.00672278	-0.233668	0.215703	0.332583	-0.248498	0.841772
A0A2T7P817	C0Q70_08826	A0A2T7P817	A0A2T7P817	tr|A0A2T7P817|A0A2T7P817_POMCA J domain-containing protein OS=Pomacea canaliculata OX=400727 GN=C0Q70_08826 PE=4 SV=1	6	6	32.7	24.795				-2.77874	-3.04157	-2.22698	0.000103299	0.000894377	0	0
A0A2T7P849	C0Q70_08860	A0A2T7P849	A0A2T7P849	tr|A0A2T7P849|A0A2T7P849_POMCA Ferritin OS=Pomacea canaliculata OX=400727 GN=C0Q70_08860 PE=3 SV=1	13	13	59.3	28.249	1.25422	2.04556	-2.01741	2.2559	1.6783	3.91872	0.196156	0.308071	-2.19018	0.219124
A0A2T7P853	C0Q70_08859	A0A2T7P853	A0A2T7P853	tr|A0A2T7P853|A0A2T7P853_POMCA Ferritin OS=Pomacea canaliculata OX=400727 GN=C0Q70_08859 PE=3 SV=1	13	13	61.9	26.533	4.39653	5.25017	2.14518	4.21065	3.94133	5.86185	0.538932	0.649926	-0.740649	0.59847
A0A2T7P854	C0Q70_08867	A0A2T7P854	A0A2T7P854	tr|A0A2T7P854|A0A2T7P854_POMCA Glyco_18 domain-containing protein OS=Pomacea canaliculata OX=400727 GN=C0Q70_08867 PE=4 SV=1	17	17	24.5	85.854	-2.84353	3.59194	-3.82916	1.31773	-2.00132	-3.94652	0.862081	0.902157	0.516456	1.43044
A0A2T7P866	C0Q70_08863	A0A2T7P866	A0A2T7P866	tr|A0A2T7P866|A0A2T7P866_POMCA EF-hand domain-containing protein OS=Pomacea canaliculata OX=400727 GN=C0Q70_08863 PE=4 SV=1	2	2	10.2	19.282	1.94305	1.8003	1.44802	3.2761	-0.82641	1.69293	0.785903	0.843616	0.34958	1.27419
A0A2T7P880	C0Q70_08892	A0A2T7P880	A0A2T7P880	tr|A0A2T7P880|A0A2T7P880_POMCA Insulin-degrading enzyme OS=Pomacea canaliculata OX=400727 GN=C0Q70_08892 PE=3 SV=1	15	15	19.6	112.78	-1.15258	-2.10778	-0.596603	-1.64478	-1.59911	-0.910933	0.852592	0.895929	0.0992872	1.07124
A0A2T7P8A3	C0Q70_08881	A0A2T7P8A3	A0A2T7P8A3	tr|A0A2T7P8A3|A0A2T7P8A3_POMCA ATP synthase subunit beta OS=Pomacea canaliculata OX=400727 GN=C0Q70_08881 PE=3 SV=1	16	16	44.6	56.195	-1.17067	-0.765021	-0.595822	-0.923794	-0.716792	-0.210447	0.45123	0.576414	-0.226828	0.854511
A0A2T7P8A9	C0Q70_08896	A0A2T7P8A9	A0A2T7P8A9	tr|A0A2T7P8A9|A0A2T7P8A9_POMCA Thioredoxin domain-containing protein OS=Pomacea canaliculata OX=400727 GN=C0Q70_08896 PE=4 SV=1	3	3	29.5	13.607	-1.50889	-1.60151	-1.56382	-1.85561	-1.22379	-0.870301	0.451	0.576414	-0.241505	0.845862
A0A2T7P8B5	C0Q70_08898	A0A2T7P8B5	A0A2T7P8B5	tr|A0A2T7P8B5|A0A2T7P8B5_POMCA Eukaryotic peptide chain release factor subunit 1 OS=Pomacea canaliculata OX=400727 GN=C0Q70_08898 PE=3 SV=1	6	6	10.4	88.175				-1.4788	-1.47501	-1.64118	9.73982e-08	1.97329e-05	0	0
A0A2T7P8B9	C0Q70_08906	A0A2T7P8B9;A0A2T7P895	A0A2T7P8B9	tr|A0A2T7P8B9|A0A2T7P8B9_POMCA Aldo_ket_red domain-containing protein OS=Pomacea canaliculata OX=400727 GN=C0Q70_08906 PE=4 SV=1	3	3	11.2	58.444	-1.57348	-0.369402	0.0176498	-0.936119	-0.552128	0.0019681	0.803727	0.857027	-0.146318	0.903554
A0A2T7P8G4	C0Q70_08959	A0A2T7P8G4	A0A2T7P8G4	tr|A0A2T7P8G4|A0A2T7P8G4_POMCA EF1_GNE domain-containing protein OS=Pomacea canaliculata OX=400727 GN=C0Q70_08959 PE=3 SV=1	5	5	37.7	23.46	-0.10011	-0.0310299	-0.766399	-0.119875	0.863384	0.205743	0.173564	0.281245	-0.615597	0.65266
A0A2T7P8H0	C0Q70_08974	A0A2T7P8H0	A0A2T7P8H0	tr|A0A2T7P8H0|A0A2T7P8H0_POMCA MAM domain-containing protein OS=Pomacea canaliculata OX=400727 GN=C0Q70_08974 PE=4 SV=1	3	3	20.6	18.803	0.777318	-0.526699	-0.565162	-2.6319	-2.75101	-1.3639	0.0266354	0.066294	2.14409	4.42013
A0A2T7P8H7	C0Q70_08975	A0A2T7P8H7	A0A2T7P8H7	tr|A0A2T7P8H7|A0A2T7P8H7_POMCA CCDC92 domain-containing protein OS=Pomacea canaliculata OX=400727 GN=C0Q70_08975 PE=4 SV=1	4	4	16.3	34.703	1.16399	-0.48985	-0.319631	-1.56314	-1.12384	-0.481565	0.127411	0.225249	1.17435	2.25691
A0A2T7P8J9	C0Q70_08996	A0A2T7P8J9	A0A2T7P8J9	tr|A0A2T7P8J9|A0A2T7P8J9_POMCA Serine/threonine-protein phosphatase 2A 55 kDa regulatory subunit B OS=Pomacea canaliculata OX=400727 GN=C0Q70_08996 PE=3 SV=1	7	7	20	51.361	-1.75221	-1.75033	-1.40637	-0.810042	-0.956735	-0.886304	0.00357314	0.0158754	-0.751944	0.593803
A0A2T7P8M7	C0Q70_09032	A0A2T7P8M7	A0A2T7P8M7	tr|A0A2T7P8M7|A0A2T7P8M7_POMCA Importin N-terminal domain-containing protein OS=Pomacea canaliculata OX=400727 GN=C0Q70_09032 PE=3 SV=1	10	10	13.6	123.63	-1.94529	-2.65341	-2.23594	-2.49182	-1.47656	-2.24561	0.604381	0.69868	-0.206886	0.866405
A0A2T7P8S0	C0Q70_09053	A0A2T7P8S0;A0A2T7PEU9	A0A2T7P8S0	tr|A0A2T7P8S0|A0A2T7P8S0_POMCA C-type lectin domain-containing protein OS=Pomacea canaliculata OX=400727 GN=C0Q70_09053 PE=3 SV=1	15	7	15.4	120.44	3.37649	5.11624	3.6296	2.70149	3.01081	1.58141	0.0815018	0.162843	1.60955	3.05156
A0A2T7P8V5	C0Q70_09105	A0A2T7P8V5	A0A2T7P8V5	tr|A0A2T7P8V5|A0A2T7P8V5_POMCA ATP-citrate synthase OS=Pomacea canaliculata OX=400727 GN=C0Q70_09105 PE=3 SV=1	29	29	35.9	119.97	-0.939848	-1.01787	0.17909	0.296316	0.512119	0.719053	0.0530905	0.115657	-1.10204	0.465858
A0A2T7P923	C0Q70_09173	A0A2T7P923	A0A2T7P923	tr|A0A2T7P923|A0A2T7P923_POMCA WD_REPEATS_REGION domain-containing protein OS=Pomacea canaliculata OX=400727 GN=C0Q70_09173 PE=4 SV=1	25	25	53.9	65.901	0.915178	2.62742	2.10734	1.61875	1.21675	1.98038	0.641399	0.730863	0.278018	1.21253
A0A2T7P928	C0Q70_09179	A0A2T7P928	A0A2T7P928	tr|A0A2T7P928|A0A2T7P928_POMCA D-3-phosphoglycerate dehydrogenase OS=Pomacea canaliculata OX=400727 GN=C0Q70_09179 PE=3 SV=1	10	10	28	51.521	-0.60048	-0.770764	-0.145093	0.383602	0.648098	-0.34573	0.104647	0.193317	-0.734102	0.601192
A0A2T7P935	C0Q70_09191	A0A2T7P935	A0A2T7P935	tr|A0A2T7P935|A0A2T7P935_POMCA EF-hand domain-containing protein OS=Pomacea canaliculata OX=400727 GN=C0Q70_09191 PE=4 SV=1	4	4	27.5	10.69	-0.0547387	0.396716	0.340274				1.27428e-06	8.06782e-05	inf	inf
A0A2T7P962	C0Q70_09195	A0A2T7P962	A0A2T7P962	tr|A0A2T7P962|A0A2T7P962_POMCA Phenazine biosynthesis-like domain-containing protein OS=Pomacea canaliculata OX=400727 GN=C0Q70_09195 PE=4 SV=1	4	4	13.1	27.972				-1.05436	-1.97767	-1.94406	9.79378e-05	0.000862704	0	0
A0A2T7P9D7	C0Q70_09298	A0A2T7P9D7	A0A2T7P9D7	tr|A0A2T7P9D7|A0A2T7P9D7_POMCA Hephaestin-like protein 1 OS=Pomacea canaliculata OX=400727 GN=C0Q70_09298 PE=3 SV=1	23	23	15.6	234.75	2.14862	3.47796	2.74334	-1.53294	-0.646096	-0.678052	0.0014812	0.00789715	3.74234	13.3831
A0A2T7P9F4	C0Q70_09297	A0A2T7P9F4	A0A2T7P9F4	tr|A0A2T7P9F4|A0A2T7P9F4_POMCA Histone-lysine N-trimethyltransferase SMYD5 OS=Pomacea canaliculata OX=400727 GN=C0Q70_09297 PE=4 SV=1	6	6	19.3	44.414	-0.0375066	-0.617364	-0.278935	-0.935695	-1.97749	-0.525012	0.146285	0.250738	0.834798	1.78361
A0A2T7P9G0	C0Q70_09314	A0A2T7P9G0	A0A2T7P9G0	tr|A0A2T7P9G0|A0A2T7P9G0_POMCA Secernin-2 OS=Pomacea canaliculata OX=400727 GN=C0Q70_09314 PE=3 SV=1	8	8	22.7	46.741	2.04713	1.9315	1.80186	2.34232	2.28451	2.27277	0.00728813	0.0270019	-0.373038	0.772155
A0A2T7P9I8	C0Q70_09332	A0A2T7P9I8	A0A2T7P9I8	tr|A0A2T7P9I8|A0A2T7P9I8_POMCA KOW domain-containing protein OS=Pomacea canaliculata OX=400727 GN=C0Q70_09332 PE=3 SV=1	3	3	29.6	13.359	-1.46107	-1.11692	-1.46514	-0.725349	-0.600227	-0.536592	0.00474728	0.0195488	-0.726987	0.604164
A0A2T7P9J1	C0Q70_09341	A0A2T7P9J1	A0A2T7P9J1	tr|A0A2T7P9J1|A0A2T7P9J1_POMCA Calmodulin OS=Pomacea canaliculata OX=400727 GN=C0Q70_09341 PE=4 SV=1	4	4	47.9	11.036	3.14732	1.43444	2.3826	1.72284	1.98627	2.44849	0.643963	0.7327	0.268919	1.2049
A0A2T7P9L6	C0Q70_09377	A0A2T7P9L6	A0A2T7P9L6	tr|A0A2T7P9L6|A0A2T7P9L6_POMCA Hypoxanthine phosphoribosyltransferase OS=Pomacea canaliculata OX=400727 GN=C0Q70_09377 PE=3 SV=1	7	7	44.8	23.844	0.335857	0.618077	0.630052	-0.00439825	-0.0141325	0.26918	0.0292334	0.0713576	0.444446	1.36079
A0A2T7P9L9	C0Q70_09374	A0A2T7P9L9	A0A2T7P9L9	tr|A0A2T7P9L9|A0A2T7P9L9_POMCA Saposin B-type domain-containing protein OS=Pomacea canaliculata OX=400727 GN=C0Q70_09374 PE=4 SV=1	3	3	23.3	7.7661	1.2649	4.39585	2.85736	-0.826302	0.327632	1.544	0.0929475	0.179345	2.49093	5.62138
A0A2T7P9M2	C0Q70_09375	A0A2T7P9M2	A0A2T7P9M2	tr|A0A2T7P9M2|A0A2T7P9M2_POMCA Secreted protein OS=Pomacea canaliculata OX=400727 GN=C0Q70_09375 PE=4 SV=1	5	5	66.4	12.21				2.53054	-3.79788	1.07594	0.029875	0.072574	0	0
A0A2T7P9X5	C0Q70_09487	A0A2T7P9X5	A0A2T7P9X5	tr|A0A2T7P9X5|A0A2T7P9X5_POMCA Ferritin OS=Pomacea canaliculata OX=400727 GN=C0Q70_09487 PE=3 SV=1	15	15	48.1	33.389	0.377703	1.35508	-2.68968	0.533139	0.353527	2.3984	0.364318	0.488167	-1.41399	0.375272
A0A2T7P9X7	C0Q70_09473	A0A2T7P9X7	A0A2T7P9X7	tr|A0A2T7P9X7|A0A2T7P9X7_POMCA Alpha-centractin OS=Pomacea canaliculata OX=400727 GN=C0Q70_09473 PE=3 SV=1	9	9	45.8	38.619	-0.751517	-0.217431	-0.563895	0.403338	0.793251	-0.0720164	0.0398616	0.0917722	-0.885805	0.541185
A0A2T7PA22	C0Q70_09533	A0A2T7PA22	A0A2T7PA22	tr|A0A2T7PA22|A0A2T7PA22_POMCA Cytosolic purine 5-nucleotidase OS=Pomacea canaliculata OX=400727 GN=C0Q70_09533 PE=3 SV=1	6	6	13.6	62.216	-2.68067	-2.80595	-1.87433	-1.36909	-2.38938	-2.29072	0.373432	0.495789	-0.437255	0.738539
A0A2T7PA24	C0Q70_09526	A0A2T7PA24	A0A2T7PA24	tr|A0A2T7PA24|A0A2T7PA24_POMCA CS domain-containing protein OS=Pomacea canaliculata OX=400727 GN=C0Q70_09526 PE=3 SV=1	4	4	40.3	16.107				1.81728	1.24463	2.41482	1.7022e-05	0.000309095	0	0
A0A2T7PA36	C0Q70_09529	A0A2T7PA36	A0A2T7PA36	tr|A0A2T7PA36|A0A2T7PA36_POMCA RRM domain-containing protein OS=Pomacea canaliculata OX=400727 GN=C0Q70_09529 PE=3 SV=1	7	7	17.4	60.488	-3.04303	-3.51366	-2.09643	-1.33513	-0.754408	-0.81398	0.0136367	0.0417341	-1.91653	0.26489
A0A2T7PA37	C0Q70_09548	A0A2T7PA37	A0A2T7PA37	tr|A0A2T7PA37|A0A2T7PA37_POMCA Programmed cell death protein 4 OS=Pomacea canaliculata OX=400727 GN=C0Q70_09548 PE=3 SV=1	9	9	28.1	49.694	-1.44202	-1.34871	-0.801705	0.560388	0.159384	-0.238506	0.0112378	0.0371609	-1.3579	0.390149
A0A2T7PA48	C0Q70_09553	A0A2T7PA48	A0A2T7PA48	tr|A0A2T7PA48|A0A2T7PA48_POMCA EF hand OS=Pomacea canaliculata OX=400727 GN=C0Q70_09553 PE=4 SV=1	3	3	24.3	17.031	-0.0554062	0.571871	1.11976	-0.78972	-1.18799	-1.48323	0.0125779	0.0396927	1.69905	3.24688
A0A2T7PA89	C0Q70_09593	A0A2T7PA89	A0A2T7PA89	tr|A0A2T7PA89|A0A2T7PA89_POMCA Sacchrp_dh_NADP domain-containing protein OS=Pomacea canaliculata OX=400727 GN=C0Q70_09593 PE=4 SV=1	3	3	13.5	33.151				-3.005	-2.4153	-2.5109	3.36805e-05	0.000400095	0	0
A0A2T7PAB5	C0Q70_09629	A0A2T7PAB5	A0A2T7PAB5	tr|A0A2T7PAB5|A0A2T7PAB5_POMCA Sulfotransfer_1 domain-containing protein OS=Pomacea canaliculata OX=400727 GN=C0Q70_09629 PE=4 SV=1	6	5	13	64.045	-0.706668	0.170047	2.51767	-1.09415	-0.735452	0.797952	0.422073	0.546752	1.00424	2.00588
A0A2T7PAE1	C0Q70_09641	A0A2T7PAE1	A0A2T7PAE1	tr|A0A2T7PAE1|A0A2T7PAE1_POMCA Dynactin subunit 1 OS=Pomacea canaliculata OX=400727 GN=C0Q70_09641 PE=3 SV=1	28	28	26.6	146.95	5.49047	3.49747	3.73646	5.3356	5.75935	4.98212	0.169277	0.277113	-1.11756	0.460874
A0A2T7PAE4	C0Q70_09647	A0A2T7PAE4	A0A2T7PAE4	tr|A0A2T7PAE4|A0A2T7PAE4_POMCA Aspartate transaminase OS=Pomacea canaliculata OX=400727 GN=C0Q70_09647 PE=3 SV=1	29	29	81.7	42.838	2.24775	2.04172	2.43336	2.69393	3.2586	3.57808	0.0294561	0.0717283	-0.935927	0.522706
A0A2T7PAH4	C0Q70_09690	A0A2T7PAH4	A0A2T7PAH4	tr|A0A2T7PAH4|A0A2T7PAH4_POMCA 60S ribosomal protein L27 OS=Pomacea canaliculata OX=400727 GN=C0Q70_09690 PE=3 SV=1	3	3	20.6	16.182	-0.350411	-1.05234	-0.370664	0.603728	0.924333	0.601145	0.00691831	0.0261502	-1.30087	0.40588
A0A2T7PAL8	C0Q70_09725	A0A2T7PAL8	A0A2T7PAL8	tr|A0A2T7PAL8|A0A2T7PAL8_POMCA Calpain_III domain-containing protein OS=Pomacea canaliculata OX=400727 GN=C0Q70_09725 PE=4 SV=1	9	9	54.6	25.776	3.03653	2.95245	2.33699	-0.253878	0.829336	1.32279	0.0141609	0.0431548	2.14257	4.41549
A0A2T7PAN4	C0Q70_09751	A0A2T7PAN4	A0A2T7PAN4	tr|A0A2T7PAN4|A0A2T7PAN4_POMCA Citrate synthase OS=Pomacea canaliculata OX=400727 GN=C0Q70_09751 PE=3 SV=1	10	10	18.8	70.052	2.58372	0.761399	0.485877	0.956717	0.597403	1.67965	0.798867	0.854383	0.199077	1.14796
A0A2T7PAP1	C0Q70_09749	A0A2T7PAP1	A0A2T7PAP1	tr|A0A2T7PAP1|A0A2T7PAP1_POMCA Dynactin subunit 2 OS=Pomacea canaliculata OX=400727 GN=C0Q70_09749 PE=3 SV=1	17	17	62.6	45.653	-1.05409	-0.350604	-0.782947	-0.740512	-0.00129413	-0.693386	0.470121	0.591593	-0.250815	0.840421
A0A2T7PAV3	C0Q70_09799	A0A2T7PAV3;A0A2T7NFH1	A0A2T7PAV3	tr|A0A2T7PAV3|A0A2T7PAV3_POMCA AAA domain-containing protein OS=Pomacea canaliculata OX=400727 GN=C0Q70_09799 PE=3 SV=1	15	15	44.2	44.802	-2.04976	-1.18806	-0.940561	0.614964	-0.0398326	-0.126839	0.0196946	0.0539207	-1.54222	0.343356
A0A2T7PAX3	C0Q70_09843	A0A2T7PAX3	A0A2T7PAX3	tr|A0A2T7PAX3|A0A2T7PAX3_POMCA UBX domain-containing protein OS=Pomacea canaliculata OX=400727 GN=C0Q70_09843 PE=4 SV=1	10	10	16.6	101.37				-2.22027	-1.95849	-3.55024	0.00151215	0.00801996	0	0
A0A2T7PAY9	C0Q70_09847	A0A2T7PAY9	A0A2T7PAY9	tr|A0A2T7PAY9|A0A2T7PAY9_POMCA tRNA-dihydrouridine(47) synthase [NAD(P)(+)] OS=Pomacea canaliculata OX=400727 GN=C0Q70_09847 PE=3 SV=1	7	7	10.7	114.1	-0.333035	0.333009	0.737066	-0.987166	0.15898	0.674327	0.636603	0.728038	0.296966	1.22856
A0A2T7PB03	C0Q70_09878	A0A2T7PB03	A0A2T7PB03	tr|A0A2T7PB03|A0A2T7PB03_POMCA Aldolase_II domain-containing protein OS=Pomacea canaliculata OX=400727 GN=C0Q70_09878 PE=3 SV=1	24	24	37.1	92.892	0.0990075	-0.374426	-0.795155	0.529217	1.04755	0.981622	0.0166574	0.0483494	-1.20965	0.432372
A0A2T7PB67	C0Q70_09924	A0A2T7PB67	A0A2T7PB67	tr|A0A2T7PB67|A0A2T7PB67_POMCA Drebrin-like protein OS=Pomacea canaliculata OX=400727 GN=C0Q70_09924 PE=3 SV=1	10	10	20.8	60.489	-0.890424	-0.0403431	-0.0701941	-0.37957	-0.275124	-0.294868	0.954201	0.969498	-0.0171332	0.988194
A0A2T7PB68	C0Q70_09929	A0A2T7PB68	A0A2T7PB68	tr|A0A2T7PB68|A0A2T7PB68_POMCA T-complex protein 1 subunit eta OS=Pomacea canaliculata OX=400727 GN=C0Q70_09929 PE=3 SV=1	9	9	16.5	72.12	-2.79286	-2.63982	-1.66239	-1.30794	-0.838597	-1.57466	0.053296	0.115856	-1.12463	0.458621
A0A2T7PB80	C0Q70_09935	A0A2T7PB80	A0A2T7PB80	tr|A0A2T7PB80|A0A2T7PB80_POMCA galactosylceramidase OS=Pomacea canaliculata OX=400727 GN=C0Q70_09935 PE=3 SV=1	5	5	10.5	83.693	-2.09808	-2.11944	-1.21696	-2.63621	0.795159	-0.589898	0.390257	0.514083	-1.00118	0.499593
A0A2T7PBA5	C0Q70_09980	A0A2T7PBA5	A0A2T7PBA5	tr|A0A2T7PBA5|A0A2T7PBA5_POMCA non-specific serine/threonine protein kinase OS=Pomacea canaliculata OX=400727 GN=C0Q70_09980 PE=4 SV=1	10	10	23.2	58.466	-0.620881	-0.435166	-0.455387	-0.479072	-0.0350318	-0.0784104	0.116011	0.207998	-0.306307	0.808709
A0A2T7PBB5	C0Q70_09976	A0A2T7PBB5	A0A2T7PBB5	tr|A0A2T7PBB5|A0A2T7PBB5_POMCA Kinesin-like protein OS=Pomacea canaliculata OX=400727 GN=C0Q70_09976 PE=3 SV=1	40	40	52.4	109.63	-1.34677	-1.02401	-1.58328	0.108705	-0.160239	-0.445366	0.00717901	0.0269346	-1.15239	0.449881
A0A2T7PBG5	C0Q70_10035	A0A2T7PBG5	A0A2T7PBG5	tr|A0A2T7PBG5|A0A2T7PBG5_POMCA PCI domain-containing protein OS=Pomacea canaliculata OX=400727 GN=C0Q70_10035 PE=3 SV=1	13	13	37.2	49.535	-1.46498	-0.913444	-0.82798	0.615057	-0.0229846	0.0332477	0.0110281	0.0369916	-1.27724	0.412584
A0A2T7PBH1	C0Q70_10033	A0A2T7PBH1	A0A2T7PBH1	tr|A0A2T7PBH1|A0A2T7PBH1_POMCA Aldo_ket_red domain-containing protein OS=Pomacea canaliculata OX=400727 GN=C0Q70_10033 PE=4 SV=1	12	12	42.6	37.576	-0.907798	-0.676113	-0.602633	-0.579794	-0.212193	0.219498	0.096448	0.18365	-0.538019	0.688716
A0A2T7PBP7	C0Q70_10116	A0A2T7PBP7	A0A2T7PBP7	tr|A0A2T7PBP7|A0A2T7PBP7_POMCA ACB domain-containing protein OS=Pomacea canaliculata OX=400727 GN=C0Q70_10116 PE=4 SV=1	3	3	25	16.382	0.588247	0.166249	0.374874	0.893074	0.973419	0.836828	0.0149094	0.0445522	-0.52465	0.695128
A0A2T7PBQ0	C0Q70_10114	A0A2T7PBQ0	A0A2T7PBQ0	tr|A0A2T7PBQ0|A0A2T7PBQ0_POMCA Phosphotransferase OS=Pomacea canaliculata OX=400727 GN=C0Q70_10114 PE=3 SV=1	13	13	41.1	43.994	0.466719	0.429999	0.643257	1.15747	0.783147	1.13136	0.0205567	0.0547998	-0.510668	0.701897
A0A2T7PBS1	C0Q70_10142	A0A2T7PBS1	A0A2T7PBS1	tr|A0A2T7PBS1|A0A2T7PBS1_POMCA Asparagine synthetase [glutamine-hydrolyzing] (Fragment) OS=Pomacea canaliculata OX=400727 GN=C0Q70_10142 PE=4 SV=1	5	5	9.4	62.418				-1.72675	-1.89944	-2.21483	6.41538e-06	0.000216518	0	0
A0A2T7PBT1	C0Q70_10145	A0A2T7PBT1	A0A2T7PBT1	tr|A0A2T7PBT1|A0A2T7PBT1_POMCA Proteasome subunit beta OS=Pomacea canaliculata OX=400727 GN=C0Q70_10145 PE=3 SV=1	6	6	44.9	23.117	-1.55191	-1.73541	-1.51643	-1.34158	-1.17567	-1.19628	0.0132146	0.0408932	-0.363409	0.777326
A0A2T7PBX1	C0Q70_10184	A0A2T7PBX1	A0A2T7PBX1	tr|A0A2T7PBX1|A0A2T7PBX1_POMCA Beta-galactosidase OS=Pomacea canaliculata OX=400727 GN=C0Q70_10184 PE=3 SV=1	4	4	6.6	78.304	-1.98653	-1.9655	-1.42016	-1.75265	-1.15945	-0.979932	0.173273	0.281245	-0.493389	0.710354
A0A2T7PC41	C0Q70_10254	A0A2T7PC41	A0A2T7PC41	tr|A0A2T7PC41|A0A2T7PC41_POMCA AB hydrolase-1 domain-containing protein OS=Pomacea canaliculata OX=400727 GN=C0Q70_10254 PE=3 SV=1	13	13	38.8	38.345	2.32112	1.5637	1.19431	2.35929	1.95274	2.01954	0.304486	0.427208	-0.417484	0.748729
A0A2T7PC45	C0Q70_10262	A0A2T7PC45	A0A2T7PC45	tr|A0A2T7PC45|A0A2T7PC45_POMCA Arp2/3 complex 34 kDa subunit OS=Pomacea canaliculata OX=400727 GN=C0Q70_10262 PE=3 SV=1	7	7	25.3	34.366	-1.19574	-1.61557	-1.19347	-1.06035	-0.951751	-1.13017	0.127038	0.224982	-0.287503	0.819319
A0A2T7PC59	C0Q70_10274	A0A2T7PC59	A0A2T7PC59	tr|A0A2T7PC59|A0A2T7PC59_POMCA oleoyl-[acyl-carrier-protein] hydrolase OS=Pomacea canaliculata OX=400727 GN=C0Q70_10274 PE=3 SV=1	2	2	9.8	37.07				-1.74597	-2.46994	-2.12525	3.39666e-05	0.000400095	0	0
A0A2T7PC72	C0Q70_10287	A0A2T7PC72	A0A2T7PC72	tr|A0A2T7PC72|A0A2T7PC72_POMCA Phosphoacetylglucosamine mutase OS=Pomacea canaliculata OX=400727 GN=C0Q70_10287 PE=3 SV=1	11	11	23.5	58.668	-0.190149	-2.63588	-1.50978	-0.35824	-0.832397	-1.09014	0.40616	0.530206	-0.685008	0.622002
A0A2T7PCC4	C0Q70_10350	A0A2T7PCC4	A0A2T7PCC4	tr|A0A2T7PCC4|A0A2T7PCC4_POMCA SHR-BD domain-containing protein OS=Pomacea canaliculata OX=400727 GN=C0Q70_10350 PE=4 SV=1	14	14	77.6	24.994	6.18612	5.64099	5.96175	5.55212	6.37876	6.69788	0.498166	0.615418	-0.279967	0.82361
A0A2T7PCD2	C0Q70_10353	A0A2T7PCD2	A0A2T7PCD2	tr|A0A2T7PCD2|A0A2T7PCD2_POMCA TGc domain-containing protein OS=Pomacea canaliculata OX=400727 GN=C0Q70_10353 PE=4 SV=1	56	56	49.2	143.45	4.99458	4.91421	4.49248	4.10635	4.48468	4.65959	0.164346	0.272476	0.383552	1.30455
A0A2T7PCD6	C0Q70_10348	A0A2T7PCD6	A0A2T7PCD6	tr|A0A2T7PCD6|A0A2T7PCD6_POMCA Phosphoglycerate mutase OS=Pomacea canaliculata OX=400727 GN=C0Q70_10348 PE=3 SV=1	13	13	22.7	66.819	3.43626	3.01874	2.7146	4.38214	3.70089	3.61907	0.0575906	0.123863	-0.844166	0.557033
A0A2T7PCE4	C0Q70_10366	A0A2T7PCE4	A0A2T7PCE4	tr|A0A2T7PCE4|A0A2T7PCE4_POMCA CYTOSOL_AP domain-containing protein OS=Pomacea canaliculata OX=400727 GN=C0Q70_10366 PE=3 SV=1	33	33	64.9	56.039	2.98222	4.2202	4.03376	2.45161	3.35873	3.54629	0.288705	0.407891	0.626521	1.54384
A0A2T7PCE5	C0Q70_10365	A0A2T7PCE5	A0A2T7PCE5	tr|A0A2T7PCE5|A0A2T7PCE5_POMCA FAA_hydrolase domain-containing protein OS=Pomacea canaliculata OX=400727 GN=C0Q70_10365 PE=3 SV=1	8	8	42.1	31.835	-0.974118	-0.628814	-0.0713846	-1.63212	-0.21303	0.0118977	0.931368	0.951085	0.0529784	1.0374
A0A2T7PCI0	C0Q70_10395	A0A2T7PCI0	A0A2T7PCI0	tr|A0A2T7PCI0|A0A2T7PCI0_POMCA DUF725 domain-containing protein OS=Pomacea canaliculata OX=400727 GN=C0Q70_10395 PE=4 SV=1	3	3	15.4	32.834	0.540756	0.44666	1.53668	0.00706581	-0.414509	0.270578	0.0918546	0.177706	0.886988	1.84931
A0A2T7PCL9	C0Q70_06575	A0A2T7PCL9	A0A2T7PCL9	tr|A0A2T7PCL9|A0A2T7PCL9_POMCA Lactase-phlorizin hydrolase OS=Pomacea canaliculata OX=400727 GN=C0Q70_06575 PE=4 SV=1	61	61	41.1	208.2	-0.73174	3.57691	-1.1287	4.78778	1.53959	0.139945	0.481113	0.599468	-1.58362	0.333644
A0A2T7PCM3	C0Q70_06573	A0A2T7PCM3;REV__A0A2T7PCM3	A0A2T7PCM3	tr|A0A2T7PCM3|A0A2T7PCM3_POMCA Lactase OS=Pomacea canaliculata OX=400727 GN=C0Q70_06573 PE=4 SV=1	58	42	45.1	203.93	-1.48213	3.80233	-1.06731	5.19213	2.27577	0.61362	0.351574	0.476389	-2.27621	0.206439
A0A2T7PCP4	C0Q70_06581	A0A2T7PCP4	A0A2T7PCP4	tr|A0A2T7PCP4|A0A2T7PCP4_POMCA CN hydrolase domain-containing protein OS=Pomacea canaliculata OX=400727 GN=C0Q70_06581 PE=4 SV=1	10	10	32.4	47.393	0.479238	0.153558	0.111801	-0.972164	1.44039	0.663144	0.866667	0.904532	-0.128923	0.914514
A0A2T7PCQ6	C0Q70_06616	A0A2T7PCQ6	A0A2T7PCQ6	tr|A0A2T7PCQ6|A0A2T7PCQ6_POMCA Lissencephaly-1 homolog OS=Pomacea canaliculata OX=400727 GN=C0Q70_06616 PE=3 SV=1	8	8	2.3	510.62	-1.44615	-0.525074	-1.21746	0.0187192	0.262041	-0.241474	0.0262812	0.0657355	-1.07599	0.474345
A0A2T7PCR3	C0Q70_06617	A0A2T7PCR3	A0A2T7PCR3	tr|A0A2T7PCR3|A0A2T7PCR3_POMCA T-complex protein 1 subunit zeta OS=Pomacea canaliculata OX=400727 GN=C0Q70_06617 PE=3 SV=1	13	13	39.9	48.415	-1.71487	-1.38431	-1.10239	-0.241214	-0.294898	-0.675161	0.0111732	0.0371097	-0.996764	0.501123
A0A2T7PCR5	C0Q70_06625	A0A2T7PCR5	A0A2T7PCR5	tr|A0A2T7PCR5|A0A2T7PCR5_POMCA UBC core domain-containing protein OS=Pomacea canaliculata OX=400727 GN=C0Q70_06625 PE=4 SV=1	4	4	19.9	18.145	-0.771543	-1.44772	-0.997307	0.117481	0.0607336	0.209062	0.00411334	0.0175076	-1.20128	0.434888
A0A2T7PCS1	C0Q70_06612	A0A2T7PCS1	A0A2T7PCS1	tr|A0A2T7PCS1|A0A2T7PCS1_POMCA Ig-like domain-containing protein OS=Pomacea canaliculata OX=400727 GN=C0Q70_06612 PE=4 SV=1	8	8	8.5	92.818	0.465768	0.881859	-0.297963	1.30081	0.606224	1.06998	0.184676	0.294145	-0.642449	0.640624
A0A2T7PCS3	C0Q70_06619	A0A2T7PCS3	A0A2T7PCS3	tr|A0A2T7PCS3|A0A2T7PCS3_POMCA Phosphatidylinositol transfer protein beta OS=Pomacea canaliculata OX=400727 GN=C0Q70_06619 PE=4 SV=1	10	10	44.4	35.115	-2.09716	-2.38553	-1.21869	-0.12798	-1.76818	-1.2153	0.221072	0.338686	-0.863311	0.54969
A0A2T7PCU5	C0Q70_06642	A0A2T7PCU5	A0A2T7PCU5	tr|A0A2T7PCU5|A0A2T7PCU5_POMCA Eukaryotic translation initiation factor 4H OS=Pomacea canaliculata OX=400727 GN=C0Q70_06642 PE=4 SV=1	3	3	11.2	33.948				-0.937023	-1.1931	-1.8283	4.41617e-05	0.000481031	0	0
A0A2T7PCX3	C0Q70_06670	A0A2T7PCX3	A0A2T7PCX3	tr|A0A2T7PCX3|A0A2T7PCX3_POMCA 4-hydroxyphenylpyruvate dioxygenase OS=Pomacea canaliculata OX=400727 GN=C0Q70_06670 PE=3 SV=1	16	16	48.1	44.801	0.365628	0.757821	1.39412	-2.62332	0.00347035	0.349804	0.180627	0.288604	1.59587	3.02277
A0A2T7PD09	C0Q70_06714	A0A2T7PD09	A0A2T7PD09	tr|A0A2T7PD09|A0A2T7PD09_POMCA MSHA biogenesis protein MshQ OS=Pomacea canaliculata OX=400727 GN=C0Q70_06714 PE=4 SV=1	7	5	20	51.974	3.78727	5.06177	5.7581	-0.867037	4.63299	3.10857	0.212213	0.328201	2.57754	5.96921
A0A2T7PD12	C0Q70_06713	A0A2T7PD12	A0A2T7PD12	tr|A0A2T7PD12|A0A2T7PD12_POMCA CUB domain-containing protein OS=Pomacea canaliculata OX=400727 GN=C0Q70_06713 PE=4 SV=1	5	3	13.6	50.727	2.16343	0.949	2.78774	2.59045	4.42256	0.0503991	0.792343	0.849358	-0.387747	0.764322
A0A2T7PD26	C0Q70_06734	A0A2T7PD26	A0A2T7PD26	tr|A0A2T7PD26|A0A2T7PD26_POMCA 60S ribosomal protein L6 OS=Pomacea canaliculata OX=400727 GN=C0Q70_06734 PE=3 SV=1	8	8	26.1	24.098	-1.05779	-2.10381	-1.20391	0.168287	0.284691	0.0848247	0.00792478	0.0285504	-1.63444	0.322096
A0A2T7PD31	C0Q70_06730	A0A2T7PD31	A0A2T7PD31	tr|A0A2T7PD31|A0A2T7PD31_POMCA 14_3_3 domain-containing protein OS=Pomacea canaliculata OX=400727 GN=C0Q70_06730 PE=3 SV=1	19	17	67.2	29.102	5.21058	4.71791	4.88118	3.77112	4.65255	4.66208	0.155658	0.263242	0.574637	1.4893
A0A2T7PD49	C0Q70_06733	A0A2T7PD49	A0A2T7PD49	tr|A0A2T7PD49|A0A2T7PD49_POMCA Eukaryotic translation initiation factor 3 subunit C OS=Pomacea canaliculata OX=400727 GN=C0Q70_06733 PE=3 SV=1	9	9	13.1	98.176				-1.52522	-1.56604	-1.77394	4.09912e-07	4.61378e-05	0	0
A0A2T7PDA4	C0Q70_06801	A0A2T7PDA4	A0A2T7PDA4	tr|A0A2T7PDA4|A0A2T7PDA4_POMCA T2SS-T3SS_pil_N domain-containing protein OS=Pomacea canaliculata OX=400727 GN=C0Q70_06801 PE=4 SV=1	6	6	39.6	24.674	0.853723	1.98429	1.54874	2.91273	2.76874	2.80941	0.0146048	0.0439009	-1.36804	0.387416
A0A2T7PDE5	C0Q70_06841	A0A2T7PDE5	A0A2T7PDE5	tr|A0A2T7PDE5|A0A2T7PDE5_POMCA Malate dehydrogenase OS=Pomacea canaliculata OX=400727 GN=C0Q70_06841 PE=3 SV=1	6	6	26.2	25.077	-1.19073	-0.448667	-0.399164	-1.70239	-1.32322	-1.10794	0.0869695	0.172407	0.698329	1.62262
A0A2T7PDF1	C0Q70_06855	A0A2T7PDF1	A0A2T7PDF1	tr|A0A2T7PDF1|A0A2T7PDF1_POMCA Thioredoxin domain-containing protein 17 OS=Pomacea canaliculata OX=400727 GN=C0Q70_06855 PE=4 SV=1	4	4	41.2	15.443	0.48457	0.922517	0.575232	-0.204023	0.47505	0.486804	0.197646	0.309932	0.408163	1.32699
A0A2T7PDJ0	C0Q70_06895	A0A2T7PDJ0	A0A2T7PDJ0	tr|A0A2T7PDJ0|A0A2T7PDJ0_POMCA Septin OS=Pomacea canaliculata OX=400727 GN=C0Q70_06895 PE=3 SV=1	12	12	37.4	44.486	-0.520972	-0.0737832	-0.970184	0.36194	0.277387	-0.330463	0.138678	0.241792	-0.624601	0.648599
A0A2T7PDK7	C0Q70_06916	A0A2T7PDK7	A0A2T7PDK7	tr|A0A2T7PDK7|A0A2T7PDK7_POMCA GTP-binding nuclear protein OS=Pomacea canaliculata OX=400727 GN=C0Q70_06916 PE=3 SV=1	5	5	11.6	64.868	-0.574719	-0.615697	-0.408612	0.20832	0.889275	0.664788	0.00595388	0.0232868	-1.12047	0.459944
A0A2T7PDR5	C0Q70_06961	A0A2T7PDR5	A0A2T7PDR5	tr|A0A2T7PDR5|A0A2T7PDR5_POMCA Mitogen-activated protein kinase OS=Pomacea canaliculata OX=400727 GN=C0Q70_06961 PE=3 SV=1	10	10	30.1	43.057	-0.710606	-0.485815	-0.566243	0.355976	0.0141742	0.151995	0.00306919	0.0143276	-0.761603	0.589841
A0A2T7PDS6	C0Q70_06990	A0A2T7PDS6	A0A2T7PDS6	tr|A0A2T7PDS6|A0A2T7PDS6_POMCA Calcium-transporting ATPase OS=Pomacea canaliculata OX=400727 GN=C0Q70_06990 PE=3 SV=1	30	30	31.2	112.83	1.13296	-1.52159	-1.44765	0.583072	1.38347	1.05641	0.147371	0.252117	-1.61975	0.325393
A0A2T7PDU2	C0Q70_07001	A0A2T7PDU2	A0A2T7PDU2	tr|A0A2T7PDU2|A0A2T7PDU2_POMCA GOLD domain-containing protein OS=Pomacea canaliculata OX=400727 GN=C0Q70_07001 PE=3 SV=1	3	3	19.5	22.078				-1.90786	-1.49564	-2.04729	1.02934e-05	0.000248267	0	0
A0A2T7PDV5	C0Q70_07017	A0A2T7PDV5	A0A2T7PDV5	tr|A0A2T7PDV5|A0A2T7PDV5_POMCA Secreted protein OS=Pomacea canaliculata OX=400727 GN=C0Q70_07017 PE=4 SV=1	7	7	38.1	33.119	3.6888	3.77323	2.82118	4.84475	4.67168	4.93515	0.0114562	0.0374359	-1.38946	0.381708
A0A2T7PDW8	C0Q70_07029	A0A2T7PDW8	A0A2T7PDW8	tr|A0A2T7PDW8|A0A2T7PDW8_POMCA TSP1_spondin domain-containing protein OS=Pomacea canaliculata OX=400727 GN=C0Q70_07029 PE=4 SV=1	4	4	29	18.154				-0.758613	-0.280138	-0.0291912	9.44929e-06	0.000245502	0	0
A0A2T7PDX6	C0Q70_07037	A0A2T7PDX6	A0A2T7PDX6	tr|A0A2T7PDX6|A0A2T7PDX6_POMCA 60S acidic ribosomal protein P2 OS=Pomacea canaliculata OX=400727 GN=C0Q70_07037 PE=3 SV=1	8	8	76.7	11.876	2.08455	2.10821	2.20194	3.43627	3.24024	2.87865	0.00324351	0.014734	-1.05349	0.481801
A0A2T7PDX8	C0Q70_07035	A0A2T7PDX8	A0A2T7PDX8	tr|A0A2T7PDX8|A0A2T7PDX8_POMCA Clathrin heavy chain OS=Pomacea canaliculata OX=400727 GN=C0Q70_07035 PE=3 SV=1	44	44	35.7	188.45	0.441135	-0.12299	0.612037	0.689062	1.03872	1.19728	0.0681635	0.140746	-0.66496	0.630706
A0A2T7PDY8	C0Q70_07051	A0A2T7PDY8	A0A2T7PDY8	tr|A0A2T7PDY8|A0A2T7PDY8_POMCA CTCK domain-containing protein OS=Pomacea canaliculata OX=400727 GN=C0Q70_07051 PE=4 SV=1	11	9	6.9	375.66	1.73425	0.917789	-0.439398	0.192448	-0.586227	1.59938	0.728227	0.802714	0.335682	1.26197
A0A2T7PE19	C0Q70_07078	A0A2T7PE19	A0A2T7PE19	tr|A0A2T7PE19|A0A2T7PE19_POMCA COL12A OS=Pomacea canaliculata OX=400727 GN=C0Q70_07078 PE=4 SV=1	11	11	26.9	71.816	0.359039	1.02565	0.263769	-0.0992574	1.08064	-0.669812	0.476871	0.59712	0.445629	1.36191
A0A2T7PE30	C0Q70_07092	A0A2T7PE30	A0A2T7PE30	tr|A0A2T7PE30|A0A2T7PE30_POMCA Glyco_hydro_63 domain-containing protein OS=Pomacea canaliculata OX=400727 GN=C0Q70_07092 PE=3 SV=1	23	23	33.7	104.73	0.690228	-0.0307486	-0.372994	1.79989	1.911	1.16148	0.0173715	0.0491546	-1.52863	0.346607
A0A2T7PE42	C0Q70_07104	A0A2T7PE42	A0A2T7PE42	tr|A0A2T7PE42|A0A2T7PE42_POMCA VWFA domain-containing protein OS=Pomacea canaliculata OX=400727 GN=C0Q70_07104 PE=4 SV=1	12	12	10.7	139.18	2.24443	1.37028	2.07819	-1.60175	-0.46746	0.490518	0.0214934	0.0559712	2.42386	5.36606
A0A2T7PE63	C0Q70_07105	A0A2T7PE63	A0A2T7PE63	tr|A0A2T7PE63|A0A2T7PE63_POMCA VWFA domain-containing protein OS=Pomacea canaliculata OX=400727 GN=C0Q70_07105 PE=4 SV=1	17	17	40.6	49.094	3.63857	6.77823	3.73306	2.05538	2.40314	3.13082	0.112571	0.203996	2.18684	4.55307
A0A2T7PE82	C0Q70_07140	A0A2T7PE82	A0A2T7PE82	tr|A0A2T7PE82|A0A2T7PE82_POMCA Ubiquitin-like domain-containing protein OS=Pomacea canaliculata OX=400727 GN=C0Q70_07140 PE=4 SV=1	4	4	38	13.554	0.589412	0.956894	0.377203	-1.32975	-0.558981	-0.737934	0.00622349	0.0241548	1.51673	2.86141
A0A2T7PE87	C0Q70_07148	A0A2T7PE87	A0A2T7PE87	tr|A0A2T7PE87|A0A2T7PE87_POMCA VWFA domain-containing protein OS=Pomacea canaliculata OX=400727 GN=C0Q70_07148 PE=4 SV=1	11	11	33.9	46.351	4.25144	3.69959	3.84745	0.890172	2.34257	3.09778	0.052623	0.114886	1.82265	3.53732
A0A2T7PEF9	C0Q70_07218	A0A2T7PEF9	A0A2T7PEF9	tr|A0A2T7PEF9|A0A2T7PEF9_POMCA C-type lectin domain-containing protein OS=Pomacea canaliculata OX=400727 GN=C0Q70_07218 PE=4 SV=1	9	7	14.7	81.314	4.44165	3.21299	3.34318	1.5992	1.93046	2.57278	0.027868	0.0685202	1.63179	3.09898
A0A2T7PEG0	C0Q70_07215	A0A2T7PEG0	A0A2T7PEG0	tr|A0A2T7PEG0|A0A2T7PEG0_POMCA C-type lectin domain-containing protein OS=Pomacea canaliculata OX=400727 GN=C0Q70_07215 PE=4 SV=1	5	5	21.6	28.329	0.796445	1.58922	1.35443	0.610146	1.14293	1.04197	0.332974	0.457737	0.315019	1.24403
A0A2T7PEK8	C0Q70_07265	A0A2T7PEK8;A0A2T7PEJ8	A0A2T7PEK8;A0A2T7PEJ8	tr|A0A2T7PEK8|A0A2T7PEK8_POMCA C-type lectin domain-containing protein OS=Pomacea canaliculata OX=400727 GN=C0Q70_07265 PE=4 SV=1;tr|A0A2T7PEJ8|A0A2T7PEJ8_POMCA C-type lectin domain-containing protein OS=Pomacea canaliculata OX=400727 GN=C0Q70_07266 PE=4 S	3	3	18.7	16.675	1.1747	1.48803	0.834782	0.614039	1.01636	-0.442822	0.179793	0.288289	0.769977	1.70524
A0A2T7PEK0	C0Q70_07267	A0A2T7PEK0	A0A2T7PEK0	tr|A0A2T7PEK0|A0A2T7PEK0_POMCA C-type lectin domain-containing protein OS=Pomacea canaliculata OX=400727 GN=C0Q70_07267 PE=4 SV=1	6	6	56.2	16.766	2.71089	2.1577	0.289449				0.000380021	0.00263672	inf	inf
A0A2T7PEK3	C0Q70_07268	A0A2T7PEK3;A0A2T7PEL7	A0A2T7PEK3	tr|A0A2T7PEK3|A0A2T7PEK3_POMCA C-type lectin domain-containing protein OS=Pomacea canaliculata OX=400727 GN=C0Q70_07268 PE=4 SV=1	27	25	31	115.5	3.53643	3.13428	2.88531	1.32057	3.45398	4.72382	0.985743	0.987693	0.0192176	1.01341
A0A2T7PEK6	C0Q70_07272	A0A2T7PEK6	A0A2T7PEK6	tr|A0A2T7PEK6|A0A2T7PEK6_POMCA C-type lectin domain-containing protein OS=Pomacea canaliculata OX=400727 GN=C0Q70_07272 PE=4 SV=1	4	2	4.5	113.78	-2.07267	-2.67397	-2.15177				2.69395e-05	0.000359075	inf	inf
A0A2T7PEK9	C0Q70_07263	A0A2T7PEK9;A0A2T7NCE6;A0A2T7NCG7;A0A2T7NAV0	A0A2T7PEK9	tr|A0A2T7PEK9|A0A2T7PEK9_POMCA von Willebrand factor D and EGF domain-containing protein-like OS=Pomacea canaliculata OX=400727 GN=C0Q70_07263 PE=4 SV=1	13	10	16.4	114.22	1.08007	0.101132	1.36386	-3.32009	-2.63323	-1.77855	0.00430923	0.0181585	3.42564	10.7454
A0A2T7PEL0	C0Q70_07274	A0A2T7PEL0	A0A2T7PEL0	tr|A0A2T7PEL0|A0A2T7PEL0_POMCA C-type lectin domain-containing protein OS=Pomacea canaliculata OX=400727 GN=C0Q70_07274 PE=4 SV=1	6	6	23.5	34.188				-0.669237	-0.0181024	-0.830855	1.8925e-05	0.00030921	0	0
A0A2T7PEL4	C0Q70_07278	A0A2T7PEL4	A0A2T7PEL4	tr|A0A2T7PEL4|A0A2T7PEL4_POMCA 60S ribosomal protein L7 OS=Pomacea canaliculata OX=400727 GN=C0Q70_07278 PE=3 SV=1	6	6	23.9	29.138	0.442317	0.372995	0.13504	1.22174	1.43822	1.11129	0.00215439	0.0106534	-0.940301	0.521124
A0A2T7PEM0	C0Q70_07288	A0A2T7PEM0	A0A2T7PEM0	tr|A0A2T7PEM0|A0A2T7PEM0_POMCA Tyrosinase_Cu-bd domain-containing protein OS=Pomacea canaliculata OX=400727 GN=C0Q70_07288 PE=4 SV=1	242	226	61.4	394.95	10.3193	10.3822	9.73146	7.85291	8.98912	8.66343	0.0143231	0.0434409	1.64253	3.12212
A0A2T7PEM5	C0Q70_07297	A0A2T7PEM5	A0A2T7PEM5	tr|A0A2T7PEM5|A0A2T7PEM5_POMCA pyrroline-5-carboxylate reductase OS=Pomacea canaliculata OX=400727 GN=C0Q70_07297 PE=3 SV=1	9	9	46.4	28.869	-1.11835	-0.439565	-0.389282	-0.870788	-0.82151	-0.611326	0.657138	0.739606	0.118809	1.08584
A0A2T7PEN0	C0Q70_07303	A0A2T7PEN0	A0A2T7PEN0	tr|A0A2T7PEN0|A0A2T7PEN0_POMCA Proteasome inhibitor PI31 subunit OS=Pomacea canaliculata OX=400727 GN=C0Q70_07303 PE=3 SV=1	6	6	29.6	30.822	-1.5189	-1.40032	-1.69856				6.14503e-07	5.83629e-05	inf	inf
A0A2T7PER1	C0Q70_07328	A0A2T7PER1	A0A2T7PER1	tr|A0A2T7PER1|A0A2T7PER1_POMCA non-specific serine/threonine protein kinase OS=Pomacea canaliculata OX=400727 GN=C0Q70_07328 PE=3 SV=1	4	4	10.6	53.808				-2.38498	-2.54158	-2.97281	2.85376e-05	0.000375436	0	0
A0A2T7PER2	C0Q70_07326	A0A2T7PER2	A0A2T7PER2	tr|A0A2T7PER2|A0A2T7PER2_POMCA Glutathione S-transferase OS=Pomacea canaliculata OX=400727 GN=C0Q70_07326 PE=4 SV=1	7	7	49.3	23.526	2.78841	2.09389	2.75649	2.047	2.88592	3.01036	0.801505	0.855558	-0.101497	0.932066
A0A2T7PES2	C0Q70_07340	A0A2T7PES2	A0A2T7PES2	tr|A0A2T7PES2|A0A2T7PES2_POMCA V-type proton ATPase subunit H OS=Pomacea canaliculata OX=400727 GN=C0Q70_07340 PE=3 SV=1	9	9	23.4	54.875	-0.904214	-0.717979	-0.726321	-0.137018	-0.660717	-0.643118	0.172017	0.280066	-0.302554	0.810816
A0A2T7PET4	C0Q70_07354	A0A2T7PET4	A0A2T7PET4	tr|A0A2T7PET4|A0A2T7PET4_POMCA C-type lectin domain-containing protein OS=Pomacea canaliculata OX=400727 GN=C0Q70_07354 PE=4 SV=1	18	18	34.5	62.518	2.39641	2.41263	0.169827	0.771373	1.72914	2.56689	0.975618	0.984616	-0.0295154	0.979749
A0A2T7PET8	C0Q70_07363	A0A2T7PET8	A0A2T7PET8	tr|A0A2T7PET8|A0A2T7PET8_POMCA C-type lectin domain-containing protein OS=Pomacea canaliculata OX=400727 GN=C0Q70_07363 PE=4 SV=1	9	4	15	68.813	-1.81037	0.298054	0.275782	0.626022	1.06922	-0.960028	0.519489	0.634792	-0.657249	0.634086
A0A2T7PEU7	C0Q70_07362	A0A2T7PEU7	A0A2T7PEU7	tr|A0A2T7PEU7|A0A2T7PEU7_POMCA C-type lectin domain-containing protein OS=Pomacea canaliculata OX=400727 GN=C0Q70_07362 PE=4 SV=1	11	2	25.7	52.766	1.66296	4.31669	3.24005	2.64678	2.39587	1.04887	0.318756	0.442935	1.04273	2.06012
A0A2T7PEV1	C0Q70_07367	A0A2T7PEV1;A0A2T7PEU5;A0A2T7PET3	A0A2T7PEV1	tr|A0A2T7PEV1|A0A2T7PEV1_POMCA Fibrinogen C-terminal domain-containing protein OS=Pomacea canaliculata OX=400727 GN=C0Q70_07367 PE=4 SV=1	37	35	39.4	124.67	5.75573	5.93405	4.82706	5.99244	6.62613	6.61355	0.0874376	0.172997	-0.905097	0.533997
A0A2T7PEV3	C0Q70_07366	A0A2T7PEV3	A0A2T7PEV3	tr|A0A2T7PEV3|A0A2T7PEV3_POMCA H_lectin domain-containing protein OS=Pomacea canaliculata OX=400727 GN=C0Q70_07366 PE=4 SV=1	9	8	25	56.364	0.104315	-0.504363	0.366595	0.600929	0.212665	-0.105213	0.494088	0.611124	-0.247278	0.842484
A0A2T7PEX4	C0Q70_07398	A0A2T7PEX4	A0A2T7PEX4	tr|A0A2T7PEX4|A0A2T7PEX4_POMCA 60S ribosomal protein L11 OS=Pomacea canaliculata OX=400727 GN=C0Q70_07398 PE=3 SV=1	3	3	16.9	21.16				-0.0550827	0.977627	0.449692	2.13824e-05	0.000330136	0	0
A0A2T7PEY5	C0Q70_07390	A0A2T7PEY5	A0A2T7PEY5	tr|A0A2T7PEY5|A0A2T7PEY5_POMCA Signal transducing adapter molecule 1 OS=Pomacea canaliculata OX=400727 GN=C0Q70_07390 PE=3 SV=1	5	5	11.9	60.532				-3.07494	-2.41001	-2.36995	7.96258e-05	0.000726675	0	0
A0A2T7PF21	C0Q70_07442	A0A2T7PF21;A0A2T7PF32	A0A2T7PF21;A0A2T7PF32	tr|A0A2T7PF21|A0A2T7PF21_POMCA Prolyl endopeptidase OS=Pomacea canaliculata OX=400727 GN=C0Q70_07442 PE=3 SV=1;tr|A0A2T7PF32|A0A2T7PF32_POMCA Prolyl endopeptidase OS=Pomacea canaliculata OX=400727 GN=C0Q70_07446 PE=3 SV=1	18	18	35.4	80.342	0.802067	0.328082	1.04116	0.153079	1.04237	1.58821	0.685097	0.764321	-0.204118	0.86807
A0A2T7PF24	C0Q70_07444	A0A2T7PF24	A0A2T7PF24	tr|A0A2T7PF24|A0A2T7PF24_POMCA Transferrin-like domain-containing protein OS=Pomacea canaliculata OX=400727 GN=C0Q70_07444 PE=4 SV=1	5	5	19.4	32.206	0.302383	-0.278335	-0.676899	-1.30481	-0.847447	-0.419922	0.169501	0.277113	0.639775	1.55809
A0A2T7PF33	C0Q70_07439	A0A2T7PF33	A0A2T7PF33	tr|A0A2T7PF33|A0A2T7PF33_POMCA Methyltranfer_dom domain-containing protein OS=Pomacea canaliculata OX=400727 GN=C0Q70_07439 PE=4 SV=1	4	4	15.2	41.096	-0.147473	-0.611484	-0.940755	-1.6134	-1.497	-0.943988	0.0640667	0.134093	0.784893	1.72296
A0A2T7PF37	C0Q70_07465	A0A2T7PF37	A0A2T7PF37	tr|A0A2T7PF37|A0A2T7PF37_POMCA Tyrosinase_Cu-bd domain-containing protein OS=Pomacea canaliculata OX=400727 GN=C0Q70_07465 PE=4 SV=1	29	23	35.6	89.392	5.44379	5.45877	4.45662	3.27993	3.89386	3.84779	0.0200033	0.0544713	1.44587	2.72427
A0A2T7PF40	C0Q70_07440	A0A2T7PF40	A0A2T7PF40	tr|A0A2T7PF40|A0A2T7PF40_POMCA Methyltranfer_dom domain-containing protein OS=Pomacea canaliculata OX=400727 GN=C0Q70_07440 PE=4 SV=1	3	3	27.3	17.597	-2.0174	-1.68855	-1.49288	-2.21585	-1.8246	-1.65236	0.507144	0.623467	0.164663	1.1209
A0A2T7PF41	C0Q70_07464	A0A2T7PF41	A0A2T7PF41	tr|A0A2T7PF41|A0A2T7PF41_POMCA Tyrosinase_Cu-bd domain-containing protein OS=Pomacea canaliculata OX=400727 GN=C0Q70_07464 PE=4 SV=1	45	42	43.4	110.69	6.58058	6.53945	5.60805	4.12214	4.8581	4.9262	0.0170781	0.0487326	1.60721	3.04663
A0A2T7PF42	C0Q70_07472	A0A2T7PF42	A0A2T7PF42	tr|A0A2T7PF42|A0A2T7PF42_POMCA Ig-like domain-containing protein OS=Pomacea canaliculata OX=400727 GN=C0Q70_07472 PE=4 SV=1	13	13	25.7	60.706	4.92159	4.11259	3.951	3.85605	3.79741	4.14946	0.28478	0.404508	0.394089	1.31411
A0A2T7PF55	C0Q70_07466	A0A2T7PF55	A0A2T7PF55	tr|A0A2T7PF55|A0A2T7PF55_POMCA Tyrosinase_Cu-bd domain-containing protein OS=Pomacea canaliculata OX=400727 GN=C0Q70_07466 PE=4 SV=1	56	56	44.1	164.12	7.24072	7.27763	6.36739	4.91076	5.69327	5.654	0.0169573	0.0485247	1.54257	2.91314
A0A2T7PF63	C0Q70_07492	A0A2T7PF63	A0A2T7PF63	tr|A0A2T7PF63|A0A2T7PF63_POMCA Tr-type G domain-containing protein OS=Pomacea canaliculata OX=400727 GN=C0Q70_07492 PE=3 SV=1	15	13	50.6	35.566	3.50797	3.66821	3.52561	4.46471	4.70436	3.9926	0.0189231	0.0523745	-0.819963	0.566457
A0A2T7PFE8	C0Q70_07569	A0A2T7PFE8	A0A2T7PFE8	tr|A0A2T7PFE8|A0A2T7PFE8_POMCA G8 domain-containing protein OS=Pomacea canaliculata OX=400727 GN=C0Q70_07569 PE=4 SV=1	10	10	2.4	575.42	-1.68003	-0.449682	-2.86109				0.00247148	0.0120948	inf	inf
A0A2T7PFF1	C0Q70_07562	A0A2T7PFF1	A0A2T7PFF1	tr|A0A2T7PFF1|A0A2T7PFF1_POMCA C-CAP/cofactor C-like domain-containing protein OS=Pomacea canaliculata OX=400727 GN=C0Q70_07562 PE=3 SV=1	25	25	43.6	69.743	2.53124	2.1795	2.61051	2.37675	2.9119	3.1182	0.232796	0.350615	-0.361865	0.778158
A0A2T7PFF3	C0Q70_07572	A0A2T7PFF3	A0A2T7PFF3	tr|A0A2T7PFF3|A0A2T7PFF3_POMCA Tyrosinase_Cu-bd domain-containing protein OS=Pomacea canaliculata OX=400727 GN=C0Q70_07572 PE=4 SV=1	21	11	36.1	69.977	7.68095	6.15376	4.42467	4.83853	6.59433	4.38986	0.521158	0.635559	0.81222	1.75591
A0A2T7PFF9	C0Q70_07573	A0A2T7PFF9	A0A2T7PFF9	tr|A0A2T7PFF9|A0A2T7PFF9_POMCA Tyrosinase_Cu-bd domain-containing protein OS=Pomacea canaliculata OX=400727 GN=C0Q70_07573 PE=4 SV=1	49	25	33.5	124.18	9.91728	9.17246	8.9738	8.36752	9.69868	8.50481	0.385402	0.509677	0.497511	1.41178
A0A2T7PFG6	C0Q70_07589	A0A2T7PFG6	A0A2T7PFG6	tr|A0A2T7PFG6|A0A2T7PFG6_POMCA Tyrosinase_Cu-bd domain-containing protein OS=Pomacea canaliculata OX=400727 GN=C0Q70_07589 PE=4 SV=1	23	23	68.5	36.337	9.67693	9.71261	9.31645	7.26703	8.42109	8.01704	0.00989935	0.034109	1.66694	3.1754
A0A2T7PFG7	C0Q70_07590	A0A2T7PFG7	A0A2T7PFG7	tr|A0A2T7PFG7|A0A2T7PFG7_POMCA Hemocyanin OS=Pomacea canaliculata OX=400727 GN=C0Q70_07590 PE=4 SV=1	182	138	53.2	329.33	10.2422	10.2483	9.8791	8.05078	8.97988	8.80548	0.0082053	0.0292675	1.51117	2.85041
A0A2T7PFH2	C0Q70_07593	A0A2T7PFH2	A0A2T7PFH2	tr|A0A2T7PFH2|A0A2T7PFH2_POMCA TIP120 domain-containing protein OS=Pomacea canaliculata OX=400727 GN=C0Q70_07593 PE=3 SV=1	30	30	33.2	138.37	-0.211548	-0.0646122	-0.0951343	1.0108	0.889925	0.583253	0.00212796	0.0106188	-0.951756	0.517003
A0A2T7PFJ2	C0Q70_07601	A0A2T7PFJ2	A0A2T7PFJ2	tr|A0A2T7PFJ2|A0A2T7PFJ2_POMCA 14_3_3 domain-containing protein OS=Pomacea canaliculata OX=400727 GN=C0Q70_07601 PE=3 SV=1	14	11	58.8	29.042	3.96141	3.15309	3.72441	3.42669	4.00726	3.94204	0.585336	0.685176	-0.179026	0.883299
A0A2T7PFK2	C0Q70_07610	A0A2T7PFK2;A0A2T7PFK1	A0A2T7PFK2	tr|A0A2T7PFK2|A0A2T7PFK2_POMCA Hemicentin-1-like OS=Pomacea canaliculata OX=400727 GN=C0Q70_07610 PE=4 SV=1	14	12	23.2	98.141	0.121866	2.3408	-0.312763	1.45282	1.62043	2.3707	0.274939	0.39338	-1.09802	0.467158
A0A2T7PFM1	C0Q70_07641	A0A2T7PFM1	A0A2T7PFM1	tr|A0A2T7PFM1|A0A2T7PFM1_POMCA Ribosomal protein L19 OS=Pomacea canaliculata OX=400727 GN=C0Q70_07641 PE=3 SV=1	3	3	17.8	23.354	-0.0296153	-0.240551	0.166464	1.00819	1.31729	1.21455	0.00121893	0.00678447	-1.21458	0.430899
A0A2T7PFM4	C0Q70_07640	A0A2T7PFM4	A0A2T7PFM4	tr|A0A2T7PFM4|A0A2T7PFM4_POMCA 6-phosphofructokinase OS=Pomacea canaliculata OX=400727 GN=C0Q70_07640 PE=3 SV=1	20	20	34	82.081	1.01038	0.931928	0.408379	1.75782	1.80143	1.16613	0.0468644	0.104798	-0.791566	0.577717
A0A2T7PFN0	C0Q70_07650	A0A2T7PFN0	A0A2T7PFN0	tr|A0A2T7PFN0|A0A2T7PFN0_POMCA Protein unc-45 homolog B OS=Pomacea canaliculata OX=400727 GN=C0Q70_07650 PE=4 SV=1	20	20	25.5	112.2	0.0938174	-0.248837	0.720499	2.31486	1.9004	2.01344	0.00365916	0.0161162	-1.88774	0.27023
A0A2T7PFN3	C0Q70_07660	A0A2T7PFN3	A0A2T7PFN3	tr|A0A2T7PFN3|A0A2T7PFN3_POMCA EF1_GNE domain-containing protein OS=Pomacea canaliculata OX=400727 GN=C0Q70_07660 PE=3 SV=1	4	4	20.5	29.98	-1.65207	-1.40192	-1.50766	0.466626	0.0857524	-0.149542	0.00102847	0.00595335	-1.65483	0.317575
A0A2T7PFP4	C0Q70_07678	A0A2T7PFP4;A0A2T7PFP9	A0A2T7PFP4	tr|A0A2T7PFP4|A0A2T7PFP4_POMCA TonB_C domain-containing protein OS=Pomacea canaliculata OX=400727 GN=C0Q70_07678 PE=4 SV=1	3	3	13.8	35.981				-0.299595	-1.35356	-1.65646	0.00021213	0.00158726	0	0
A0A2T7PFP7	C0Q70_07677	A0A2T7PFP7	A0A2T7PFP7	tr|A0A2T7PFP7|A0A2T7PFP7_POMCA Fibrinogen C-terminal domain-containing protein OS=Pomacea canaliculata OX=400727 GN=C0Q70_07677 PE=4 SV=1	5	2	15	43.837				-1.13573	-1.72696	-2.22497	0.000118541	0.00100068	0	0
A0A2T7PFR6	C0Q70_07652	A0A2T7PFR6	A0A2T7PFR6	tr|A0A2T7PFR6|A0A2T7PFR6_POMCA FMN_red domain-containing protein OS=Pomacea canaliculata OX=400727 GN=C0Q70_07652 PE=4 SV=1	5	5	34.2	21.853	-2.29497	-1.58028	-0.0873526	-0.305571	-1.03909	-0.0586421	0.298094	0.419986	-0.853099	0.553594
A0A2T7PFS0	C0Q70_07706	A0A2T7PFS0	A0A2T7PFS0	tr|A0A2T7PFS0|A0A2T7PFS0_POMCA Isocitrate dehydrogenase [NADP] OS=Pomacea canaliculata OX=400727 GN=C0Q70_07706 PE=3 SV=1	15	14	35	50.791	-1.88805	-1.79942	-1.19679	0.102253	-0.556546	0.270197	0.00926351	0.0323584	-1.56672	0.337575
A0A2T7PFW7	C0Q70_07703	A0A2T7PFW7	A0A2T7PFW7	tr|A0A2T7PFW7|A0A2T7PFW7_POMCA aminoacyl-tRNA hydrolase OS=Pomacea canaliculata OX=400727 GN=C0Q70_07703 PE=4 SV=1	4	4	41.8	18.713	0.856952	0.713595	0.829973	1.15531	1.16335	1.07494	0.00318081	0.0145143	-0.331025	0.794971
A0A2T7PFX6	C0Q70_07766	A0A2T7PFX6	A0A2T7PFX6	tr|A0A2T7PFX6|A0A2T7PFX6_POMCA ubiquitinyl hydrolase 1 OS=Pomacea canaliculata OX=400727 GN=C0Q70_07766 PE=3 SV=1	7	7	15.7	61.187	-0.489224	-1.0876	-1.00439	-1.27202	-0.864954	-0.373655	0.944935	0.962029	-0.0235291	0.983823
A0A2T7PFY2	C0Q70_07761	A0A2T7PFY2	A0A2T7PFY2	tr|A0A2T7PFY2|A0A2T7PFY2_POMCA Reticulon-like protein OS=Pomacea canaliculata OX=400727 GN=C0Q70_07761 PE=4 SV=1	2	2	9.4	26.282	-1.1149	-2.32715	-2.74949	-1.22453	-0.217797	-0.747449	0.0792433	0.159907	-1.33392	0.39669
A0A2T7PFZ7	C0Q70_07780	A0A2T7PFZ7	A0A2T7PFZ7	tr|A0A2T7PFZ7|A0A2T7PFZ7_POMCA AAA domain-containing protein OS=Pomacea canaliculata OX=400727 GN=C0Q70_07780 PE=3 SV=1	16	16	37.2	49.987	-1.4718	-1.12236	-0.810602	0.326454	-0.2157	-0.289782	0.0168566	0.0483733	-1.07525	0.47459
A0A2T7PFZ9	C0Q70_07786	A0A2T7PFZ9	A0A2T7PFZ9	tr|A0A2T7PFZ9|A0A2T7PFZ9_POMCA HELP domain-containing protein OS=Pomacea canaliculata OX=400727 GN=C0Q70_07786 PE=3 SV=1	17	17	24.2	91.336	-0.0174596	-0.0331413	0.889923	0.118264	1.35606	1.03966	0.309986	0.432529	-0.558219	0.67914
A0A2T7PG15	C0Q70_07797	A0A2T7PG15	A0A2T7PG15	tr|A0A2T7PG15|A0A2T7PG15_POMCA Galectin OS=Pomacea canaliculata OX=400727 GN=C0Q70_07797 PE=4 SV=1	17	17	35.6	59.911	-0.525441	-1.42465	-0.586298	1.09537	1.61867	0.259738	0.0200658	0.0544951	-1.83672	0.279957
A0A2T7PG17	C0Q70_07798	A0A2T7PG17	A0A2T7PG17	tr|A0A2T7PG17|A0A2T7PG17_POMCA Serine/threonine-protein phosphatase OS=Pomacea canaliculata OX=400727 GN=C0Q70_07798 PE=3 SV=1	5	3	20.8	28.078	-0.81022	-0.709558	-1.4351	-1.31152	-0.339459	-0.572518	0.546588	0.655023	-0.243794	0.844521
A0A2T7PG34	C0Q70_07813	A0A2T7PG34	A0A2T7PG34	tr|A0A2T7PG34|A0A2T7PG34_POMCA Proteasomal ubiquitin receptor ADRM1 OS=Pomacea canaliculata OX=400727 GN=C0Q70_07813 PE=3 SV=1	5	5	17.8	43.178	-1.34454	-1.68747	-0.964398	-1.64106	-0.922834	-1.15932	0.774502	0.838122	-0.0910659	0.938829
A0A2T7PG58	C0Q70_07852	A0A2T7PG58	A0A2T7PG58	tr|A0A2T7PG58|A0A2T7PG58_POMCA 60S acidic ribosomal protein P1 OS=Pomacea canaliculata OX=400727 GN=C0Q70_07852 PE=3 SV=1	3	3	64.4	11.959	1.52522	1.01758	1.52706	1.4748	2.2465	1.62921	0.215469	0.332583	-0.426887	0.743865
A0A2T7PG60	C0Q70_07840	A0A2T7PG60	A0A2T7PG60	tr|A0A2T7PG60|A0A2T7PG60_POMCA protein disulfide-isomerase OS=Pomacea canaliculata OX=400727 GN=C0Q70_07840 PE=3 SV=1	3	3	6.1	73.736	-2.73942	-3.08167	-1.83956	-2.4811	-1.64546	-1.96792	0.3041	0.427208	-0.522059	0.696377
A0A2T7PG71	C0Q70_07849	A0A2T7PG71	A0A2T7PG71	tr|A0A2T7PG71|A0A2T7PG71_POMCA 60S ribosomal protein L30 OS=Pomacea canaliculata OX=400727 GN=C0Q70_07849 PE=3 SV=1	5	5	44.1	13.075	-0.965709	-0.876758	-1.21296	-0.453434	0.268299	-0.0946025	0.0161405	0.0473923	-0.925229	0.526597
A0A2T7PGA0	C0Q70_07905	A0A2T7PGA0	A0A2T7PGA0	tr|A0A2T7PGA0|A0A2T7PGA0_POMCA Aldedh domain-containing protein OS=Pomacea canaliculata OX=400727 GN=C0Q70_07905 PE=3 SV=1	7	7	7.1	142.78	-2.15151	-1.66243	-1.82941	-3.20027	-2.40921	-2.63222	0.0348283	0.0820489	0.86612	1.82275
A0A2T7PGB3	C0Q70_07895	A0A2T7PGB3	A0A2T7PGB3	tr|A0A2T7PGB3|A0A2T7PGB3_POMCA VWFD domain-containing protein OS=Pomacea canaliculata OX=400727 GN=C0Q70_07895 PE=4 SV=1	6	6	22.9	34.477				0	-0.553143	-0.213926	2.84978e-06	0.00013122	0	0
A0A2T7PGC4	C0Q70_07925	A0A2T7PGC4	A0A2T7PGC4	tr|A0A2T7PGC4|A0A2T7PGC4_POMCA Fumarylacetoacetase OS=Pomacea canaliculata OX=400727 GN=C0Q70_07925 PE=3 SV=1	3	3	10.6	38.598	-1.4649	-2.07201	-1.55513	-1.89115	-1.48457	-0.968941	0.488676	0.60695	-0.249128	0.841405
A0A2T7PGD1	C0Q70_07910	A0A2T7PGD1	A0A2T7PGD1	tr|A0A2T7PGD1|A0A2T7PGD1_POMCA 40S ribosomal protein S8 OS=Pomacea canaliculata OX=400727 GN=C0Q70_07910 PE=3 SV=1	5	5	43.1	18.257	-0.149221	-0.594756	0.32155	0.987337	1.52665	1.29577	0.0100936	0.0344269	-1.41073	0.376122
A0A2T7PGD4	C0Q70_07935	A0A2T7PGD4	A0A2T7PGD4	tr|A0A2T7PGD4|A0A2T7PGD4_POMCA T-complex protein 1 subunit alpha OS=Pomacea canaliculata OX=400727 GN=C0Q70_07935 PE=3 SV=1	11	11	27.8	60.056	-1.42107	-1.49624	-0.764793	0.439513	0.596607	0.210519	0.00311556	0.0143457	-1.64292	0.320209
A0A2T7PGG2	C0Q70_07940	A0A2T7PGG2	A0A2T7PGG2	tr|A0A2T7PGG2|A0A2T7PGG2_POMCA Adenosine deaminase OS=Pomacea canaliculata OX=400727 GN=C0Q70_07940 PE=3 SV=1	3	3	11.9	31.433	-1.73543	-2.32897	-0.971567	-2.03981	-1.85698	-0.68745	0.807253	0.857198	-0.150574	0.900892
A0A2T7PGG7	C0Q70_07948	A0A2T7PGG7	A0A2T7PGG7	tr|A0A2T7PGG7|A0A2T7PGG7_POMCA 60S acidic ribosomal protein P0 OS=Pomacea canaliculata OX=400727 GN=C0Q70_07948 PE=3 SV=1	11	11	41.9	33.455	0.737236	0.45853	0.69886	2.04796	1.96192	1.50711	0.00308732	0.0143457	-1.20746	0.433031
A0A2T7PGI2	C0Q70_07909	A0A2T7PGI2	A0A2T7PGI2	tr|A0A2T7PGI2|A0A2T7PGI2_POMCA RING-type domain-containing protein OS=Pomacea canaliculata OX=400727 GN=C0Q70_07909 PE=3 SV=1	14	14	8	223.73	-1.23593	-0.0248543	-2.32672	-0.395806	-1.01886	-1.04612	0.619019	0.711767	-0.375573	0.770799
A0A2T7PGK4	C0Q70_07989	A0A2T7PGK4	A0A2T7PGK4	tr|A0A2T7PGK4|A0A2T7PGK4_POMCA DLH domain-containing protein OS=Pomacea canaliculata OX=400727 GN=C0Q70_07989 PE=4 SV=1	9	9	48.9	28.731	1.34336	0.10996	0.69979	-0.768666	0.649441	0.777086	0.459825	0.582253	0.498416	1.41266
A0A2T7PGL7	C0Q70_07949	A0A2T7PGL7	A0A2T7PGL7	tr|A0A2T7PGL7|A0A2T7PGL7_POMCA Phosducin domain-containing protein OS=Pomacea canaliculata OX=400727 GN=C0Q70_07949 PE=4 SV=1	3	3	19.9	22.142				-1.97361	-1.5592	-1.85367	3.09766e-06	0.000136432	0	0
A0A2T7PGM3	C0Q70_07960	A0A2T7PGM3	A0A2T7PGM3	tr|A0A2T7PGM3|A0A2T7PGM3_POMCA Btz domain-containing protein OS=Pomacea canaliculata OX=400727 GN=C0Q70_07960 PE=4 SV=1	5	5	16.2	48.197	-0.464332	-1.23922	-0.895725	0.96007	0.301753	0.245846	0.012962	0.0402776	-1.36898	0.387164
A0A2T7PGN5	C0Q70_08021	A0A2T7PGN5	A0A2T7PGN5	tr|A0A2T7PGN5|A0A2T7PGN5_POMCA Cathepsin B OS=Pomacea canaliculata OX=400727 GN=C0Q70_08021 PE=3 SV=1	10	10	19.3	70.377	-0.812193	-0.513747	0.260093	-0.223524	-0.742381	0.249332	0.799561	0.854383	-0.116425	0.922471
A0A2T7PGP4	C0Q70_08041	A0A2T7PGP4	A0A2T7PGP4	tr|A0A2T7PGP4|A0A2T7PGP4_POMCA Acireductone dioxygenase OS=Pomacea canaliculata OX=400727 GN=C0Q70_08041 PE=3 SV=1	3	3	20	21.352	0.406632	0.288167	-0.661119	-1.73183	-0.869372	-0.597183	0.0885366	0.174151	1.07735	2.11016
A0A2T7PGU1	C0Q70_08074	A0A2T7PGU1	A0A2T7PGU1	tr|A0A2T7PGU1|A0A2T7PGU1_POMCA Succinate dehydrogenase [ubiquinone] flavoprotein subunit, mitochondrial OS=Pomacea canaliculata OX=400727 GN=C0Q70_08074 PE=3 SV=1	8	8	16.7	62.711	-3.42357	-3.05775	-2.92929	-2.41549	-2.01281	-2.12405	0.00750122	0.0274323	-0.952754	0.516645
A0A2T7PGV8	C0Q70_08110	A0A2T7PGV8	A0A2T7PGV8	tr|A0A2T7PGV8|A0A2T7PGV8_POMCA MPN domain-containing protein OS=Pomacea canaliculata OX=400727 GN=C0Q70_08110 PE=4 SV=1	9	9	40.8	34.648	-1.35373	-1.53969	-0.981878	0.547652	-0.421751	-0.101607	0.0167966	0.0483733	-1.29986	0.406165
A0A2T7PGY1	C0Q70_08128	A0A2T7PGY1	A0A2T7PGY1	tr|A0A2T7PGY1|A0A2T7PGY1_POMCA Glutathione S-transferase omega OS=Pomacea canaliculata OX=400727 GN=C0Q70_08128 PE=3 SV=1	6	6	22.5	31.187	0.53341	-0.429278	0.787116	-1.09897	-0.837817	-0.332276	0.0719679	0.146687	1.05344	2.07547
A0A2T7PGZ2	C0Q70_08140	A0A2T7PGZ2;A0A2T7PGZ6	A0A2T7PGZ2	tr|A0A2T7PGZ2|A0A2T7PGZ2_POMCA Methanethiol oxidase (Fragment) OS=Pomacea canaliculata OX=400727 GN=C0Q70_08140 PE=3 SV=1	7	7	23.3	42.967	-1.30295	-0.746195	-0.457201	-1.2819	-1.11919	-0.142487	0.978542	0.985151	0.0124135	1.00864
A0A2T7PH23	C0Q70_08153	A0A2T7PH23	A0A2T7PH23	tr|A0A2T7PH23|A0A2T7PH23_POMCA Eukaryotic translation initiation factor 3 subunit I OS=Pomacea canaliculata OX=400727 GN=C0Q70_08153 PE=3 SV=1	6	6	25.4	36.538				-2.23934	-2.32933	-2.88305	4.18448e-05	0.000460748	0	0
A0A2T7PH61	C0Q70_08193	A0A2T7PH61	A0A2T7PH61	tr|A0A2T7PH61|A0A2T7PH61_POMCA Helicase domino OS=Pomacea canaliculata OX=400727 GN=C0Q70_08193 PE=3 SV=1	5	5	2	369.44	-1.17146	-0.511018	-1.54943	1.30901	1.74251	1.43344	0.00145569	0.00784368	-2.57229	0.168137
A0A2T7PH67	C0Q70_08192	A0A2T7PH67	A0A2T7PH67	tr|A0A2T7PH67|A0A2T7PH67_POMCA CBF domain-containing protein OS=Pomacea canaliculata OX=400727 GN=C0Q70_08192 PE=3 SV=1	6	6	12.7	81.406				-0.981225	-0.943744	-1.05498	8.10245e-09	4.10389e-06	0	0
A0A2T7PH76	C0Q70_08185	A0A2T7PH76	A0A2T7PH76	tr|A0A2T7PH76|A0A2T7PH76_POMCA ADF-H domain-containing protein OS=Pomacea canaliculata OX=400727 GN=C0Q70_08185 PE=4 SV=1	2	2	48.6	8.3163	2.94248	3.81755	3.7598	2.65667	3.24853	3.83098	0.585748	0.685176	0.261216	1.19849
A0A2T7PH79	C0Q70_08222	A0A2T7PH79	A0A2T7PH79	tr|A0A2T7PH79|A0A2T7PH79_POMCA Glyoxalase domain-containing protein 4 OS=Pomacea canaliculata OX=400727 GN=C0Q70_08222 PE=3 SV=1	6	6	28.6	32.029	1.05196	0.813478	1.92102	1.27364	0.837692	2.04476	0.812982	0.860555	-0.123211	0.918142
A0A2T7PH91	C0Q70_08239	A0A2T7PH91	A0A2T7PH91	tr|A0A2T7PH91|A0A2T7PH91_POMCA VWFA domain-containing protein OS=Pomacea canaliculata OX=400727 GN=C0Q70_08239 PE=4 SV=1	5	5	16.7	42.198	-1.43905	-1.34353	-1.11172				7.98642e-07	6.74187e-05	inf	inf
A0A2T7PHF0	C0Q70_08300	A0A2T7PHF0	A0A2T7PHF0	tr|A0A2T7PHF0|A0A2T7PHF0_POMCA Calmodulin OS=Pomacea canaliculata OX=400727 GN=C0Q70_08300 PE=4 SV=1	14	14	22.6	80.028	-0.586358	2.71496	-1.55821	1.60536	0.217718	-2.41697	0.835391	0.881512	0.388096	1.30866
A0A2T7PHH0	C0Q70_08287	A0A2T7PHH0	A0A2T7PHH0	tr|A0A2T7PHH0|A0A2T7PHH0_POMCA ADF-H domain-containing protein OS=Pomacea canaliculata OX=400727 GN=C0Q70_08287 PE=3 SV=1	7	7	47.3	16.95	2.86925	2.23345	2.8231	3.02066	3.33811	3.38598	0.0610329	0.129755	-0.606315	0.656872
A0A2T7PHH2	C0Q70_08309	A0A2T7PHH2	A0A2T7PHH2	tr|A0A2T7PHH2|A0A2T7PHH2_POMCA Major vault protein OS=Pomacea canaliculata OX=400727 GN=C0Q70_08309 PE=4 SV=1	33	33	50.5	96.031	0.253	-0.258125	0.79976	0.223566	1.02688	1.21521	0.265821	0.383608	-0.557009	0.67971
A0A2T7PHL9	C0Q70_08359	A0A2T7PHL9	A0A2T7PHL9	tr|A0A2T7PHL9|A0A2T7PHL9_POMCA Ribosomal_L23eN domain-containing protein OS=Pomacea canaliculata OX=400727 GN=C0Q70_08359 PE=3 SV=1	6	6	28.1	18.06	-0.61931	-1.56094	-1.43923	-0.503907	0.471474	-0.0154006	0.0434233	0.0986274	-1.19055	0.438137
A0A2T7PHM2	C0Q70_08365	A0A2T7PHM2	A0A2T7PHM2	tr|A0A2T7PHM2|A0A2T7PHM2_POMCA FAD-binding PCMH-type domain-containing protein OS=Pomacea canaliculata OX=400727 GN=C0Q70_08365 PE=4 SV=1	4	4	7.3	70.554	-3.07876	-3.43823	-2.72622				8.78204e-05	0.000786113	inf	inf
A0A2T7PHM6	C0Q70_08361	A0A2T7PHM6	A0A2T7PHM6	tr|A0A2T7PHM6|A0A2T7PHM6_POMCA Argininosuccinate lyase OS=Pomacea canaliculata OX=400727 GN=C0Q70_08361 PE=3 SV=1	13	13	36.4	51.936	-0.0259237	-0.564392	-1.03534	-0.753397	-0.540858	0.268162	0.663744	0.745424	-0.199854	0.870638
A0A2T7PHU8	C0Q70_08432	A0A2T7PHU8	A0A2T7PHU8	tr|A0A2T7PHU8|A0A2T7PHU8_POMCA FYVE-type domain-containing protein OS=Pomacea canaliculata OX=400727 GN=C0Q70_08432 PE=3 SV=1	12	12	14.3	115.34				-3.06957	-2.41249	-2.35685	7.9529e-05	0.000726675	0	0
A0A2T7PHW9	C0Q70_08460	A0A2T7PHW9	A0A2T7PHW9	tr|A0A2T7PHW9|A0A2T7PHW9_POMCA Coronin OS=Pomacea canaliculata OX=400727 GN=C0Q70_08460 PE=3 SV=1	12	12	35.3	53.484	0.0604596	0.851434	0.604022	-0.0350591	1.48126	0.949365	0.59041	0.689329	-0.293216	0.816081
A0A2T7PI06	C0Q70_08497	A0A2T7PI06	A0A2T7PI06	tr|A0A2T7PI06|A0A2T7PI06_POMCA Fructose-bisphosphate aldolase OS=Pomacea canaliculata OX=400727 GN=C0Q70_08497 PE=3 SV=1	29	17	77.4	38.872	4.99779	4.8075	4.27345	3.66132	5.11886	4.91202	0.810935	0.859285	0.128848	1.09342
A0A2T7PI72	C0Q70_08546	A0A2T7PI72	A0A2T7PI72	tr|A0A2T7PI72|A0A2T7PI72_POMCA Serine/threonine-protein phosphatase OS=Pomacea canaliculata OX=400727 GN=C0Q70_08546 PE=3 SV=1	6	4	18.6	37.373	-1.47838	-1.11117	-1.65314	-0.145219	0.0574707	-0.371968	0.00336932	0.0151694	-1.26099	0.417258
A0A2T7PIE8	C0Q70_04452	A0A2T7PIE8	A0A2T7PIE8	tr|A0A2T7PIE8|A0A2T7PIE8_POMCA Troponin T OS=Pomacea canaliculata OX=400727 GN=C0Q70_04452 PE=3 SV=1	13	13	42.9	34.884	0.41476	0.989153	0.612614	2.40211	2.25349	1.52096	0.0123486	0.0390911	-1.38667	0.382445
A0A2T7PIF2	C0Q70_04456	A0A2T7PIF2	A0A2T7PIF2	tr|A0A2T7PIF2|A0A2T7PIF2_POMCA SHSP domain-containing protein OS=Pomacea canaliculata OX=400727 GN=C0Q70_04456 PE=3 SV=1	21	21	82.5	21.599	6.2995	4.99466	5.26499	5.59214	5.7362	5.64564	0.746896	0.817069	-0.138276	0.908604
A0A2T7PIF5	C0Q70_04445	A0A2T7PIF5	A0A2T7PIF5	tr|A0A2T7PIF5|A0A2T7PIF5_POMCA Vinculin OS=Pomacea canaliculata OX=400727 GN=C0Q70_04445 PE=3 SV=1	39	39	48.2	106.62	1.06179	1.2777	1.06471	0.0548989	0.134114	0.254865	0.000430863	0.00289049	0.986774	1.98175
A0A2T7PIH0	C0Q70_04472	A0A2T7PIH0	A0A2T7PIH0	tr|A0A2T7PIH0|A0A2T7PIH0_POMCA S-phase kinase-associated protein 1 OS=Pomacea canaliculata OX=400727 GN=C0Q70_04472 PE=3 SV=1	5	5	37.7	18.521				-0.744446	-0.390519	-0.30018	1.66135e-06	8.41474e-05	0	0
A0A2T7PII3	C0Q70_04484	A0A2T7PII3	A0A2T7PII3	tr|A0A2T7PII3|A0A2T7PII3_POMCA FlgD_ig domain-containing protein OS=Pomacea canaliculata OX=400727 GN=C0Q70_04484 PE=3 SV=1	6	5	8.5	111.29				-3.0597	-0.492761	-1.81284	0.00344287	0.015364	0	0
A0A2T7PIJ9	C0Q70_04461	A0A2T7PIJ9	A0A2T7PIJ9	tr|A0A2T7PIJ9|A0A2T7PIJ9_POMCA Nucleosome assembly protein 1-like 1 OS=Pomacea canaliculata OX=400727 GN=C0Q70_04461 PE=3 SV=1	9	9	25.4	59.662	1.09341	1.31326	0.980281	2.22269	2.48854	1.87117	0.00639578	0.0246347	-1.06515	0.477923
A0A2T7PIN5	C0Q70_04535	A0A2T7PIN5	A0A2T7PIN5	tr|A0A2T7PIN5|A0A2T7PIN5_POMCA 40S ribosomal protein S13 OS=Pomacea canaliculata OX=400727 GN=C0Q70_04535 PE=3 SV=1	4	4	26.8	20.469	0.158435	0.10049	2.6585	1.96378	2.12345	1.95767	0.284804	0.404508	-1.04249	0.485487
A0A2T7PIN9	C0Q70_04544	A0A2T7PIN9	A0A2T7PIN9	tr|A0A2T7PIN9|A0A2T7PIN9_POMCA V-type proton ATPase subunit C OS=Pomacea canaliculata OX=400727 GN=C0Q70_04544 PE=3 SV=1	9	9	28.3	45.644	-2.85236	-2.40786	-2.42739	-1.78429	-1.74263	-1.83108	0.00619769	0.0241471	-0.776534	0.583768
A0A2T7PIY3	C0Q70_04634	A0A2T7PIY3	A0A2T7PIY3	tr|A0A2T7PIY3|A0A2T7PIY3_POMCA 60S ribosomal protein L27a OS=Pomacea canaliculata OX=400727 GN=C0Q70_04634 PE=3 SV=1	4	4	19.6	16.859	-0.545548	-0.886574	-0.311169	0.0009913	0.749545	0.630251	0.0219557	0.0567375	-1.04136	0.485869
A0A2T7PJ02	C0Q70_04669	A0A2T7PJ02	A0A2T7PJ02	tr|A0A2T7PJ02|A0A2T7PJ02_POMCA M20_dimer domain-containing protein OS=Pomacea canaliculata OX=400727 GN=C0Q70_04669 PE=3 SV=1	22	22	48.8	61.549	1.46672	1.56001	1.74347	0.220651	1.36408	2.0986	0.54773	0.655023	0.36229	1.28547
A0A2T7PJ19	C0Q70_04681	A0A2T7PJ19	A0A2T7PJ19	tr|A0A2T7PJ19|A0A2T7PJ19_POMCA Isocitrate dehydrogenase [NADP] OS=Pomacea canaliculata OX=400727 GN=C0Q70_04681 PE=3 SV=1	13	12	35.1	43.709	-0.188335	-0.231909	0.730477	0.905303	0.806125	1.05146	0.0639287	0.134093	-0.817553	0.567404
A0A2T7PJ33	C0Q70_04637	A0A2T7PJ33	A0A2T7PJ33	tr|A0A2T7PJ33|A0A2T7PJ33_POMCA PDZ domain-containing protein OS=Pomacea canaliculata OX=400727 GN=C0Q70_04637 PE=4 SV=1	7	7	29.1	46.165	-1.85987	-1.19085	-0.699791	-2.14036	-1.25067	-1.69912	0.350736	0.476268	0.446547	1.36278
A0A2T7PJ55	C0Q70_04693	A0A2T7PJ55	A0A2T7PJ55	tr|A0A2T7PJ55|A0A2T7PJ55_POMCA DNA damage-binding protein 1 OS=Pomacea canaliculata OX=400727 GN=C0Q70_04693 PE=4 SV=1	8	8	10	120.36				-3.59628	-2.59547	-3.32533	0.000425629	0.00287441	0	0
A0A2T7PJA1	C0Q70_04726	A0A2T7PJA1	A0A2T7PJA1	tr|A0A2T7PJA1|A0A2T7PJA1_POMCA MAM domain-containing protein OS=Pomacea canaliculata OX=400727 GN=C0Q70_04726 PE=4 SV=1	16	16	37.4	59.454	1.87023	1.10498	2.35534	4.18315	4.67822	3.75639	0.00574607	0.0226489	-2.42907	0.185685
A0A2T7PJD1	C0Q70_04798	A0A2T7PJD1	A0A2T7PJD1	tr|A0A2T7PJD1|A0A2T7PJD1_POMCA Plastin-3 OS=Pomacea canaliculata OX=400727 GN=C0Q70_04798 PE=4 SV=1	24	24	47.6	69.68	1.27688	0.866765	1.59446	0.872562	1.39884	1.55443	0.925771	0.948742	-0.0292404	0.979936
A0A2T7PJD9	C0Q70_04773	A0A2T7PJD9	A0A2T7PJD9	tr|A0A2T7PJD9|A0A2T7PJD9_POMCA Peptidase A1 domain-containing protein OS=Pomacea canaliculata OX=400727 GN=C0Q70_04773 PE=3 SV=1	13	13	37.7	43.688	2.07595	2.61664	2.88125	1.71264	2.47851	2.89634	0.719061	0.795206	0.162121	1.11893
A0A2T7PJH9	C0Q70_04852	A0A2T7PJH9	A0A2T7PJH9	tr|A0A2T7PJH9|A0A2T7PJH9_POMCA Xanthine dehydrogenase OS=Pomacea canaliculata OX=400727 GN=C0Q70_04852 PE=3 SV=1	96	83	34.7	400.78	-4.96521	2.07892	-3.10702	3.93569	0.839795	-0.605484	0.246439	0.362326	-3.38777	0.0955386
A0A2T7PJI4	C0Q70_04858	A0A2T7PJI4	A0A2T7PJI4	tr|A0A2T7PJI4|A0A2T7PJI4_POMCA FAD-binding PCMH-type domain-containing protein OS=Pomacea canaliculata OX=400727 GN=C0Q70_04858 PE=3 SV=1	38	16	35.5	143.65	-0.371196	1.12007	-6.38292	4.06945	0.37317	-1.71619	0.383459	0.50777	-2.78683	0.144904
A0A2T7PJI6	C0Q70_04853	A0A2T7PJI6	A0A2T7PJI6	tr|A0A2T7PJI6|A0A2T7PJI6_POMCA FAD-binding PCMH-type domain-containing protein OS=Pomacea canaliculata OX=400727 GN=C0Q70_04853 PE=3 SV=1	36	17	31.7	144.17	0.304797	1.6554	-1.66983	1.86589	0.97158	-1.29922	0.773201	0.837704	-0.415964	0.749519
A0A2T7PJJ5	C0Q70_04850	A0A2T7PJJ5	A0A2T7PJJ5	tr|A0A2T7PJJ5|A0A2T7PJJ5_POMCA Synembryn-A OS=Pomacea canaliculata OX=400727 GN=C0Q70_04850 PE=3 SV=1	5	5	10.4	62.773	-1.33862	-1.46296	-1.52235	-0.249409	-1.04771	-0.772547	0.0352879	0.0829388	-0.751421	0.594018
A0A2T7PJK7	C0Q70_04855	A0A2T7PJK7	A0A2T7PJK7	tr|A0A2T7PJK7|A0A2T7PJK7_POMCA FAD-binding PCMH-type domain-containing protein OS=Pomacea canaliculata OX=400727 GN=C0Q70_04855 PE=3 SV=1	45	27	42.4	144.29	-1.87618	1.22691	-5.58869	5.04331	0.179181	-1.30458	0.285593	0.404508	-3.38529	0.0957032
A0A2T7PJL1	C0Q70_04857	A0A2T7PJL1	A0A2T7PJL1	tr|A0A2T7PJL1|A0A2T7PJL1_POMCA FAD-binding PCMH-type domain-containing protein OS=Pomacea canaliculata OX=400727 GN=C0Q70_04857 PE=4 SV=1	33	10	34.3	119.11				0.950133	-1.18853	-0.241649	0.000549646	0.00354644	0	0
A0A2T7PJP9	C0Q70_04896	A0A2T7PJP9;A0A2T7PJM2	A0A2T7PJP9	tr|A0A2T7PJP9|A0A2T7PJP9_POMCA Sulfatase domain-containing protein OS=Pomacea canaliculata OX=400727 GN=C0Q70_04896 PE=3 SV=1	7	7	16.4	54.634				-1.92283	0.619599	-1.20763	0.001847	0.00954595	0	0
A0A2T7PJR6	C0Q70_04933	A0A2T7PJR6	A0A2T7PJR6	tr|A0A2T7PJR6|A0A2T7PJR6_POMCA Prothymosin alpha-like OS=Pomacea canaliculata OX=400727 GN=C0Q70_04933 PE=4 SV=1	4	4	29.9	12.9	1.48619	1.07484	1.99046	-2.18938	-0.544846	-0.463447	0.0141861	0.0431548	2.58305	5.99206
A0A2T7PJU9	C0Q70_04946	A0A2T7PJU9	A0A2T7PJU9	tr|A0A2T7PJU9|A0A2T7PJU9_POMCA LIM zinc-binding domain-containing protein OS=Pomacea canaliculata OX=400727 GN=C0Q70_04946 PE=4 SV=1	24	24	29.9	117.62	1.60783	2.08237	2.15458	1.25762	2.23332	2.00392	0.749403	0.818927	0.116641	1.08421
A0A2T7PJV4	C0Q70_04975	A0A2T7PJV4	A0A2T7PJV4	tr|A0A2T7PJV4|A0A2T7PJV4_POMCA Calponin-homology (CH) domain-containing protein OS=Pomacea canaliculata OX=400727 GN=C0Q70_04975 PE=4 SV=1	12	12	72.7	18.489	5.87736	5.79959	5.59346	4.97284	4.76215	5.53747	0.0539773	0.116982	0.665987	1.58665
A0A2T7PJW9	C0Q70_04954	A0A2T7PJW9	A0A2T7PJW9	tr|A0A2T7PJW9|A0A2T7PJW9_POMCA UDP-N-acetylhexosamine pyrophosphorylase OS=Pomacea canaliculata OX=400727 GN=C0Q70_04954 PE=4 SV=1	10	10	25.2	57.153	1.19735	0.847614	1.43843	0.935986	1.13315	1.67356	0.772438	0.837704	-0.0864341	0.941848
A0A2T7PJY0	C0Q70_04951	A0A2T7PJY0	A0A2T7PJY0	tr|A0A2T7PJY0|A0A2T7PJY0_POMCA Transcriptional activator protein Pur-beta OS=Pomacea canaliculata OX=400727 GN=C0Q70_04951 PE=3 SV=1	7	7	33.9	35.162	0.687964	0.978014	0.411033	2.10014	1.98053	1.31314	0.0198798	0.0542808	-1.1056	0.464709
A0A2T7PK07	C0Q70_05031	A0A2T7PK07	A0A2T7PK07	tr|A0A2T7PK07|A0A2T7PK07_POMCA NSFL1 cofactor p47 OS=Pomacea canaliculata OX=400727 GN=C0Q70_05031 PE=4 SV=1	7	7	25.7	39.412	-1.02527	-0.766074	-1.6207	-0.746179	-0.20946	-0.911769	0.193777	0.306235	-0.51488	0.699851
A0A2T7PK17	C0Q70_05040	A0A2T7PK17	A0A2T7PK17	tr|A0A2T7PK17|A0A2T7PK17_POMCA Dihydropyrimidinase OS=Pomacea canaliculata OX=400727 GN=C0Q70_05040 PE=3 SV=1	38	38	46.9	135.04	1.54717	1.32561	1.49377	0.772202	1.27192	1.23215	0.104554	0.193317	0.363428	1.28648
A0A2T7PK35	C0Q70_05056	A0A2T7PK35	A0A2T7PK35	tr|A0A2T7PK35|A0A2T7PK35_POMCA 40S ribosomal protein S16 OS=Pomacea canaliculata OX=400727 GN=C0Q70_05056 PE=3 SV=1	3	3	21.2	16.208	-1.07707	-1.38749	-0.643266	-0.268428	0.489371	0.0864568	0.0207755	0.0550932	-1.13841	0.454261
A0A2T7PK44	C0Q70_05039	A0A2T7PK44	A0A2T7PK44	tr|A0A2T7PK44|A0A2T7PK44_POMCA Ribosomal protein L15 OS=Pomacea canaliculata OX=400727 GN=C0Q70_05039 PE=3 SV=1	2	2	9.7	20.369				-1.40057	-1.18912	-1.80813	1.10771e-05	0.000255025	0	0
A0A2T7PK56	C0Q70_05027	A0A2T7PK56	A0A2T7PK56	tr|A0A2T7PK56|A0A2T7PK56_POMCA C-type lectin domain-containing protein OS=Pomacea canaliculata OX=400727 GN=C0Q70_05027 PE=4 SV=1	10	9	21.5	65.316	0.493206	1.27957	3.33134	-1.52955	-1.30475	-0.416032	0.0378672	0.0879806	2.78482	6.89149
A0A2T7PK60	C0Q70_05087	A0A2T7PK60	A0A2T7PK60	tr|A0A2T7PK60|A0A2T7PK60_POMCA Aldo_ket_red domain-containing protein OS=Pomacea canaliculata OX=400727 GN=C0Q70_05087 PE=4 SV=1	11	11	51.8	28.231	0.965547	0.352763	0.955297	0.129704	1.33319	1.58325	0.62855	0.721088	-0.257515	0.836528
A0A2T7PK74	C0Q70_05055	A0A2T7PK74	A0A2T7PK74	tr|A0A2T7PK74|A0A2T7PK74_POMCA ANK_REP_REGION domain-containing protein OS=Pomacea canaliculata OX=400727 GN=C0Q70_05055 PE=4 SV=1	3	3	37.8	12.929	0.570657	-0.5266	0.92537	0.494344	0.73904	0.565653	0.566339	0.670212	-0.276537	0.825571
A0A2T7PKF1	C0Q70_05150	A0A2T7PKF1	A0A2T7PKF1	tr|A0A2T7PKF1|A0A2T7PKF1_POMCA AP-2 complex subunit alpha OS=Pomacea canaliculata OX=400727 GN=C0Q70_05150 PE=3 SV=1	9	9	11.9	104.98				-1.83585	-2.11694	-3.71931	0.00285485	0.0135773	0	0
A0A2T7PKG6	C0Q70_05183	A0A2T7PKG6	A0A2T7PKG6	tr|A0A2T7PKG6|A0A2T7PKG6_POMCA Glycogen [starch] synthase OS=Pomacea canaliculata OX=400727 GN=C0Q70_05183 PE=3 SV=1	19	19	28.9	79.075	2.30593	1.03206	1.26822	2.96923	2.94327	2.39797	0.0464172	0.104028	-1.23475	0.424915
A0A2T7PKI6	C0Q70_05203	A0A2T7PKI6	A0A2T7PKI6	tr|A0A2T7PKI6|A0A2T7PKI6_POMCA Enoyl reductase (ER) domain-containing protein OS=Pomacea canaliculata OX=400727 GN=C0Q70_05203 PE=4 SV=1	7	7	22.7	40.326	-1.32158	-1.86375	-1.70866	-1.578	-1.66622	-1.50015	0.781595	0.842293	-0.0498739	0.966021
A0A2T7PKI7	C0Q70_05174	A0A2T7PKI7	A0A2T7PKI7	tr|A0A2T7PKI7|A0A2T7PKI7_POMCA FAD-binding PCMH-type domain-containing protein OS=Pomacea canaliculata OX=400727 GN=C0Q70_05174 PE=3 SV=1	13	10	12.4	147.86	-0.496127	-0.497817	0.413778	0.00903806	0.256008	1.31376	0.225198	0.342018	-0.719657	0.607242
A0A2T7PKJ4	C0Q70_05217	A0A2T7PKJ4	A0A2T7PKJ4	tr|A0A2T7PKJ4|A0A2T7PKJ4_POMCA 26S proteasome non-ATPase regulatory subunit 2 OS=Pomacea canaliculata OX=400727 GN=C0Q70_05217 PE=3 SV=1	23	23	30.4	98.945	-0.899548	-1.0011	-0.669949	0.233721	0.175589	0.0840152	0.000677831	0.00416147	-1.02131	0.492669
A0A2T7PKS0	C0Q70_05239	A0A2T7PKS0	A0A2T7PKS0	tr|A0A2T7PKS0|A0A2T7PKS0_POMCA Troponin I OS=Pomacea canaliculata OX=400727 GN=C0Q70_05239 PE=4 SV=1	8	8	43.4	18.116	0.637325	1.23845	0.55214	1.28886	2.0556	1.40612	0.073836	0.149892	-0.774222	0.584704
A0A2T7PKS1	C0Q70_05285	A0A2T7PKS1	A0A2T7PKS1	tr|A0A2T7PKS1|A0A2T7PKS1_POMCA Major egg antigen OS=Pomacea canaliculata OX=400727 GN=C0Q70_05285 PE=3 SV=1	25	25	67.9	37.216	2.79859	2.75099	2.30454	2.38078	2.75931	2.90921	0.784471	0.843598	-0.0650575	0.955907
A0A2T7PKS7	C0Q70_05291	A0A2T7PKS7	A0A2T7PKS7	tr|A0A2T7PKS7|A0A2T7PKS7_POMCA Protein arginine N-methyltransferase 1 OS=Pomacea canaliculata OX=400727 GN=C0Q70_05291 PE=4 SV=1	4	4	19.1	30.529	-0.160878	0.154177	0.419815	0.0223504	0.360222	0.531069	0.499091	0.615808	-0.166843	0.89079
A0A2T7PKX6	C0Q70_05348	A0A2T7PKX6;A0A2T7PG59;A0A2T7PL11;A0A2T7NXV8;A0A2T7PL60;A0A2T7PL09	A0A2T7PKX6;A0A2T7PG59;A0A2T7PL11;A0A2T7NXV8	tr|A0A2T7PKX6|A0A2T7PKX6_POMCA Muscle LIM protein OS=Pomacea canaliculata OX=400727 GN=C0Q70_05348 PE=4 SV=1;tr|A0A2T7PG59|A0A2T7PG59_POMCA Muscle LIM protein OS=Pomacea canaliculata OX=400727 GN=C0Q70_07839 PE=4 SV=1;tr|A0A2T7PL11|A0A2T7PL11_POMCA Muscle	11	11	66.8	20.387	4.22529	4.03098	3.47316	5.87193	4.19528	4.89615	0.114593	0.206552	-1.07798	0.473693
A0A2T7PL13	C0Q70_05339	A0A2T7PL13	A0A2T7PL13	tr|A0A2T7PL13|A0A2T7PL13_POMCA GFO_IDH_MocA domain-containing protein OS=Pomacea canaliculata OX=400727 GN=C0Q70_05339 PE=4 SV=1	6	6	28	31.459	-1.33221	-2.78749	-1.41256	-1.95103	-1.44472	-1.2712	0.604924	0.69868	-0.288435	0.81879
A0A2T7PL63	C0Q70_05390	A0A2T7PL63	A0A2T7PL63	tr|A0A2T7PL63|A0A2T7PL63_POMCA Netrin receptor UNC5 OS=Pomacea canaliculata OX=400727 GN=C0Q70_05390 PE=3 SV=1	17	17	14.4	175.95	0.997932	1.02044	0.796428	0.443894	1.08682	0.860994	0.52222	0.635559	0.141031	1.10269
A0A2T7PLG2	C0Q70_05535	A0A2T7PLG2	A0A2T7PLG2	tr|A0A2T7PLG2|A0A2T7PLG2_POMCA ubiquitinyl hydrolase 1 OS=Pomacea canaliculata OX=400727 GN=C0Q70_05535 PE=4 SV=1	7	7	42	29.433	1.39618	1.97773	2.28594	-0.321521	0.905265	1.32138	0.0882836	0.173991	1.25158	2.38102
A0A2T7PLL9	C0Q70_05581	A0A2T7PLL9	A0A2T7PLL9	tr|A0A2T7PLL9|A0A2T7PLL9_POMCA RanGAP1_C domain-containing protein OS=Pomacea canaliculata OX=400727 GN=C0Q70_05581 PE=4 SV=1	8	8	19.7	62.971	-2.11177	-1.80836	-1.77871	-0.992596	-1.0188	-1.4082	0.0114032	0.0373834	-0.759746	0.5906
A0A2T7PLQ5	C0Q70_05636	A0A2T7PLQ5	A0A2T7PLQ5	tr|A0A2T7PLQ5|A0A2T7PLQ5_POMCA Heat shock protein 4L OS=Pomacea canaliculata OX=400727 GN=C0Q70_05636 PE=3 SV=1	35	35	55	89.675	0.454623	0.207607	0.978301	0.679718	1.29998	1.19206	0.160857	0.268998	-0.510409	0.702024
A0A2T7PLR1	C0Q70_05629	A0A2T7PLR1	A0A2T7PLR1	tr|A0A2T7PLR1|A0A2T7PLR1_POMCA Thymosin beta OS=Pomacea canaliculata OX=400727 GN=C0Q70_05629 PE=3 SV=1	11	11	57.8	22.537	3.43491	3.3142	3.48536	1.03768	1.85372	2.02941	0.00462633	0.0191284	1.77122	3.41342
A0A2T7PLS8	C0Q70_05653	A0A2T7PLS8	A0A2T7PLS8	tr|A0A2T7PLS8|A0A2T7PLS8_POMCA PDGF_2 domain-containing protein OS=Pomacea canaliculata OX=400727 GN=C0Q70_05653 PE=3 SV=1	8	8	23.9	37.165	2.14951	2.87091	2.78536	1.90998	1.8779	2.39243	0.126989	0.224982	0.541822	1.45581
A0A2T7PLT1	C0Q70_05618	A0A2T7PLT1	A0A2T7PLT1	tr|A0A2T7PLT1|A0A2T7PLT1_POMCA Transgelin OS=Pomacea canaliculata OX=400727 GN=C0Q70_05618 PE=3 SV=1	10	10	32.3	31.907	0.299064	1.30865	1.14282	1.21773	0.742101	0.748179	0.96964	0.980284	0.0141744	1.00987
A0A2T7PLU4	C0Q70_05668	A0A2T7PLU4	A0A2T7PLU4	tr|A0A2T7PLU4|A0A2T7PLU4_POMCA Sulfatase domain-containing protein OS=Pomacea canaliculata OX=400727 GN=C0Q70_05668 PE=3 SV=1	7	4	19	53.745				1.5809	-3.08992	0.16187	0.0127252	0.039909	0	0
A0A2T7PLW6	C0Q70_05666	A0A2T7PLW6	A0A2T7PLW6	tr|A0A2T7PLW6|A0A2T7PLW6_POMCA Sulfatase domain-containing protein OS=Pomacea canaliculata OX=400727 GN=C0Q70_05666 PE=3 SV=1	12	12	33.3	58.562				0.863792	-2.72771	-0.499083	0.0059044	0.0231828	0	0
A0A2T7PM05	C0Q70_05724	A0A2T7PM05	A0A2T7PM05	tr|A0A2T7PM05|A0A2T7PM05_POMCA Septin OS=Pomacea canaliculata OX=400727 GN=C0Q70_05724 PE=3 SV=1	13	13	39.1	43.59	-1.27321	-0.637782	-1.06489	0.738721	0.383123	-0.246647	0.0201679	0.0546259	-1.28369	0.410743
A0A2T7PM06	C0Q70_05730	A0A2T7PM06	A0A2T7PM06	tr|A0A2T7PM06|A0A2T7PM06_POMCA Lysosomal Pro-X carboxypeptidase OS=Pomacea canaliculata OX=400727 GN=C0Q70_05730 PE=3 SV=1	4	4	8.7	54.361				-1.54403	-0.750405	-0.979026	2.33684e-05	0.000342876	0	0
A0A2T7PM08	C0Q70_05733	A0A2T7PM08	A0A2T7PM08	tr|A0A2T7PM08|A0A2T7PM08_POMCA 60S ribosomal protein L21 OS=Pomacea canaliculata OX=400727 GN=C0Q70_05733 PE=3 SV=1	7	7	35	18.637	-0.982345	-1.08415	-1.00457	0.0237446	0.436447	0.0310443	0.00105424	0.00606789	-1.18743	0.439084
A0A2T7PM16	C0Q70_05741	A0A2T7PM16	A0A2T7PM16	tr|A0A2T7PM16|A0A2T7PM16_POMCA Phosphoglucomutase-2 OS=Pomacea canaliculata OX=400727 GN=C0Q70_05741 PE=3 SV=1	16	16	39.3	66.64	1.56628	1.06527	1.80189	0.839931	1.41014	2.15296	0.982643	0.986538	0.0101331	1.00705
A0A2T7PM26	C0Q70_05751	A0A2T7PM26	A0A2T7PM26	tr|A0A2T7PM26|A0A2T7PM26_POMCA carbonyl reductase (NADPH) OS=Pomacea canaliculata OX=400727 GN=C0Q70_05751 PE=3 SV=1	16	16	68.6	31.309	1.53502	1.39289	1.81784	2.43907	1.30017	2.15781	0.351902	0.476389	-0.383762	0.766436
A0A2T7PM32	C0Q70_05726	A0A2T7PM32	A0A2T7PM32	tr|A0A2T7PM32|A0A2T7PM32_POMCA TGFb_propeptide domain-containing protein OS=Pomacea canaliculata OX=400727 GN=C0Q70_05726 PE=4 SV=1	5	5	27.7	26.894	3.27674	3.10737	3.77184	1.53353	2.55539	1.83717	0.0177253	0.0500159	1.40995	2.65729
A0A2T7PM53	C0Q70_05774	A0A2T7PM53;A0A2T7PM45	A0A2T7PM53;A0A2T7PM45	tr|A0A2T7PM53|A0A2T7PM53_POMCA AIRC domain-containing protein OS=Pomacea canaliculata OX=400727 GN=C0Q70_05774 PE=3 SV=1;tr|A0A2T7PM45|A0A2T7PM45_POMCA AIRC domain-containing protein OS=Pomacea canaliculata OX=400727 GN=C0Q70_05773 PE=3 SV=1	5	5	19.3	45.112	-2.85916	-2.73312	-2.19091				5.04474e-05	0.000531147	inf	inf
A0A2T7PM76	C0Q70_05777	A0A2T7PM76	A0A2T7PM76	tr|A0A2T7PM76|A0A2T7PM76_POMCA STI1 domain-containing protein OS=Pomacea canaliculata OX=400727 GN=C0Q70_05777 PE=3 SV=1	8	8	14.9	77.335	0.249319	-0.251162	0.0971576	1.22538	1.65346	0.91856	0.00893922	0.0314425	-1.23403	0.425128
A0A2T7PMB8	C0Q70_05846	A0A2T7PMB8	A0A2T7PMB8	tr|A0A2T7PMB8|A0A2T7PMB8_POMCA DUF885 domain-containing protein OS=Pomacea canaliculata OX=400727 GN=C0Q70_05846 PE=4 SV=1	12	12	23.5	67.391	-0.787056	-0.736461	-0.674907	-2.53249	-1.01239	-0.617403	0.325559	0.44992	0.65462	1.5742
A0A2T7PMI9	C0Q70_05923	A0A2T7PMI9;A0A2T7PMJ7	A0A2T7PMI9	tr|A0A2T7PMI9|A0A2T7PMI9_POMCA MG2 domain-containing protein OS=Pomacea canaliculata OX=400727 GN=C0Q70_05923 PE=4 SV=1	12	12	19.4	89.367	3.97196	1.91673	2.88812	0.102253	-0.0944136	0.978359	0.0187075	0.0520622	2.59687	6.04974
A0A2T7PMK4	C0Q70_05922	A0A2T7PMK4	A0A2T7PMK4	tr|A0A2T7PMK4|A0A2T7PMK4_POMCA TED_complement domain-containing protein OS=Pomacea canaliculata OX=400727 GN=C0Q70_05922 PE=4 SV=1	7	7	25.9	39.196	3.73997	1.95224	2.80377	-0.0363806	0.0898568	1.40409	0.0275011	0.067906	2.34614	5.08461
A0A2T7PMK9	C0Q70_05919	A0A2T7PMK9	A0A2T7PMK9	tr|A0A2T7PMK9|A0A2T7PMK9_POMCA A2M_N_2 domain-containing protein OS=Pomacea canaliculata OX=400727 GN=C0Q70_05919 PE=4 SV=1	10	9	10.4	149.42	-1.31743	-2.21369	-2.02554	-1.52477	-2.06542	-0.414969	0.405845	0.530206	-0.517169	0.698741
A0A2T7PMN7	C0Q70_05958	A0A2T7PMN7	A0A2T7PMN7	tr|A0A2T7PMN7|A0A2T7PMN7_POMCA KH type-2 domain-containing protein OS=Pomacea canaliculata OX=400727 GN=C0Q70_05958 PE=3 SV=1	8	8	48.1	22.672	0.362564	0.33868	0.543439	0.848296	1.48556	1.16784	0.0181727	0.0509944	-0.752338	0.593641
A0A2T7PMP7	C0Q70_05959	A0A2T7PMP7	A0A2T7PMP7	tr|A0A2T7PMP7|A0A2T7PMP7_POMCA Nucleoside diphosphate kinase OS=Pomacea canaliculata OX=400727 GN=C0Q70_05959 PE=4 SV=1	4	4	35.3	13.061	1.16412	2.14431	2.64388	2.28267	1.36397	1.83906	0.775243	0.838122	0.155538	1.11384
A0A2T7PMR8	C0Q70_05979	A0A2T7PMR8	A0A2T7PMR8	tr|A0A2T7PMR8|A0A2T7PMR8_POMCA Protein FAM114A2 OS=Pomacea canaliculata OX=400727 GN=C0Q70_05979 PE=3 SV=1	5	5	12.1	58				-5.10349	-4.64346	-5.37605	0.0032883	0.0148707	0	0
A0A2T7PMS3	C0Q70_05992	A0A2T7PMS3	A0A2T7PMS3	tr|A0A2T7PMS3|A0A2T7PMS3_POMCA Pribosyltran_N domain-containing protein OS=Pomacea canaliculata OX=400727 GN=C0Q70_05992 PE=3 SV=1	5	5	20.6	31.486	0.327192	0.776024	0.748131	-0.621401	-0.674839	-0.91223	0.00136397	0.00746865	1.35327	2.55491
A0A2T7PMT9	C0Q70_06023	A0A2T7PMT9	A0A2T7PMT9	tr|A0A2T7PMT9|A0A2T7PMT9_POMCA Anhydro-N-acetylmuramic acid kinase OS=Pomacea canaliculata OX=400727 GN=C0Q70_06023 PE=4 SV=1	16	16	46.9	45.85	1.96192	0.474273	0.859426	1.47475	1.03175	1.39281	0.688178	0.766913	-0.201232	0.869807
A0A2T7PMZ7	C0Q70_06070	A0A2T7PMZ7;A0A2T7NI64	A0A2T7PMZ7	tr|A0A2T7PMZ7|A0A2T7PMZ7_POMCA 40S ribosomal protein S3a OS=Pomacea canaliculata OX=400727 GN=C0Q70_06070 PE=3 SV=1	7	7	30.2	29.77	0.236486	-0.433677	0.253558	0.0187192	1.29073	1.02843	0.165523	0.273978	-0.760504	0.59029
A0A2T7PN08	C0Q70_06078	A0A2T7PN08	A0A2T7PN08	tr|A0A2T7PN08|A0A2T7PN08_POMCA Methionine adenosyltransferase 2 subunit beta OS=Pomacea canaliculata OX=400727 GN=C0Q70_06078 PE=3 SV=1	7	7	31	31.739	-1.59181	-1.46084	-1.55992	-2.37282	-1.61193	-1.15706	0.646949	0.734707	0.176416	1.13007
A0A2T7PN09	C0Q70_06107	A0A2T7PN09	A0A2T7PN09	tr|A0A2T7PN09|A0A2T7PN09_POMCA DNA ligase OS=Pomacea canaliculata OX=400727 GN=C0Q70_06107 PE=3 SV=1	7	7	9.9	99.701	-2.38599	-2.22341	-1.24224	-0.651549	-1.1972	-1.20124	0.0804476	0.161553	-0.933887	0.523446
A0A2T7PN61	C0Q70_06158	A0A2T7PN61	A0A2T7PN61	tr|A0A2T7PN61|A0A2T7PN61_POMCA Alpha-galactosidase OS=Pomacea canaliculata OX=400727 GN=C0Q70_06158 PE=3 SV=1	8	8	14.7	75.482	0.428279	0.565932	1.32799	-0.846258	1.13453	1.83833	0.942607	0.960624	0.0652005	1.04623
A0A2T7PN71	C0Q70_06169	A0A2T7PN71	A0A2T7PN71	tr|A0A2T7PN71|A0A2T7PN71_POMCA Sperm associated antigen 9 OS=Pomacea canaliculata OX=400727 GN=C0Q70_06169 PE=3 SV=1	27	27	25.7	147.9	-0.739984	-0.318319	-1.21676	-1.2034	-0.458917	-1.99253	0.420829	0.545839	0.459931	1.37548
A0A2T7PN86	C0Q70_06163	A0A2T7PN86	A0A2T7PN86	tr|A0A2T7PN86|A0A2T7PN86_POMCA 60S ribosomal protein L31 OS=Pomacea canaliculata OX=400727 GN=C0Q70_06163 PE=3 SV=1	5	5	21.2	17.972				-0.884741	-0.396545	-1.06674	9.69406e-06	0.000245502	0	0
A0A2T7PNA1	C0Q70_06199	A0A2T7PNA1	A0A2T7PNA1	tr|A0A2T7PNA1|A0A2T7PNA1_POMCA Tubulin alpha chain OS=Pomacea canaliculata OX=400727 GN=C0Q70_06199 PE=3 SV=1	7	2	30.7	26.526	2.47767	2.78616	2.99863	2.98207	3.07369	2.89899	0.221333	0.338686	-0.230767	0.852182
A0A2T7PNC2	C0Q70_06183	A0A2T7PNC2	A0A2T7PNC2	tr|A0A2T7PNC2|A0A2T7PNC2_POMCA Myosin_tail_1 domain-containing protein OS=Pomacea canaliculata OX=400727 GN=C0Q70_06183 PE=4 SV=1	47	47	52	104.68	-0.222273	-0.861646	0.525614	0.454374	-0.00672404	0.0631154	0.449709	0.576414	-0.356357	0.781135
A0A2T7PNG9	C0Q70_06255	A0A2T7PNG9	A0A2T7PNG9	tr|A0A2T7PNG9|A0A2T7PNG9_POMCA histidine--tRNA ligase OS=Pomacea canaliculata OX=400727 GN=C0Q70_06255 PE=3 SV=1	14	14	33.7	58.243	-0.994513	-0.862572	-0.620839	-0.462229	-0.276235	-0.151958	0.0202517	0.0547067	-0.529168	0.692954
A0A2T7PNH0	C0Q70_06252	A0A2T7PNH0	A0A2T7PNH0	tr|A0A2T7PNH0|A0A2T7PNH0_POMCA A2M_N_2 domain-containing protein OS=Pomacea canaliculata OX=400727 GN=C0Q70_06252 PE=4 SV=1	14	13	24.8	84.398	1.80571	1.62314	0.941854	1.32266	0.0230535	0.799098	0.182063	0.29044	0.74196	1.67245
A0A2T7PNJ1	C0Q70_06249	A0A2T7PNJ1	A0A2T7PNJ1	tr|A0A2T7PNJ1|A0A2T7PNJ1_POMCA Cadherin domain-containing protein OS=Pomacea canaliculata OX=400727 GN=C0Q70_06249 PE=4 SV=1	4	4	18.3	21.493	-0.529461	-0.610055	-1.32557				2.53546e-05	0.000347083	inf	inf
A0A2T7PNK1	C0Q70_06259	A0A2T7PNK1	A0A2T7PNK1	tr|A0A2T7PNK1|A0A2T7PNK1_POMCA Glyoxylate reductase/hydroxypyruvate reductase OS=Pomacea canaliculata OX=400727 GN=C0Q70_06259 PE=3 SV=1	6	6	22.9	38.843	-0.163133	-0.668457	0.0680184	0.450959	0.692983	0.611615	0.0213862	0.0558357	-0.839709	0.558756
A0A2T7PNK2	C0Q70_06269	A0A2T7PNK2;A0A2T7PGZ5	A0A2T7PNK2	tr|A0A2T7PNK2|A0A2T7PNK2_POMCA PABP OS=Pomacea canaliculata OX=400727 GN=C0Q70_06269 PE=3 SV=1	7	7	17.9	45.473	-2.82713	-2.66439	-2.18242	-1.41999	-0.5501	-0.782056	0.00717836	0.0269346	-1.6406	0.320723
A0A2T7PNN4	C0Q70_06317	A0A2T7PNN4	A0A2T7PNN4	tr|A0A2T7PNN4|A0A2T7PNN4_POMCA Alpha-galactosidase OS=Pomacea canaliculata OX=400727 GN=C0Q70_06317 PE=3 SV=1	4	4	14.6	45.437	-0.141099	0.599118	1.30589	-1.68366	0.5497	1.3704	0.638617	0.729333	0.509157	1.42322
A0A2T7PNN5	C0Q70_06248	A0A2T7PNN5	A0A2T7PNN5	tr|A0A2T7PNN5|A0A2T7PNN5_POMCA A2M_recep domain-containing protein OS=Pomacea canaliculata OX=400727 GN=C0Q70_06248 PE=4 SV=1	5	5	14.7	39.662	1.76035	1.63471	0.926894	0.913298	-0.278039	0.401889	0.0642306	0.134156	1.09493	2.13603
A0A2T7PNT0	C0Q70_06359	A0A2T7PNT0	A0A2T7PNT0	tr|A0A2T7PNT0|A0A2T7PNT0_POMCA 60S ribosomal protein L9 OS=Pomacea canaliculata OX=400727 GN=C0Q70_06359 PE=3 SV=1	7	7	43.6	21.295	-0.859415	-1.23278	-0.484535	-0.417457	-0.0906768	-0.279923	0.0648097	0.135087	-0.596225	0.661482
A0A2T7PNT8	C0Q70_06353	A0A2T7PNT8	A0A2T7PNT8	tr|A0A2T7PNT8|A0A2T7PNT8_POMCA Protein kinase domain-containing protein OS=Pomacea canaliculata OX=400727 GN=C0Q70_06353 PE=4 SV=1	11	11	31.8	51.106				-2.28639	-2.77254	-4.98178	0.0215706	0.0560005	0	0
A0A2T7PNX7	C0Q70_06409	A0A2T7PNX7	A0A2T7PNX7	tr|A0A2T7PNX7|A0A2T7PNX7_POMCA A2M_N_2 domain-containing protein OS=Pomacea canaliculata OX=400727 GN=C0Q70_06409 PE=4 SV=1	35	34	33.8	147.38	-0.0285873	1.64377	2.0228	-0.192159	1.08327	-2.28302	0.223887	0.341049	1.67663	3.1968
A0A2T7PP50	C0Q70_06480	A0A2T7PP50	A0A2T7PP50	tr|A0A2T7PP50|A0A2T7PP50_POMCA Phosphoglycerate kinase OS=Pomacea canaliculata OX=400727 GN=C0Q70_06480 PE=3 SV=1	22	22	60.3	43.763	3.26227	2.8707	3.00124	3.61871	3.72191	3.48874	0.0133145	0.0409957	-0.565048	0.675933
A0A2T7PP59	C0Q70_06497	A0A2T7PP59	A0A2T7PP59	tr|A0A2T7PP59|A0A2T7PP59_POMCA leucine--tRNA ligase OS=Pomacea canaliculata OX=400727 GN=C0Q70_06497 PE=3 SV=1	11	11	13.8	131.38				-3.46991	-2.39934	-3.32508	0.00058543	0.00370651	0	0
A0A2T7PP79	C0Q70_06515	A0A2T7PP79	A0A2T7PP79	tr|A0A2T7PP79|A0A2T7PP79_POMCA Stanniocalcin OS=Pomacea canaliculata OX=400727 GN=C0Q70_06515 PE=3 SV=1	4	4	29	21.041	-2.36772	-1.37589	-1.9353	-0.0130922	-0.770252	-0.464271	0.0150437	0.0448213	-1.4771	0.359211
A0A2T7PP84	C0Q70_06468	A0A2T7PP84	A0A2T7PP84	tr|A0A2T7PP84|A0A2T7PP84_POMCA Protein phosphatase methylesterase 1 OS=Pomacea canaliculata OX=400727 GN=C0Q70_06468 PE=3 SV=1	7	7	22.2	47.552				-2.37848	-2.05644	-2.63707	1.79683e-05	0.000309095	0	0
A0A2T7PPA4	C0Q70_06533	A0A2T7PPA4	A0A2T7PPA4	tr|A0A2T7PPA4|A0A2T7PPA4_POMCA F-box domain-containing protein OS=Pomacea canaliculata OX=400727 GN=C0Q70_06533 PE=4 SV=1	3	3	7.2	55.052				-1.66464	-0.648641	-1.41972	7.38164e-05	0.000698841	0	0
A0A2T7PPB5	C0Q70_06551	A0A2T7PPB5	A0A2T7PPB5	tr|A0A2T7PPB5|A0A2T7PPB5_POMCA N-alpha-acetyltransferase 15, NatA auxiliary subunit OS=Pomacea canaliculata OX=400727 GN=C0Q70_06551 PE=4 SV=1	5	5	7.4	96.985				-2.24504	-1.5624	-2.38778	7.09794e-05	0.000678571	0	0
A0A2T7PPF9	C0Q70_02274	A0A2T7PPF9	A0A2T7PPF9	tr|A0A2T7PPF9|A0A2T7PPF9_POMCA Triosephosphate isomerase OS=Pomacea canaliculata OX=400727 GN=C0Q70_02274 PE=3 SV=1	14	14	56.9	29.917	2.2117	2.35744	1.31812	1.36848	1.08483	1.73852	0.207243	0.321497	0.565144	1.47954
A0A2T7PPG2	C0Q70_02272	A0A2T7PPG2	A0A2T7PPG2	tr|A0A2T7PPG2|A0A2T7PPG2_POMCA Vigilin OS=Pomacea canaliculata OX=400727 GN=C0Q70_02272 PE=4 SV=1	5	5	4.7	145.16				-2.38306	-1.59711	-2.75038	0.000261701	0.00188016	0	0
A0A2T7PPI7	C0Q70_02291	A0A2T7PPI7	A0A2T7PPI7	tr|A0A2T7PPI7|A0A2T7PPI7_POMCA Galactokinase OS=Pomacea canaliculata OX=400727 GN=C0Q70_02291 PE=3 SV=1	13	13	34.7	43.137	0.148194	0.0646091	0.315491	-0.383594	-0.570729	0.128353	0.111284	0.202173	0.451421	1.36739
A0A2T7PPI9	C0Q70_02303	A0A2T7PPI9	A0A2T7PPI9	tr|A0A2T7PPI9|A0A2T7PPI9_POMCA phosphopyruvate hydratase OS=Pomacea canaliculata OX=400727 GN=C0Q70_02303 PE=3 SV=1	20	20	64.1	37.646	5.85839	5.33474	5.42786	5.82649	5.93731	6.31599	0.0905994	0.176495	-0.486269	0.713869
A0A2T7PPK9	C0Q70_02323	A0A2T7PPK9	A0A2T7PPK9	tr|A0A2T7PPK9|A0A2T7PPK9_POMCA RNA helicase OS=Pomacea canaliculata OX=400727 GN=C0Q70_02323 PE=4 SV=1	7	7	16.3	62.667	-1.86199	-2.03677	-1.21217	-1.58878	-1.35423	-1.98424	0.853533	0.895988	-0.0612266	0.958449
A0A2T7PPL4	C0Q70_02300	A0A2T7PPL4	A0A2T7PPL4	tr|A0A2T7PPL4|A0A2T7PPL4_POMCA Endoglucanase OS=Pomacea canaliculata OX=400727 GN=C0Q70_02300 PE=3 SV=1	18	10	38.6	67.477	0.710306	2.19203	-4.23519	2.59749	-0.224055	1.30653	0.472197	0.593469	-1.67094	0.314048
A0A2T7PPM0	C0Q70_02315	A0A2T7PPM0	A0A2T7PPM0	tr|A0A2T7PPM0|A0A2T7PPM0_POMCA Proteasome subunit beta OS=Pomacea canaliculata OX=400727 GN=C0Q70_02315 PE=3 SV=1	4	4	18.3	24.803	-0.631972	-2.10903	-0.849196	-1.20817	-0.870719	-0.657309	0.590659	0.689329	-0.284664	0.820933
A0A2T7PPM9	C0Q70_02345	A0A2T7PPM9	A0A2T7PPM9	tr|A0A2T7PPM9|A0A2T7PPM9_POMCA Endoglucanase OS=Pomacea canaliculata OX=400727 GN=C0Q70_02345 PE=3 SV=1	14	2	27.6	74.71				2.69758	-0.148538	1.40375	0.000725701	0.0043758	0	0
A0A2T7PPN2	C0Q70_02343	A0A2T7PPN2	A0A2T7PPN2	tr|A0A2T7PPN2|A0A2T7PPN2_POMCA Endoglucanase OS=Pomacea canaliculata OX=400727 GN=C0Q70_02343 PE=3 SV=1	22	11	20.2	204.38	0.856629	2.27972	-2.04075	4.82709	1.35099	3.4729	0.154038	0.260938	-2.8518	0.138524
A0A2T7PPN8	C0Q70_02351	A0A2T7PPN8	A0A2T7PPN8	tr|A0A2T7PPN8|A0A2T7PPN8_POMCA PCI domain-containing protein OS=Pomacea canaliculata OX=400727 GN=C0Q70_02351 PE=3 SV=1	4	4	19	28.279				0.307577	1.03447	0.761711	4.78362e-06	0.000173065	0	0
A0A2T7PPR2	C0Q70_02378	A0A2T7PPR2	A0A2T7PPR2	tr|A0A2T7PPR2|A0A2T7PPR2_POMCA Glyoxylate reductase/hydroxypyruvate reductase OS=Pomacea canaliculata OX=400727 GN=C0Q70_02378 PE=3 SV=1	19	19	61.3	36.201	3.93864	3.48965	3.55912	4.6937	4.76087	4.62498	0.00206635	0.0103624	-1.03071	0.489468
A0A2T7PPS6	C0Q70_02380	A0A2T7PPS6;A0A2T7PPR7	A0A2T7PPS6	tr|A0A2T7PPS6|A0A2T7PPS6_POMCA Glyoxylate reductase/hydroxypyruvate reductase OS=Pomacea canaliculata OX=400727 GN=C0Q70_02380 PE=3 SV=1	21	21	62.4	36.27	3.76875	3.21391	3.34628	4.05077	4.2981	4.18663	0.0155731	0.0461273	-0.735519	0.600602
A0A2T7PPS7	C0Q70_02396	A0A2T7PPS7	A0A2T7PPS7	tr|A0A2T7PPS7|A0A2T7PPS7_POMCA DJ-1_PfpI domain-containing protein OS=Pomacea canaliculata OX=400727 GN=C0Q70_02396 PE=4 SV=1	11	11	60.8	19.309	1.97746	0.900931	1.68964	1.61917	1.78564	2.42002	0.35814	0.4818	-0.41893	0.747979
A0A2T7PPU6	C0Q70_02400	A0A2T7PPU6	A0A2T7PPU6	tr|A0A2T7PPU6|A0A2T7PPU6_POMCA Glutaredoxin domain-containing protein OS=Pomacea canaliculata OX=400727 GN=C0Q70_02400 PE=3 SV=1	6	6	69.6	7.9298	1.16945	0.588812	1.51203	-0.231784	0.299066	1.28417	0.285658	0.404508	0.639613	1.55791
A0A2T7PQ08	C0Q70_02477	A0A2T7PQ08	A0A2T7PQ08	tr|A0A2T7PQ08|A0A2T7PQ08_POMCA 6-phosphogluconate dehydrogenase, decarboxylating OS=Pomacea canaliculata OX=400727 GN=C0Q70_02477 PE=3 SV=1	17	17	44.1	53.192	1.8442	2.12708	2.54889	1.96596	2.32018	2.44227	0.79476	0.851048	-0.0694116	0.953027
A0A2T7PQ48	C0Q70_02514	A0A2T7PQ48	A0A2T7PQ48	tr|A0A2T7PQ48|A0A2T7PQ48_POMCA Endoglucanase OS=Pomacea canaliculata OX=400727 GN=C0Q70_02514 PE=3 SV=1	34	33	24.6	218.57	-4.46706	1.22897	-0.458335	3.85898	0.84139	-2.40556	0.464954	0.58728	-1.99708	0.250507
A0A2T7PQ58	C0Q70_02526	A0A2T7PQ58	A0A2T7PQ58	tr|A0A2T7PQ58|A0A2T7PQ58_POMCA 4Fe-4S ferredoxin-type domain-containing protein OS=Pomacea canaliculata OX=400727 GN=C0Q70_02526 PE=4 SV=1	3	3	4.5	86.628	1.05555	-0.355193	-0.258437				0.000136924	0.00110691	inf	inf
A0A2T7PQ70	C0Q70_02539	A0A2T7PQ70	A0A2T7PQ70	tr|A0A2T7PQ70|A0A2T7PQ70_POMCA Trifunctional purine biosynthetic protein adenosine-3 OS=Pomacea canaliculata OX=400727 GN=C0Q70_02539 PE=3 SV=1	24	24	36.2	108.04	-0.652345	-1.41379	-1.37174	-0.185297	1.0385	-0.19726	0.0463533	0.104028	-1.3646	0.388341
A0A2T7PQA0	C0Q70_02533	A0A2T7PQA0	A0A2T7PQA0	tr|A0A2T7PQA0|A0A2T7PQA0_POMCA 26S proteasome regulatory subunit 7 OS=Pomacea canaliculata OX=400727 GN=C0Q70_02533 PE=3 SV=1	12	12	36.1	48.507	-1.93437	-2.19788	-0.636104	0.397005	-0.0582884	-0.022046	0.028281	0.0693672	-1.69501	0.308853
A0A2T7PQA6	C0Q70_02576	A0A2T7PQA6;A0A2T7PQB1	A0A2T7PQA6;A0A2T7PQB1	tr|A0A2T7PQA6|A0A2T7PQA6_POMCA Glyco_hydro_79C domain-containing protein OS=Pomacea canaliculata OX=400727 GN=C0Q70_02576 PE=3 SV=1;tr|A0A2T7PQB1|A0A2T7PQB1_POMCA Glyco_hydro_79C domain-containing protein OS=Pomacea canaliculata OX=400727 GN=C0Q70_02575 PE	7	7	18.8	50.291				2.28984	-1.60706	0.906881	0.00374211	0.0164102	0	0
A0A2T7PQE4	C0Q70_02598	A0A2T7PQE4	A0A2T7PQE4	tr|A0A2T7PQE4|A0A2T7PQE4_POMCA Glycerol-3-phosphate dehydrogenase [NAD(+)] OS=Pomacea canaliculata OX=400727 GN=C0Q70_02598 PE=3 SV=1	14	14	46.2	38.711	1.55802	0.948501	0.833087	1.63166	1.71413	1.49716	0.0985235	0.186202	-0.501114	0.706561
A0A2T7PQI7	C0Q70_02647	A0A2T7PQI7	A0A2T7PQI7	tr|A0A2T7PQI7|A0A2T7PQI7_POMCA PCI domain-containing protein OS=Pomacea canaliculata OX=400727 GN=C0Q70_02647 PE=3 SV=1	18	18	39.9	58.158	-1.19869	-0.687774	-0.649515	0.342632	-0.0335531	-0.133229	0.0167976	0.0483733	-0.903942	0.534425
A0A2T7PQL2	C0Q70_02643	A0A2T7PQL2	A0A2T7PQL2	tr|A0A2T7PQL2|A0A2T7PQL2_POMCA Signal transducer and activator of transcription OS=Pomacea canaliculata OX=400727 GN=C0Q70_02643 PE=3 SV=1	9	9	14.4	88.759	-2.71624	-2.26009	-2.30216	-2.33996	-2.02672	-1.10464	0.204981	0.319596	-0.602392	0.658661
A0A2T7PQM8	C0Q70_02678	A0A2T7PQM8	A0A2T7PQM8	tr|A0A2T7PQM8|A0A2T7PQM8_POMCA Aspartyl aminopeptidase OS=Pomacea canaliculata OX=400727 GN=C0Q70_02678 PE=3 SV=1	8	8	24.1	50.555	-1.83778	0.208679	0.569727	-2.42771	-2.10991	-0.464377	0.245076	0.361372	1.31421	2.48666
A0A2T7PQN4	C0Q70_02704	A0A2T7PQN4	A0A2T7PQN4	tr|A0A2T7PQN4|A0A2T7PQN4_POMCA T-complex protein 1 subunit epsilon OS=Pomacea canaliculata OX=400727 GN=C0Q70_02704 PE=3 SV=1	14	14	35.9	59.231	-1.05378	-0.914741	-0.614713	0.439305	0.260284	-0.0233227	0.00435653	0.0181612	-1.0865	0.470902
A0A2T7PQP2	C0Q70_02707	A0A2T7PQP2	A0A2T7PQP2	tr|A0A2T7PQP2|A0A2T7PQP2_POMCA Heterogeneous nuclear ribonucleoprotein A3 OS=Pomacea canaliculata OX=400727 GN=C0Q70_02707 PE=4 SV=1	6	6	28.4	33.464	-1.10742	-1.01469	-1.01805	-0.0918709	-0.219653	0.0132347	0.000213097	0.00158726	-0.947292	0.518605
A0A2T7PQQ1	C0Q70_02660	A0A2T7PQQ1	A0A2T7PQQ1	tr|A0A2T7PQQ1|A0A2T7PQQ1_POMCA Translin OS=Pomacea canaliculata OX=400727 GN=C0Q70_02660 PE=3 SV=1	5	5	5.9	120.28				-2.82829	-3.18809	-3.27224	1.74638e-05	0.000309095	0	0
A0A2T7PQQ6	C0Q70_02708	A0A2T7PQQ6	A0A2T7PQQ6	tr|A0A2T7PQQ6|A0A2T7PQQ6_POMCA RRM domain-containing protein OS=Pomacea canaliculata OX=400727 GN=C0Q70_02708 PE=4 SV=1	5	5	16.5	31.663	-1.51582	-1.30683	-0.90223	-0.375025	-0.771176	-0.579967	0.0354351	0.083092	-0.666237	0.630148
A0A2T7PQT8	C0Q70_02742	A0A2T7PQT8	A0A2T7PQT8	tr|A0A2T7PQT8|A0A2T7PQT8_POMCA Thioredoxin OS=Pomacea canaliculata OX=400727 GN=C0Q70_02742 PE=3 SV=1	2	2	23.3	11.579				-0.825423	-1.51955	-2.08204	0.000174062	0.00133579	0	0
A0A2T7PQY6	C0Q70_02810	A0A2T7PQY6	A0A2T7PQY6	tr|A0A2T7PQY6|A0A2T7PQY6_POMCA PNP_UDP_1 domain-containing protein OS=Pomacea canaliculata OX=400727 GN=C0Q70_02810 PE=4 SV=1	17	17	40.5	63.831	-0.548129	0.188889	0.284908	-0.884662	-0.538191	0.113838	0.354752	0.478513	0.411561	1.33012
A0A2T7PR17	C0Q70_02845	A0A2T7PR17	A0A2T7PR17	tr|A0A2T7PR17|A0A2T7PR17_POMCA Fibrillar collagen NC1 domain-containing protein OS=Pomacea canaliculata OX=400727 GN=C0Q70_02845 PE=4 SV=1	2	2	1.6	185.63	-1.48792	-1.226	-0.912079	-3.88736	-2.99754	-3.44631	0.00187048	0.00961823	2.23507	4.70785
A0A2T7PR20	C0Q70_02842	A0A2T7PR20	A0A2T7PR20	tr|A0A2T7PR20|A0A2T7PR20_POMCA Proteasome subunit alpha type OS=Pomacea canaliculata OX=400727 GN=C0Q70_02842 PE=3 SV=1	8	8	46	26.195	-0.736817	-0.740802	-0.328492	-1.1266	-1.35954	-0.664603	0.142282	0.246802	0.448213	1.36435
A0A2T7PR23	C0Q70_02834	A0A2T7PR23;A0A2T7PR25;A0A2T7PR54	A0A2T7PR23	tr|A0A2T7PR23|A0A2T7PR23_POMCA Methyltranfer_dom domain-containing protein OS=Pomacea canaliculata OX=400727 GN=C0Q70_02834 PE=4 SV=1	5	4	17.3	38.694	-0.138042	-1.37655	-1.87165	-1.28577	-1.86931	-1.34762	0.534169	0.646492	0.372152	1.29428
A0A2T7PR48	C0Q70_02870	A0A2T7PR48	A0A2T7PR48	tr|A0A2T7PR48|A0A2T7PR48_POMCA peptide-methionine (S)-S-oxide reductase OS=Pomacea canaliculata OX=400727 GN=C0Q70_02870 PE=3 SV=1	2	2	11.8	24.754	-1.76957	-2.0662	-2.66983	-3.01336	-2.00621	-2.75317	0.352236	0.476389	0.42238	1.34014
A0A2T7PR51	C0Q70_02868	A0A2T7PR51	A0A2T7PR51	tr|A0A2T7PR51|A0A2T7PR51_POMCA EGF-like domain-containing protein OS=Pomacea canaliculata OX=400727 GN=C0Q70_02868 PE=4 SV=1	3	3	1.9	226.55	-0.0582465	-0.842866	-0.510764				1.29994e-05	0.000276784	inf	inf
A0A2T7PR55	C0Q70_02867	A0A2T7PR55	A0A2T7PR55	tr|A0A2T7PR55|A0A2T7PR55_POMCA EGF-like domain-containing protein OS=Pomacea canaliculata OX=400727 GN=C0Q70_02867 PE=4 SV=1	8	8	12.3	96.151	1.88462	1.63883	0.904933	-1.61883	-2.20512	-0.258754	0.011845	0.0382132	2.83703	7.14546
A0A2T7PR87	C0Q70_02897	A0A2T7PR87	A0A2T7PR87	tr|A0A2T7PR87|A0A2T7PR87_POMCA Profilin OS=Pomacea canaliculata OX=400727 GN=C0Q70_02897 PE=3 SV=1	4	4	43.2	13.71	3.3399	3.86433	4.18087	2.65479	2.99991	3.47241	0.0919231	0.177706	0.752665	1.6849
A0A2T7PRC6	C0Q70_02896	A0A2T7PRC6	A0A2T7PRC6	tr|A0A2T7PRC6|A0A2T7PRC6_POMCA Profilin OS=Pomacea canaliculata OX=400727 GN=C0Q70_02896 PE=3 SV=1	6	6	67.7	14.283	1.21903	1.5884	1.17709	1.48996	1.41297	1.42508	0.437349	0.562941	-0.114498	0.923703
A0A2T7PRD1	C0Q70_02956	A0A2T7PRD1	A0A2T7PRD1	tr|A0A2T7PRD1|A0A2T7PRD1_POMCA Peptidase_M24 domain-containing protein OS=Pomacea canaliculata OX=400727 GN=C0Q70_02956 PE=3 SV=1	15	15	47.8	43.364	-0.666042	-1.06016	-0.662613	-1.32002	0.756685	0.0798594	0.367393	0.489063	-0.635113	0.64389
A0A2T7PRF2	C0Q70_02965	A0A2T7PRF2	A0A2T7PRF2	tr|A0A2T7PRF2|A0A2T7PRF2_POMCA Costars domain-containing protein OS=Pomacea canaliculata OX=400727 GN=C0Q70_02965 PE=3 SV=1	4	4	59.3	9.0875	1.69974	2.21942	1.15016	-1.51948	-0.642711	0.172675	0.0152077	0.0451772	2.35294	5.10866
A0A2T7PRL5	C0Q70_02987	A0A2T7PRL5;A0A2T7PRH2;A0A2T7PRG5;A0A2T7PRG1	A0A2T7PRL5;A0A2T7PRH2	tr|A0A2T7PRL5|A0A2T7PRL5_POMCA Deleted in malignant brain tumors 1 protein-like OS=Pomacea canaliculata OX=400727 GN=C0Q70_02987 PE=3 SV=1;tr|A0A2T7PRH2|A0A2T7PRH2_POMCA Deleted in malignant brain tumors 1 protein OS=Pomacea canaliculata OX=400727 GN=C0Q70	7	7	1.3	780.52	-0.0300625	-1.26411	-1.74653				0.000464161	0.00309339	inf	inf
A0A2T7PRL9	C0Q70_03036	A0A2T7PRL9	A0A2T7PRL9	tr|A0A2T7PRL9|A0A2T7PRL9_POMCA Aspartate--tRNA ligase, cytoplasmic OS=Pomacea canaliculata OX=400727 GN=C0Q70_03036 PE=3 SV=1	14	14	37.6	58.83				-1.7935	-1.28134	-2.74257	0.00048613	0.00319772	0	0
A0A2T7PRN0	C0Q70_03020	A0A2T7PRN0	A0A2T7PRN0	tr|A0A2T7PRN0|A0A2T7PRN0_POMCA BRO1 domain-containing protein OS=Pomacea canaliculata OX=400727 GN=C0Q70_03020 PE=4 SV=1	22	22	30.5	100.39	-0.0557249	0.203428	0.0793872	-0.806841	0.0227722	0.155165	0.409714	0.534157	0.285332	1.21869
A0A2T7PRN6	C0Q70_03060	A0A2T7PRN6;A0A2T7PL70	A0A2T7PRN6	tr|A0A2T7PRN6|A0A2T7PRN6_POMCA Xylulose kinase OS=Pomacea canaliculata OX=400727 GN=C0Q70_03060 PE=3 SV=1	13	13	33.2	59.119	0.357217	0.0767993	-0.392552	0.0633294	0.28395	0.354127	0.403337	0.527882	-0.219981	0.858577
A0A2T7PRQ9	C0Q70_03085	A0A2T7PRQ9	A0A2T7PRQ9	tr|A0A2T7PRQ9|A0A2T7PRQ9_POMCA Bifunctional purine biosynthesis protein ATIC OS=Pomacea canaliculata OX=400727 GN=C0Q70_03085 PE=3 SV=1	17	17	34.4	64.478	-0.0580032	0.423034	0.323464	0.1742	1.22829	1.34764	0.161434	0.269083	-0.687209	0.621054
A0A2T7PRU9	C0Q70_03126	A0A2T7PRU9	A0A2T7PRU9	tr|A0A2T7PRU9|A0A2T7PRU9_POMCA Pyruvate kinase OS=Pomacea canaliculata OX=400727 GN=C0Q70_03126 PE=3 SV=1	32	32	63	65.636	2.51667	2.35109	2.27237	3.40103	3.17039	3.02199	0.00342236	0.0153401	-0.817761	0.567322
A0A2T7PS28	C0Q70_03211	A0A2T7PS28	A0A2T7PS28	tr|A0A2T7PS28|A0A2T7PS28_POMCA Proteasome subunit beta OS=Pomacea canaliculata OX=400727 GN=C0Q70_03211 PE=3 SV=1	8	8	39.4	29.084	-1.30995	-1.9857	-0.918873	-1.05636	-0.580885	-0.487978	0.123527	0.219918	-0.696433	0.617096
A0A2T7PS43	C0Q70_03213	A0A2T7PS43	A0A2T7PS43	tr|A0A2T7PS43|A0A2T7PS43_POMCA FZ domain-containing protein OS=Pomacea canaliculata OX=400727 GN=C0Q70_03213 PE=4 SV=1	3	3	8.6	36.625	-1.91607	-1.93413	-1.16413	-1.15254	0.0278269	-0.135433	0.0491541	0.108719	-1.25139	0.420042
A0A2T7PS52	C0Q70_03182	A0A2T7PS52	A0A2T7PS52	tr|A0A2T7PS52|A0A2T7PS52_POMCA Melanotransferrin OS=Pomacea canaliculata OX=400727 GN=C0Q70_03182 PE=4 SV=1	12	12	26	60.104	0.58231	0.764157	1.44982	-0.400136	0.757308	2.20002	0.92517	0.948742	0.0796983	1.0568
A0A2T7PS72	C0Q70_03250	A0A2T7PS72	A0A2T7PS72	tr|A0A2T7PS72|A0A2T7PS72_POMCA Acidic leucine-rich nuclear phosphoprotein 32 family member A OS=Pomacea canaliculata OX=400727 GN=C0Q70_03250 PE=3 SV=1	8	8	25	29.293	0.675584	0.289294	1.50237	1.97452	1.09508	1.65036	0.163389	0.271334	-0.750903	0.594231
A0A2T7PSA1	C0Q70_03274	A0A2T7PSA1	A0A2T7PSA1	tr|A0A2T7PSA1|A0A2T7PSA1_POMCA DnaJ heat shock protein family (Hsp40) member A1 OS=Pomacea canaliculata OX=400727 GN=C0Q70_03274 PE=3 SV=1	4	4	12.5	44.941				-1.68863	-2.88259	-2.64051	0.000399474	0.0027206	0	0
A0A2T7PSE2	C0Q70_03318	A0A2T7PSE2	A0A2T7PSE2	tr|A0A2T7PSE2|A0A2T7PSE2_POMCA Vacuolar protein sorting-associated protein 13C OS=Pomacea canaliculata OX=400727 GN=C0Q70_03318 PE=3 SV=1	28	28	18.6	238.23	1.253	-0.71479	0.67421	0.324759	0.244119	-1.28406	0.458544	0.581743	0.642534	1.56107
A0A2T7PSF5	C0Q70_03333	A0A2T7PSF5	A0A2T7PSF5	tr|A0A2T7PSF5|A0A2T7PSF5_POMCA Talin-1 OS=Pomacea canaliculata OX=400727 GN=C0Q70_03333 PE=4 SV=1	93	93	50.3	271.85	0.798881	1.24909	0.736159	1.76063	1.62185	1.06288	0.107247	0.196813	-0.553743	0.68125
A0A2T7PSF7	C0Q70_03335	A0A2T7PSF7	A0A2T7PSF7	tr|A0A2T7PSF7|A0A2T7PSF7_POMCA C-factor OS=Pomacea canaliculata OX=400727 GN=C0Q70_03335 PE=3 SV=1	11	6	64.7	25.308	1.23779	1.73219	2.74278	2.4553	0.813076	2.11907	0.879022	0.914219	0.108437	1.07806
A0A2T7PSF9	C0Q70_03334	A0A2T7PSF9	A0A2T7PSF9	tr|A0A2T7PSF9|A0A2T7PSF9_POMCA C-factor OS=Pomacea canaliculata OX=400727 GN=C0Q70_03334 PE=3 SV=1	10	5	61.7	27.309	0.436826	1.90814	1.33574	0.866436	-0.281253	0.843676	0.259472	0.378195	0.750615	1.68251
A0A2T7PSG7	C0Q70_03319	A0A2T7PSG7	A0A2T7PSG7	tr|A0A2T7PSG7|A0A2T7PSG7_POMCA Deleted in lung and esophageal cancer protein 1 OS=Pomacea canaliculata OX=400727 GN=C0Q70_03319 PE=3 SV=1	13	13	13.7	161.11				-2.88723	-3.73248	-3.44012	0.00025711	0.00186037	0	0
A0A2T7PSI0	C0Q70_03351	A0A2T7PSI0	A0A2T7PSI0	tr|A0A2T7PSI0|A0A2T7PSI0_POMCA Splicing factor 3B subunit 4 OS=Pomacea canaliculata OX=400727 GN=C0Q70_03351 PE=4 SV=1	6	6	29.1	29.42	0.631964	1.13305	0.822158	1.32549	0.787598	2.38761	0.264761	0.383146	-0.637841	0.642674
A0A2T7PSL5	C0Q70_03388	A0A2T7PSL5	A0A2T7PSL5	tr|A0A2T7PSL5|A0A2T7PSL5_POMCA PITH domain-containing protein OS=Pomacea canaliculata OX=400727 GN=C0Q70_03388 PE=4 SV=1	3	3	6.2	64.836	-1.82174	-2.48676	-2.17018				2.53049e-05	0.000347083	inf	inf
A0A2T7PSR7	C0Q70_03455	A0A2T7PSR7	A0A2T7PSR7	tr|A0A2T7PSR7|A0A2T7PSR7_POMCA MIF4G domain-containing protein OS=Pomacea canaliculata OX=400727 GN=C0Q70_03455 PE=4 SV=1	6	6	25.5	31.349	-2.7773	-2.45705	-2.24594	-2.1866	-2.23165	-1.58746	0.130333	0.229215	-0.491528	0.711271
A0A2T7PSS0	C0Q70_03424	A0A2T7PSS0;A0A2T7PSP0	A0A2T7PSS0;A0A2T7PSP0	tr|A0A2T7PSS0|A0A2T7PSS0_POMCA Pyruvate kinase OS=Pomacea canaliculata OX=400727 GN=C0Q70_03424 PE=3 SV=1;tr|A0A2T7PSP0|A0A2T7PSP0_POMCA Pyruvate kinase OS=Pomacea canaliculata OX=400727 GN=C0Q70_03425 PE=3 SV=1	11	11	28.8	59.961	-1.0883	-1.18916	-0.693525	0.332992	0.0139806	0.0152076	0.00385038	0.0167401	-1.11105	0.462956
A0A2T7PSV4	C0Q70_03483	A0A2T7PSV4;A0A2T7PS93	A0A2T7PSV4	tr|A0A2T7PSV4|A0A2T7PSV4_POMCA Ras-related protein Rab-11A OS=Pomacea canaliculata OX=400727 GN=C0Q70_03483 PE=4 SV=1	9	9	51.8	24.198	-0.0860307	-0.365194	-0.0940585	0.727129	-0.0523181	0.263829	0.112811	0.204067	-0.494641	0.709738
A0A2T7PSY6	C0Q70_03523	A0A2T7PSY6	A0A2T7PSY6	tr|A0A2T7PSY6|A0A2T7PSY6_POMCA Cytoplasmic aconitate hydratase OS=Pomacea canaliculata OX=400727 GN=C0Q70_03523 PE=3 SV=1	20	20	31.6	98.238	-0.695014	-1.21526	-0.662813	-1.12256	-0.219723	-0.0668219	0.35917	0.481988	-0.387994	0.764191
A0A2T7PSY8	C0Q70_03481	A0A2T7PSY8	A0A2T7PSY8	tr|A0A2T7PSY8|A0A2T7PSY8_POMCA C1q domain-containing protein OS=Pomacea canaliculata OX=400727 GN=C0Q70_03481 PE=4 SV=1	8	8	31.1	34.133	4.06798	3.53382	3.3564	1.36821	1.73353	1.56166	0.00092026	0.0054516	2.09827	4.28195
A0A2T7PT19	C0Q70_03549	A0A2T7PT19	A0A2T7PT19	tr|A0A2T7PT19|A0A2T7PT19_POMCA 40S ribosomal protein S27 OS=Pomacea canaliculata OX=400727 GN=C0Q70_03549 PE=3 SV=1	3	3	9.3	30.554				-1.10106	-0.638443	-1.37217	1.53029e-05	0.00028707	0	0
A0A2T7PT54	C0Q70_03591	A0A2T7PT54	A0A2T7PT54	tr|A0A2T7PT54|A0A2T7PT54_POMCA Cadherin domain-containing protein OS=Pomacea canaliculata OX=400727 GN=C0Q70_03591 PE=4 SV=1	5	5	6.6	108.31				-2.43487	-1.21633	-2.62842	0.000630871	0.00392069	0	0
A0A2T7PT84	C0Q70_03622	A0A2T7PT84	A0A2T7PT84	tr|A0A2T7PT84|A0A2T7PT84_POMCA Kazal-like domain-containing protein OS=Pomacea canaliculata OX=400727 GN=C0Q70_03622 PE=4 SV=1	5	2	60.5	8.5627	-0.256925	2.58087	1.04628	4.03711	0.614009	0.254223	0.74332	0.815186	-0.511706	0.701392
A0A2T7PT85	C0Q70_03624	A0A2T7PT85;A0A2T7PTA1	A0A2T7PT85;A0A2T7PTA1	tr|A0A2T7PT85|A0A2T7PT85_POMCA Uncharacterized protein OS=Pomacea canaliculata OX=400727 GN=C0Q70_03624 PE=4 SV=1;tr|A0A2T7PTA1|A0A2T7PTA1_POMCA Uncharacterized protein OS=Pomacea canaliculata OX=400727 GN=C0Q70_03625 PE=4 SV=1	5	5	31.1	30.337				3.1865	0.0325846	1.8602	0.000906689	0.0054028	0	0
A0A2T7PT91	C0Q70_03620	A0A2T7PT91	A0A2T7PT91	tr|A0A2T7PT91|A0A2T7PT91_POMCA Kazal-like domain-containing protein OS=Pomacea canaliculata OX=400727 GN=C0Q70_03620 PE=4 SV=1	4	3	46.2	11.01	0.721382	3.36532	-0.380976	1.20051	0.102044	-0.331871	0.490224	0.60783	0.91168	1.88124
A0A2T7PTA0	C0Q70_03637	A0A2T7PTA0	A0A2T7PTA0	tr|A0A2T7PTA0|A0A2T7PTA0_POMCA Carboxylic ester hydrolase OS=Pomacea canaliculata OX=400727 GN=C0Q70_03637 PE=3 SV=1	10	10	16.6	48.635	2.23673	2.30707	2.22714	2.72183	2.1048	1.98092	0.960319	0.971832	-0.0122031	0.991577
A0A2T7PTA4	C0Q70_03642	A0A2T7PTA4	A0A2T7PTA4	tr|A0A2T7PTA4|A0A2T7PTA4_POMCA MFS domain-containing protein OS=Pomacea canaliculata OX=400727 GN=C0Q70_03642 PE=3 SV=1	2	2	4.2	60.592				-2.69398	-2.09371	-2.88573	8.84668e-05	0.000786113	0	0
A0A2T7PTB5	C0Q70_03659	A0A2T7PTB5	A0A2T7PTB5	tr|A0A2T7PTB5|A0A2T7PTB5_POMCA MIF4G domain-containing protein OS=Pomacea canaliculata OX=400727 GN=C0Q70_03659 PE=3 SV=1	11	11	8.9	175.19	-3.15736	-4.31627	-3.31815	-1.78825	-2.51589	-1.64295	0.0233205	0.0596558	-1.6149	0.326488
A0A2T7PTD8	C0Q70_03670	A0A2T7PTD8	A0A2T7PTD8	tr|A0A2T7PTD8|A0A2T7PTD8_POMCA Glyceraldehyde-3-phosphate dehydrogenase OS=Pomacea canaliculata OX=400727 GN=C0Q70_03670 PE=3 SV=1	22	22	70.8	35.968	5.35821	5.14715	5.31521	6.34461	5.96815	6.04112	0.0030686	0.0143276	-0.844441	0.556926
A0A2T7PTE6	C0Q70_03682	A0A2T7PTE6	A0A2T7PTE6	tr|A0A2T7PTE6|A0A2T7PTE6_POMCA PDZ domain-containing protein OS=Pomacea canaliculata OX=400727 GN=C0Q70_03682 PE=4 SV=1	10	10	62	22.153	4.17815	3.72896	3.47894	3.12654	3.81398	3.74603	0.47969	0.598431	0.233165	1.17541
A0A2T7PTG5	C0Q70_03709	A0A2T7PTG5	A0A2T7PTG5	tr|A0A2T7PTG5|A0A2T7PTG5_POMCA Peptidase M12B domain-containing protein OS=Pomacea canaliculata OX=400727 GN=C0Q70_03709 PE=4 SV=1	5	5	14.4	43.473				0.101197	-3.54871	-1.26583	0.010661	0.035879	0	0
A0A2T7PTM8	C0Q70_03768	A0A2T7PTM8	A0A2T7PTM8	tr|A0A2T7PTM8|A0A2T7PTM8_POMCA fumarate hydratase OS=Pomacea canaliculata OX=400727 GN=C0Q70_03768 PE=3 SV=1	10	10	21.2	64.637	-2.32988	-1.95229	-1.84553	-1.00528	-1.11141	-0.4305	0.00977555	0.0337974	-1.1935	0.43724
A0A2T7PTS6	C0Q70_03815	A0A2T7PTS6	A0A2T7PTS6	tr|A0A2T7PTS6|A0A2T7PTS6_POMCA Neprilysin-1 OS=Pomacea canaliculata OX=400727 GN=C0Q70_03815 PE=4 SV=1	15	15	29.8	71.961	0.4829	0.895391	0.605264	0.0384406	0.893735	0.516465	0.553522	0.659668	0.178305	1.13155
A0A2T7PTT2	C0Q70_03824	A0A2T7PTT2	A0A2T7PTT2	tr|A0A2T7PTT2|A0A2T7PTT2_POMCA Succinate dehydrogenase [ubiquinone] iron-sulfur subunit, mitochondrial OS=Pomacea canaliculata OX=400727 GN=C0Q70_03824 PE=3 SV=1	5	5	22	29.956				-3.70182	-3.20824	-2.845	0.000227602	0.00165871	0	0
A0A2T7PTU7	C0Q70_03843	A0A2T7PTU7	A0A2T7PTU7	tr|A0A2T7PTU7|A0A2T7PTU7_POMCA Protein virilizer homolog OS=Pomacea canaliculata OX=400727 GN=C0Q70_03843 PE=4 SV=1	5	5	5	159.26				-1.95867	-1.17995	-1.37606	3.12061e-05	0.00039359	0	0
A0A2T7PTY7	C0Q70_03868	A0A2T7PTY7	A0A2T7PTY7	tr|A0A2T7PTY7|A0A2T7PTY7_POMCA Multifunctional fusion protein OS=Pomacea canaliculata OX=400727 GN=C0Q70_03868 PE=3 SV=1	15	15	36.5	58.519	0.900547	0.286926	0.702734	0.680337	0.80492	1.26753	0.321189	0.445705	-0.287525	0.819306
A0A2T7PTZ3	C0Q70_03887	A0A2T7PTZ3	A0A2T7PTZ3	tr|A0A2T7PTZ3|A0A2T7PTZ3_POMCA Endoglucanase OS=Pomacea canaliculata OX=400727 GN=C0Q70_03887 PE=3 SV=1	14	14	37	51.103	-1.27367	0.0488591	-1.20297	3.578	0.907592	-2.37813	0.44242	0.568025	-1.51175	0.350686
A0A2T7PU25	C0Q70_03917	A0A2T7PU25	A0A2T7PU25	tr|A0A2T7PU25|A0A2T7PU25_POMCA GST N-terminal domain-containing protein OS=Pomacea canaliculata OX=400727 GN=C0Q70_03917 PE=4 SV=1	3	3	11.2	24.741				-2.05339	-1.69905	-1.09508	6.95556e-05	0.000677498	0	0
A0A2T7PU69	C0Q70_03920	A0A2T7PU69	A0A2T7PU69	tr|A0A2T7PU69|A0A2T7PU69_POMCA F-actin-capping protein subunit beta OS=Pomacea canaliculata OX=400727 GN=C0Q70_03920 PE=3 SV=1	5	5	28.5	30.387	-0.534507	-0.0105004	0.17117	-1.34722	-0.962937	-0.799556	0.0267799	0.0663276	0.911959	1.8816
A0A2T7PU88	C0Q70_03971	A0A2T7PU88	A0A2T7PU88	tr|A0A2T7PU88|A0A2T7PU88_POMCA 60S ribosomal protein L22 OS=Pomacea canaliculata OX=400727 GN=C0Q70_03971 PE=3 SV=1	3	3	28.6	15.539	-1.07654	-0.809252	-0.504658	0.920876	1.24951	1.14695	0.000577654	0.00370357	-1.90259	0.267462
A0A2T7PU89	C0Q70_03987	A0A2T7PU89	A0A2T7PU89	tr|A0A2T7PU89|A0A2T7PU89_POMCA Protein phosphatase 1 regulatory subunit 22 OS=Pomacea canaliculata OX=400727 GN=C0Q70_03987 PE=4 SV=1	12	12	41.6	40.392	-0.559425	-0.285364	-0.360959	-0.674179	-0.389967	-0.369293	0.584786	0.685176	0.075897	1.05402
A0A2T7PU91	C0Q70_03986	A0A2T7PU91	A0A2T7PU91	tr|A0A2T7PU91|A0A2T7PU91_POMCA Zgc:154075 OS=Pomacea canaliculata OX=400727 GN=C0Q70_03986 PE=3 SV=1	7	7	21.1	49.214				-2.10371	-2.7658	-2.33829	3.32049e-05	0.000400095	0	0
A0A2T7PUB0	C0Q70_04006	A0A2T7PUB0	A0A2T7PUB0	tr|A0A2T7PUB0|A0A2T7PUB0_POMCA Tyrosine-protein phosphatase non-receptor type OS=Pomacea canaliculata OX=400727 GN=C0Q70_04006 PE=4 SV=1	20	20	40.3	70.578	-1.21423	-0.6862	-0.871305	-0.643206	-0.678276	-0.711015	0.189165	0.299881	-0.246414	0.842989
A0A2T7PUE0	C0Q70_03990	A0A2T7PUE0	A0A2T7PUE0	tr|A0A2T7PUE0|A0A2T7PUE0_POMCA Ubiquitin carboxyl-terminal hydrolase OS=Pomacea canaliculata OX=400727 GN=C0Q70_03990 PE=3 SV=1	17	17	26	92.118	-0.613088	-1.0372	-0.6609	-0.477828	-0.446462	-0.29771	0.0666938	0.138444	-0.363064	0.777512
A0A2T7PUG4	C0Q70_04055	A0A2T7PUG4	A0A2T7PUG4	tr|A0A2T7PUG4|A0A2T7PUG4_POMCA Ssl1 domain-containing protein OS=Pomacea canaliculata OX=400727 GN=C0Q70_04055 PE=4 SV=1	3	3	7.4	52.976	-1.39411	-2.02847	-2.28776	-2.85749	-2.44956	-1.93625	0.245882	0.362033	0.510987	1.42503
A0A2T7PUM1	C0Q70_04119	A0A2T7PUM1	A0A2T7PUM1	tr|A0A2T7PUM1|A0A2T7PUM1_POMCA Thiamine pyrophosphokinase OS=Pomacea canaliculata OX=400727 GN=C0Q70_04119 PE=3 SV=1	7	7	26.4	31.526	4.12005	0.853645	1.74757	3.58593	4.18911	2.35086	0.366197	0.489063	-1.13488	0.455374
A0A2T7PUN6	C0Q70_04104	A0A2T7PUN6	A0A2T7PUN6	tr|A0A2T7PUN6|A0A2T7PUN6_POMCA WD_REPEATS_REGION domain-containing protein OS=Pomacea canaliculata OX=400727 GN=C0Q70_04104 PE=3 SV=1	6	6	21.4	37.247	-2.54848	-2.26028	-1.99229	-1.33259	-1.40061	-1.28011	0.00482002	0.0196882	-0.929246	0.525133
A0A2T7PUP8	C0Q70_04101	A0A2T7PUP8	A0A2T7PUP8	tr|A0A2T7PUP8|A0A2T7PUP8_POMCA 14_3_3 domain-containing protein OS=Pomacea canaliculata OX=400727 GN=C0Q70_04101 PE=3 SV=1	18	15	63.4	29.012	2.84214	2.40799	2.43878	2.21037	2.72079	2.50144	0.696188	0.774137	0.0854371	1.06101
A0A2T7PUS8	C0Q70_04181	A0A2T7PUS8	A0A2T7PUS8	tr|A0A2T7PUS8|A0A2T7PUS8_POMCA UBC core domain-containing protein OS=Pomacea canaliculata OX=400727 GN=C0Q70_04181 PE=4 SV=1	2	2	8	37.777				-1.51818	-2.53465	-2.73847	0.000400167	0.0027206	0	0
A0A2T7PUT2	C0Q70_04178	A0A2T7PUT2	A0A2T7PUT2	tr|A0A2T7PUT2|A0A2T7PUT2_POMCA Protein CDV3 homolog OS=Pomacea canaliculata OX=400727 GN=C0Q70_04178 PE=3 SV=1	4	4	26.1	25.609				-2.43589	-1.109	-2.97224	0.00160559	0.00847114	0	0
A0A2T7PUU2	C0Q70_04188	A0A2T7PUU2	A0A2T7PUU2	tr|A0A2T7PUU2|A0A2T7PUU2_POMCA TGc domain-containing protein OS=Pomacea canaliculata OX=400727 GN=C0Q70_04188 PE=4 SV=1	7	7	15.8	60.127	0.984564	2.37528	2.45263	3.26183	3.23538	3.25544	0.0512086	0.11277	-1.3134	0.402373
A0A2T7PUY9	C0Q70_04226	A0A2T7PUY9	A0A2T7PUY9	tr|A0A2T7PUY9|A0A2T7PUY9_POMCA MgtE_N domain-containing protein OS=Pomacea canaliculata OX=400727 GN=C0Q70_04226 PE=4 SV=1	12	12	20.5	69.903	0.0181163	3.56614	-2.56326	5.98367	3.07163	-0.00522809	0.3411	0.46568	-2.67636	0.156435
A0A2T7PUZ2	C0Q70_04238	A0A2T7PUZ2	A0A2T7PUZ2	tr|A0A2T7PUZ2|A0A2T7PUZ2_POMCA Myosin-2 essential light chain OS=Pomacea canaliculata OX=400727 GN=C0Q70_04238 PE=4 SV=1	9	8	63.1	18.319	0.796108	0.765535	0.811936	2.92849	2.19168	1.7511	0.0120455	0.038429	-1.49923	0.353743
A0A2T7PUZ6	C0Q70_04233	A0A2T7PUZ6	A0A2T7PUZ6	tr|A0A2T7PUZ6|A0A2T7PUZ6_POMCA 60S ribosomal protein L23 OS=Pomacea canaliculata OX=400727 GN=C0Q70_04233 PE=3 SV=1	4	4	34	14.97	-0.863076	-1.01069	-0.418324	0.145415	0.679804	0.215148	0.0104847	0.0354276	-1.11082	0.463031
A0A2T7PV32	C0Q70_04232	A0A2T7PV32	A0A2T7PV32	tr|A0A2T7PV32|A0A2T7PV32_POMCA SH3 domain-containing protein OS=Pomacea canaliculata OX=400727 GN=C0Q70_04232 PE=4 SV=1	5	5	29.9	21.147	0.192696	0.536338	-0.0993108	0.629505	0.468977	0.494766	0.166772	0.274699	-0.321175	0.800418
A0A2T7PV59	C0Q70_04313	A0A2T7PV59	A0A2T7PV59	tr|A0A2T7PV59|A0A2T7PV59_POMCA Transcription factor BTF3 OS=Pomacea canaliculata OX=400727 GN=C0Q70_04313 PE=3 SV=1	4	4	4.7	130.07	-0.124258	0.278212	0.517102	1.54148	1.1175	0.786002	0.0324982	0.0774603	-0.924644	0.52681
A0A2T7PV73	C0Q70_04274	A0A2T7PV73	A0A2T7PV73	tr|A0A2T7PV73|A0A2T7PV73_POMCA Heat shock cognate 71 kDa protein OS=Pomacea canaliculata OX=400727 GN=C0Q70_04274 PE=3 SV=1	21	20	49.9	56.561	2.79314	2.66624	2.87302	2.57845	3.65661	1.91059	0.909136	0.936882	0.0622451	1.04409
A0A2T7PV97	C0Q70_04355	A0A2T7PV97	A0A2T7PV97	tr|A0A2T7PV97|A0A2T7PV97_POMCA B5 domain-containing protein OS=Pomacea canaliculata OX=400727 GN=C0Q70_04355 PE=4 SV=1	4	4	29.4	25.504	-1.33136	-1.00085	-0.808174	-0.693843	-0.836339	-0.708183	0.132212	0.232117	-0.300675	0.811872
A0A2T7PVA2	C0Q70_04306	A0A2T7PVA2	A0A2T7PVA2	tr|A0A2T7PVA2|A0A2T7PVA2_POMCA Heterogeneous nuclear ribonucleoprotein A1 OS=Pomacea canaliculata OX=400727 GN=C0Q70_04306 PE=4 SV=1	4	4	21	32.364				-2.08556	-2.67585	-2.16182	2.53342e-05	0.000347083	0	0
A0A2T7PVG5	C0Q70_00001	A0A2T7PVG5	A0A2T7PVG5	tr|A0A2T7PVG5|A0A2T7PVG5_POMCA TOM1-like protein 2 OS=Pomacea canaliculata OX=400727 GN=C0Q70_00001 PE=3 SV=1	4	4	14.1	57.193	-0.476897	-0.0216367	-0.513818	-0.655604	-0.610984	-0.167056	0.561684	0.667824	0.140431	1.10223
A0A2T7PVI3	C0Q70_00022	A0A2T7PVI3	A0A2T7PVI3	tr|A0A2T7PVI3|A0A2T7PVI3_POMCA Fibronectin type III domain-containing protein 1 OS=Pomacea canaliculata OX=400727 GN=C0Q70_00022 PE=3 SV=1	17	17	8.5	303.94	1.04093	1.81066	0.732374	1.29088	1.35893	1.29514	0.727091	0.802334	-0.120332	0.919976
A0A2T7PVK6	C0Q70_00041	A0A2T7PVK6	A0A2T7PVK6	tr|A0A2T7PVK6|A0A2T7PVK6_POMCA N-acetylneuraminate lyase OS=Pomacea canaliculata OX=400727 GN=C0Q70_00041 PE=4 SV=1	3	3	15.7	26.531				-2.13566	-2.39664	-3.04147	0.00013768	0.00110691	0	0
A0A2T7PVQ2	C0Q70_00060	A0A2T7PVQ2	A0A2T7PVQ2	tr|A0A2T7PVQ2|A0A2T7PVQ2_POMCA 60S ribosomal protein L3 OS=Pomacea canaliculata OX=400727 GN=C0Q70_00060 PE=3 SV=1	10	10	15.7	86.435	0.635446	0.300962	0.57049	1.83771	1.99275	1.71182	0.00050295	0.00328702	-1.34513	0.393619
A0A2T7PVQ9	C0Q70_00070	A0A2T7PVQ9	A0A2T7PVQ9	tr|A0A2T7PVQ9|A0A2T7PVQ9_POMCA PP28 domain-containing protein OS=Pomacea canaliculata OX=400727 GN=C0Q70_00070 PE=4 SV=1	3	3	18.3	21.973				-1.06387	-1.6883	-1.88299	4.01149e-05	0.000451515	0	0
A0A2T7PVZ5	C0Q70_00200	A0A2T7PVZ5	A0A2T7PVZ5	tr|A0A2T7PVZ5|A0A2T7PVZ5_POMCA S-(hydroxymethyl)glutathione dehydrogenase OS=Pomacea canaliculata OX=400727 GN=C0Q70_00200 PE=3 SV=1	4	4	17.4	40.681	0.393797	0.197318	0.380206	-0.342473	0.0249027	0.753734	0.615746	0.708807	0.178386	1.13162
A0A2T7PW49	C0Q70_00252	A0A2T7PW49	A0A2T7PW49	tr|A0A2T7PW49|A0A2T7PW49_POMCA Actin OS=Pomacea canaliculata OX=400727 GN=C0Q70_00252 PE=3 SV=1	22	5	56.8	44.897	3.39382	2.93281	4.60937	4.43037	4.1929	4.4453	0.23329	0.350627	-0.710853	0.610959
A0A2T7PWG3	C0Q70_00363	A0A2T7PWG3	A0A2T7PWG3	tr|A0A2T7PWG3|A0A2T7PWG3_POMCA Ubiquitin-like modifier-activating enzyme 5 OS=Pomacea canaliculata OX=400727 GN=C0Q70_00363 PE=3 SV=1	6	6	17.3	40.58	-1.55831	-2.05104	-1.43657	-0.737249	-1.14122	-0.98208	0.0302792	0.0732048	-0.728453	0.603551
A0A2T7PWH0	C0Q70_00364	A0A2T7PWH0	A0A2T7PWH0	tr|A0A2T7PWH0|A0A2T7PWH0_POMCA Tubulin polymerization-promoting protein family member 3 OS=Pomacea canaliculata OX=400727 GN=C0Q70_00364 PE=3 SV=1	10	10	45.6	20.927	-0.0510277	-0.0945344	0.448248	1.56977	0.556568	1.17797	0.0432028	0.0983471	-1.00054	0.499813
A0A2T7PWH5	C0Q70_00341	A0A2T7PWH5	A0A2T7PWH5	tr|A0A2T7PWH5|A0A2T7PWH5_POMCA Metalloendopeptidase OS=Pomacea canaliculata OX=400727 GN=C0Q70_00341 PE=4 SV=1	5	5	13.7	63.637				-0.0122347	0.53918	-0.232515	9.35627e-06	0.000245502	0	0
A0A2T7PWI0	C0Q70_00348	A0A2T7PWI0;A0A2T7PWI3	A0A2T7PWI0	tr|A0A2T7PWI0|A0A2T7PWI0_POMCA Ras-related protein Rab-5B OS=Pomacea canaliculata OX=400727 GN=C0Q70_00348 PE=4 SV=1	6	6	37.1	23.422	-1.11013	-0.766051	-1.11808	-0.45293	-0.604863	-0.290925	0.0203826	0.054782	-0.548514	0.683724
A0A2T7PWJ1	C0Q70_00393	A0A2T7PWJ1	A0A2T7PWJ1	tr|A0A2T7PWJ1|A0A2T7PWJ1_POMCA Enoyl reductase (ER) domain-containing protein OS=Pomacea canaliculata OX=400727 GN=C0Q70_00393 PE=3 SV=1	5	4	17.8	37.222	-1.62236	-0.969543	-0.881316	0.205374	-0.182206	-0.075549	0.0119359	0.0383842	-1.14028	0.453671
A0A2T7PWK8	C0Q70_00405	A0A2T7PWK8	A0A2T7PWK8	tr|A0A2T7PWK8|A0A2T7PWK8_POMCA Secreted protein OS=Pomacea canaliculata OX=400727 GN=C0Q70_00405 PE=4 SV=1	2	2	11.7	19.046	0.223913	-2.24532	-1.45382	0.100404	-0.27886	0.994603	0.156027	0.263426	-1.43046	0.371013
A0A2T7PWT6	C0Q70_00460	A0A2T7PWT6	A0A2T7PWT6	tr|A0A2T7PWT6|A0A2T7PWT6_POMCA Serine/threonine-protein phosphatase OS=Pomacea canaliculata OX=400727 GN=C0Q70_00460 PE=3 SV=1	11	10	50.3	36.089	-0.134624	1.16662	0.503841	0.755181	0.995767	0.926807	0.375889	0.498397	-0.380641	0.768097
A0A2T7PWV0	C0Q70_00459	A0A2T7PWV0	A0A2T7PWV0	tr|A0A2T7PWV0|A0A2T7PWV0_POMCA WD_REPEATS_REGION domain-containing protein OS=Pomacea canaliculata OX=400727 GN=C0Q70_00459 PE=3 SV=1	8	8	33	35.538	-0.607604	-0.719429	-0.264476	-0.0439112	0.711472	0.281464	0.0304514	0.0734458	-0.846845	0.555999
A0A2T7PWV7	C0Q70_00504	A0A2T7PWV7	A0A2T7PWV7	tr|A0A2T7PWV7|A0A2T7PWV7_POMCA Nucleolin OS=Pomacea canaliculata OX=400727 GN=C0Q70_00504 PE=4 SV=1	6	6	12.7	64.695				-1.24279	-1.95989	-1.65859	2.15094e-05	0.000330136	0	0
A0A2T7PWY2	C0Q70_00538	A0A2T7PWY2	A0A2T7PWY2	tr|A0A2T7PWY2|A0A2T7PWY2_POMCA inorganic diphosphatase OS=Pomacea canaliculata OX=400727 GN=C0Q70_00538 PE=3 SV=1	3	3	14.5	31.258	2.01172	2.36882	1.84242	0.719779	0.805609	1.83365	0.0706264	0.145121	0.954641	1.9381
A0A2T7PWY3	C0Q70_00534	A0A2T7PWY3	A0A2T7PWY3	tr|A0A2T7PWY3|A0A2T7PWY3_POMCA Ribosomal_L16 domain-containing protein OS=Pomacea canaliculata OX=400727 GN=C0Q70_00534 PE=3 SV=1	6	6	32.2	19.456	-0.664259	-1.45565	-0.653313	0.603262	0.933182	0.521705	0.00540123	0.0217986	-1.61046	0.327494
A0A2T7PWY5	C0Q70_00545	A0A2T7PWY5	A0A2T7PWY5	tr|A0A2T7PWY5|A0A2T7PWY5_POMCA Tensin-1 OS=Pomacea canaliculata OX=400727 GN=C0Q70_00545 PE=3 SV=1	26	26	22.9	149.36	-0.805491	-0.726495	-1.39928	-0.817213	-0.775263	-0.936489	0.571306	0.674515	-0.134101	0.911238
A0A2T7PWY8	C0Q70_00520	A0A2T7PWY8	A0A2T7PWY8	tr|A0A2T7PWY8|A0A2T7PWY8_POMCA PDZ domain-containing protein OS=Pomacea canaliculata OX=400727 GN=C0Q70_00520 PE=4 SV=1	20	20	27.1	106.12	1.22241	0.929256	0.18586	0.728327	0.798622	0.901596	0.927346	0.94889	-0.0303388	0.97919
A0A2T7PX65	C0Q70_00579	A0A2T7PX65	A0A2T7PX65	tr|A0A2T7PX65|A0A2T7PX65_POMCA GTP-binding protein SAR1b OS=Pomacea canaliculata OX=400727 GN=C0Q70_00579 PE=3 SV=1	9	9	50.2	26.148				-2.05075	-2.40453	-1.66096	3.52439e-05	0.000405969	0	0
A0A2T7PXD3	C0Q70_00693	A0A2T7PXD3	A0A2T7PXD3	tr|A0A2T7PXD3|A0A2T7PXD3_POMCA Obg-like ATPase 1 OS=Pomacea canaliculata OX=400727 GN=C0Q70_00693 PE=3 SV=1	21	21	44.1	52.342	-0.190582	-0.670537	-0.843739	0.865737	0.361393	-0.0866709	0.0482692	0.107576	-0.948439	0.518193
A0A2T7PXI8	C0Q70_00729	A0A2T7PXI8;A0A2T7PXI4	A0A2T7PXI8;A0A2T7PXI4	tr|A0A2T7PXI8|A0A2T7PXI8_POMCA Titin-like OS=Pomacea canaliculata OX=400727 GN=C0Q70_00729 PE=4 SV=1;tr|A0A2T7PXI4|A0A2T7PXI4_POMCA Titin-like OS=Pomacea canaliculata OX=400727 GN=C0Q70_00730 PE=4 SV=1	6	6	27.7	88.205	2.17185	0.575017	1.20734	-1.8297	1.09395	-0.49375	0.147587	0.252117	1.7279	3.31246
A0A2T7PXJ8	C0Q70_00731	A0A2T7PXJ8	A0A2T7PXJ8	tr|A0A2T7PXJ8|A0A2T7PXJ8_POMCA CRAL-TRIO domain-containing protein OS=Pomacea canaliculata OX=400727 GN=C0Q70_00731 PE=4 SV=1	105	105	25.4	586.35	1.49787	1.15151	0.599873	0.767716	0.898826	0.863776	0.415996	0.540955	0.239645	1.1807
A0A2T7PXK8	C0Q70_00741	A0A2T7PXK8	A0A2T7PXK8	tr|A0A2T7PXK8|A0A2T7PXK8_POMCA GRAM domain-containing protein OS=Pomacea canaliculata OX=400727 GN=C0Q70_00741 PE=4 SV=1	4	4	21.6	29.09	-1.03556	-1.33063	-1.49171	-3.38649	-2.80077	-2.60707	0.00365083	0.0161162	1.64548	3.12851
A0A2T7PXM4	C0Q70_00770	A0A2T7PXM4	A0A2T7PXM4	tr|A0A2T7PXM4|A0A2T7PXM4_POMCA Chromo domain-containing protein OS=Pomacea canaliculata OX=400727 GN=C0Q70_00770 PE=3 SV=1	7	7	64.6	12.237	5.42516	5.18412	5.14483	4.98702	5.73493	6.43898	0.335037	0.459438	-0.468943	0.722494
A0A2T7PXM8	C0Q70_00769	A0A2T7PXM8	A0A2T7PXM8	tr|A0A2T7PXM8|A0A2T7PXM8_POMCA Voltage-dependent anion-selective channel protein 2 OS=Pomacea canaliculata OX=400727 GN=C0Q70_00769 PE=3 SV=1	3	3	13.2	31.03				-2.54967	-1.59756	-2.19997	0.00010518	0.000902943	0	0
A0A2T7PXN1	C0Q70_00797	A0A2T7PXN1	A0A2T7PXN1	tr|A0A2T7PXN1|A0A2T7PXN1_POMCA 5-nucleotidase OS=Pomacea canaliculata OX=400727 GN=C0Q70_00797 PE=3 SV=1	7	7	37.4	30.291	-1.90405	-1.73101	-1.39381	-2.34936	-1.73035	-1.60027	0.474728	0.59591	0.217038	1.16234
A0A2T7PXN7	C0Q70_00771	A0A2T7PXN7	A0A2T7PXN7	tr|A0A2T7PXN7|A0A2T7PXN7_POMCA Filamin-A OS=Pomacea canaliculata OX=400727 GN=C0Q70_00771 PE=3 SV=1	39	39	59.9	80.535	5.83931	5.69553	5.54869	5.60538	6.31439	6.89241	0.205474	0.319731	-0.576216	0.67072
A0A2T7PXP7	C0Q70_00789	A0A2T7PXP7	A0A2T7PXP7	tr|A0A2T7PXP7|A0A2T7PXP7_POMCA Aldo_ket_red domain-containing protein OS=Pomacea canaliculata OX=400727 GN=C0Q70_00789 PE=4 SV=1	9	9	33.2	31.109	-2.18151	-1.11519	-2.7556	-1.86111	-3.97785	-1.99528	0.516728	0.632226	0.593981	1.50941
A0A2T7PXX1	C0Q70_00884	A0A2T7PXX1	A0A2T7PXX1	tr|A0A2T7PXX1|A0A2T7PXX1_POMCA Glutamine--fructose-6-phosphate transaminase (isomerizing) OS=Pomacea canaliculata OX=400727 GN=C0Q70_00884 PE=4 SV=1	20	20	43.3	58.496	1.28559	0.496691	0.644868	2.02785	1.94147	2.21482	0.00799857	0.0286309	-1.25233	0.41977
A0A2T7PXY4	C0Q70_00904	A0A2T7PXY4	A0A2T7PXY4	tr|A0A2T7PXY4|A0A2T7PXY4_POMCA Protein disulfide-isomerase OS=Pomacea canaliculata OX=400727 GN=C0Q70_00904 PE=3 SV=1	21	21	47.8	56.965	1.47147	1.00248	1.57907	-1.41013	0.216683	0.360707	0.0519986	0.114014	1.62859	3.0921
A0A2T7PY00	C0Q70_00917	A0A2T7PY00	A0A2T7PY00	tr|A0A2T7PY00|A0A2T7PY00_POMCA UBC core domain-containing protein OS=Pomacea canaliculata OX=400727 GN=C0Q70_00917 PE=4 SV=1	7	7	25.9	54.654				-2.54848	-2.87662	-1.26515	0.00107636	0.0061256	0	0
A0A2T7PY15	C0Q70_00911	A0A2T7PY15	A0A2T7PY15	tr|A0A2T7PY15|A0A2T7PY15_POMCA Actin-related protein 2/3 complex subunit OS=Pomacea canaliculata OX=400727 GN=C0Q70_00911 PE=3 SV=1	5	5	21.2	35.259				-1.4087	-0.599201	-0.862896	2.20624e-05	0.00033357	0	0
A0A2T7PY79	C0Q70_00988	A0A2T7PY79	A0A2T7PY79	tr|A0A2T7PY79|A0A2T7PY79_POMCA Lysosomal alpha-glucosidase OS=Pomacea canaliculata OX=400727 GN=C0Q70_00988 PE=3 SV=1	16	16	13.1	207.54	-3.58687	-0.157136	-1.74944	2.84078	0.189374	-3.00067	0.40032	0.52461	-1.84098	0.279133
A0A2T7PYB7	C0Q70_01040	A0A2T7PYB7	A0A2T7PYB7	tr|A0A2T7PYB7|A0A2T7PYB7_POMCA TPH domain-containing protein OS=Pomacea canaliculata OX=400727 GN=C0Q70_01040 PE=4 SV=1	2	2	1.8	65.201	1.13383	0.906303	0.386193	0.846459	1.7295	1.29689	0.226366	0.342764	-0.482176	0.715897
A0A2T7PYD1	C0Q70_01046	A0A2T7PYD1	A0A2T7PYD1	tr|A0A2T7PYD1|A0A2T7PYD1_POMCA Importin N-terminal domain-containing protein OS=Pomacea canaliculata OX=400727 GN=C0Q70_01046 PE=3 SV=1	16	16	22.8	102.64	-0.775212	-1.07275	-0.453816	-0.981309	-0.0530826	-0.249414	0.367401	0.489063	-0.339326	0.790411
A0A2T7PYE6	C0Q70_01059	A0A2T7PYE6	A0A2T7PYE6	tr|A0A2T7PYE6|A0A2T7PYE6_POMCA Rho GDP-dissociation inhibitor 1 OS=Pomacea canaliculata OX=400727 GN=C0Q70_01059 PE=3 SV=1	6	6	38.2	24.54	1.09785	2.06868	1.48358	0.01774	0.84784	1.39328	0.178753	0.287621	0.797085	1.73759
A0A2T7PYF9	C0Q70_01068	A0A2T7PYF9	A0A2T7PYF9	tr|A0A2T7PYF9|A0A2T7PYF9_POMCA Actin-related protein 3 OS=Pomacea canaliculata OX=400727 GN=C0Q70_01068 PE=3 SV=1	14	14	45.9	47.074	-1.30172	-0.363245	-0.615002	-0.188393	-0.05118	-0.202824	0.0977199	0.185491	-0.612524	0.654051
A0A2T7PYI0	C0Q70_01100	A0A2T7PYI0	A0A2T7PYI0	tr|A0A2T7PYI0|A0A2T7PYI0_POMCA COP9 signalosome complex subunit 3 OS=Pomacea canaliculata OX=400727 GN=C0Q70_01100 PE=3 SV=1	4	4	12	48.973				-1.49376	-1.22295	-1.88582	1.47259e-05	0.000281458	0	0
A0A2T7PYM6	C0Q70_01136	A0A2T7PYM6	A0A2T7PYM6	tr|A0A2T7PYM6|A0A2T7PYM6_POMCA COP9 signalosome complex subunit 4 OS=Pomacea canaliculata OX=400727 GN=C0Q70_01136 PE=3 SV=1	21	21	38.4	77.766	0.384207	0.292669	0.706521	0.685631	0.997501	0.884928	0.06361	0.134093	-0.394888	0.760549
A0A2T7PYN3	C0Q70_01122	A0A2T7PYN3	A0A2T7PYN3	tr|A0A2T7PYN3|A0A2T7PYN3_POMCA Phosphomannomutase OS=Pomacea canaliculata OX=400727 GN=C0Q70_01122 PE=3 SV=1	9	9	46.2	28.546	-0.698162	-1.45947	-0.499823	-0.88985	-0.491746	-0.190388	0.366667	0.489063	-0.361824	0.77818
A0A2T7PYV0	C0Q70_01207	A0A2T7PYV0	A0A2T7PYV0	tr|A0A2T7PYV0|A0A2T7PYV0_POMCA Signal recognition particle subunit SRP68 OS=Pomacea canaliculata OX=400727 GN=C0Q70_01207 PE=3 SV=1	6	6	12.7	66.353				-3.05028	-3.05388	-3.56601	5.08601e-05	0.000531147	0	0
A0A2T7PYV5	C0Q70_01204	A0A2T7PYV5	A0A2T7PYV5	tr|A0A2T7PYV5|A0A2T7PYV5_POMCA 40S ribosomal protein S24 OS=Pomacea canaliculata OX=400727 GN=C0Q70_01204 PE=3 SV=1	4	4	27.1	18.934	-0.0256858	-0.314274	0.443718	0.781875	1.23482	0.879939	0.0232187	0.0595456	-0.930958	0.52451
A0A2T7PYY1	C0Q70_01235	A0A2T7PYY1	A0A2T7PYY1	tr|A0A2T7PYY1|A0A2T7PYY1_POMCA Eukaryotic translation initiation factor 4E-binding protein 1 OS=Pomacea canaliculata OX=400727 GN=C0Q70_01235 PE=3 SV=1	2	2	27.7	10.438	-0.556931	-0.522659	0.166128				1.33883e-05	0.000276784	inf	inf
A0A2T7PZ24	C0Q70_01295	A0A2T7PZ24	A0A2T7PZ24	tr|A0A2T7PZ24|A0A2T7PZ24_POMCA Peptidyl-prolyl cis-trans isomerase OS=Pomacea canaliculata OX=400727 GN=C0Q70_01295 PE=3 SV=1	3	3	15.2	17.822	1.53193	1.98439	1.94947	0.834619	1.37485	1.65338	0.129897	0.228845	0.534314	1.44825
A0A2T7PZ28	C0Q70_01294	A0A2T7PZ28	A0A2T7PZ28	tr|A0A2T7PZ28|A0A2T7PZ28_POMCA Peptidyl-prolyl cis-trans isomerase OS=Pomacea canaliculata OX=400727 GN=C0Q70_01294 PE=3 SV=1	7	7	45.7	17.967	3.59464	3.08386	3.5619	3.39512	3.57655	3.93384	0.387196	0.511381	-0.221703	0.857552
A0A2T7PZB4	C0Q70_01388	A0A2T7PZB4	A0A2T7PZB4	tr|A0A2T7PZB4|A0A2T7PZB4_POMCA Fascin OS=Pomacea canaliculata OX=400727 GN=C0Q70_01388 PE=3 SV=1	18	18	43.2	61.737	0.684152	1.42196	1.50602	0.18695	1.20903	1.36154	0.562595	0.668123	0.284868	1.2183
A0A2T7PZC2	C0Q70_01396	A0A2T7PZC2	A0A2T7PZC2	tr|A0A2T7PZC2|A0A2T7PZC2_POMCA Annexin OS=Pomacea canaliculata OX=400727 GN=C0Q70_01396 PE=3 SV=1	10	10	21.5	61.508	-0.397565	-0.703559	-0.388639	0.197242	0.460257	-0.38618	0.0959553	0.18311	-0.587028	0.665713
A0A2T7PZD1	C0Q70_01383	A0A2T7PZD1	A0A2T7PZD1	tr|A0A2T7PZD1|A0A2T7PZD1_POMCA Myosin motor domain-containing protein OS=Pomacea canaliculata OX=400727 GN=C0Q70_01383 PE=3 SV=1	80	80	49.6	185.83	1.25789	2.03787	1.1738	2.70471	2.37639	2.01746	0.061099	0.129755	-0.876331	0.544751
A0A2T7PZD7	C0Q70_01405	A0A2T7PZD7	A0A2T7PZD7	tr|A0A2T7PZD7|A0A2T7PZD7_POMCA Troponin C OS=Pomacea canaliculata OX=400727 GN=C0Q70_01405 PE=4 SV=1	3	3	15.6	25.615	1.59363	1.52021	0.89101	-0.586543	0.268799	-0.0988637	0.0114937	0.0374375	1.47382	2.77756
A0A2T7PZE9	C0Q70_01414	A0A2T7PZE9	A0A2T7PZE9	tr|A0A2T7PZE9|A0A2T7PZE9_POMCA cAMP-dependent protein kinase type I-beta regulatory subunit OS=Pomacea canaliculata OX=400727 GN=C0Q70_01414 PE=3 SV=1	15	15	34.6	39.783	1.51789	1.64562	0.805176	0.810105	1.62492	1.78596	0.843553	0.889198	-0.0841009	0.943372
A0A2T7PZF7	C0Q70_01425	A0A2T7PZF7	A0A2T7PZF7	tr|A0A2T7PZF7|A0A2T7PZF7_POMCA Protein kinase domain-containing protein OS=Pomacea canaliculata OX=400727 GN=C0Q70_01425 PE=4 SV=1	5	5	15.9	46.78	-0.979031	-1.69366	-1.72039	-0.339279	0.300654	-0.153969	0.0104919	0.0354276	-1.40016	0.378886
A0A2T7PZI7	C0Q70_01456	A0A2T7PZI7	A0A2T7PZI7	tr|A0A2T7PZI7|A0A2T7PZI7_POMCA S-adenosylmethionine synthase OS=Pomacea canaliculata OX=400727 GN=C0Q70_01456 PE=3 SV=1	5	5	16.1	38.646	-0.389911	-0.921088	-0.281122	-0.792146	-0.595265	0.16545	0.744042	0.815186	-0.123387	0.91803
A0A2T7PZL0	C0Q70_01488	A0A2T7PZL0	A0A2T7PZL0	tr|A0A2T7PZL0|A0A2T7PZL0_POMCA Serine hydroxymethyltransferase OS=Pomacea canaliculata OX=400727 GN=C0Q70_01488 PE=3 SV=1	9	9	13.8	100.64	-2.3605	-2.38755	-1.32133	-1.55359	-0.423223	-0.974923	0.0959834	0.18311	-1.03921	0.486592
A0A2T7PZL1	C0Q70_01491	A0A2T7PZL1	A0A2T7PZL1	tr|A0A2T7PZL1|A0A2T7PZL1_POMCA Proliferating cell nuclear antigen OS=Pomacea canaliculata OX=400727 GN=C0Q70_01491 PE=3 SV=1	3	3	18.8	28.824	-2.18285	-2.0423	-0.401175				0.00106762	0.00611014	inf	inf
A0A2T7PZP4	C0Q70_01513	A0A2T7PZP4	A0A2T7PZP4	tr|A0A2T7PZP4|A0A2T7PZP4_POMCA fructose-bisphosphatase OS=Pomacea canaliculata OX=400727 GN=C0Q70_01513 PE=3 SV=1	6	6	15.2	59.171	-0.786376	-0.40797	-1.31445	-1.36113	-0.926517	-0.857082	0.5273	0.640474	0.211976	1.15827
A0A2T7PZQ5	C0Q70_01523	A0A2T7PZQ5	A0A2T7PZQ5	tr|A0A2T7PZQ5|A0A2T7PZQ5_POMCA PDZ domain-containing protein OS=Pomacea canaliculata OX=400727 GN=C0Q70_01523 PE=4 SV=1	8	8	28.5	42.04	1.64341	1.39342	0.445106	1.30844	1.3957	1.14605	0.758126	0.825786	-0.122749	0.918436
A0A2T7PZR1	C0Q70_01540	A0A2T7PZR1	A0A2T7PZR1	tr|A0A2T7PZR1|A0A2T7PZR1_POMCA Annexin OS=Pomacea canaliculata OX=400727 GN=C0Q70_01540 PE=3 SV=1	4	3	9.6	56.572				-2.80437	-1.85714	-2.44716	0.00013041	0.00108283	0	0
A0A2T7PZW2	C0Q70_01590	A0A2T7PZW2	A0A2T7PZW2	tr|A0A2T7PZW2|A0A2T7PZW2_POMCA Vesicle-fusing ATPase OS=Pomacea canaliculata OX=400727 GN=C0Q70_01590 PE=3 SV=1	13	13	22.6	81.835	-3.65026	-1.82368	-2.86953	-1.32101	-1.63216	-2.49543	0.203312	0.317832	-0.964957	0.512294
A0A2T7PZW7	C0Q70_01565	A0A2T7PZW7	A0A2T7PZW7	tr|A0A2T7PZW7|A0A2T7PZW7_POMCA ANK_REP_REGION domain-containing protein OS=Pomacea canaliculata OX=400727 GN=C0Q70_01565 PE=4 SV=1	55	55	34	273.38	1.55275	1.02721	0.86925	1.59756	1.92326	1.76771	0.0540449	0.116982	-0.613109	0.653786
A0A2T7PZZ2	C0Q70_01618	A0A2T7PZZ2	A0A2T7PZZ2	tr|A0A2T7PZZ2|A0A2T7PZZ2_POMCA Aminopeptidase OS=Pomacea canaliculata OX=400727 GN=C0Q70_01618 PE=3 SV=1	8	8	13.1	94.026				-4.3952	-3.43704	-4.05491	0.00099074	0.00576793	0	0
A0A2T7Q017	C0Q70_01615	A0A2T7Q017	A0A2T7Q017	tr|A0A2T7Q017|A0A2T7Q017_POMCA Aminopeptidase OS=Pomacea canaliculata OX=400727 GN=C0Q70_01615 PE=3 SV=1	26	26	36	98.094	1.01219	1.00048	1.51926	-1.16205	0.174923	0.782621	0.106237	0.195314	1.24548	2.37097
A0A2T7Q022	C0Q70_01650	A0A2T7Q022	A0A2T7Q022	tr|A0A2T7Q022|A0A2T7Q022_POMCA C1q domain-containing protein OS=Pomacea canaliculata OX=400727 GN=C0Q70_01650 PE=4 SV=1	7	7	7.8	128.34	1.1526	-0.139272	-0.0313199	-0.265172	-0.494053	-0.967352	0.122706	0.219227	0.902862	1.86977
A0A2T7Q024	C0Q70_01645	A0A2T7Q024	A0A2T7Q024	tr|A0A2T7Q024|A0A2T7Q024_POMCA alpha-L-fucosidase OS=Pomacea canaliculata OX=400727 GN=C0Q70_01645 PE=3 SV=1	7	2	21.7	47.232	-0.491398	-0.353855	0.398667	-0.308182	0.455658	1.38303	0.305853	0.428532	-0.659032	0.633303
A0A2T7Q089	C0Q70_01712	A0A2T7Q089	A0A2T7Q089	tr|A0A2T7Q089|A0A2T7Q089_POMCA Gasdermin domain-containing protein OS=Pomacea canaliculata OX=400727 GN=C0Q70_01712 PE=3 SV=1	13	13	26.8	53.814	0.342091	-0.48813	0.104673	-1.13132	-1.14804	0.0311793	0.186429	0.296471	0.735605	1.6651
A0A2T7Q0A2	C0Q70_01730	A0A2T7Q0A2	A0A2T7Q0A2	tr|A0A2T7Q0A2|A0A2T7Q0A2_POMCA Lupus La protein OS=Pomacea canaliculata OX=400727 GN=C0Q70_01730 PE=4 SV=1	8	8	24.7	48.239	-1.56266	-1.92051	-1.4826	-1.99774	-0.841262	-1.11042	0.41673	0.541214	-0.338785	0.790707
A0A2T7Q0F7	C0Q70_01783	A0A2T7Q0F7	A0A2T7Q0F7	tr|A0A2T7Q0F7|A0A2T7Q0F7_POMCA Thioredoxin_16 domain-containing protein OS=Pomacea canaliculata OX=400727 GN=C0Q70_01783 PE=4 SV=1	2	2	6.5	54.572				-1.62673	-2.67236	-2.95242	0.000600382	0.00375424	0	0
A0A2T7Q0G3	C0Q70_01789	A0A2T7Q0G3	A0A2T7Q0G3	tr|A0A2T7Q0G3|A0A2T7Q0G3_POMCA APS kinase OS=Pomacea canaliculata OX=400727 GN=C0Q70_01789 PE=3 SV=1	14	14	31	67.767	-2.16592	-2.51709	-1.26262	-0.790602	-0.383772	-0.0598238	0.0216152	0.0560005	-1.57048	0.336697
A0A2T7Q0I0	C0Q70_01796	A0A2T7Q0I0	A0A2T7Q0I0	tr|A0A2T7Q0I0|A0A2T7Q0I0_POMCA Heterogeneous nuclear ribonucleoprotein D-like OS=Pomacea canaliculata OX=400727 GN=C0Q70_01796 PE=4 SV=1	4	4	14	38.455	-1.80553	-1.79196	-1.07086	0.29597	-0.284565	-0.312632	0.00970022	0.0336518	-1.45571	0.364576
A0A2T7Q0J8	C0Q70_01817	A0A2T7Q0J8	A0A2T7Q0J8	tr|A0A2T7Q0J8|A0A2T7Q0J8_POMCA Aconitate hydratase, mitochondrial OS=Pomacea canaliculata OX=400727 GN=C0Q70_01817 PE=3 SV=1	22	22	39.5	80.951	-1.6809	-1.05377	-1.15734	-0.257464	-0.529003	-0.120411	0.0120636	0.038429	-0.995046	0.50172
A0A2T7Q0K0	C0Q70_01830	A0A2T7Q0K0	A0A2T7Q0K0	tr|A0A2T7Q0K0|A0A2T7Q0K0_POMCA Tr-type G domain-containing protein OS=Pomacea canaliculata OX=400727 GN=C0Q70_01830 PE=3 SV=1	10	10	23	63.012	-2.28384	-2.0016	-2.75483	-1.10871	-0.30873	-1.59906	0.0369444	0.0864311	-1.34125	0.394677
A0A2T7Q0N5	C0Q70_01846	A0A2T7Q0N5	A0A2T7Q0N5	tr|A0A2T7Q0N5|A0A2T7Q0N5_POMCA C1q domain-containing protein OS=Pomacea canaliculata OX=400727 GN=C0Q70_01846 PE=4 SV=1	3	3	22.4	21.861				0.430292	-4.03275	-0.980787	0.0210865	0.0556265	0	0
A0A2T7Q0Q3	C0Q70_01883	A0A2T7Q0Q3	A0A2T7Q0Q3	tr|A0A2T7Q0Q3|A0A2T7Q0Q3_POMCA PDZ and LIM domain protein Zasp OS=Pomacea canaliculata OX=400727 GN=C0Q70_01883 PE=3 SV=1	15	15	19.7	112.4	1.51651	1.41557	0.730553	1.3849	0.991007	1.26178	0.977159	0.984937	0.00831366	1.00578
A0A2T7Q0Q5	C0Q70_01882	A0A2T7Q0Q5	A0A2T7Q0Q5	tr|A0A2T7Q0Q5|A0A2T7Q0Q5_POMCA PDZ and LIM domain protein Zasp OS=Pomacea canaliculata OX=400727 GN=C0Q70_01882 PE=4 SV=1	12	12	47.3	41.591	1.95512	1.55482	1.11396	1.54848	1.59422	1.62931	0.849554	0.893664	-0.0493698	0.966358
A0A2T7Q0T9	C0Q70_01885	A0A2T7Q0T9	A0A2T7Q0T9	tr|A0A2T7Q0T9|A0A2T7Q0T9_POMCA Peptidase S1 domain-containing protein OS=Pomacea canaliculata OX=400727 GN=C0Q70_01885 PE=4 SV=1	6	6	19.3	42.451	-0.158464	-0.32653	-0.859945	1.37925	-0.698809	-1.19895	0.752985	0.821069	-0.275478	0.826176
A0A2T7Q0U4	C0Q70_01920	A0A2T7Q0U4	A0A2T7Q0U4	tr|A0A2T7Q0U4|A0A2T7Q0U4_POMCA RRM domain-containing protein (Fragment) OS=Pomacea canaliculata OX=400727 GN=C0Q70_01920 PE=3 SV=1	9	9	15.9	81.591				-1.61566	-1.6656	-2.29139	3.14717e-05	0.00039359	0	0
A0A2T7Q0V5	C0Q70_01930	A0A2T7Q0V5	A0A2T7Q0V5	tr|A0A2T7Q0V5|A0A2T7Q0V5_POMCA Collagen, type VI, alpha 3 OS=Pomacea canaliculata OX=400727 GN=C0Q70_01930 PE=4 SV=1	63	63	44.4	339.41	3.17551	4.65034	3.99543	3.62503	3.66399	4.50172	0.985144	0.987693	0.0101743	1.00708
A0A2T7Q0W0	C0Q70_01928	A0A2T7Q0W0	A0A2T7Q0W0	tr|A0A2T7Q0W0|A0A2T7Q0W0_POMCA VWFA domain-containing protein OS=Pomacea canaliculata OX=400727 GN=C0Q70_01928 PE=4 SV=1	10	10	46.9	31.261	-0.255007	1.14804	0.642611	-0.130816	0.111459	0.666913	0.565634	0.67016	0.296029	1.22776
A0A2T7Q0W7	C0Q70_01919	A0A2T7Q0W7	A0A2T7Q0W7	tr|A0A2T7Q0W7|A0A2T7Q0W7_POMCA SGNH_hydro domain-containing protein OS=Pomacea canaliculata OX=400727 GN=C0Q70_01919 PE=4 SV=1	20	20	15.4	179.27	0.164311	-1.21478	-0.0729735	0.284152	-0.239137	0.541532	0.303951	0.427208	-0.569995	0.673619
A0A2T7Q0X6	C0Q70_01929	A0A2T7Q0X6	A0A2T7Q0X6	tr|A0A2T7Q0X6|A0A2T7Q0X6_POMCA VWFA domain-containing protein (Fragment) OS=Pomacea canaliculata OX=400727 GN=C0Q70_01929 PE=4 SV=1	12	12	19.3	79.813	1.22078	3.04906	2.12454	1.39183	1.68013	2.34263	0.614086	0.707701	0.326595	1.25405
A0A2T7Q133	C0Q70_02011	A0A2T7Q133	A0A2T7Q133	tr|A0A2T7Q133|A0A2T7Q133_POMCA Serine/threonine-protein phosphatase OS=Pomacea canaliculata OX=400727 GN=C0Q70_02011 PE=3 SV=1	11	11	26.5	52.322	0.500966	0.0724855	0.126874	0.778493	0.82959	0.768565	0.0147489	0.0442031	-0.558774	0.678879
A0A2T7Q135	C0Q70_02012	A0A2T7Q135	A0A2T7Q135	tr|A0A2T7Q135|A0A2T7Q135_POMCA 40S ribosomal protein S2 OS=Pomacea canaliculata OX=400727 GN=C0Q70_02012 PE=3 SV=1	8	8	35.1	30.26	0.21438	-0.015362	0.400099	1.66563	1.65026	1.3762	0.000864943	0.00518454	-1.36432	0.388417
A0A2T7Q154	C0Q70_02033	A0A2T7Q154	A0A2T7Q154	tr|A0A2T7Q154|A0A2T7Q154_POMCA Protein kinase domain-containing protein OS=Pomacea canaliculata OX=400727 GN=C0Q70_02033 PE=3 SV=1	5	5	19	41.105				-1.39065	-2.01957	-1.98894	2.3572e-05	0.000342876	0	0
A0A2T7Q159	C0Q70_02028	A0A2T7Q159	A0A2T7Q159	tr|A0A2T7Q159|A0A2T7Q159_POMCA Eukaryotic translation initiation factor 3 subunit D OS=Pomacea canaliculata OX=400727 GN=C0Q70_02028 PE=3 SV=1	3	3	8.8	55.724				-2.81467	-2.36833	-1.92149	9.93247e-05	0.000867378	0	0
A0A2T7Q171	C0Q70_02054	A0A2T7Q171	A0A2T7Q171	tr|A0A2T7Q171|A0A2T7Q171_POMCA Folate gamma-glutamyl hydrolase OS=Pomacea canaliculata OX=400727 GN=C0Q70_02054 PE=4 SV=1	7	7	15.9	54.668	-0.598179	0.180532	0.975742	0.592028	0.785767	1.07908	0.254306	0.372271	-0.632926	0.644867
A0A2T7Q191	C0Q70_02072	A0A2T7Q191	A0A2T7Q191	tr|A0A2T7Q191|A0A2T7Q191_POMCA Copper homeostasis protein cutC homolog OS=Pomacea canaliculata OX=400727 GN=C0Q70_02072 PE=3 SV=1	8	8	26.1	52.436	0.378939	-0.0935647	0.237196	-1.45055	-1.1262	-0.472478	0.0204407	0.054782	1.1906	2.28248
A0A2T7Q1B4	C0Q70_02090	A0A2T7Q1B4	A0A2T7Q1B4	tr|A0A2T7Q1B4|A0A2T7Q1B4_POMCA Rap1 GTPase-GDP dissociation stimulator 1-like OS=Pomacea canaliculata OX=400727 GN=C0Q70_02090 PE=4 SV=1	5	5	15.6	46.238	-2.244	-2.56215	-2.35273	-2.20138	-1.80145	-2.01224	0.0621683	0.131475	-0.381272	0.767761
A0A2T7Q1D8	C0Q70_02116	A0A2T7Q1D8	A0A2T7Q1D8	tr|A0A2T7Q1D8|A0A2T7Q1D8_POMCA Pribosyltran_N domain-containing protein OS=Pomacea canaliculata OX=400727 GN=C0Q70_02116 PE=3 SV=1	7	7	21.2	48.574				-3.55197	-2.89362	-2.84049	0.000136371	0.00110691	0	0
A0A2T7Q1F3	C0Q70_02098	A0A2T7Q1F3	A0A2T7Q1F3	tr|A0A2T7Q1F3|A0A2T7Q1F3_POMCA 40S ribosomal protein S14 OS=Pomacea canaliculata OX=400727 GN=C0Q70_02098 PE=3 SV=1	5	5	46	16.145	-0.502774	-0.880809	-0.181479	0.237571	0.638274	0.444408	0.0144934	0.0436959	-0.961772	0.513426
A0A2T7Q1G0	C0Q70_02128	A0A2T7Q1G0	A0A2T7Q1G0	tr|A0A2T7Q1G0|A0A2T7Q1G0_POMCA Proteoglycan 4-like OS=Pomacea canaliculata OX=400727 GN=C0Q70_02128 PE=4 SV=1	19	19	83.1	24.805	5.16698	3.67437	4.29933	4.1188	4.90153	4.02252	0.952508	0.968766	0.0326104	1.02286
A0A2T7Q1H3	C0Q70_02148	A0A2T7Q1H3	A0A2T7Q1H3	tr|A0A2T7Q1H3|A0A2T7Q1H3_POMCA Methyltransf_FA domain-containing protein OS=Pomacea canaliculata OX=400727 GN=C0Q70_02148 PE=4 SV=1	6	4	17.3	43.456	2.99636	4.0843	3.38332	1.76251	1.78551	3.75423	0.223806	0.341049	1.05391	2.07615
A0A2T7Q1I2	C0Q70_02158	A0A2T7Q1I2	A0A2T7Q1I2	tr|A0A2T7Q1I2|A0A2T7Q1I2_POMCA Myosin motor domain-containing protein OS=Pomacea canaliculata OX=400727 GN=C0Q70_02158 PE=3 SV=1	114	114	50.5	207.73	3.52329	3.2599	2.88797	4.83033	4.25841	4.09238	0.0156199	0.0461312	-1.16999	0.444424
A0A2T7Q1I6	C0Q70_02157	A0A2T7Q1I6	A0A2T7Q1I6	tr|A0A2T7Q1I6|A0A2T7Q1I6_POMCA SRA1 domain-containing protein OS=Pomacea canaliculata OX=400727 GN=C0Q70_02157 PE=3 SV=1	9	9	10.3	125.91	-0.201976	-0.921896	-0.179053	-0.606916	-0.366372	-0.441177	0.890716	0.92165	0.0371801	1.02611
A0A2T7Q1J1	C0Q70_02154	A0A2T7Q1J1;A0A2T7Q1H0	A0A2T7Q1J1	tr|A0A2T7Q1J1|A0A2T7Q1J1_POMCA Tyrosinase_Cu-bd domain-containing protein OS=Pomacea canaliculata OX=400727 GN=C0Q70_02154 PE=4 SV=1	11	8	45.8	37.844	3.92342	4.21976	3.48626	3.45124	4.22583	4.85628	0.547201	0.655023	-0.301305	0.811518
A0A2T7Q1J7	C0Q70_02160	A0A2T7Q1J7	A0A2T7Q1J7	tr|A0A2T7Q1J7|A0A2T7Q1J7_POMCA Myosin N-terminal SH3-like domain-containing protein OS=Pomacea canaliculata OX=400727 GN=C0Q70_02160 PE=4 SV=1	14	14	60.3	16.637	2.47428	1.82906	1.56377	3.89456	3.36182	3.25165	0.00993928	0.0341305	-1.54697	0.342228
A0A2T7Q1Q4	C0Q70_02222	A0A2T7Q1Q4	A0A2T7Q1Q4	tr|A0A2T7Q1Q4|A0A2T7Q1Q4_POMCA 40S ribosomal protein SA OS=Pomacea canaliculata OX=400727 GN=C0Q70_02222 PE=3 SV=1	9	9	46.5	33.476	0.0167458	-0.40021	0.183644	0.283105	1.30145	0.816608	0.0640683	0.134093	-0.866993	0.548288
A0A2T7Q1R0	C0Q70_02215	A0A2T7Q1R0	A0A2T7Q1R0	tr|A0A2T7Q1R0|A0A2T7Q1R0_POMCA Calpain catalytic domain-containing protein OS=Pomacea canaliculata OX=400727 GN=C0Q70_02215 PE=3 SV=1	10	10	15.4	90.146	2.94372	3.74332	3.82275	3.01751	2.67633	3.56454	0.335905	0.459826	0.417134	1.33527
A7J0J1	EGX1	A7J0J1	A7J0J1	tr|A7J0J1|A7J0J1_POMCA Cellulase EGX1 OS=Pomacea canaliculata OX=400727 GN=EGX1 PE=2 SV=1	29	21	77	44.439	-1.82618	3.31669	-0.625495	6.9175	5.48451	2.67176	0.0761819	0.154036	-4.73625	0.0375186
