# Supplementary material for: Proteomic profiles of Lissachatina (Heterobranchia) and Pomacea (Caenogastropoda) snails infected with Angiostrongylus cantonensis using 4D label-free quantitative analysis
Source: PLoS Negl Trop Dis. 2025 Dec 8;19(12):e0013812. doi: 10.1371/journal.pntd.0013812 (PMC12685165; doi:10.1371/journal.pntd.0013812)
Supplement: S1 Dataset — (ZIP) [file pntd.0013812.s006.zip › Pomacea canaliculata/3. Enrichment-PPI_network/enrich/GO_enrichment/enrichment-go-PcAc_PcFr-Down.xls]

id	Category	Term	ListHits	ListTotal	PopHits	PopTotal	p-value	padjust	Enrichment_score	proteins
GO:0006412	biological_process	translation	39	315	93	12340	5.05401731558223e-38	2.0772011167043e-35	16.4280593958013	A0A2T7NF97:C0Q70_20293,A0A2T7NLG3:C0Q70_17804,A0A2T7NVA1:C0Q70_15591,A0A2T7PFM1:C0Q70_07641,A0A2T7PHL9:C0Q70_08359,A0A2T7PIY3:C0Q70_04634,A0A2T7PT19:C0Q70_03549,A0A2T7PVQ2:C0Q70_00060,A0A2T7PYV5:C0Q70_01204,A0A2T7Q0K0:C0Q70_01830,A0A2T7NCX2:C0Q70_21564,A0A2T7NE41:C0Q70_19926,A0A2T7NFE5:C0Q70_20345,A0A2T7NFV4:C0Q70_20547,A0A2T7NFX5:C0Q70_20562,A0A2T7NG67:C0Q70_20652,A0A2T7NJB1:C0Q70_19426,A0A2T7NK…
GO:0003735	molecular_function	structural constituent of ribosome	39	315	95	12340	1.40170362002637e-37	2.88050093915419e-35	16.0822055137845	A0A2T7NF97:C0Q70_20293,A0A2T7NLG3:C0Q70_17804,A0A2T7NVA1:C0Q70_15591,A0A2T7PDX6:C0Q70_07037,A0A2T7PFM1:C0Q70_07641,A0A2T7PHL9:C0Q70_08359,A0A2T7PIY3:C0Q70_04634,A0A2T7PT19:C0Q70_03549,A0A2T7PVQ2:C0Q70_00060,A0A2T7PYV5:C0Q70_01204,A0A2T7NCX2:C0Q70_21564,A0A2T7NE41:C0Q70_19926,A0A2T7NFV4:C0Q70_20547,A0A2T7NFX5:C0Q70_20562,A0A2T7NG67:C0Q70_20652,A0A2T7NJB1:C0Q70_19426,A0A2T7NKN6:C0Q70_17533,A0A2T7NL…
GO:0005840	cellular_component	ribosome	30	315	78	12340	4.66932255988192e-28	6.39697190703822e-26	15.0671550671551	A0A2T7NF97:C0Q70_20293,A0A2T7PGG7:C0Q70_07948,A0A2T7PHL9:C0Q70_08359,A0A2T7PT19:C0Q70_03549,A0A2T7PVQ2:C0Q70_00060,A0A2T7PYV5:C0Q70_01204,A0A2T7NCX2:C0Q70_21564,A0A2T7NE41:C0Q70_19926,A0A2T7NFV4:C0Q70_20547,A0A2T7NFX5:C0Q70_20562,A0A2T7NJB1:C0Q70_19426,A0A2T7NKN6:C0Q70_17533,A0A2T7NNZ9:C0Q70_16160,A0A2T7NVG2:C0Q70_15666,A0A2T7P0T9:C0Q70_12173,A0A2T7P1G4:C0Q70_12395,A0A2T7P7C9:C0Q70_11908,A0A2T7PA…
GO:1990904	cellular_component	ribonucleoprotein complex	30	315	90	12340	6.95786017594178e-26	7.14920133078018e-24	13.0582010582011	A0A2T7NF97:C0Q70_20293,A0A2T7PGG7:C0Q70_07948,A0A2T7PHL9:C0Q70_08359,A0A2T7PT19:C0Q70_03549,A0A2T7PVQ2:C0Q70_00060,A0A2T7PYV5:C0Q70_01204,A0A2T7NCX2:C0Q70_21564,A0A2T7NE41:C0Q70_19926,A0A2T7NFV4:C0Q70_20547,A0A2T7NFX5:C0Q70_20562,A0A2T7NJB1:C0Q70_19426,A0A2T7NKN6:C0Q70_17533,A0A2T7NNZ9:C0Q70_16160,A0A2T7NVG2:C0Q70_15666,A0A2T7P0T9:C0Q70_12173,A0A2T7P1G4:C0Q70_12395,A0A2T7P7C9:C0Q70_11908,A0A2T7PA…
GO:0000502	cellular_component	proteasome complex	9	315	13	12340	2.68668771324892e-12	2.20845730029061e-10	27.1208791208791	A0A2T7NFN3:C0Q70_20478,A0A2T7P746:C0Q70_11847,A0A2T7PAV3:C0Q70_09799,A0A2T7PFZ7:C0Q70_07780,A0A2T7PQA0:C0Q70_02533,A0A2T7PQI7:C0Q70_02647,A0A2T7NSR2:C0Q70_14674,A0A2T7PBG5:C0Q70_10035,A0A2T7PGV8:C0Q70_08110
GO:0051082	molecular_function	unfolded protein binding	11	315	28	12340	3.67662399041861e-11	2.51848743343675e-09	15.390022675737	A0A2T7NFX2:C0Q70_20550,A0A2T7NZ83:C0Q70_14156,A0A2T7P3Q2:C0Q70_10636,A0A2T7P680:C0Q70_11498,A0A2T7PCR3:C0Q70_06617,A0A2T7PQN4:C0Q70_02704,A0A2T7PSA1:C0Q70_03274,A0A0A7HG21:HSP90,A0A2T7NPF2:C0Q70_16317,A0A2T7P817:C0Q70_08826,A0A2T7PGD4:C0Q70_07935
GO:0022625	cellular_component	cytosolic large ribosomal subunit	6	315	6	12340	2.64057341894031e-10	1.5503938216921e-08	39.1746031746032	A0A2T7NLG3:C0Q70_17804,A0A2T7NME6:C0Q70_18148,A0A2T7PDX6:C0Q70_07037,A0A2T7PFM1:C0Q70_07641,A0A2T7PEL4:C0Q70_07278,A0A2T7PG71:C0Q70_07849
GO:0005524	molecular_function	ATP binding	57	315	960	12340	1.24838144889958e-09	6.41355969372162e-08	2.32599206349206	A0A2T7PQ70:C0Q70_02539,A0A2T7NB66:C0Q70_20950,A0A2T7NBT4:C0Q70_21171,A0A2T7NEB4:C0Q70_19998,A0A2T7NFN3:C0Q70_20478,A0A2T7NFX2:C0Q70_20550,A0A2T7NG51:C0Q70_20651,A0A2T7NGX0:C0Q70_18536,A0A2T7NHP7:C0Q70_18858,A0A2T7NIR4:C0Q70_19220,A0A2T7NL95:C0Q70_17750,A0A2T7NMV7:C0Q70_18323,A0A2T7NUW5:C0Q70_15430,A0A2T7NVM6:C0Q70_15715,A0A2T7NVZ0:C0Q70_15839,A0A2T7NWD7:C0Q70_13144,A0A2T7NWK6:C0Q70_13192,A0A2T7NW…
GO:0003743	molecular_function	translation initiation factor activity	10	315	31	12340	2.80931639040917e-09	1.28292115162019e-07	12.636968766001	A0A2T7NB66:C0Q70_20950,A0A2T7NF14:C0Q70_20241,A0A2T7NQ49:C0Q70_16563,A0A2T7NR35:C0Q70_16885,A0A2T7NXI4:C0Q70_13564,A0A2T7PD49:C0Q70_06733,A0A2T7PH23:C0Q70_08153,A0A2T7Q159:C0Q70_02028,A0A2T7PTB5:C0Q70_03659,A0A2T7Q0U4:C0Q70_01920
GO:0036402	molecular_function	proteasome-activating activity	5	315	5	12340	1.05069268137512e-08	4.31834692045173e-07	39.1746031746032	A0A2T7NFN3:C0Q70_20478,A0A2T7NWK6:C0Q70_13192,A0A2T7PAV3:C0Q70_09799,A0A2T7PFZ7:C0Q70_07780,A0A2T7PQA0:C0Q70_02533
GO:0140662	molecular_function	ATP-dependent protein folding chaperone	9	315	29	12340	2.62366088313363e-08	9.8029511178902e-07	12.1576354679803	A0A2T7NFX2:C0Q70_20550,A0A2T7NZ83:C0Q70_14156,A0A2T7P3Q2:C0Q70_10636,A0A2T7P680:C0Q70_11498,A0A2T7PCR3:C0Q70_06617,A0A2T7PQN4:C0Q70_02704,A0A0A7HG21:HSP90,A0A0A7HI80:HSP70,A0A2T7PGD4:C0Q70_07935
GO:0016887	molecular_function	ATP hydrolysis activity	16	315	119	12340	5.56074827953539e-08	1.90455628574087e-06	5.2671735360811	A0A2T7NFN3:C0Q70_20478,A0A2T7NFX2:C0Q70_20550,A0A2T7NHP7:C0Q70_18858,A0A2T7NWK6:C0Q70_13192,A0A2T7NZ83:C0Q70_14156,A0A2T7NZL5:C0Q70_14263,A0A2T7P3Q2:C0Q70_10636,A0A2T7P680:C0Q70_11498,A0A2T7PAV3:C0Q70_09799,A0A2T7PCR3:C0Q70_06617,A0A2T7PFZ7:C0Q70_07780,A0A2T7PQA0:C0Q70_02533,A0A2T7PQN4:C0Q70_02704,A0A2T7PXD3:C0Q70_00693,A0A0A7HG21:HSP90,A0A2T7PGD4:C0Q70_07935
GO:0005737	cellular_component	cytoplasm	37	315	561	12340	1.06837337578283e-07	3.3777035188211e-06	2.58370823076705	A0A2T7NT31:C0Q70_14807,A0A2T7PCQ6:C0Q70_06616,A0A2T7NE13:C0Q70_19902,A0A2T7NEB4:C0Q70_19998,A0A2T7NFN3:C0Q70_20478,A0A2T7NR35:C0Q70_16885,A0A2T7NVM6:C0Q70_15715,A0A2T7NWD7:C0Q70_13144,A0A2T7NWK6:C0Q70_13192,A0A2T7NWL0:C0Q70_13211,A0A2T7NXK4:C0Q70_13563,A0A2T7NZ83:C0Q70_14156,A0A2T7P3Q2:C0Q70_10636,A0A2T7P681:C0Q70_11538,A0A2T7PAV3:C0Q70_09799,A0A2T7PBT1:C0Q70_10145,A0A2T7PCR3:C0Q70_06617,A0A2T7PD…
GO:0003723	molecular_function	RNA binding	25	315	311	12340	3.96968270862448e-07	1.16538542374619e-05	3.14908385647936	A0A2T7PQQ1:C0Q70_02660,A0A2T7NME6:C0Q70_18148,A0A2T7NR35:C0Q70_16885,A0A2T7PA36:C0Q70_09529,A0A2T7PD49:C0Q70_06733,A0A2T7PFM1:C0Q70_07641,A0A2T7NEC1:C0Q70_20006,A0A2T7NKN6:C0Q70_17533,A0A2T7NL75:C0Q70_17723,A0A2T7NNG5:C0Q70_15941,A0A2T7NXQ8:C0Q70_13626,A0A2T7NXW7:C0Q70_13672,A0A2T7P9I8:C0Q70_09332,A0A2T7PCU5:C0Q70_06642,A0A2T7PG71:C0Q70_07849,A0A2T7PMN7:C0Q70_05958,A0A2T7PNK2:C0Q70_06269,A0A2T7PP…
GO:0001732	biological_process	formation of cytoplasmic translation initiation complex	5	315	11	12340	4.27603531647706e-06	0.000103379442063063	17.8066378066378	A0A2T7NF14:C0Q70_20241,A0A2T7NQ49:C0Q70_16563,A0A2T7PD49:C0Q70_06733,A0A2T7PH23:C0Q70_08153,A0A2T7Q159:C0Q70_02028
GO:0016282	cellular_component	eukaryotic 43S preinitiation complex	5	315	11	12340	4.27603531647706e-06	0.000103379442063063	17.8066378066378	A0A2T7NF14:C0Q70_20241,A0A2T7NQ49:C0Q70_16563,A0A2T7PD49:C0Q70_06733,A0A2T7PH23:C0Q70_08153,A0A2T7Q159:C0Q70_02028
GO:0033290	cellular_component	eukaryotic 48S preinitiation complex	5	315	11	12340	4.27603531647706e-06	0.000103379442063063	17.8066378066378	A0A2T7NF14:C0Q70_20241,A0A2T7NQ49:C0Q70_16563,A0A2T7PD49:C0Q70_06733,A0A2T7PH23:C0Q70_08153,A0A2T7Q159:C0Q70_02028
GO:0015934	cellular_component	large ribosomal subunit	4	315	6	12340	6.00192686241792e-06	0.000129831154760724	26.1164021164021	A0A2T7PIY3:C0Q70_04634,A0A2T7NG67:C0Q70_20652,A0A2T7P4L6:C0Q70_10954,A0A2T7P9I8:C0Q70_09332
GO:0030163	biological_process	protein catabolic process	4	315	6	12340	6.00192686241792e-06	0.000129831154760724	26.1164021164021	A0A2T7NFN3:C0Q70_20478,A0A2T7PAV3:C0Q70_09799,A0A2T7PFZ7:C0Q70_07780,A0A2T7PQA0:C0Q70_02533
GO:0005525	molecular_function	GTP binding	22	315	295	12340	6.83971286443848e-06	0.000140556099364211	2.92149582997041	A0A2T7NI52:C0Q70_19012,A0A2T7NIB2:C0Q70_19058,A0A2T7NIS9:C0Q70_19222,A0A2T7NIX0:C0Q70_19286,A0A2T7NJ17:C0Q70_19319,A0A2T7NK64:C0Q70_17349,A0A2T7NKP5:C0Q70_17543,A0A2T7NSK6:C0Q70_14639,A0A2T7NXI4:C0Q70_13564,A0A2T7PDK7:C0Q70_06916,A0A2T7PT19:C0Q70_03549,A0A2T7PV59:C0Q70_04313,A0A2T7PX65:C0Q70_00579,A0A2T7PXD3:C0Q70_00693,A0A2T7Q0K0:C0Q70_01830,A0A2T7ND59:C0Q70_21631,A0A2T7NFE5:C0Q70_20345,A0A2T7NG…
GO:0031176	molecular_function	endo-1,4-beta-xylanase activity	7	315	31	12340	1.02549977596144e-05	0.000200602379361643	8.84587813620072	A0A2T7NEX8:C0Q70_20215,A0A2T7NWS2:C0Q70_13278,A0A2T7NWS4:C0Q70_13277,A0A2T7NWT6:C0Q70_13276,A0A2T7NYY1:C0Q70_14046,A0A2T7NYZ1:C0Q70_14050,A0A2T7NZR0:C0Q70_14311
GO:0005874	cellular_component	microtubule	12	315	102	12340	1.07378402578008e-05	0.000200602379361643	4.60877684407096	A0A2T7PCQ6:C0Q70_06616,A0A2T7NIB2:C0Q70_19058,A0A2T7NIS9:C0Q70_19222,A0A2T7NJ17:C0Q70_19319,A0A2T7NK64:C0Q70_17349,A0A2T7NKP5:C0Q70_17543,A0A2T7NSK6:C0Q70_14639,A0A2T7NWD7:C0Q70_13144,A0A2T7NXK4:C0Q70_13563,A0A2T7P681:C0Q70_11538,A0A2T7PBB5:C0Q70_09976,A0A2T7PWH0:C0Q70_00364
GO:0005852	cellular_component	eukaryotic translation initiation factor 3 complex	5	315	13	12340	1.14198422597618e-05	0.000204067616033135	15.0671550671551	A0A2T7NF14:C0Q70_20241,A0A2T7PD49:C0Q70_06733,A0A2T7PH23:C0Q70_08153,A0A2T7Q159:C0Q70_02028,A0A2T7Q0U4:C0Q70_01920
GO:0000272	biological_process	polysaccharide catabolic process	7	315	32	12340	1.28416275016939e-05	0.000219912870966509	8.56944444444444	A0A2T7NEX8:C0Q70_20215,A0A2T7NWS2:C0Q70_13278,A0A2T7NWS4:C0Q70_13277,A0A2T7NWT6:C0Q70_13276,A0A2T7NYY1:C0Q70_14046,A0A2T7NYZ1:C0Q70_14050,A0A2T7NZR0:C0Q70_14311
GO:0008540	cellular_component	proteasome regulatory particle, base subcomplex	3	315	3	12340	1.64795234815834e-05	0.000260503236574261	39.1746031746032	A0A2T7NBD8:C0Q70_21011,A0A2T7NZL5:C0Q70_14263,A0A2T7PKJ4:C0Q70_05217
GO:0042176	biological_process	regulation of protein catabolic process	3	315	3	12340	1.64795234815834e-05	0.000260503236574261	39.1746031746032	A0A2T7NBD8:C0Q70_21011,A0A2T7PKJ4:C0Q70_05217,A0A2T7PQI7:C0Q70_02647
GO:0005200	molecular_function	structural constituent of cytoskeleton	6	315	24	12340	2.4077676582199e-05	0.00036651574352903	9.79365079365079	A0A2T7NIB2:C0Q70_19058,A0A2T7NIS9:C0Q70_19222,A0A2T7NJ17:C0Q70_19319,A0A2T7NK64:C0Q70_17349,A0A2T7NKP5:C0Q70_17543,A0A2T7NSK6:C0Q70_14639
GO:0008180	cellular_component	COP9 signalosome	4	315	8	12340	2.68927769276883e-05	0.000381135562664824	19.5873015873016	A0A2T7NE13:C0Q70_19902,A0A2T7PPN8:C0Q70_02351,A0A2T7PYI0:C0Q70_01100,A0A2T7NP82:C0Q70_16238
GO:0015935	cellular_component	small ribosomal subunit	4	315	8	12340	2.68927769276883e-05	0.000381135562664824	19.5873015873016	A0A2T7NVA1:C0Q70_15591,A0A2T7NLZ0:C0Q70_17981,A0A2T7PWV0:C0Q70_00459,A0A2T7Q135:C0Q70_02012
GO:0030234	molecular_function	enzyme regulator activity	4	315	9	12340	4.74338070854306e-05	0.0006498431570704	17.4109347442681	A0A2T7NBD8:C0Q70_21011,A0A2T7PKJ4:C0Q70_05217,A0A2T7PQI7:C0Q70_02647,A0A2T7NSR2:C0Q70_14674
GO:0007017	biological_process	microtubule-based process	6	315	28	12340	6.18323323989565e-05	0.000819777052128101	8.39455782312925	A0A2T7NIB2:C0Q70_19058,A0A2T7NIS9:C0Q70_19222,A0A2T7NJ17:C0Q70_19319,A0A2T7NK64:C0Q70_17349,A0A2T7NKP5:C0Q70_17543,A0A2T7NSK6:C0Q70_14639
GO:0017101	cellular_component	aminoacyl-tRNA synthetase multienzyme complex	3	315	4	12340	6.46678034198278e-05	0.000830577100173413	29.3809523809524	A0A2T7NVM6:C0Q70_15715,A0A2T7NWL0:C0Q70_13211,A0A2T7Q0F7:C0Q70_01783
GO:0005764	cellular_component	lysosome	7	315	46	12340	0.000150333382230176	0.00187233394232128	5.96135265700483	A0A2T7NTU0:C0Q70_15084,A0A2T7NEX8:C0Q70_20215,A0A2T7NWS2:C0Q70_13278,A0A2T7NWT6:C0Q70_13276,A0A2T7NYY1:C0Q70_14046,A0A2T7NYZ1:C0Q70_14050,A0A2T7NZR0:C0Q70_14311
GO:0030126	cellular_component	COPI vesicle coat	3	315	5	12340	0.000158606823844188	0.00191727660588121	23.5047619047619	A0A2T7NUD7:C0Q70_15259,A0A2T7P2E7:C0Q70_12753,A0A2T7P3A2:C0Q70_10463
GO:0003924	molecular_function	GTPase activity	14	315	177	12340	0.000177843682360935	0.00208839295572412	3.09855618330195	A0A2T7NIB2:C0Q70_19058,A0A2T7NIS9:C0Q70_19222,A0A2T7NJ17:C0Q70_19319,A0A2T7NK64:C0Q70_17349,A0A2T7PDK7:C0Q70_06916,A0A2T7PT19:C0Q70_03549,A0A2T7PV59:C0Q70_04313,A0A2T7PX65:C0Q70_00579,A0A2T7Q0K0:C0Q70_01830,A0A2T7ND59:C0Q70_21631,A0A2T7NFE5:C0Q70_20345,A0A2T7NGU8:C0Q70_18553,A0A2T7PF63:C0Q70_07492,A0A2T7PWI0:C0Q70_00348
GO:0002161	molecular_function	aminoacyl-tRNA editing activity	3	315	6	12340	0.000311211720825957	0.0034569734394451	19.5873015873016	A0A2T7NMV7:C0Q70_18323,A0A2T7NUW5:C0Q70_15430,A0A2T7PP59:C0Q70_06497
GO:0030127	cellular_component	COPII vesicle coat	3	315	6	12340	0.000311211720825957	0.0034569734394451	19.5873015873016	A0A2T7NTU0:C0Q70_15084,A0A2T7NXI1:C0Q70_13539,A0A2T7P5Z8:C0Q70_11435
GO:0006886	biological_process	intracellular protein transport	8	315	71	12340	0.000433701275256912	0.00468172468638046	4.41403979432148	A0A2T7NFF9:C0Q70_20411,A0A2T7NUD7:C0Q70_15259,A0A2T7NXI1:C0Q70_13539,A0A2T7NZZ8:C0Q70_14401,A0A2T7P3A2:C0Q70_10463,A0A2T7PKF1:C0Q70_05150,A0A2T7PX65:C0Q70_00579,A0A2T7P5Z8:C0Q70_11435
GO:0051287	molecular_function	NAD binding	5	315	26	12340	0.000444251247612744	0.00468172468638046	7.53357753357753	A0A2T7PTD8:C0Q70_03670,A0A2T7PFS0:C0Q70_07706,A0A2T7PNK1:C0Q70_06259,A0A2T7PPR2:C0Q70_02378,A0A2T7PPS6:C0Q70_02380
GO:0005832	cellular_component	chaperonin-containing T-complex	2	315	2	12340	0.000649598596536026	0.00620895402735597	39.1746031746032	A0A2T7NFX2:C0Q70_20550,A0A2T7P680:C0Q70_11498
GO:0008177	molecular_function	succinate dehydrogenase (ubiquinone) activity	2	315	2	12340	0.000649598596536026	0.00620895402735597	39.1746031746032	A0A2T7PTT2:C0Q70_03824,A0A2T7PGU1:C0Q70_08074
GO:0051538	molecular_function	3 iron, 4 sulfur cluster binding	2	315	2	12340	0.000649598596536026	0.00620895402735597	39.1746031746032	A0A2T7P4Z9:C0Q70_11061,A0A2T7PTT2:C0Q70_03824
GO:0090114	biological_process	COPII-coated vesicle budding	2	315	2	12340	0.000649598596536026	0.00620895402735597	39.1746031746032	A0A2T7NTU0:C0Q70_15084,A0A2T7NXI1:C0Q70_13539
GO:0006099	biological_process	tricarboxylic acid cycle	4	315	19	12340	0.00119207104128835	0.0111350272265798	8.24728487886383	A0A2T7PTT2:C0Q70_03824,A0A2T7PFS0:C0Q70_07706,A0A2T7PGU1:C0Q70_08074,A0A2T7Q0J8:C0Q70_01817
GO:0016616	molecular_function	oxidoreductase activity, acting on the CH-OH group of donors, NAD or NADP as acceptor	4	315	20	12340	0.00146040503298721	0.0133383659679499	7.83492063492063	A0A2T7PNK1:C0Q70_06259,A0A2T7PPR2:C0Q70_02378,A0A2T7PPS6:C0Q70_02380,A0A2T7PWJ1:C0Q70_00393
GO:0000159	cellular_component	protein phosphatase type 2A complex	2	315	3	12340	0.00191583674264491	0.0160695694127971	26.1164021164021	A0A2T7NW55:C0Q70_13061,A0A2T7P8J9:C0Q70_08996
GO:0004613	molecular_function	phosphoenolpyruvate carboxykinase (GTP) activity	2	315	3	12340	0.00191583674264491	0.0160695694127971	26.1164021164021	A0A2T7NI52:C0Q70_19012,A0A2T7NIX0:C0Q70_19286
GO:0004743	molecular_function	pyruvate kinase activity	2	315	3	12340	0.00191583674264491	0.0160695694127971	26.1164021164021	A0A2T7PRU9:C0Q70_03126,A0A2T7PSS0:C0Q70_03424
GO:0030955	molecular_function	potassium ion binding	2	315	3	12340	0.00191583674264491	0.0160695694127971	26.1164021164021	A0A2T7PRU9:C0Q70_03126,A0A2T7PSS0:C0Q70_03424
GO:0000463	biological_process	maturation of LSU-rRNA from tricistronic rRNA transcript (SSU-rRNA, 5.8S rRNA, LSU-rRNA)	2	315	4	12340	0.00376700568187	0.0297738333701648	19.5873015873016	A0A2T7NLG3:C0Q70_17804,A0A2T7PEL4:C0Q70_07278
GO:0004423	molecular_function	iduronate-2-sulfatase activity	2	315	4	12340	0.00376700568187	0.0297738333701648	19.5873015873016	A0A2T7PLW6:C0Q70_05666,A0A2T7PLU4:C0Q70_05668
GO:0031369	molecular_function	translation initiation factor binding	2	315	4	12340	0.00376700568187	0.0297738333701648	19.5873015873016	A0A2T7PD49:C0Q70_06733,A0A2T7Q0U4:C0Q70_01920
GO:0006096	biological_process	glycolytic process	3	315	13	12340	0.0038959551637239	0.030212029665859	9.04029304029304	A0A2T7PTD8:C0Q70_03670,A0A2T7PBQ0:C0Q70_10114,A0A2T7PP50:C0Q70_06480
GO:0005198	molecular_function	structural molecule activity	3	315	14	12340	0.00486561567968792	0.0370327415620692	8.39455782312925	A0A2T7NTU0:C0Q70_15084,A0A2T7NUD7:C0Q70_15259,A0A2T7P3A2:C0Q70_10463
GO:0005885	cellular_component	Arp2/3 protein complex	2	315	5	12340	0.00617260492055386	0.0453025111133507	15.6698412698413	A0A2T7PY15:C0Q70_00911,A0A2T7NVV1:C0Q70_15795
GO:0019888	molecular_function	protein phosphatase regulator activity	2	315	5	12340	0.00617260492055386	0.0453025111133507	15.6698412698413	A0A2T7NW55:C0Q70_13061,A0A2T7P8J9:C0Q70_08996
GO:0042254	biological_process	ribosome biogenesis	3	315	17	12340	0.00858965422219704	0.0619359278126839	6.91316526610644	A0A2T7NME6:C0Q70_18148,A0A2T7PGG7:C0Q70_07948,A0A2T7PH67:C0Q70_08192
GO:0034314	biological_process	Arp2/3 complex-mediated actin nucleation	2	315	6	12340	0.00910330152041783	0.0645078780153746	13.0582010582011	A0A2T7PY15:C0Q70_00911,A0A2T7NVV1:C0Q70_15795
GO:0005882	cellular_component	intermediate filament	2	315	7	12340	0.0125308906717359	0.0723617761670125	11.1927437641723	A0A2T7NL61:C0Q70_17694,A0A2T7NLT0:C0Q70_17924
GO:0006094	biological_process	gluconeogenesis	2	315	7	12340	0.0125308906717359	0.0723617761670125	11.1927437641723	A0A2T7NI52:C0Q70_19012,A0A2T7NIX0:C0Q70_19286
GO:0006606	biological_process	protein import into nucleus	2	315	7	12340	0.0125308906717359	0.0723617761670125	11.1927437641723	A0A2T7NB36:C0Q70_20939,A0A2T7NJU7:C0Q70_19610
GO:0008201	molecular_function	heparin binding	2	315	7	12340	0.0125308906717359	0.0723617761670125	11.1927437641723	A0A2T7NB67:C0Q70_20965,A0A2T7P122:C0Q70_12272
GO:0030544	molecular_function	Hsp70 protein binding	2	315	7	12340	0.0125308906717359	0.0723617761670125	11.1927437641723	A0A2T7PSA1:C0Q70_03274,A0A2T7P817:C0Q70_08826
GO:0030833	biological_process	regulation of actin filament polymerization	2	315	7	12340	0.0125308906717359	0.0723617761670125	11.1927437641723	A0A2T7PY15:C0Q70_00911,A0A2T7NVV1:C0Q70_15795
GO:0000287	molecular_function	magnesium ion binding	4	315	38	12340	0.0155369052595735	0.0723617761670125	4.12364243943191	A0A2T7PFS0:C0Q70_07706,A0A2T7PRU9:C0Q70_03126,A0A2T7PSS0:C0Q70_03424,A0A2T7Q1D8:C0Q70_02116
GO:0006541	biological_process	glutamine metabolic process	2	315	8	12340	0.0164282575085681	0.0723617761670125	9.79365079365079	A0A2T7P4Z9:C0Q70_11061,A0A2T7PBS1:C0Q70_10142
GO:0048471	cellular_component	perinuclear region of cytoplasm	2	315	8	12340	0.0164282575085681	0.0723617761670125	9.79365079365079	A0A2T7PFN0:C0Q70_07650,A0A2T7PCU5:C0Q70_06642
GO:0009058	biological_process	biosynthetic process	3	315	23	12340	0.0199913571140321	0.0723617761670125	5.10973084886128	A0A2T7PAE4:C0Q70_09647,A0A2T7P962:C0Q70_09195,A0A2T7PY00:C0Q70_00917
GO:0008237	molecular_function	metallopeptidase activity	4	315	43	12340	0.0235351025357178	0.0723617761670125	3.64414913252123	A0A2T7NPJ2:C0Q70_16356,A0A2T7PZZ2:C0Q70_01618,A0A2T7NIR6:C0Q70_19237,A0A2T7PGV8:C0Q70_08110
GO:0051539	molecular_function	4 iron, 4 sulfur cluster binding	3	315	25	12340	0.0250126529860725	0.0723617761670125	4.70095238095238	A0A2T7PTT2:C0Q70_03824,A0A2T7PTM8:C0Q70_03768,A0A2T7Q0J8:C0Q70_01817
GO:0000103	biological_process	sulfate assimilation	1	315	1	12340	0.0255267423014587	0.0723617761670125	39.1746031746032	A0A2T7Q0G3:C0Q70_01789
GO:0000132	biological_process	establishment of mitotic spindle orientation	1	315	1	12340	0.0255267423014587	0.0723617761670125	39.1746031746032	A0A2T7PCQ6:C0Q70_06616
GO:0002182	biological_process	cytoplasmic translational elongation	1	315	1	12340	0.0255267423014587	0.0723617761670125	39.1746031746032	A0A2T7PDX6:C0Q70_07037
GO:0002191	biological_process	cap-dependent translational initiation	1	315	1	12340	0.0255267423014587	0.0723617761670125	39.1746031746032	A0A2T7Q159:C0Q70_02028
GO:0003872	molecular_function	6-phosphofructokinase activity	1	315	1	12340	0.0255267423014587	0.0723617761670125	39.1746031746032	A0A2T7PFM4:C0Q70_07640
GO:0003873	molecular_function	6-phosphofructo-2-kinase activity	1	315	1	12340	0.0255267423014587	0.0723617761670125	39.1746031746032	A0A2T7NVV2:C0Q70_15808
GO:0003876	molecular_function	AMP deaminase activity	1	315	1	12340	0.0255267423014587	0.0723617761670125	39.1746031746032	A0A2T7P1C7:C0Q70_12378
GO:0003938	molecular_function	IMP dehydrogenase activity	1	315	1	12340	0.0255267423014587	0.0723617761670125	39.1746031746032	A0A2T7NT31:C0Q70_14807
GO:0004020	molecular_function	adenylylsulfate kinase activity	1	315	1	12340	0.0255267423014587	0.0723617761670125	39.1746031746032	A0A2T7Q0G3:C0Q70_01789
GO:0004066	molecular_function	asparagine synthase (glutamine-hydrolyzing) activity	1	315	1	12340	0.0255267423014587	0.0723617761670125	39.1746031746032	A0A2T7PBS1:C0Q70_10142
GO:0004163	molecular_function	diphosphomevalonate decarboxylase activity	1	315	1	12340	0.0255267423014587	0.0723617761670125	39.1746031746032	A0A2T7NGX0:C0Q70_18536
GO:0004331	molecular_function	fructose-2,6-bisphosphate 2-phosphatase activity	1	315	1	12340	0.0255267423014587	0.0723617761670125	39.1746031746032	A0A2T7NVV2:C0Q70_15808
GO:0004365	molecular_function	glyceraldehyde-3-phosphate dehydrogenase (NAD+) (phosphorylating) activity	1	315	1	12340	0.0255267423014587	0.0723617761670125	39.1746031746032	A0A2T7PTD8:C0Q70_03670
GO:0004373	molecular_function	glycogen (starch) synthase activity	1	315	1	12340	0.0255267423014587	0.0723617761670125	39.1746031746032	A0A2T7PKG6:C0Q70_05183
GO:0004491	molecular_function	methylmalonate-semialdehyde dehydrogenase (acylating) activity	1	315	1	12340	0.0255267423014587	0.0723617761670125	39.1746031746032	A0A2T7NW45:C0Q70_13051
GO:0004618	molecular_function	phosphoglycerate kinase activity	1	315	1	12340	0.0255267423014587	0.0723617761670125	39.1746031746032	A0A2T7PP50:C0Q70_06480
GO:0004637	molecular_function	phosphoribosylamine-glycine ligase activity	1	315	1	12340	0.0255267423014587	0.0723617761670125	39.1746031746032	A0A2T7PQ70:C0Q70_02539
GO:0004641	molecular_function	phosphoribosylformylglycinamidine cyclo-ligase activity	1	315	1	12340	0.0255267423014587	0.0723617761670125	39.1746031746032	A0A2T7PQ70:C0Q70_02539
GO:0004644	molecular_function	phosphoribosylglycinamide formyltransferase activity	1	315	1	12340	0.0255267423014587	0.0723617761670125	39.1746031746032	A0A2T7PQ70:C0Q70_02539
GO:0004683	molecular_function	calmodulin-dependent protein kinase activity	1	315	1	12340	0.0255267423014587	0.0723617761670125	39.1746031746032	A0A2T7PZF7:C0Q70_01425
GO:0004691	molecular_function	cAMP-dependent protein kinase activity	1	315	1	12340	0.0255267423014587	0.0723617761670125	39.1746031746032	A0A2T7NP58:C0Q70_16220
GO:0004781	molecular_function	sulfate adenylyltransferase (ATP) activity	1	315	1	12340	0.0255267423014587	0.0723617761670125	39.1746031746032	A0A2T7Q0G3:C0Q70_01789
GO:0004815	molecular_function	aspartate-tRNA ligase activity	1	315	1	12340	0.0255267423014587	0.0723617761670125	39.1746031746032	A0A2T7PRL9:C0Q70_03036
GO:0004819	molecular_function	glutamine-tRNA ligase activity	1	315	1	12340	0.0255267423014587	0.0723617761670125	39.1746031746032	A0A2T7NVM6:C0Q70_15715
GO:0004821	molecular_function	histidine-tRNA ligase activity	1	315	1	12340	0.0255267423014587	0.0723617761670125	39.1746031746032	A0A2T7PNG9:C0Q70_06255
GO:0004822	molecular_function	isoleucine-tRNA ligase activity	1	315	1	12340	0.0255267423014587	0.0723617761670125	39.1746031746032	A0A2T7NUW5:C0Q70_15430
GO:0004824	molecular_function	lysine-tRNA ligase activity	1	315	1	12340	0.0255267423014587	0.0723617761670125	39.1746031746032	A0A2T7NGX0:C0Q70_18536
GO:0004829	molecular_function	threonine-tRNA ligase activity	1	315	1	12340	0.0255267423014587	0.0723617761670125	39.1746031746032	A0A2T7NEB4:C0Q70_19998
GO:0004859	molecular_function	phospholipase inhibitor activity	1	315	1	12340	0.0255267423014587	0.0723617761670125	39.1746031746032	A0A2T7NCJ9:C0Q70_21458
GO:0005875	cellular_component	microtubule associated complex	1	315	1	12340	0.0255267423014587	0.0723617761670125	39.1746031746032	A0A2T7PCQ6:C0Q70_06616
GO:0006002	biological_process	fructose 6-phosphate metabolic process	1	315	1	12340	0.0255267423014587	0.0723617761670125	39.1746031746032	A0A2T7PFM4:C0Q70_07640
GO:0006003	biological_process	fructose 2,6-bisphosphate metabolic process	1	315	1	12340	0.0255267423014587	0.0723617761670125	39.1746031746032	A0A2T7NVV2:C0Q70_15808
GO:0006091	biological_process	generation of precursor metabolites and energy	1	315	1	12340	0.0255267423014587	0.0723617761670125	39.1746031746032	A0A2T7PTM8:C0Q70_03768
GO:0006177	biological_process	GMP biosynthetic process	1	315	1	12340	0.0255267423014587	0.0723617761670125	39.1746031746032	A0A2T7NT31:C0Q70_14807
GO:0006422	biological_process	aspartyl-tRNA aminoacylation	1	315	1	12340	0.0255267423014587	0.0723617761670125	39.1746031746032	A0A2T7PRL9:C0Q70_03036
GO:0006425	biological_process	glutaminyl-tRNA aminoacylation	1	315	1	12340	0.0255267423014587	0.0723617761670125	39.1746031746032	A0A2T7NVM6:C0Q70_15715
GO:0006427	biological_process	histidyl-tRNA aminoacylation	1	315	1	12340	0.0255267423014587	0.0723617761670125	39.1746031746032	A0A2T7PNG9:C0Q70_06255
GO:0006428	biological_process	isoleucyl-tRNA aminoacylation	1	315	1	12340	0.0255267423014587	0.0723617761670125	39.1746031746032	A0A2T7NUW5:C0Q70_15430
GO:0006430	biological_process	lysyl-tRNA aminoacylation	1	315	1	12340	0.0255267423014587	0.0723617761670125	39.1746031746032	A0A2T7NGX0:C0Q70_18536
GO:0006435	biological_process	threonyl-tRNA aminoacylation	1	315	1	12340	0.0255267423014587	0.0723617761670125	39.1746031746032	A0A2T7NEB4:C0Q70_19998
GO:0006482	biological_process	protein demethylation	1	315	1	12340	0.0255267423014587	0.0723617761670125	39.1746031746032	A0A2T7PP84:C0Q70_06468
GO:0006937	biological_process	regulation of muscle contraction	1	315	1	12340	0.0255267423014587	0.0723617761670125	39.1746031746032	A0A2T7PIE8:C0Q70_04452
GO:0008308	molecular_function	voltage-gated anion channel activity	1	315	1	12340	0.0255267423014587	0.0723617761670125	39.1746031746032	A0A2T7PXM8:C0Q70_00769
GO:0008446	molecular_function	GDP-mannose 4,6-dehydratase activity	1	315	1	12340	0.0255267423014587	0.0723617761670125	39.1746031746032	A0A2T7NHJ6:C0Q70_18802
GO:0009890	biological_process	negative regulation of biosynthetic process	1	315	1	12340	0.0255267423014587	0.0723617761670125	39.1746031746032	A0A2T7NWB9:C0Q70_13129
GO:0010265	biological_process	SCF complex assembly	1	315	1	12340	0.0255267423014587	0.0723617761670125	39.1746031746032	A0A2T7PFH2:C0Q70_07593
GO:0015288	molecular_function	porin activity	1	315	1	12340	0.0255267423014587	0.0723617761670125	39.1746031746032	A0A2T7PXM8:C0Q70_00769
GO:0016040	molecular_function	glutamate synthase (NADH) activity	1	315	1	12340	0.0255267423014587	0.0723617761670125	39.1746031746032	A0A2T7P4Z9:C0Q70_11061
GO:0016504	molecular_function	peptidase activator activity	1	315	1	12340	0.0255267423014587	0.0723617761670125	39.1746031746032	A0A2T7NWD9:C0Q70_13141
GO:0017136	molecular_function	NAD-dependent histone deacetylase activity	1	315	1	12340	0.0255267423014587	0.0723617761670125	39.1746031746032	A0A2T7P011:C0Q70_14438
GO:0018478	molecular_function	malonate-semialdehyde dehydrogenase (acetylating) activity	1	315	1	12340	0.0255267423014587	0.0723617761670125	39.1746031746032	A0A2T7NW45:C0Q70_13051
GO:0019673	biological_process	GDP-mannose metabolic process	1	315	1	12340	0.0255267423014587	0.0723617761670125	39.1746031746032	A0A2T7NHJ6:C0Q70_18802
GO:0019835	biological_process	cytolysis	1	315	1	12340	0.0255267423014587	0.0723617761670125	39.1746031746032	A0A2T7PM05:C0Q70_05724
GO:0019903	molecular_function	protein phosphatase binding	1	315	1	12340	0.0255267423014587	0.0723617761670125	39.1746031746032	A0A2T7P7G0:C0Q70_11958
GO:0030018	cellular_component	Z disc	1	315	1	12340	0.0255267423014587	0.0723617761670125	39.1746031746032	A0A2T7PFN0:C0Q70_07650
GO:0030942	molecular_function	endoplasmic reticulum signal peptide binding	1	315	1	12340	0.0255267423014587	0.0723617761670125	39.1746031746032	A0A2T7PYV0:C0Q70_01207
GO:0031672	cellular_component	A band	1	315	1	12340	0.0255267423014587	0.0723617761670125	39.1746031746032	A0A2T7PFN0:C0Q70_07650
GO:0032422	molecular_function	purine-rich negative regulatory element binding	1	315	1	12340	0.0255267423014587	0.0723617761670125	39.1746031746032	A0A2T7PJY0:C0Q70_04951
GO:0033178	cellular_component	proton-transporting two-sector ATPase complex, catalytic domain	1	315	1	12340	0.0255267423014587	0.0723617761670125	39.1746031746032	A0A2T7P4H1:C0Q70_10912
GO:0033192	molecular_function	calmodulin-dependent protein phosphatase activity	1	315	1	12340	0.0255267423014587	0.0723617761670125	39.1746031746032	A0A2T7Q133:C0Q70_02011
GO:0035242	molecular_function	protein-arginine omega-N asymmetric methyltransferase activity	1	315	1	12340	0.0255267423014587	0.0723617761670125	39.1746031746032	A0A2T7NR35:C0Q70_16885
GO:0042988	molecular_function	X11-like protein binding	1	315	1	12340	0.0255267423014587	0.0723617761670125	39.1746031746032	A0A2T7PT54:C0Q70_03591
GO:0046914	molecular_function	transition metal ion binding	1	315	1	12340	0.0255267423014587	0.0723617761670125	39.1746031746032	A0A2T7P122:C0Q70_12272
GO:0046930	cellular_component	pore complex	1	315	1	12340	0.0255267423014587	0.0723617761670125	39.1746031746032	A0A2T7PXM8:C0Q70_00769
GO:0046952	biological_process	ketone body catabolic process	1	315	1	12340	0.0255267423014587	0.0723617761670125	39.1746031746032	A0A2T7NR58:C0Q70_16906
GO:0050829	biological_process	defense response to Gram-negative bacterium	1	315	1	12340	0.0255267423014587	0.0723617761670125	39.1746031746032	A0A2T7PM05:C0Q70_05724
GO:0051012	biological_process	microtubule sliding	1	315	1	12340	0.0255267423014587	0.0723617761670125	39.1746031746032	A0A2T7PCQ6:C0Q70_06616
GO:0051723	molecular_function	protein methylesterase activity	1	315	1	12340	0.0255267423014587	0.0723617761670125	39.1746031746032	A0A2T7PP84:C0Q70_06468
GO:0070577	molecular_function	lysine-acetylated histone binding	1	315	1	12340	0.0255267423014587	0.0723617761670125	39.1746031746032	A0A2T7NWD9:C0Q70_13141
GO:0070981	biological_process	L-asparagine biosynthetic process	1	315	1	12340	0.0255267423014587	0.0723617761670125	39.1746031746032	A0A2T7PBS1:C0Q70_10142
GO:0071540	cellular_component	eukaryotic translation initiation factor 3 complex, eIF3e	1	315	1	12340	0.0255267423014587	0.0723617761670125	39.1746031746032	A0A2T7NQ49:C0Q70_16563
GO:0097054	biological_process	L-glutamate biosynthetic process	1	315	1	12340	0.0255267423014587	0.0723617761670125	39.1746031746032	A0A2T7P4Z9:C0Q70_11061
GO:0097720	biological_process	calcineurin-mediated signaling	1	315	1	12340	0.0255267423014587	0.0723617761670125	39.1746031746032	A0A2T7Q133:C0Q70_02011
GO:0098808	molecular_function	mRNA cap binding	1	315	1	12340	0.0255267423014587	0.0723617761670125	39.1746031746032	A0A2T7Q159:C0Q70_02028
GO:0043022	molecular_function	ribosome binding	2	315	10	12340	0.0255290937815494	0.0723617761670125	7.83492063492063	A0A2T7PXD3:C0Q70_00693,A0A2T7PWV0:C0Q70_00459
GO:0051028	biological_process	mRNA transport	2	315	14	12340	0.0482876125228949	0.104100488184033	5.59637188208617	A0A2T7NTU0:C0Q70_15084,A0A2T7PA36:C0Q70_09529
GO:0001540	molecular_function	amyloid-beta binding	1	315	2	12340	0.0504038860063811	0.104100488184033	19.5873015873016	A0A2T7PT54:C0Q70_03591
GO:0001678	biological_process	cellular glucose homeostasis	1	315	2	12340	0.0504038860063811	0.104100488184033	19.5873015873016	A0A2T7PBQ0:C0Q70_10114
GO:0003994	molecular_function	aconitate hydratase activity	1	315	2	12340	0.0504038860063811	0.104100488184033	19.5873015873016	A0A2T7Q0J8:C0Q70_01817
GO:0004013	molecular_function	adenosylhomocysteinase activity	1	315	2	12340	0.0504038860063811	0.104100488184033	19.5873015873016	A0A2T7NGT0:C0Q70_18541
GO:0004069	molecular_function	L-aspartate:2-oxoglutarate aminotransferase activity	1	315	2	12340	0.0504038860063811	0.104100488184033	19.5873015873016	A0A2T7PAE4:C0Q70_09647
GO:0004320	molecular_function	oleoyl-[acyl-carrier-protein] hydrolase activity	1	315	2	12340	0.0504038860063811	0.104100488184033	19.5873015873016	A0A2T7PC59:C0Q70_10274
GO:0004333	molecular_function	fumarate hydratase activity	1	315	2	12340	0.0504038860063811	0.104100488184033	19.5873015873016	A0A2T7PTM8:C0Q70_03768
GO:0004335	molecular_function	galactokinase activity	1	315	2	12340	0.0504038860063811	0.104100488184033	19.5873015873016	A0A2T7NEA9:C0Q70_19999
GO:0004340	molecular_function	glucokinase activity	1	315	2	12340	0.0504038860063811	0.104100488184033	19.5873015873016	A0A2T7PBQ0:C0Q70_10114
GO:0004450	molecular_function	isocitrate dehydrogenase (NADP+) activity	1	315	2	12340	0.0504038860063811	0.104100488184033	19.5873015873016	A0A2T7PFS0:C0Q70_07706
GO:0004602	molecular_function	glutathione peroxidase activity	1	315	2	12340	0.0504038860063811	0.104100488184033	19.5873015873016	A0A2T7PH61:C0Q70_08193
GO:0004823	molecular_function	leucine-tRNA ligase activity	1	315	2	12340	0.0504038860063811	0.104100488184033	19.5873015873016	A0A2T7PP59:C0Q70_06497
GO:0004827	molecular_function	proline-tRNA ligase activity	1	315	2	12340	0.0504038860063811	0.104100488184033	19.5873015873016	A0A2T7NWL0:C0Q70_13211
GO:0004828	molecular_function	serine-tRNA ligase activity	1	315	2	12340	0.0504038860063811	0.104100488184033	19.5873015873016	A0A2T7NVZ0:C0Q70_15839
GO:0004832	molecular_function	valine-tRNA ligase activity	1	315	2	12340	0.0504038860063811	0.104100488184033	19.5873015873016	A0A2T7NMV7:C0Q70_18323
GO:0005047	molecular_function	signal recognition particle binding	1	315	2	12340	0.0504038860063811	0.104100488184033	19.5873015873016	A0A2T7PYV0:C0Q70_01207
GO:0005471	molecular_function	ATP:ADP antiporter activity	1	315	2	12340	0.0504038860063811	0.104100488184033	19.5873015873016	A0A2T7NQ47:C0Q70_16539
GO:0005536	molecular_function	glucose binding	1	315	2	12340	0.0504038860063811	0.104100488184033	19.5873015873016	A0A2T7PBQ0:C0Q70_10114
GO:0005838	cellular_component	proteasome regulatory particle	1	315	2	12340	0.0504038860063811	0.104100488184033	19.5873015873016	A0A2T7NIR6:C0Q70_19237
GO:0005853	cellular_component	eukaryotic translation elongation factor 1 complex	1	315	2	12340	0.0504038860063811	0.104100488184033	19.5873015873016	A0A2T7PFN3:C0Q70_07660
GO:0005861	cellular_component	troponin complex	1	315	2	12340	0.0504038860063811	0.104100488184033	19.5873015873016	A0A2T7PIE8:C0Q70_04452
GO:0005871	cellular_component	kinesin complex	1	315	2	12340	0.0504038860063811	0.104100488184033	19.5873015873016	A0A2T7NXK4:C0Q70_13563
GO:0006000	biological_process	fructose metabolic process	1	315	2	12340	0.0504038860063811	0.104100488184033	19.5873015873016	A0A2T7NVV2:C0Q70_15808
GO:0006097	biological_process	glyoxylate cycle	1	315	2	12340	0.0504038860063811	0.104100488184033	19.5873015873016	A0A2T7PFS0:C0Q70_07706
GO:0006102	biological_process	isocitrate metabolic process	1	315	2	12340	0.0504038860063811	0.104100488184033	19.5873015873016	A0A2T7PFS0:C0Q70_07706
GO:0006429	biological_process	leucyl-tRNA aminoacylation	1	315	2	12340	0.0504038860063811	0.104100488184033	19.5873015873016	A0A2T7PP59:C0Q70_06497
GO:0006433	biological_process	prolyl-tRNA aminoacylation	1	315	2	12340	0.0504038860063811	0.104100488184033	19.5873015873016	A0A2T7NWL0:C0Q70_13211
GO:0006434	biological_process	seryl-tRNA aminoacylation	1	315	2	12340	0.0504038860063811	0.104100488184033	19.5873015873016	A0A2T7NVZ0:C0Q70_15839
GO:0006438	biological_process	valyl-tRNA aminoacylation	1	315	2	12340	0.0504038860063811	0.104100488184033	19.5873015873016	A0A2T7NMV7:C0Q70_18323
GO:0008260	molecular_function	succinyl-CoA:3-oxo-acid CoA-transferase activity	1	315	2	12340	0.0504038860063811	0.104100488184033	19.5873015873016	A0A2T7NR58:C0Q70_16906
GO:0009113	biological_process	purine nucleobase biosynthetic process	1	315	2	12340	0.0504038860063811	0.104100488184033	19.5873015873016	A0A2T7PQ70:C0Q70_02539
GO:0009408	biological_process	response to heat	1	315	2	12340	0.0504038860063811	0.104100488184033	19.5873015873016	A0A2T7PSA1:C0Q70_03274
GO:0010387	biological_process	COP9 signalosome assembly	1	315	2	12340	0.0504038860063811	0.104100488184033	19.5873015873016	A0A2T7PPN8:C0Q70_02351
GO:0016295	molecular_function	myristoyl-[acyl-carrier-protein] hydrolase activity	1	315	2	12340	0.0504038860063811	0.104100488184033	19.5873015873016	A0A2T7PC59:C0Q70_10274
GO:0016296	molecular_function	palmitoyl-[acyl-carrier-protein] hydrolase activity	1	315	2	12340	0.0504038860063811	0.104100488184033	19.5873015873016	A0A2T7PC59:C0Q70_10274
GO:0019318	biological_process	hexose metabolic process	1	315	2	12340	0.0504038860063811	0.104100488184033	19.5873015873016	A0A2T7PBQ0:C0Q70_10114
GO:0019774	cellular_component	proteasome core complex, beta-subunit complex	1	315	2	12340	0.0504038860063811	0.104100488184033	19.5873015873016	A0A2T7PBT1:C0Q70_10145
GO:0019894	molecular_function	kinesin binding	1	315	2	12340	0.0504038860063811	0.104100488184033	19.5873015873016	A0A2T7PT54:C0Q70_03591
GO:0030122	cellular_component	AP-2 adaptor complex	1	315	2	12340	0.0504038860063811	0.104100488184033	19.5873015873016	A0A2T7PKF1:C0Q70_05150
GO:0030496	cellular_component	midbody	1	315	2	12340	0.0504038860063811	0.104100488184033	19.5873015873016	A0A2T7P681:C0Q70_11538
GO:0030904	cellular_component	retromer complex	1	315	2	12340	0.0504038860063811	0.104100488184033	19.5873015873016	A0A2T7NFF9:C0Q70_20411
GO:0032264	biological_process	IMP salvage	1	315	2	12340	0.0504038860063811	0.104100488184033	19.5873015873016	A0A2T7P1C7:C0Q70_12378
GO:0042351	biological_process	'de novo' GDP-L-fucose biosynthetic process	1	315	2	12340	0.0504038860063811	0.104100488184033	19.5873015873016	A0A2T7NHJ6:C0Q70_18802
GO:0046785	biological_process	microtubule polymerization	1	315	2	12340	0.0504038860063811	0.104100488184033	19.5873015873016	A0A2T7PWH0:C0Q70_00364
GO:0047780	molecular_function	citrate dehydratase activity	1	315	2	12340	0.0504038860063811	0.104100488184033	19.5873015873016	A0A2T7Q0J8:C0Q70_01817
GO:0061077	biological_process	chaperone-mediated protein folding	1	315	2	12340	0.0504038860063811	0.104100488184033	19.5873015873016	A0A2T7P817:C0Q70_08826
GO:0061578	molecular_function	Lys63-specific deubiquitinase activity	1	315	2	12340	0.0504038860063811	0.104100488184033	19.5873015873016	A0A2T7PGV8:C0Q70_08110
GO:0070004	molecular_function	cysteine-type exopeptidase activity	1	315	2	12340	0.0504038860063811	0.104100488184033	19.5873015873016	A0A2T7P9G0:C0Q70_09314
GO:0070628	molecular_function	proteasome binding	1	315	2	12340	0.0504038860063811	0.104100488184033	19.5873015873016	A0A2T7NWD9:C0Q70_13141
GO:0140021	biological_process	mitochondrial ADP transmembrane transport	1	315	2	12340	0.0504038860063811	0.104100488184033	19.5873015873016	A0A2T7NQ47:C0Q70_16539
GO:1901135	biological_process	carbohydrate derivative metabolic process	1	315	2	12340	0.0504038860063811	0.104100488184033	19.5873015873016	A0A2T7PXX1:C0Q70_00884
GO:1904263	biological_process	positive regulation of TORC1 signaling	1	315	2	12340	0.0504038860063811	0.104100488184033	19.5873015873016	A0A2T7NTU0:C0Q70_15084
GO:1990544	biological_process	mitochondrial ATP transmembrane transport	1	315	2	12340	0.0504038860063811	0.104100488184033	19.5873015873016	A0A2T7NQ47:C0Q70_16539
GO:0005544	molecular_function	calcium-dependent phospholipid binding	2	315	15	12340	0.0547982835007833	0.11261047259411	5.22328042328042	A0A2T7NCJ9:C0Q70_21458,A0A2T7PZR1:C0Q70_01540
GO:0006457	biological_process	protein folding	3	315	34	12340	0.0550967894460922	0.112660599315144	3.45658263305322	A0A2T7NL95:C0Q70_17750,A0A2T7PSA1:C0Q70_03274,A0A2T7NPF2:C0Q70_16317
GO:0045505	molecular_function	dynein intermediate chain binding	2	315	16	12340	0.0615968502744486	0.124099536582345	4.8968253968254	A0A2T7NWD7:C0Q70_13144,A0A2T7NWF9:C0Q70_13142
GO:0046961	molecular_function	proton-transporting ATPase activity, rotational mechanism	2	315	16	12340	0.0615968502744486	0.124099536582345	4.8968253968254	A0A2T7PIN9:C0Q70_04544,A0A2T7P4H1:C0Q70_10912
GO:0051959	molecular_function	dynein light intermediate chain binding	2	315	16	12340	0.0615968502744486	0.124099536582345	4.8968253968254	A0A2T7NWD7:C0Q70_13144,A0A2T7NWF9:C0Q70_13142
GO:0015031	biological_process	protein transport	5	315	86	12340	0.0687900675492234	0.129452705790382	2.27759320782577	A0A2T7NHP7:C0Q70_18858,A0A2T7NTU0:C0Q70_15084,A0A2T7P2E7:C0Q70_12753,A0A2T7PEY5:C0Q70_07390,A0A2T7PHU8:C0Q70_08432
GO:0016192	biological_process	vesicle-mediated transport	4	315	61	12340	0.0700544470453278	0.129452705790382	2.5688264376789	A0A2T7NUD7:C0Q70_15259,A0A2T7NZZ8:C0Q70_14401,A0A2T7P3A2:C0Q70_10463,A0A2T7PX65:C0Q70_00579
GO:0000977	molecular_function	RNA polymerase II transcription regulatory region sequence-specific DNA binding	1	315	3	12340	0.0746479106382496	0.129452705790382	13.0582010582011	A0A2T7PJY0:C0Q70_04951
GO:0001578	biological_process	microtubule bundle formation	1	315	3	12340	0.0746479106382496	0.129452705790382	13.0582010582011	A0A2T7PWH0:C0Q70_00364
GO:0003730	molecular_function	mRNA 3'-UTR binding	1	315	3	12340	0.0746479106382496	0.129452705790382	13.0582010582011	A0A2T7NNM2:C0Q70_16020
GO:0003747	molecular_function	translation release factor activity	1	315	3	12340	0.0746479106382496	0.129452705790382	13.0582010582011	A0A2T7P8B5:C0Q70_08898
GO:0004061	molecular_function	arylformamidase activity	1	315	3	12340	0.0746479106382496	0.129452705790382	13.0582010582011	A0A2T7NWB9:C0Q70_13129
GO:0004123	molecular_function	cystathionine gamma-lyase activity	1	315	3	12340	0.0746479106382496	0.129452705790382	13.0582010582011	A0A2T7NHN8:C0Q70_18848
GO:0004180	molecular_function	carboxypeptidase activity	1	315	3	12340	0.0746479106382496	0.129452705790382	13.0582010582011	A0A2T7NPJ2:C0Q70_16356
GO:0004573	molecular_function	Glc3Man9GlcNAc2 oligosaccharide glucosidase activity	1	315	3	12340	0.0746479106382496	0.129452705790382	13.0582010582011	A0A2T7PE30:C0Q70_07092
GO:0004749	molecular_function	ribose phosphate diphosphokinase activity	1	315	3	12340	0.0746479106382496	0.129452705790382	13.0582010582011	A0A2T7Q1D8:C0Q70_02116
GO:0005978	biological_process	glycogen biosynthetic process	1	315	3	12340	0.0746479106382496	0.129452705790382	13.0582010582011	A0A2T7PKG6:C0Q70_05183
GO:0009165	biological_process	nucleotide biosynthetic process	1	315	3	12340	0.0746479106382496	0.129452705790382	13.0582010582011	A0A2T7Q1D8:C0Q70_02116
GO:0009311	biological_process	oligosaccharide metabolic process	1	315	3	12340	0.0746479106382496	0.129452705790382	13.0582010582011	A0A2T7PE30:C0Q70_07092
GO:0016070	biological_process	RNA metabolic process	1	315	3	12340	0.0746479106382496	0.129452705790382	13.0582010582011	A0A2T7PQQ1:C0Q70_02660
GO:0019287	biological_process	isopentenyl diphosphate biosynthetic process, mevalonate pathway	1	315	3	12340	0.0746479106382496	0.129452705790382	13.0582010582011	A0A2T7NGX0:C0Q70_18536
GO:0019344	biological_process	cysteine biosynthetic process	1	315	3	12340	0.0746479106382496	0.129452705790382	13.0582010582011	A0A2T7NHN8:C0Q70_18848
GO:0019346	biological_process	transsulfuration	1	315	3	12340	0.0746479106382496	0.129452705790382	13.0582010582011	A0A2T7NHN8:C0Q70_18848
GO:0022900	biological_process	electron transport chain	1	315	3	12340	0.0746479106382496	0.129452705790382	13.0582010582011	A0A2T7PGU1:C0Q70_08074
GO:0030041	biological_process	actin filament polymerization	1	315	3	12340	0.0746479106382496	0.129452705790382	13.0582010582011	A0A2T7NVV1:C0Q70_15795
GO:0033180	cellular_component	proton-transporting V-type ATPase, V1 domain	1	315	3	12340	0.0746479106382496	0.129452705790382	13.0582010582011	A0A2T7PIN9:C0Q70_04544
GO:0035615	molecular_function	clathrin adaptor activity	1	315	3	12340	0.0746479106382496	0.129452705790382	13.0582010582011	A0A2T7PKF1:C0Q70_05150
GO:0043023	molecular_function	ribosomal large subunit binding	1	315	3	12340	0.0746479106382496	0.129452705790382	13.0582010582011	A0A2T7PXD3:C0Q70_00693
GO:0043666	biological_process	regulation of phosphoprotein phosphatase activity	1	315	3	12340	0.0746479106382496	0.129452705790382	13.0582010582011	A0A2T7P7G0:C0Q70_11958
GO:0044540	molecular_function	L-cystine L-cysteine-lyase (deaminating)	1	315	3	12340	0.0746479106382496	0.129452705790382	13.0582010582011	A0A2T7NHN8:C0Q70_18848
GO:0051171	biological_process	regulation of nitrogen compound metabolic process	1	315	3	12340	0.0746479106382496	0.129452705790382	13.0582010582011	A0A2T7NL78:C0Q70_17714
GO:0051262	biological_process	protein tetramerization	1	315	3	12340	0.0746479106382496	0.129452705790382	13.0582010582011	A0A2T7PER1:C0Q70_07328
GO:0051920	molecular_function	peroxiredoxin activity	1	315	3	12340	0.0746479106382496	0.129452705790382	13.0582010582011	A0A2T7P3Z9:C0Q70_10721
GO:0071704	biological_process	organic substance metabolic process	1	315	3	12340	0.0746479106382496	0.129452705790382	13.0582010582011	A0A2T7NHT8:C0Q70_18867
GO:0072583	biological_process	clathrin-dependent endocytosis	1	315	3	12340	0.0746479106382496	0.129452705790382	13.0582010582011	A0A2T7PKF1:C0Q70_05150
GO:0080090	biological_process	regulation of primary metabolic process	1	315	3	12340	0.0746479106382496	0.129452705790382	13.0582010582011	A0A2T7NL78:C0Q70_17714
GO:0080146	molecular_function	L-cysteine desulfhydrase activity	1	315	3	12340	0.0746479106382496	0.129452705790382	13.0582010582011	A0A2T7NHN8:C0Q70_18848
GO:0097367	molecular_function	carbohydrate derivative binding	1	315	3	12340	0.0746479106382496	0.129452705790382	13.0582010582011	A0A2T7PXX1:C0Q70_00884
GO:0005741	cellular_component	mitochondrial outer membrane	2	315	18	12340	0.0759830941877398	0.131214502988072	4.35273368606702	A0A2T7NM24:C0Q70_18033,A0A2T7PXM8:C0Q70_00769
GO:0006897	biological_process	endocytosis	2	315	19	12340	0.0835353777887847	0.143652888163977	4.12364243943191	A0A2T7NFF9:C0Q70_20411,A0A2T7PHU8:C0Q70_08432
GO:0000166	molecular_function	nucleotide binding	3	315	41	12340	0.0863609307932642	0.147893093983465	2.8664343786295	A0A2T7NT31:C0Q70_14807,A0A2T7NJC4:C0Q70_19429,A0A2T7PU91:C0Q70_03986
GO:0004045	molecular_function	aminoacyl-tRNA hydrolase activity	1	315	4	12340	0.0982748789570427	0.159019587603719	9.79365079365079	A0A2T7PFW7:C0Q70_07703
GO:0005786	cellular_component	signal recognition particle, endoplasmic reticulum targeting	1	315	4	12340	0.0982748789570427	0.159019587603719	9.79365079365079	A0A2T7PYV0:C0Q70_01207
GO:0006006	biological_process	glucose metabolic process	1	315	4	12340	0.0982748789570427	0.159019587603719	9.79365079365079	A0A2T7PTD8:C0Q70_03670
GO:0007517	biological_process	muscle organ development	1	315	4	12340	0.0982748789570427	0.159019587603719	9.79365079365079	A0A2T7PFN0:C0Q70_07650
GO:0008241	molecular_function	peptidyl-dipeptidase activity	1	315	4	12340	0.0982748789570427	0.159019587603719	9.79365079365079	A0A2T7NPJ2:C0Q70_16356
GO:0008312	molecular_function	7S RNA binding	1	315	4	12340	0.0982748789570427	0.159019587603719	9.79365079365079	A0A2T7PYV0:C0Q70_01207
GO:0015035	molecular_function	protein-disulfide reductase activity	1	315	4	12340	0.0982748789570427	0.159019587603719	9.79365079365079	A0A2T7PQT8:C0Q70_02742
GO:0016805	molecular_function	dipeptidase activity	1	315	4	12340	0.0982748789570427	0.159019587603719	9.79365079365079	A0A2T7P9G0:C0Q70_09314
GO:0031461	cellular_component	cullin-RING ubiquitin ligase complex	1	315	4	12340	0.0982748789570427	0.159019587603719	9.79365079365079	A0A2T7P5H2:C0Q70_11254
GO:0045261	cellular_component	proton-transporting ATP synthase complex, catalytic core F(1)	1	315	4	12340	0.0982748789570427	0.159019587603719	9.79365079365079	A0A2T7NEG3:C0Q70_20011
GO:0051879	molecular_function	Hsp90 protein binding	1	315	4	12340	0.0982748789570427	0.159019587603719	9.79365079365079	A0A2T7PA24:C0Q70_09526
GO:0060255	biological_process	regulation of macromolecule metabolic process	1	315	4	12340	0.0982748789570427	0.159019587603719	9.79365079365079	A0A2T7NL78:C0Q70_17714
GO:0070840	molecular_function	dynein complex binding	1	315	4	12340	0.0982748789570427	0.159019587603719	9.79365079365079	A0A2T7PCQ6:C0Q70_06616
GO:2000266	biological_process	regulation of blood coagulation, intrinsic pathway	1	315	4	12340	0.0982748789570427	0.159019587603719	9.79365079365079	A0A2T7NB67:C0Q70_20965
GO:0003746	molecular_function	translation elongation factor activity	2	315	21	12340	0.0992751942926075	0.160008254330438	3.73091458805745	A0A2T7PFN3:C0Q70_07660,A0A2T7NX35:C0Q70_13390
GO:0005096	molecular_function	GTPase activator activity	3	315	46	12340	0.112330482899825	0.180343079968079	2.55486542443064	A0A2T7PHU8:C0Q70_08432,A0A2T7PV59:C0Q70_04313,A0A2T7PLL9:C0Q70_05581
GO:0003774	molecular_function	cytoskeletal motor activity	2	315	23	12340	0.115759194214227	0.183695091977016	3.40648723257419	A0A2T7Q1I2:C0Q70_02158,A0A2T7Q1J7:C0Q70_02160
GO:0017018	molecular_function	myosin phosphatase activity	2	315	23	12340	0.115759194214227	0.183695091977016	3.40648723257419	A0A2T7PI72:C0Q70_08546,A0A2T7Q133:C0Q70_02011
GO:0051537	molecular_function	2 iron, 2 sulfur cluster binding	2	315	23	12340	0.115759194214227	0.183695091977016	3.40648723257419	A0A2T7PTT2:C0Q70_03824,A0A2T7PJL1:C0Q70_04857
GO:0004867	molecular_function	serine-type endopeptidase inhibitor activity	3	315	47	12340	0.117845435537432	0.184646236698496	2.50050658561297	A0A2T7NB67:C0Q70_20965,A0A2T7NB89:C0Q70_20961,A0A2T7NB65:C0Q70_20963
GO:0005615	cellular_component	extracellular space	3	315	47	12340	0.117845435537432	0.184646236698496	2.50050658561297	A0A2T7NB67:C0Q70_20965,A0A2T7NB89:C0Q70_20961,A0A2T7NB65:C0Q70_20963
GO:0005829	cellular_component	cytosol	3	315	47	12340	0.117845435537432	0.184646236698496	2.50050658561297	A0A2T7NGX0:C0Q70_18536,A0A2T7NWB9:C0Q70_13129,A0A2T7Q0F7:C0Q70_01783
GO:0000062	molecular_function	fatty-acyl-CoA binding	1	315	5	12340	0.121300447466165	0.184646236698496	7.83492063492063	A0A2T7PBP7:C0Q70_10116
GO:0005769	cellular_component	early endosome	1	315	5	12340	0.121300447466165	0.184646236698496	7.83492063492063	A0A2T7PHU8:C0Q70_08432
GO:0006012	biological_process	galactose metabolic process	1	315	5	12340	0.121300447466165	0.184646236698496	7.83492063492063	A0A2T7NEA9:C0Q70_19999
GO:0009166	biological_process	nucleotide catabolic process	1	315	5	12340	0.121300447466165	0.184646236698496	7.83492063492063	A0A2T7NJC4:C0Q70_19429
GO:0016772	molecular_function	transferase activity, transferring phosphorus-containing groups	1	315	5	12340	0.121300447466165	0.184646236698496	7.83492063492063	A0A2T7NHT8:C0Q70_18867
GO:0019441	biological_process	tryptophan catabolic process to kynurenine	1	315	5	12340	0.121300447466165	0.184646236698496	7.83492063492063	A0A2T7NWB9:C0Q70_13129
GO:0043248	biological_process	proteasome assembly	1	315	5	12340	0.121300447466165	0.184646236698496	7.83492063492063	A0A2T7PBG5:C0Q70_10035
GO:0044238	biological_process	primary metabolic process	1	315	5	12340	0.121300447466165	0.184646236698496	7.83492063492063	A0A2T7NHT8:C0Q70_18867
GO:0016301	molecular_function	kinase activity	2	315	24	12340	0.12424411982739	0.188429273981762	3.26455026455026	A0A2T7PRU9:C0Q70_03126,A0A2T7PSS0:C0Q70_03424
GO:0005516	molecular_function	calmodulin binding	2	315	25	12340	0.132872943030983	0.200774924947552	3.13396825396825	A0A2T7Q133:C0Q70_02011,A0A2T7PZF7:C0Q70_01425
GO:0003724	molecular_function	RNA helicase activity	3	315	50	12340	0.134969683432875	0.203196116816526	2.35047619047619	A0A2T7NB66:C0Q70_20950,A0A2T7NBT4:C0Q70_21171,A0A2T7NY98:C0Q70_13804
GO:0006614	biological_process	SRP-dependent cotranslational protein targeting to membrane	1	315	6	12340	0.143739876655315	0.210238751976279	6.52910052910053	A0A2T7PYV0:C0Q70_01207
GO:0006730	biological_process	one-carbon metabolic process	1	315	6	12340	0.143739876655315	0.210238751976279	6.52910052910053	A0A2T7NGT0:C0Q70_18541
GO:0006890	biological_process	retrograde vesicle-mediated transport, Golgi to endoplasmic reticulum	1	315	6	12340	0.143739876655315	0.210238751976279	6.52910052910053	A0A2T7P2E7:C0Q70_12753
GO:0008641	molecular_function	ubiquitin-like modifier activating enzyme activity	1	315	6	12340	0.143739876655315	0.210238751976279	6.52910052910053	A0A2T7PWG3:C0Q70_00363
GO:0009055	molecular_function	electron transfer activity	1	315	6	12340	0.143739876655315	0.210238751976279	6.52910052910053	A0A2T7PTT2:C0Q70_03824
GO:0031965	cellular_component	nuclear membrane	1	315	6	12340	0.143739876655315	0.210238751976279	6.52910052910053	A0A2T7NWB9:C0Q70_13129
GO:0038023	molecular_function	signaling receptor activity	1	315	6	12340	0.143739876655315	0.210238751976279	6.52910052910053	A0A2T7NB47:C0Q70_20930
GO:0046933	molecular_function	proton-transporting ATP synthase activity, rotational mechanism	1	315	6	12340	0.143739876655315	0.210238751976279	6.52910052910053	A0A2T7NEG3:C0Q70_20011
GO:0004707	molecular_function	MAP kinase activity	1	315	7	12340	0.165608040985911	0.236336475156977	5.59637188208617	A0A2T7PDR5:C0Q70_06961
GO:0006189	biological_process	'de novo' IMP biosynthetic process	1	315	7	12340	0.165608040985911	0.236336475156977	5.59637188208617	A0A2T7PQ70:C0Q70_02539
GO:0006913	biological_process	nucleocytoplasmic transport	1	315	7	12340	0.165608040985911	0.236336475156977	5.59637188208617	A0A2T7PDK7:C0Q70_06916
GO:0018216	biological_process	peptidyl-arginine methylation	1	315	7	12340	0.165608040985911	0.236336475156977	5.59637188208617	A0A2T7NR35:C0Q70_16885
GO:0036132	molecular_function	13-prostaglandin reductase activity	1	315	7	12340	0.165608040985911	0.236336475156977	5.59637188208617	A0A2T7NSR9:C0Q70_14663
GO:0042802	molecular_function	identical protein binding	1	315	7	12340	0.165608040985911	0.236336475156977	5.59637188208617	A0A2T7NU96:C0Q70_15235
GO:0047522	molecular_function	15-oxoprostaglandin 13-oxidase activity	1	315	7	12340	0.165608040985911	0.236336475156977	5.59637188208617	A0A2T7NSR9:C0Q70_14663
GO:0003755	molecular_function	peptidyl-prolyl cis-trans isomerase activity	2	315	29	12340	0.168579185757679	0.238096375760846	2.70169677066229	A0A2T7NL78:C0Q70_17714,A0A2T7NL95:C0Q70_17750
GO:0008569	molecular_function	minus-end-directed microtubule motor activity	2	315	29	12340	0.168579185757679	0.238096375760846	2.70169677066229	A0A2T7NWD7:C0Q70_13144,A0A2T7NWF9:C0Q70_13142
GO:0016459	cellular_component	myosin complex	2	315	29	12340	0.168579185757679	0.238096375760846	2.70169677066229	A0A2T7Q1I2:C0Q70_02158,A0A2T7Q1J7:C0Q70_02160
GO:0030527	molecular_function	structural constituent of chromatin	2	315	30	12340	0.177746142017319	0.25018378208602	2.61164021164021	A0A2T7NZF9:C0Q70_14225,A0A2T7NZG2:C0Q70_13945
GO:0004722	molecular_function	protein serine/threonine phosphatase activity	1	315	8	12340	0.186919438625531	0.254477154419667	4.8968253968254	A0A2T7NNX7:C0Q70_16110
GO:0008236	molecular_function	serine-type peptidase activity	1	315	8	12340	0.186919438625531	0.254477154419667	4.8968253968254	A0A2T7PM06:C0Q70_05730
GO:0015631	molecular_function	tubulin binding	1	315	8	12340	0.186919438625531	0.254477154419667	4.8968253968254	A0A2T7PWH0:C0Q70_00364
GO:0016779	molecular_function	nucleotidyltransferase activity	1	315	8	12340	0.186919438625531	0.254477154419667	4.8968253968254	A0A2T7PY00:C0Q70_00917
GO:0016798	molecular_function	hydrolase activity, acting on glycosyl bonds	1	315	8	12340	0.186919438625531	0.254477154419667	4.8968253968254	A0A2T7PQA6:C0Q70_02576
GO:0019901	molecular_function	protein kinase binding	1	315	8	12340	0.186919438625531	0.254477154419667	4.8968253968254	A0A2T7P6I8:C0Q70_11637
GO:0030433	biological_process	ubiquitin-dependent ERAD pathway	1	315	8	12340	0.186919438625531	0.254477154419667	4.8968253968254	A0A2T7NZL5:C0Q70_14263
GO:0031625	molecular_function	ubiquitin protein ligase binding	1	315	8	12340	0.186919438625531	0.254477154419667	4.8968253968254	A0A2T7P5H2:C0Q70_11254
GO:0043161	biological_process	proteasome-mediated ubiquitin-dependent protein catabolic process	1	315	8	12340	0.186919438625531	0.254477154419667	4.8968253968254	A0A2T7PBT1:C0Q70_10145
GO:0035091	molecular_function	phosphatidylinositol binding	2	315	31	12340	0.186988079403259	0.254477154419667	2.5273937532002	A0A2T7NFF9:C0Q70_20411,A0A2T7PEY5:C0Q70_07390
GO:0030286	cellular_component	dynein complex	2	315	32	12340	0.196295238683282	0.266261858411976	2.4484126984127	A0A2T7NWD7:C0Q70_13144,A0A2T7NWF9:C0Q70_13142
GO:0005179	molecular_function	hormone activity	1	315	9	12340	0.207688200937642	0.276245471150068	4.35273368606702	A0A2T7PP79:C0Q70_06515
GO:0005319	molecular_function	lipid transporter activity	1	315	9	12340	0.207688200937642	0.276245471150068	4.35273368606702	A0A2T7NPS2:C0Q70_16415
GO:0019843	molecular_function	rRNA binding	1	315	9	12340	0.207688200937642	0.276245471150068	4.35273368606702	A0A2T7P7C9:C0Q70_11908
GO:0030016	cellular_component	myofibril	1	315	9	12340	0.207688200937642	0.276245471150068	4.35273368606702	A0A2T7Q1I2:C0Q70_02158
GO:0045892	biological_process	negative regulation of DNA-templated transcription	1	315	9	12340	0.207688200937642	0.276245471150068	4.35273368606702	A0A2T7PA37:C0Q70_09548
GO:0090729	molecular_function	toxin activity	1	315	9	12340	0.207688200937642	0.276245471150068	4.35273368606702	A0A2T7PTT2:C0Q70_03824
GO:0000786	cellular_component	nucleosome	2	315	35	12340	0.224517054951813	0.297666159952242	2.23854875283447	A0A2T7NZF9:C0Q70_14225,A0A2T7NZG2:C0Q70_13945
GO:0004364	molecular_function	glutathione transferase activity	1	315	10	12340	0.227928101732764	0.299292171923853	3.91746031746032	A0A2T7NU96:C0Q70_15235
GO:0006520	biological_process	amino acid metabolic process	1	315	10	12340	0.227928101732764	0.299292171923853	3.91746031746032	A0A2T7PAE4:C0Q70_09647
GO:0016298	molecular_function	lipase activity	1	315	10	12340	0.227928101732764	0.299292171923853	3.91746031746032	A0A2T7NR40:C0Q70_16910
GO:0007018	biological_process	microtubule-based movement	3	315	66	12340	0.237419340289362	0.310762257512509	1.78066378066378	A0A2T7NWD7:C0Q70_13144,A0A2T7PBB5:C0Q70_09976,A0A2T7NWF9:C0Q70_13142
GO:0004177	molecular_function	aminopeptidase activity	1	315	11	12340	0.247652566287036	0.317087865246019	3.56132756132756	A0A2T7PZZ2:C0Q70_01618
GO:0005768	cellular_component	endosome	1	315	11	12340	0.247652566287036	0.317087865246019	3.56132756132756	A0A2T7PEY5:C0Q70_07390
GO:0006417	biological_process	regulation of translation	1	315	11	12340	0.247652566287036	0.317087865246019	3.56132756132756	A0A2T7PA36:C0Q70_09529
GO:0010181	molecular_function	FMN binding	1	315	11	12340	0.247652566287036	0.317087865246019	3.56132756132756	A0A2T7P4Z9:C0Q70_11061
GO:0031902	cellular_component	late endosome membrane	1	315	11	12340	0.247652566287036	0.317087865246019	3.56132756132756	A0A2T7NHP7:C0Q70_18858
GO:0043229	cellular_component	intracellular organelle	1	315	11	12340	0.247652566287036	0.317087865246019	3.56132756132756	A0A2T7PAX3:C0Q70_09843
GO:0097729	cellular_component	9+2 motile cilium	1	315	11	12340	0.247652566287036	0.317087865246019	3.56132756132756	A0A2T7NWD7:C0Q70_13144
GO:0000139	cellular_component	Golgi membrane	5	315	133	12340	0.252783149689592	0.321948615795908	1.47272944265425	A0A2T7NM24:C0Q70_18033,A0A2T7NUD7:C0Q70_15259,A0A2T7P2E7:C0Q70_12753,A0A2T7P3A2:C0Q70_10463,A0A2T7PT54:C0Q70_03591
GO:0008484	molecular_function	sulfuric ester hydrolase activity	2	315	38	12340	0.253015578837174	0.321948615795908	2.06182121971596	A0A2T7NLT9:C0Q70_17942,A0A2T7PJP9:C0Q70_04896
GO:0006542	biological_process	glutamine biosynthetic process	1	315	12	12340	0.26687468013403	0.335429643838185	3.26455026455026	A0A2T7NL95:C0Q70_17750
GO:0007229	biological_process	integrin-mediated signaling pathway	1	315	12	12340	0.26687468013403	0.335429643838185	3.26455026455026	A0A2T7NX18:C0Q70_13369
GO:0016829	molecular_function	lyase activity	1	315	12	12340	0.26687468013403	0.335429643838185	3.26455026455026	A0A2T7PVK6:C0Q70_00041
GO:0030247	molecular_function	polysaccharide binding	1	315	12	12340	0.26687468013403	0.335429643838185	3.26455026455026	A0A2T7PPM9:C0Q70_02345
GO:0004553	molecular_function	hydrolase activity, hydrolyzing O-glycosyl compounds	2	315	40	12340	0.272069427900122	0.338850105657424	1.95873015873016	A0A2T7NHF3:C0Q70_18728,A0A2T7NRB8:C0Q70_16965
GO:0030170	molecular_function	pyridoxal phosphate binding	2	315	40	12340	0.272069427900122	0.338850105657424	1.95873015873016	A0A2T7NHN8:C0Q70_18848,A0A2T7PAE4:C0Q70_09647
GO:0051301	biological_process	cell division	2	315	40	12340	0.272069427900122	0.338850105657424	1.95873015873016	A0A2T7PCQ6:C0Q70_06616,A0A2T7P681:C0Q70_11538
GO:0004674	molecular_function	protein serine/threonine kinase activity	4	315	105	12340	0.280312258132686	0.34806144438832	1.49236583522298	A0A2T7NG51:C0Q70_20651,A0A2T7NIR4:C0Q70_19220,A0A2T7PER1:C0Q70_07328,A0A2T7Q154:C0Q70_02033
GO:0005819	cellular_component	spindle	1	315	13	12340	0.285607197635473	0.35356794647042	3.01343101343101	A0A2T7P681:C0Q70_11538
GO:0046982	molecular_function	protein heterodimerization activity	2	315	42	12340	0.29110611590852	0.359293134049255	1.86545729402872	A0A2T7NZF9:C0Q70_14225,A0A2T7NZG2:C0Q70_13945
GO:0000049	molecular_function	tRNA binding	1	315	14	12340	0.30386255033644	0.372798531905304	2.79818594104308	A0A2T7NUW5:C0Q70_15430
GO:0003729	molecular_function	mRNA binding	1	315	14	12340	0.30386255033644	0.372798531905304	2.79818594104308	A0A2T7PTB5:C0Q70_03659
GO:0016787	molecular_function	hydrolase activity	5	315	145	12340	0.311907015242949	0.381529116859679	1.35084838533114	A0A2T7NB66:C0Q70_20950,A0A2T7NBT4:C0Q70_21171,A0A2T7NY98:C0Q70_13804,A0A2T7NJC4:C0Q70_19429,A0A2T7NQB1:C0Q70_16601
GO:0003697	molecular_function	single-stranded DNA binding	1	315	15	12340	0.321652855110415	0.386547729387078	2.61164021164021	A0A2T7PQQ1:C0Q70_02660
GO:0004356	molecular_function	glutamate-ammonia ligase activity	1	315	15	12340	0.321652855110415	0.386547729387078	2.61164021164021	A0A2T7NL95:C0Q70_17750
GO:0004521	molecular_function	endoribonuclease activity	1	315	15	12340	0.321652855110415	0.386547729387078	2.61164021164021	A0A2T7PII3:C0Q70_04484
GO:0008083	molecular_function	growth factor activity	1	315	15	12340	0.321652855110415	0.386547729387078	2.61164021164021	A0A2T7PHU8:C0Q70_08432
GO:0008810	molecular_function	cellulase activity	1	315	15	12340	0.321652855110415	0.386547729387078	2.61164021164021	A0A2T7PPM9:C0Q70_02345
GO:0030245	biological_process	cellulose catabolic process	1	315	15	12340	0.321652855110415	0.386547729387078	2.61164021164021	A0A2T7PPM9:C0Q70_02345
GO:0106310	molecular_function	protein serine kinase activity	1	315	16	12340	0.33898992209948	0.406194921232904	2.4484126984127	A0A2T7PDR5:C0Q70_06961
GO:0006334	biological_process	nucleosome assembly	1	315	17	12340	0.355885262454775	0.420312766864691	2.30438842203548	A0A2T7PIJ9:C0Q70_04461
GO:0006888	biological_process	endoplasmic reticulum to Golgi vesicle-mediated transport	1	315	17	12340	0.355885262454775	0.420312766864691	2.30438842203548	A0A2T7P5Z8:C0Q70_11435
GO:0042995	cellular_component	cell projection	1	315	17	12340	0.355885262454775	0.420312766864691	2.30438842203548	A0A2T7PT54:C0Q70_03591
GO:0043130	molecular_function	ubiquitin binding	1	315	17	12340	0.355885262454775	0.420312766864691	2.30438842203548	A0A2T7PEY5:C0Q70_07390
GO:0070403	molecular_function	NAD+ binding	1	315	17	12340	0.355885262454775	0.420312766864691	2.30438842203548	A0A2T7P011:C0Q70_14438
GO:0006511	biological_process	ubiquitin-dependent protein catabolic process	2	315	49	12340	0.356968944801257	0.420384631270248	1.59896339488176	A0A2T7P5H2:C0Q70_11254,A0A2T7PIH0:C0Q70_04472
GO:0030154	biological_process	cell differentiation	1	315	18	12340	0.372350095882248	0.43724539830744	2.17636684303351	A0A2T7PFN0:C0Q70_07650
GO:0005643	cellular_component	nuclear pore	1	315	19	12340	0.388395357998552	0.453495716299445	2.06182121971596	A0A2T7NTU0:C0Q70_15084
GO:0007186	biological_process	G protein-coupled receptor signaling pathway	1	315	19	12340	0.388395357998552	0.453495716299445	2.06182121971596	A0A2T7PCQ6:C0Q70_06616
GO:0046872	molecular_function	metal ion binding	23	315	841	12340	0.396314675602953	0.461431534483892	1.07136251250401	A0A2T7NT31:C0Q70_14807,A0A2T7PQ70:C0Q70_02539,A0A2T7PTT2:C0Q70_03824,A0A2T7NI52:C0Q70_19012,A0A2T7NIX0:C0Q70_19286,A0A2T7NNX7:C0Q70_16110,A0A2T7NPJ2:C0Q70_16356,A0A2T7P1C7:C0Q70_12378,A0A2T7PFM4:C0Q70_07640,A0A2T7PHU8:C0Q70_08432,A0A2T7PI72:C0Q70_08546,A0A2T7PLW6:C0Q70_05666,A0A2T7PSA1:C0Q70_03274,A0A2T7PT19:C0Q70_03549,A0A2T7PTG5:C0Q70_03709,A0A2T7PTM8:C0Q70_03768,A0A2T7PV59:C0Q70_04313,A0A2T7Q0…
GO:0000413	biological_process	protein peptidyl-prolyl isomerization	1	315	21	12340	0.419269533162339	0.48677903426475	1.86545729402872	A0A2T7NL95:C0Q70_17750
GO:0006979	biological_process	response to oxidative stress	1	315	22	12340	0.434118960636474	0.498387968775393	1.78066378066378	A0A2T7PH61:C0Q70_08193
GO:0016747	molecular_function	acyltransferase activity, transferring groups other than amino-acyl groups	1	315	22	12340	0.434118960636474	0.498387968775393	1.78066378066378	A0A2T7PQQ1:C0Q70_02660
GO:0045202	cellular_component	synapse	1	315	22	12340	0.434118960636474	0.498387968775393	1.78066378066378	A0A2T7PT54:C0Q70_03591
GO:0140658	molecular_function	ATP-dependent chromatin remodeler activity	1	315	22	12340	0.434118960636474	0.498387968775393	1.78066378066378	A0A2T7PH61:C0Q70_08193
GO:0050660	molecular_function	flavin adenine dinucleotide binding	2	315	58	12340	0.438100816875162	0.501558316812511	1.35084838533114	A0A2T7P4Z9:C0Q70_11061,A0A2T7PGU1:C0Q70_08074
GO:0032259	biological_process	methylation	1	315	23	12340	0.448589859110212	0.512140089150825	1.70324361628709	A0A2T7NAY2:C0Q70_20882
GO:0050661	molecular_function	NADP binding	1	315	25	12340	0.476434302139004	0.54242243262917	1.56698412698413	A0A2T7PTD8:C0Q70_03670
GO:0006468	biological_process	protein phosphorylation	8	315	294	12340	0.477883889839927	0.542569830729862	1.06597559658784	A0A2T7NG51:C0Q70_20651,A0A2T7NIR4:C0Q70_19220,A0A2T7PDR5:C0Q70_06961,A0A2T7PER1:C0Q70_07328,A0A2T7Q154:C0Q70_02033,A0A2T7NP58:C0Q70_16220,A0A2T7PNT8:C0Q70_06353,A0A2T7PZF7:C0Q70_01425
GO:0005815	cellular_component	microtubule organizing center	1	315	28	12340	0.515594687443145	0.583772497352982	1.39909297052154	A0A2T7PCQ6:C0Q70_06616
GO:0004970	molecular_function	ionotropic glutamate receptor activity	1	315	29	12340	0.527988098217626	0.594529064020395	1.35084838533114	A0A2T7NTS6:C0Q70_15072
GO:0006633	biological_process	fatty acid biosynthetic process	1	315	29	12340	0.527988098217626	0.594529064020395	1.35084838533114	A0A2T7PC59:C0Q70_10274
GO:0016567	biological_process	protein ubiquitination	1	315	31	12340	0.551834651307082	0.619683174008772	1.2636968766001	A0A2T7PIH0:C0Q70_04472
GO:0004222	molecular_function	metalloendopeptidase activity	3	315	115	12340	0.565979850541524	0.633835745429336	1.02194616977226	A0A2T7PTG5:C0Q70_03709,A0A2T7PWH5:C0Q70_00341,A0A2T7NP82:C0Q70_16238
GO:0007165	biological_process	signal transduction	4	315	157	12340	0.571818458207634	0.638138685726387	0.998079061773329	A0A2T7PER1:C0Q70_07328,A0A2T7NW55:C0Q70_13061,A0A2T7PLL9:C0Q70_05581,A0A2T7PUN6:C0Q70_04104
GO:0051015	molecular_function	actin filament binding	1	315	33	12340	0.574480082040786	0.638138685726387	1.18710918710919	A0A2T7Q1J7:C0Q70_02160
GO:0071949	molecular_function	FAD binding	1	315	33	12340	0.574480082040786	0.638138685726387	1.18710918710919	A0A2T7PJL1:C0Q70_04857
GO:0006915	biological_process	apoptotic process	1	315	35	12340	0.5959847065488	0.660241817767	1.11927437641723	A0A2T7NM24:C0Q70_18033
GO:0008168	molecular_function	methyltransferase activity	1	315	36	12340	0.606327235393752	0.66989380039471	1.08818342151675	A0A2T7NAY2:C0Q70_20882
GO:0031267	molecular_function	small GTPase binding	1	315	37	12340	0.616405821288661	0.679203197184021	1.05877305877306	A0A2T7NJU7:C0Q70_19610
GO:0003779	molecular_function	actin binding	2	315	82	12340	0.623208039733036	0.684862311043524	0.955478126209834	A0A2T7PY15:C0Q70_00911,A0A2T7Q1I2:C0Q70_02158
GO:0003777	molecular_function	microtubule motor activity	1	315	38	12340	0.626227179192756	0.68634498839526	1.03091060985798	A0A2T7PBB5:C0Q70_09976
GO:0007049	biological_process	cell cycle	1	315	39	12340	0.635797853762279	0.694981164617811	1.004477004477	A0A2T7P681:C0Q70_11538
GO:0003676	molecular_function	nucleic acid binding	5	315	213	12340	0.637532419409145	0.695028711875753	0.919591623816976	A0A2T7NBT4:C0Q70_21171,A0A2T7NGX0:C0Q70_18536,A0A2T7NY98:C0Q70_13804,A0A2T7PRL9:C0Q70_03036,A0A2T7PJ55:C0Q70_04693
GO:0005739	cellular_component	mitochondrion	2	315	85	12340	0.642737962103449	0.698850006414067	0.921755368814192	A0A2T7NR58:C0Q70_16906,A0A2T7Q0J8:C0Q70_01817
GO:0006508	biological_process	proteolysis	7	315	304	12340	0.66223980627374	0.71815451287205	0.902046783625731	A0A2T7NPJ2:C0Q70_16356,A0A2T7PTG5:C0Q70_03709,A0A2T7PWH5:C0Q70_00341,A0A2T7PZZ2:C0Q70_01618,A0A2T7NP82:C0Q70_16238,A0A2T7P9G0:C0Q70_09314,A0A2T7PM06:C0Q70_05730
GO:0007155	biological_process	cell adhesion	1	315	45	12340	0.688303656295514	0.744454744045938	0.870546737213404	A0A2T7NX18:C0Q70_13369
GO:0005794	cellular_component	Golgi apparatus	1	315	47	12340	0.704071120997618	0.757521546413668	0.833502195204323	A0A2T7PX65:C0Q70_00579
GO:0030246	molecular_function	carbohydrate binding	1	315	47	12340	0.704071120997618	0.757521546413668	0.833502195204323	A0A2T7PG15:C0Q70_07797
GO:0005743	cellular_component	mitochondrial inner membrane	3	315	142	12340	0.706930786856267	0.758612410960642	0.827632461435278	A0A2T7PTT2:C0Q70_03824,A0A2T7NQ47:C0Q70_16539,A0A2T7PGU1:C0Q70_08074
GO:0005783	cellular_component	endoplasmic reticulum	1	315	48	12340	0.711654102929266	0.76169228204148	0.816137566137566	A0A2T7PX65:C0Q70_00579
GO:0005634	cellular_component	nucleus	21	315	909	12340	0.716074032180422	0.764432278509489	0.905023835716905	A0A2T7PQQ1:C0Q70_02660,A0A2T7NFN3:C0Q70_20478,A0A2T7NR35:C0Q70_16885,A0A2T7NWK6:C0Q70_13192,A0A2T7NZF9:C0Q70_14225,A0A2T7NZG2:C0Q70_13945,A0A2T7NZL5:C0Q70_14263,A0A2T7PBT1:C0Q70_10145,A0A2T7PDK7:C0Q70_06916,A0A2T7PH61:C0Q70_08193,A0A2T7PJY0:C0Q70_04951,A0A2T7PY15:C0Q70_00911,A0A2T7NB36:C0Q70_20939,A0A2T7NJU7:C0Q70_19610,A0A2T7NL75:C0Q70_17723,A0A2T7NNM2:C0Q70_16020,A0A2T7NXW7:C0Q70_13672,A0A2T7PH…
GO:0005789	cellular_component	endoplasmic reticulum membrane	2	315	100	12340	0.728569258127415	0.775756386244475	0.783492063492063	A0A2T7NB47:C0Q70_20930,A0A2T7NXI1:C0Q70_13539
GO:0006397	biological_process	mRNA processing	1	315	51	12340	0.733260408358198	0.77873392205483	0.768129474011827	A0A2T7NXW7:C0Q70_13672
GO:0004842	molecular_function	ubiquitin-protein transferase activity	1	315	54	12340	0.753252465861015	0.797904029558961	0.725455614344503	A0A2T7PCQ6:C0Q70_06616
GO:0016740	molecular_function	transferase activity	1	315	57	12340	0.771750523635082	0.815397082812387	0.687273739905319	A0A2T7P011:C0Q70_14438
GO:0005730	cellular_component	nucleolus	1	315	59	12340	0.783307880984345	0.825485997652733	0.663976324993274	A0A2T7PYV0:C0Q70_01207
GO:0016491	molecular_function	oxidoreductase activity	3	315	165	12340	0.797019717197017	0.837787989176404	0.712265512265512	A0A2T7PJL1:C0Q70_04857,A0A2T7P772:C0Q70_11869,A0A2T7PA89:C0Q70_09593
GO:0008017	molecular_function	microtubule binding	1	315	70	12340	0.837197966604591	0.877776439475731	0.559637188208617	A0A2T7PBB5:C0Q70_09976
GO:0005044	molecular_function	scavenger receptor activity	1	315	72	12340	0.845450029080652	0.881928837442	0.544091710758377	A0A2T7NLZ4:C0Q70_17990
GO:0005085	molecular_function	guanyl-nucleotide exchange factor activity	1	315	72	12340	0.845450029080652	0.881928837442	0.544091710758377	A0A2T7PJJ5:C0Q70_04850
GO:0046983	molecular_function	protein dimerization activity	1	315	76	12340	0.860724111445013	0.895588885579495	0.515455304928989	A0A2T7PM76:C0Q70_05777
GO:0006281	biological_process	DNA repair	1	315	83	12340	0.883921373263141	0.915092404058314	0.471983170778352	A0A2T7NWD9:C0Q70_13141
GO:0007156	biological_process	homophilic cell adhesion via plasma membrane adhesion molecules	1	315	83	12340	0.883921373263141	0.915092404058314	0.471983170778352	A0A2T7PT54:C0Q70_03591
GO:0006470	biological_process	protein dephosphorylation	1	315	88	12340	0.898092225640065	0.9274268963268	0.445165945165945	A0A2T7NNX7:C0Q70_16110
GO:0003824	molecular_function	catalytic activity	1	315	93	12340	0.910537920429363	0.937922519540021	0.421232292200034	A0A2T7P962:C0Q70_09195
GO:0043565	molecular_function	sequence-specific DNA binding	1	315	104	12340	0.932840683783129	0.958493802587165	0.376678876678877	A0A2T7PQQ1:C0Q70_02660
GO:0005975	biological_process	carbohydrate metabolic process	2	315	173	12340	0.938148622673492	0.961543850171584	0.452885585833563	A0A2T7NHF3:C0Q70_18728,A0A2T7NRB8:C0Q70_16965
GO:0006355	biological_process	regulation of DNA-templated transcription	1	315	111	12340	0.944050127520851	0.96518557813699	0.352924352924353	A0A2T7NL75:C0Q70_17723
GO:0005509	molecular_function	calcium ion binding	6	315	428	12340	0.964860670632337	0.984014232332234	0.549176680017802	A0A2T7PT54:C0Q70_03591,A0A2T7NCJ9:C0Q70_21458,A0A2T7NK28:C0Q70_17323,A0A2T7NPT5:C0Q70_16448,A0A2T7PUZ2:C0Q70_04238,A0A2T7PZR1:C0Q70_01540
GO:0005506	molecular_function	iron ion binding	2	315	205	12340	0.969185496923332	0.98597831493933	0.382191250483933	A0A2T7P4Z9:C0Q70_11061,A0A2T7PJL1:C0Q70_04857
GO:0004672	molecular_function	protein kinase activity	1	315	164	12340	0.986009477231256	1	0.238869531552458	A0A2T7PNT8:C0Q70_06353
GO:0005886	cellular_component	plasma membrane	3	315	314	12340	0.987986298647541	1	0.374279648164998	A0A2T7NB47:C0Q70_20930,A0A2T7NTS6:C0Q70_15072,A0A2T7PT54:C0Q70_03591
GO:0005576	cellular_component	extracellular region	3	315	350	12340	0.994370741725296	1	0.33578231292517	A0A2T7PTT2:C0Q70_03824,A0A2T7NR40:C0Q70_16910,A0A2T7PP79:C0Q70_06515
GO:0008270	molecular_function	zinc ion binding	5	315	503	12340	0.996627867076111	1	0.38940957430023	A0A2T7NXI1:C0Q70_13539,A0A2T7P011:C0Q70_14438,A0A2T7PWH5:C0Q70_00341,A0A2T7PZZ2:C0Q70_01618,A0A2T7P5Z8:C0Q70_11435
GO:0022857	molecular_function	transmembrane transporter activity	1	315	232	12340	0.99765792234174	1	0.168856048166393	A0A2T7PTA4:C0Q70_03642
GO:0003677	molecular_function	DNA binding	2	315	419	12340	0.999798452685895	1	0.186990945940827	A0A2T7NZF9:C0Q70_14225,A0A2T7NZG2:C0Q70_13945
GO:0016020	cellular_component	membrane	24	315	4242	12340	1	1	0.22163849037965	A0A2T7PQQ1:C0Q70_02660,A0A2T7NB67:C0Q70_20965,A0A2T7NB89:C0Q70_20961,A0A2T7NPJ2:C0Q70_16356,A0A2T7NVD9:C0Q70_15635,A0A2T7NZZ8:C0Q70_14401,A0A2T7P122:C0Q70_12272,A0A2T7PJY0:C0Q70_04951,A0A2T7PSA1:C0Q70_03274,A0A2T7PWH5:C0Q70_00341,A0A2T7PYI0:C0Q70_01100,A0A2T7NF13:C0Q70_20226,A0A2T7NHT8:C0Q70_18867,A0A2T7NLZ4:C0Q70_17990,A0A2T7NQX0:C0Q70_16841,A0A2T7NQX3:C0Q70_16842,A0A2T7NXK1:C0Q70_13559,A0A2T7P4…
