# Supplementary material for: Proteomic profiles of Lissachatina (Heterobranchia) and Pomacea (Caenogastropoda) snails infected with Angiostrongylus cantonensis using 4D label-free quantitative analysis
Source: PLoS Negl Trop Dis. 2025 Dec 8;19(12):e0013812. doi: 10.1371/journal.pntd.0013812 (PMC12685165; doi:10.1371/journal.pntd.0013812)
Supplement: S1 Dataset — (ZIP) [file pntd.0013812.s006.zip › Pomacea canaliculata/3. Enrichment-PPI_network/enrich/GO_enrichment/enrichment-go-PcAc_PcFr-Total.xls]

id	Category	Term	ListHits	ListTotal	PopHits	PopTotal	p-value	padjust	Enrichment_score	proteins
GO:0006412	biological_process	translation	39	389	93	12340	2.21979383231354e-34	1.07438021483975e-31	13.302927274235	A0A2T7NF97:C0Q70_20293,A0A2T7NLG3:C0Q70_17804,A0A2T7NVA1:C0Q70_15591,A0A2T7PFM1:C0Q70_07641,A0A2T7PHL9:C0Q70_08359,A0A2T7PIY3:C0Q70_04634,A0A2T7PT19:C0Q70_03549,A0A2T7PVQ2:C0Q70_00060,A0A2T7PYV5:C0Q70_01204,A0A2T7Q0K0:C0Q70_01830,A0A2T7NCX2:C0Q70_21564,A0A2T7NE41:C0Q70_19926,A0A2T7NFE5:C0Q70_20345,A0A2T7NFV4:C0Q70_20547,A0A2T7NFX5:C0Q70_20562,A0A2T7NG67:C0Q70_20652,A0A2T7NJB1:C0Q70_19426,A0A2T7NK…
GO:0003735	molecular_function	structural constituent of ribosome	39	389	95	12340	6.0826739693395e-34	1.47200710058016e-31	13.022865647409	A0A2T7NF97:C0Q70_20293,A0A2T7NLG3:C0Q70_17804,A0A2T7NVA1:C0Q70_15591,A0A2T7PDX6:C0Q70_07037,A0A2T7PFM1:C0Q70_07641,A0A2T7PHL9:C0Q70_08359,A0A2T7PIY3:C0Q70_04634,A0A2T7PT19:C0Q70_03549,A0A2T7PVQ2:C0Q70_00060,A0A2T7PYV5:C0Q70_01204,A0A2T7NCX2:C0Q70_21564,A0A2T7NE41:C0Q70_19926,A0A2T7NFV4:C0Q70_20547,A0A2T7NFX5:C0Q70_20562,A0A2T7NG67:C0Q70_20652,A0A2T7NJB1:C0Q70_19426,A0A2T7NKN6:C0Q70_17533,A0A2T7NL…
GO:0005840	cellular_component	ribosome	30	389	78	12340	2.59964024882964e-25	4.19408626811181e-23	12.2009096302155	A0A2T7NF97:C0Q70_20293,A0A2T7PGG7:C0Q70_07948,A0A2T7PHL9:C0Q70_08359,A0A2T7PT19:C0Q70_03549,A0A2T7PVQ2:C0Q70_00060,A0A2T7PYV5:C0Q70_01204,A0A2T7NCX2:C0Q70_21564,A0A2T7NE41:C0Q70_19926,A0A2T7NFV4:C0Q70_20547,A0A2T7NFX5:C0Q70_20562,A0A2T7NJB1:C0Q70_19426,A0A2T7NKN6:C0Q70_17533,A0A2T7NNZ9:C0Q70_16160,A0A2T7NVG2:C0Q70_15666,A0A2T7P0T9:C0Q70_12173,A0A2T7P1G4:C0Q70_12395,A0A2T7P7C9:C0Q70_11908,A0A2T7PA…
GO:1990904	cellular_component	ribonucleoprotein complex	30	389	90	12340	3.60574109799406e-23	4.36294672857281e-21	10.5741216795201	A0A2T7NF97:C0Q70_20293,A0A2T7PGG7:C0Q70_07948,A0A2T7PHL9:C0Q70_08359,A0A2T7PT19:C0Q70_03549,A0A2T7PVQ2:C0Q70_00060,A0A2T7PYV5:C0Q70_01204,A0A2T7NCX2:C0Q70_21564,A0A2T7NE41:C0Q70_19926,A0A2T7NFV4:C0Q70_20547,A0A2T7NFX5:C0Q70_20562,A0A2T7NJB1:C0Q70_19426,A0A2T7NKN6:C0Q70_17533,A0A2T7NNZ9:C0Q70_16160,A0A2T7NVG2:C0Q70_15666,A0A2T7P0T9:C0Q70_12173,A0A2T7P1G4:C0Q70_12395,A0A2T7P7C9:C0Q70_11908,A0A2T7PA…
GO:0000502	cellular_component	proteasome complex	9	389	13	12340	1.79452789880723e-11	1.7371030060454e-09	21.961637334388	A0A2T7NFN3:C0Q70_20478,A0A2T7P746:C0Q70_11847,A0A2T7PAV3:C0Q70_09799,A0A2T7PFZ7:C0Q70_07780,A0A2T7PQA0:C0Q70_02533,A0A2T7PQI7:C0Q70_02647,A0A2T7NSR2:C0Q70_14674,A0A2T7PBG5:C0Q70_10035,A0A2T7PGV8:C0Q70_08110
GO:0051082	molecular_function	unfolded protein binding	11	389	28	12340	3.52067165544353e-10	2.84000846872445e-08	12.4623576937202	A0A2T7NFX2:C0Q70_20550,A0A2T7NZ83:C0Q70_14156,A0A2T7P3Q2:C0Q70_10636,A0A2T7P680:C0Q70_11498,A0A2T7PCR3:C0Q70_06617,A0A2T7PQN4:C0Q70_02704,A0A2T7PSA1:C0Q70_03274,A0A0A7HG21:HSP90,A0A2T7NPF2:C0Q70_16317,A0A2T7P817:C0Q70_08826,A0A2T7PGD4:C0Q70_07935
GO:0022625	cellular_component	cytosolic large ribosomal subunit	6	389	6	12340	9.4516706816305e-10	6.53515515701309e-08	31.7223650385604	A0A2T7NLG3:C0Q70_17804,A0A2T7NME6:C0Q70_18148,A0A2T7PDX6:C0Q70_07037,A0A2T7PFM1:C0Q70_07641,A0A2T7PEL4:C0Q70_07278,A0A2T7PG71:C0Q70_07849
GO:0005737	cellular_component	cytoplasm	44	389	561	12340	2.01827270428289e-08	1.13963009282445e-06	2.48802863047533	A0A2T7ND06:C0Q70_21612,A0A2T7NT31:C0Q70_14807,A0A2T7NXD8:C0Q70_13488,A0A2T7PCQ6:C0Q70_06616,A0A2T7NE13:C0Q70_19902,A0A2T7NEB4:C0Q70_19998,A0A2T7NFN3:C0Q70_20478,A0A2T7NQ52:C0Q70_16542,A0A2T7NR35:C0Q70_16885,A0A2T7NUK8:C0Q70_15328,A0A2T7NVM6:C0Q70_15715,A0A2T7NWD7:C0Q70_13144,A0A2T7NWK6:C0Q70_13192,A0A2T7NWL0:C0Q70_13211,A0A2T7NXK4:C0Q70_13563,A0A2T7NZ83:C0Q70_14156,A0A2T7P3Q2:C0Q70_10636,A0A2T7P6…
GO:0003743	molecular_function	translation initiation factor activity	10	389	31	12340	2.11914686682233e-08	1.13963009282445e-06	10.2330209801808	A0A2T7NB66:C0Q70_20950,A0A2T7NF14:C0Q70_20241,A0A2T7NQ49:C0Q70_16563,A0A2T7NR35:C0Q70_16885,A0A2T7NXI4:C0Q70_13564,A0A2T7PD49:C0Q70_06733,A0A2T7PH23:C0Q70_08153,A0A2T7Q159:C0Q70_02028,A0A2T7PTB5:C0Q70_03659,A0A2T7Q0U4:C0Q70_01920
GO:0036402	molecular_function	proteasome-activating activity	5	389	5	12340	3.03610306921647e-08	1.46947388550077e-06	31.7223650385604	A0A2T7NFN3:C0Q70_20478,A0A2T7NWK6:C0Q70_13192,A0A2T7PAV3:C0Q70_09799,A0A2T7PFZ7:C0Q70_07780,A0A2T7PQA0:C0Q70_02533
GO:0140662	molecular_function	ATP-dependent protein folding chaperone	9	389	29	12340	1.60456836548896e-07	7.06010080815144e-06	9.84487190851875	A0A2T7NFX2:C0Q70_20550,A0A2T7NZ83:C0Q70_14156,A0A2T7P3Q2:C0Q70_10636,A0A2T7P680:C0Q70_11498,A0A2T7PCR3:C0Q70_06617,A0A2T7PQN4:C0Q70_02704,A0A0A7HG21:HSP90,A0A0A7HI80:HSP70,A0A2T7PGD4:C0Q70_07935
GO:0005524	molecular_function	ATP binding	60	389	960	12340	2.04354546995892e-07	8.24230006216765e-06	1.98264781491003	A0A2T7PQ70:C0Q70_02539,A0A2T7NB66:C0Q70_20950,A0A2T7NBT4:C0Q70_21171,A0A2T7NEB4:C0Q70_19998,A0A2T7NFN3:C0Q70_20478,A0A2T7NFX2:C0Q70_20550,A0A2T7NG51:C0Q70_20651,A0A2T7NGX0:C0Q70_18536,A0A2T7NHP7:C0Q70_18858,A0A2T7NIR4:C0Q70_19220,A0A2T7NL95:C0Q70_17750,A0A2T7NLT6:C0Q70_17929,A0A2T7NMV7:C0Q70_18323,A0A2T7NUW5:C0Q70_15430,A0A2T7NVM6:C0Q70_15715,A0A2T7NVZ0:C0Q70_15839,A0A2T7NWD7:C0Q70_13144,A0A2T7NW…
GO:0016887	molecular_function	ATP hydrolysis activity	16	389	119	12340	9.68718348393197e-07	3.6066129278639e-05	4.2651919379577	A0A2T7NFN3:C0Q70_20478,A0A2T7NFX2:C0Q70_20550,A0A2T7NHP7:C0Q70_18858,A0A2T7NWK6:C0Q70_13192,A0A2T7NZ83:C0Q70_14156,A0A2T7NZL5:C0Q70_14263,A0A2T7P3Q2:C0Q70_10636,A0A2T7P680:C0Q70_11498,A0A2T7PAV3:C0Q70_09799,A0A2T7PCR3:C0Q70_06617,A0A2T7PFZ7:C0Q70_07780,A0A2T7PQA0:C0Q70_02533,A0A2T7PQN4:C0Q70_02704,A0A2T7PXD3:C0Q70_00693,A0A0A7HG21:HSP90,A0A2T7PGD4:C0Q70_07935
GO:0003723	molecular_function	RNA binding	26	389	311	12340	5.8290887208253e-06	0.000201519924348532	2.65203051769315	A0A2T7PQQ1:C0Q70_02660,A0A2T7NME6:C0Q70_18148,A0A2T7NQ52:C0Q70_16542,A0A2T7NR35:C0Q70_16885,A0A2T7PA36:C0Q70_09529,A0A2T7PD49:C0Q70_06733,A0A2T7PFM1:C0Q70_07641,A0A2T7NEC1:C0Q70_20006,A0A2T7NKN6:C0Q70_17533,A0A2T7NL75:C0Q70_17723,A0A2T7NNG5:C0Q70_15941,A0A2T7NXQ8:C0Q70_13626,A0A2T7NXW7:C0Q70_13672,A0A2T7P9I8:C0Q70_09332,A0A2T7PCU5:C0Q70_06642,A0A2T7PG71:C0Q70_07849,A0A2T7PMN7:C0Q70_05958,A0A2T7PN…
GO:0001732	biological_process	formation of cytoplasmic translation initiation complex	5	389	11	12340	1.19835982310349e-05	0.000341180090812993	14.4192568357093	A0A2T7NF14:C0Q70_20241,A0A2T7NQ49:C0Q70_16563,A0A2T7PD49:C0Q70_06733,A0A2T7PH23:C0Q70_08153,A0A2T7Q159:C0Q70_02028
GO:0016282	cellular_component	eukaryotic 43S preinitiation complex	5	389	11	12340	1.19835982310349e-05	0.000341180090812993	14.4192568357093	A0A2T7NF14:C0Q70_20241,A0A2T7NQ49:C0Q70_16563,A0A2T7PD49:C0Q70_06733,A0A2T7PH23:C0Q70_08153,A0A2T7Q159:C0Q70_02028
GO:0033290	cellular_component	eukaryotic 48S preinitiation complex	5	389	11	12340	1.19835982310349e-05	0.000341180090812993	14.4192568357093	A0A2T7NF14:C0Q70_20241,A0A2T7NQ49:C0Q70_16563,A0A2T7PD49:C0Q70_06733,A0A2T7PH23:C0Q70_08153,A0A2T7Q159:C0Q70_02028
GO:0015934	cellular_component	large ribosomal subunit	4	389	6	12340	1.38730080231038e-05	0.000353396625430645	21.1482433590403	A0A2T7PIY3:C0Q70_04634,A0A2T7NG67:C0Q70_20652,A0A2T7P4L6:C0Q70_10954,A0A2T7P9I8:C0Q70_09332
GO:0030163	biological_process	protein catabolic process	4	389	6	12340	1.38730080231038e-05	0.000353396625430645	21.1482433590403	A0A2T7NFN3:C0Q70_20478,A0A2T7PAV3:C0Q70_09799,A0A2T7PFZ7:C0Q70_07780,A0A2T7PQA0:C0Q70_02533
GO:0008540	cellular_component	proteasome regulatory particle, base subcomplex	3	389	3	12340	3.10922679750284e-05	0.000696981993619839	31.7223650385604	A0A2T7NBD8:C0Q70_21011,A0A2T7NZL5:C0Q70_14263,A0A2T7PKJ4:C0Q70_05217
GO:0042176	biological_process	regulation of protein catabolic process	3	389	3	12340	3.10922679750284e-05	0.000696981993619839	31.7223650385604	A0A2T7NBD8:C0Q70_21011,A0A2T7PKJ4:C0Q70_05217,A0A2T7PQI7:C0Q70_02647
GO:0005852	cellular_component	eukaryotic translation initiation factor 3 complex	5	389	13	12340	3.16809997099927e-05	0.000696981993619839	12.2009096302155	A0A2T7NF14:C0Q70_20241,A0A2T7PD49:C0Q70_06733,A0A2T7PH23:C0Q70_08153,A0A2T7Q159:C0Q70_02028,A0A2T7Q0U4:C0Q70_01920
GO:0031176	molecular_function	endo-1,4-beta-xylanase activity	7	389	31	12340	4.00310706908154e-05	0.000842392965841506	7.16311468612654	A0A2T7NEX8:C0Q70_20215,A0A2T7NWS2:C0Q70_13278,A0A2T7NWS4:C0Q70_13277,A0A2T7NWT6:C0Q70_13276,A0A2T7NYY1:C0Q70_14046,A0A2T7NYZ1:C0Q70_14050,A0A2T7NZR0:C0Q70_14311
GO:0000272	biological_process	polysaccharide catabolic process	7	389	32	12340	4.98643131893833e-05	0.00100559698265256	6.93926735218509	A0A2T7NEX8:C0Q70_20215,A0A2T7NWS2:C0Q70_13278,A0A2T7NWS4:C0Q70_13277,A0A2T7NWT6:C0Q70_13276,A0A2T7NYY1:C0Q70_14046,A0A2T7NYZ1:C0Q70_14050,A0A2T7NZR0:C0Q70_14311
GO:0008180	cellular_component	COP9 signalosome	4	389	8	12340	6.15561435211284e-05	0.00114589128708562	15.8611825192802	A0A2T7NE13:C0Q70_19902,A0A2T7PPN8:C0Q70_02351,A0A2T7PYI0:C0Q70_01100,A0A2T7NP82:C0Q70_16238
GO:0015935	cellular_component	small ribosomal subunit	4	389	8	12340	6.15561435211284e-05	0.00114589128708562	15.8611825192802	A0A2T7NVA1:C0Q70_15591,A0A2T7NLZ0:C0Q70_17981,A0A2T7PWV0:C0Q70_00459,A0A2T7Q135:C0Q70_02012
GO:0005200	molecular_function	structural constituent of cytoskeleton	6	389	24	12340	7.84496213853045e-05	0.00135605774108883	7.9305912596401	A0A2T7NIB2:C0Q70_19058,A0A2T7NIS9:C0Q70_19222,A0A2T7NJ17:C0Q70_19319,A0A2T7NK64:C0Q70_17349,A0A2T7NKP5:C0Q70_17543,A0A2T7NSK6:C0Q70_14639
GO:0005344	molecular_function	oxygen carrier activity	6	389	24	12340	7.84496213853045e-05	0.00135605774108883	7.9305912596401	A0A2T7PEM0:C0Q70_07288,A0A2T7PF37:C0Q70_07465,A0A2T7PF41:C0Q70_07464,A0A2T7PF55:C0Q70_07466,A0A2T7PFG6:C0Q70_07589,A0A2T7PFG7:C0Q70_07590
GO:0005874	cellular_component	microtubule	12	389	102	12340	8.49175627022206e-05	0.00141724483958189	3.73204294571299	A0A2T7PCQ6:C0Q70_06616,A0A2T7NIB2:C0Q70_19058,A0A2T7NIS9:C0Q70_19222,A0A2T7NJ17:C0Q70_19319,A0A2T7NK64:C0Q70_17349,A0A2T7NKP5:C0Q70_17543,A0A2T7NSK6:C0Q70_14639,A0A2T7NWD7:C0Q70_13144,A0A2T7NXK4:C0Q70_13563,A0A2T7P681:C0Q70_11538,A0A2T7PBB5:C0Q70_09976,A0A2T7PWH0:C0Q70_00364
GO:0030234	molecular_function	enzyme regulator activity	4	389	9	12340	0.000108045791029417	0.00174313876194126	14.0988289060268	A0A2T7NBD8:C0Q70_21011,A0A2T7PKJ4:C0Q70_05217,A0A2T7PQI7:C0Q70_02647,A0A2T7NSR2:C0Q70_14674
GO:0017101	cellular_component	aminoacyl-tRNA synthetase multienzyme complex	3	389	4	12340	0.000121450627682307	0.00189619689671731	23.7917737789203	A0A2T7NVM6:C0Q70_15715,A0A2T7NWL0:C0Q70_13211,A0A2T7Q0F7:C0Q70_01783
GO:0005525	molecular_function	GTP binding	22	389	295	12340	0.000166446711735803	0.00251750651500401	2.36573569779095	A0A2T7NI52:C0Q70_19012,A0A2T7NIB2:C0Q70_19058,A0A2T7NIS9:C0Q70_19222,A0A2T7NIX0:C0Q70_19286,A0A2T7NJ17:C0Q70_19319,A0A2T7NK64:C0Q70_17349,A0A2T7NKP5:C0Q70_17543,A0A2T7NSK6:C0Q70_14639,A0A2T7NXI4:C0Q70_13564,A0A2T7PDK7:C0Q70_06916,A0A2T7PT19:C0Q70_03549,A0A2T7PV59:C0Q70_04313,A0A2T7PX65:C0Q70_00579,A0A2T7PXD3:C0Q70_00693,A0A2T7Q0K0:C0Q70_01830,A0A2T7ND59:C0Q70_21631,A0A2T7NFE5:C0Q70_20345,A0A2T7NG…
GO:0007017	biological_process	microtubule-based process	6	389	28	12340	0.000197344994467282	0.0028943932521868	6.79764965112009	A0A2T7NIB2:C0Q70_19058,A0A2T7NIS9:C0Q70_19222,A0A2T7NJ17:C0Q70_19319,A0A2T7NK64:C0Q70_17349,A0A2T7NKP5:C0Q70_17543,A0A2T7NSK6:C0Q70_14639
GO:0030126	cellular_component	COPI vesicle coat	3	389	5	12340	0.000296512624845403	0.00422094442426986	19.0334190231362	A0A2T7NUD7:C0Q70_15259,A0A2T7P2E7:C0Q70_12753,A0A2T7P3A2:C0Q70_10463
GO:0005764	cellular_component	lysosome	7	389	46	12340	0.000542455068265008	0.00750137865829326	4.82731641891137	A0A2T7NTU0:C0Q70_15084,A0A2T7NEX8:C0Q70_20215,A0A2T7NWS2:C0Q70_13278,A0A2T7NWT6:C0Q70_13276,A0A2T7NYY1:C0Q70_14046,A0A2T7NYZ1:C0Q70_14050,A0A2T7NZR0:C0Q70_14311
GO:0002161	molecular_function	aminoacyl-tRNA editing activity	3	389	6	12340	0.000579152241667702	0.00757593743154507	15.8611825192802	A0A2T7NMV7:C0Q70_18323,A0A2T7NUW5:C0Q70_15430,A0A2T7PP59:C0Q70_06497
GO:0030127	cellular_component	COPII vesicle coat	3	389	6	12340	0.000579152241667702	0.00757593743154507	15.8611825192802	A0A2T7NTU0:C0Q70_15084,A0A2T7NXI1:C0Q70_13539,A0A2T7P5Z8:C0Q70_11435
GO:0005198	molecular_function	structural molecule activity	4	389	14	12340	0.000757117695869274	0.00964328854738759	9.06353286816012	A0A2T7NTU0:C0Q70_15084,A0A2T7NUD7:C0Q70_15259,A0A2T7P3A2:C0Q70_10463,A0A2T7PIF5:C0Q70_04445
GO:0008201	molecular_function	heparin binding	3	389	7	12340	0.000989843599920436	0.0106615181568496	13.5952993022402	A0A2T7NB67:C0Q70_20965,A0A2T7P122:C0Q70_12272,A0A2T7NBA8:C0Q70_21009
GO:0005832	cellular_component	chaperonin-containing T-complex	2	389	2	12340	0.000991256853426098	0.0106615181568496	31.7223650385604	A0A2T7NFX2:C0Q70_20550,A0A2T7P680:C0Q70_11498
GO:0008177	molecular_function	succinate dehydrogenase (ubiquinone) activity	2	389	2	12340	0.000991256853426098	0.0106615181568496	31.7223650385604	A0A2T7PTT2:C0Q70_03824,A0A2T7PGU1:C0Q70_08074
GO:0032264	biological_process	IMP salvage	2	389	2	12340	0.000991256853426098	0.0106615181568496	31.7223650385604	A0A2T7P1C7:C0Q70_12378,A0A2T7P9L6:C0Q70_09377
GO:0051538	molecular_function	3 iron, 4 sulfur cluster binding	2	389	2	12340	0.000991256853426098	0.0106615181568496	31.7223650385604	A0A2T7P4Z9:C0Q70_11061,A0A2T7PTT2:C0Q70_03824
GO:0070628	molecular_function	proteasome binding	2	389	2	12340	0.000991256853426098	0.0106615181568496	31.7223650385604	A0A2T7PEN0:C0Q70_07303,A0A2T7NWD9:C0Q70_13141
GO:0090114	biological_process	COPII-coated vesicle budding	2	389	2	12340	0.000991256853426098	0.0106615181568496	31.7223650385604	A0A2T7NTU0:C0Q70_15084,A0A2T7NXI1:C0Q70_13539
GO:0051287	molecular_function	NAD binding	5	389	26	12340	0.00115460949975056	0.0121484999538972	6.10045481510777	A0A2T7PTD8:C0Q70_03670,A0A2T7PFS0:C0Q70_07706,A0A2T7PNK1:C0Q70_06259,A0A2T7PPR2:C0Q70_02378,A0A2T7PPS6:C0Q70_02380
GO:0003924	molecular_function	GTPase activity	14	389	177	12340	0.00143978269773759	0.0148266984192551	2.50911361886918	A0A2T7NIB2:C0Q70_19058,A0A2T7NIS9:C0Q70_19222,A0A2T7NJ17:C0Q70_19319,A0A2T7NK64:C0Q70_17349,A0A2T7PDK7:C0Q70_06916,A0A2T7PT19:C0Q70_03549,A0A2T7PV59:C0Q70_04313,A0A2T7PX65:C0Q70_00579,A0A2T7Q0K0:C0Q70_01830,A0A2T7ND59:C0Q70_21631,A0A2T7NFE5:C0Q70_20345,A0A2T7NGU8:C0Q70_18553,A0A2T7PF63:C0Q70_07492,A0A2T7PWI0:C0Q70_00348
GO:0006886	biological_process	intracellular protein transport	8	389	71	12340	0.00170302090134387	0.0171721274218841	3.57435099026033	A0A2T7NFF9:C0Q70_20411,A0A2T7NUD7:C0Q70_15259,A0A2T7NXI1:C0Q70_13539,A0A2T7NZZ8:C0Q70_14401,A0A2T7P3A2:C0Q70_10463,A0A2T7PKF1:C0Q70_05150,A0A2T7PX65:C0Q70_00579,A0A2T7P5Z8:C0Q70_11435
GO:0016491	molecular_function	oxidoreductase activity	13	389	165	12340	0.00217852019886037	0.0215184444132331	2.49933785152294	A0A2T7NXA0:C0Q70_13453,A0A2T7PEM0:C0Q70_07288,A0A2T7PJL1:C0Q70_04857,A0A2T7NM74:C0Q70_18060,A0A2T7P772:C0Q70_11869,A0A2T7P9D7:C0Q70_09298,A0A2T7PA89:C0Q70_09593,A0A2T7PF37:C0Q70_07465,A0A2T7PF41:C0Q70_07464,A0A2T7PF55:C0Q70_07466,A0A2T7PFG6:C0Q70_07589,A0A2T7PFG7:C0Q70_07590,A0A2T7PK56:C0Q70_05027
GO:0006099	biological_process	tricarboxylic acid cycle	4	389	19	12340	0.0025876089810249	0.0247229409785065	6.67839263969693	A0A2T7PTT2:C0Q70_03824,A0A2T7PFS0:C0Q70_07706,A0A2T7PGU1:C0Q70_08074,A0A2T7Q0J8:C0Q70_01817
GO:0000159	cellular_component	protein phosphatase type 2A complex	2	389	3	12340	0.00291158602432824	0.0247229409785065	21.1482433590403	A0A2T7NW55:C0Q70_13061,A0A2T7P8J9:C0Q70_08996
GO:0004104	molecular_function	cholinesterase activity	2	389	3	12340	0.00291158602432824	0.0247229409785065	21.1482433590403	A0A2T7NC98:C0Q70_21314,A0A2T7NHC9:C0Q70_18743
GO:0004613	molecular_function	phosphoenolpyruvate carboxykinase (GTP) activity	2	389	3	12340	0.00291158602432824	0.0247229409785065	21.1482433590403	A0A2T7NI52:C0Q70_19012,A0A2T7NIX0:C0Q70_19286
GO:0004743	molecular_function	pyruvate kinase activity	2	389	3	12340	0.00291158602432824	0.0247229409785065	21.1482433590403	A0A2T7PRU9:C0Q70_03126,A0A2T7PSS0:C0Q70_03424
GO:0004749	molecular_function	ribose phosphate diphosphokinase activity	2	389	3	12340	0.00291158602432824	0.0247229409785065	21.1482433590403	A0A2T7PMS3:C0Q70_05992,A0A2T7Q1D8:C0Q70_02116
GO:0009165	biological_process	nucleotide biosynthetic process	2	389	3	12340	0.00291158602432824	0.0247229409785065	21.1482433590403	A0A2T7PMS3:C0Q70_05992,A0A2T7Q1D8:C0Q70_02116
GO:0030955	molecular_function	potassium ion binding	2	389	3	12340	0.00291158602432824	0.0247229409785065	21.1482433590403	A0A2T7PRU9:C0Q70_03126,A0A2T7PSS0:C0Q70_03424
GO:0016616	molecular_function	oxidoreductase activity, acting on the CH-OH group of donors, NAD or NADP as acceptor	4	389	20	12340	0.00315501753337358	0.0263280773474622	6.34447300771208	A0A2T7PNK1:C0Q70_06259,A0A2T7PPR2:C0Q70_02378,A0A2T7PPS6:C0Q70_02380,A0A2T7PWJ1:C0Q70_00393
GO:0000463	biological_process	maturation of LSU-rRNA from tricistronic rRNA transcript (SSU-rRNA, 5.8S rRNA, LSU-rRNA)	2	389	4	12340	0.00570172142097417	0.0445102123830887	15.8611825192802	A0A2T7NLG3:C0Q70_17804,A0A2T7PEL4:C0Q70_07278
GO:0004423	molecular_function	iduronate-2-sulfatase activity	2	389	4	12340	0.00570172142097417	0.0445102123830887	15.8611825192802	A0A2T7PLW6:C0Q70_05666,A0A2T7PLU4:C0Q70_05668
GO:0031369	molecular_function	translation initiation factor binding	2	389	4	12340	0.00570172142097417	0.0445102123830887	15.8611825192802	A0A2T7PD49:C0Q70_06733,A0A2T7Q0U4:C0Q70_01920
GO:2000266	biological_process	regulation of blood coagulation, intrinsic pathway	2	389	4	12340	0.00570172142097417	0.0445102123830887	15.8611825192802	A0A2T7NB67:C0Q70_20965,A0A2T7NBA8:C0Q70_21009
GO:0000287	molecular_function	magnesium ion binding	5	389	38	12340	0.00646795920136566	0.0496903532295393	4.17399539981058	A0A2T7PFS0:C0Q70_07706,A0A2T7PRU9:C0Q70_03126,A0A2T7PSS0:C0Q70_03424,A0A2T7PMS3:C0Q70_05992,A0A2T7Q1D8:C0Q70_02116
GO:0006096	biological_process	glycolytic process	3	389	13	12340	0.00702466128206281	0.0531240009456	7.32054577812933	A0A2T7PTD8:C0Q70_03670,A0A2T7PBQ0:C0Q70_10114,A0A2T7PP50:C0Q70_06480
GO:0005885	cellular_component	Arp2/3 protein complex	2	389	5	12340	0.00930519395172669	0.068238088979329	12.6889460154242	A0A2T7PY15:C0Q70_00911,A0A2T7NVV1:C0Q70_15795
GO:0019888	molecular_function	protein phosphatase regulator activity	2	389	5	12340	0.00930519395172669	0.068238088979329	12.6889460154242	A0A2T7NW55:C0Q70_13061,A0A2T7P8J9:C0Q70_08996
GO:0008237	molecular_function	metallopeptidase activity	5	389	43	12340	0.0109153392165993	0.0788511071766275	3.68864709750702	A0A2T7NPJ2:C0Q70_16356,A0A2T7PZZ2:C0Q70_01618,A0A2T7NIR6:C0Q70_19237,A0A2T7PGV8:C0Q70_08110,A0A2T7PQ58:C0Q70_02526
GO:0003755	molecular_function	peptidyl-prolyl cis-trans isomerase activity	4	389	29	12340	0.012378956735279	0.0881090449981626	4.37549862600833	A0A2T7NGZ3:C0Q70_18581,A0A2T7NL78:C0Q70_17714,A0A2T7NL95:C0Q70_17750,A0A2T7NNG1:C0Q70_15971
GO:0034314	biological_process	Arp2/3 complex-mediated actin nucleation	2	389	6	12340	0.0136682148067562	0.0887056650710491	10.5741216795201	A0A2T7PY15:C0Q70_00911,A0A2T7NVV1:C0Q70_15795
GO:0042254	biological_process	ribosome biogenesis	3	389	17	12340	0.0152152317813162	0.0887056650710491	5.59806441856948	A0A2T7NME6:C0Q70_18148,A0A2T7PGG7:C0Q70_07948,A0A2T7PH67:C0Q70_08192
GO:0005615	cellular_component	extracellular space	5	389	47	12340	0.0157095076676678	0.0887056650710491	3.37471968495324	A0A2T7NB67:C0Q70_20965,A0A2T7NB89:C0Q70_20961,A0A2T7NB65:C0Q70_20963,A0A2T7NBA8:C0Q70_21009,A0A2T7PMK4:C0Q70_05922
GO:0005882	cellular_component	intermediate filament	2	389	7	12340	0.0187395632894905	0.0887056650710491	9.06353286816012	A0A2T7NL61:C0Q70_17694,A0A2T7NLT0:C0Q70_17924
GO:0006094	biological_process	gluconeogenesis	2	389	7	12340	0.0187395632894905	0.0887056650710491	9.06353286816012	A0A2T7NI52:C0Q70_19012,A0A2T7NIX0:C0Q70_19286
GO:0006189	biological_process	'de novo' IMP biosynthetic process	2	389	7	12340	0.0187395632894905	0.0887056650710491	9.06353286816012	A0A2T7PQ70:C0Q70_02539,A0A2T7PM53:C0Q70_05774
GO:0006606	biological_process	protein import into nucleus	2	389	7	12340	0.0187395632894905	0.0887056650710491	9.06353286816012	A0A2T7NB36:C0Q70_20939,A0A2T7NJU7:C0Q70_19610
GO:0030544	molecular_function	Hsp70 protein binding	2	389	7	12340	0.0187395632894905	0.0887056650710491	9.06353286816012	A0A2T7PSA1:C0Q70_03274,A0A2T7P817:C0Q70_08826
GO:0030833	biological_process	regulation of actin filament polymerization	2	389	7	12340	0.0187395632894905	0.0887056650710491	9.06353286816012	A0A2T7PY15:C0Q70_00911,A0A2T7NVV1:C0Q70_15795
GO:0042802	molecular_function	identical protein binding	2	389	7	12340	0.0187395632894905	0.0887056650710491	9.06353286816012	A0A2T7NU96:C0Q70_15235,A0A2T7NUB4:C0Q70_15236
GO:0006541	biological_process	glutamine metabolic process	2	389	8	12340	0.0244704790280673	0.0887056650710491	7.9305912596401	A0A2T7P4Z9:C0Q70_11061,A0A2T7PBS1:C0Q70_10142
GO:0043161	biological_process	proteasome-mediated ubiquitin-dependent protein catabolic process	2	389	8	12340	0.0244704790280673	0.0887056650710491	7.9305912596401	A0A2T7PBT1:C0Q70_10145,A0A2T7PEN0:C0Q70_07303
GO:0048471	cellular_component	perinuclear region of cytoplasm	2	389	8	12340	0.0244704790280673	0.0887056650710491	7.9305912596401	A0A2T7PFN0:C0Q70_07650,A0A2T7PCU5:C0Q70_06642
GO:0009116	biological_process	nucleoside metabolic process	2	389	9	12340	0.0308145584031936	0.0887056650710491	7.04941445301342	A0A2T7ND06:C0Q70_21612,A0A2T7NX70:C0Q70_13415
GO:0090729	molecular_function	toxin activity	2	389	9	12340	0.0308145584031936	0.0887056650710491	7.04941445301342	A0A2T7PTT2:C0Q70_03824,A0A2T7PQ58:C0Q70_02526
GO:0000103	biological_process	sulfate assimilation	1	389	1	12340	0.0315235008103728	0.0887056650710491	31.7223650385604	A0A2T7Q0G3:C0Q70_01789
GO:0000132	biological_process	establishment of mitotic spindle orientation	1	389	1	12340	0.0315235008103728	0.0887056650710491	31.7223650385604	A0A2T7PCQ6:C0Q70_06616
GO:0000334	molecular_function	3-hydroxyanthranilate 3,4-dioxygenase activity	1	389	1	12340	0.0315235008103728	0.0887056650710491	31.7223650385604	A0A2T7NXD8:C0Q70_13488
GO:0002182	biological_process	cytoplasmic translational elongation	1	389	1	12340	0.0315235008103728	0.0887056650710491	31.7223650385604	A0A2T7PDX6:C0Q70_07037
GO:0002191	biological_process	cap-dependent translational initiation	1	389	1	12340	0.0315235008103728	0.0887056650710491	31.7223650385604	A0A2T7Q159:C0Q70_02028
GO:0003785	molecular_function	actin monomer binding	1	389	1	12340	0.0315235008103728	0.0887056650710491	31.7223650385604	A0A2T7PLR1:C0Q70_05629
GO:0003872	molecular_function	6-phosphofructokinase activity	1	389	1	12340	0.0315235008103728	0.0887056650710491	31.7223650385604	A0A2T7PFM4:C0Q70_07640
GO:0003873	molecular_function	6-phosphofructo-2-kinase activity	1	389	1	12340	0.0315235008103728	0.0887056650710491	31.7223650385604	A0A2T7NVV2:C0Q70_15808
GO:0003876	molecular_function	AMP deaminase activity	1	389	1	12340	0.0315235008103728	0.0887056650710491	31.7223650385604	A0A2T7P1C7:C0Q70_12378
GO:0003938	molecular_function	IMP dehydrogenase activity	1	389	1	12340	0.0315235008103728	0.0887056650710491	31.7223650385604	A0A2T7NT31:C0Q70_14807
GO:0004020	molecular_function	adenylylsulfate kinase activity	1	389	1	12340	0.0315235008103728	0.0887056650710491	31.7223650385604	A0A2T7Q0G3:C0Q70_01789
GO:0004046	molecular_function	aminoacylase activity	1	389	1	12340	0.0315235008103728	0.0887056650710491	31.7223650385604	A0A2T7NUK8:C0Q70_15328
GO:0004066	molecular_function	asparagine synthase (glutamine-hydrolyzing) activity	1	389	1	12340	0.0315235008103728	0.0887056650710491	31.7223650385604	A0A2T7PBS1:C0Q70_10142
GO:0004163	molecular_function	diphosphomevalonate decarboxylase activity	1	389	1	12340	0.0315235008103728	0.0887056650710491	31.7223650385604	A0A2T7NGX0:C0Q70_18536
GO:0004331	molecular_function	fructose-2,6-bisphosphate 2-phosphatase activity	1	389	1	12340	0.0315235008103728	0.0887056650710491	31.7223650385604	A0A2T7NVV2:C0Q70_15808
GO:0004365	molecular_function	glyceraldehyde-3-phosphate dehydrogenase (NAD+) (phosphorylating) activity	1	389	1	12340	0.0315235008103728	0.0887056650710491	31.7223650385604	A0A2T7PTD8:C0Q70_03670
GO:0004373	molecular_function	glycogen (starch) synthase activity	1	389	1	12340	0.0315235008103728	0.0887056650710491	31.7223650385604	A0A2T7PKG6:C0Q70_05183
GO:0004422	molecular_function	hypoxanthine phosphoribosyltransferase activity	1	389	1	12340	0.0315235008103728	0.0887056650710491	31.7223650385604	A0A2T7P9L6:C0Q70_09377
GO:0004462	molecular_function	lactoylglutathione lyase activity	1	389	1	12340	0.0315235008103728	0.0887056650710491	31.7223650385604	A0A2T7NYM7:C0Q70_13942
GO:0004491	molecular_function	methylmalonate-semialdehyde dehydrogenase (acylating) activity	1	389	1	12340	0.0315235008103728	0.0887056650710491	31.7223650385604	A0A2T7NW45:C0Q70_13051
GO:0004618	molecular_function	phosphoglycerate kinase activity	1	389	1	12340	0.0315235008103728	0.0887056650710491	31.7223650385604	A0A2T7PP50:C0Q70_06480
GO:0004637	molecular_function	phosphoribosylamine-glycine ligase activity	1	389	1	12340	0.0315235008103728	0.0887056650710491	31.7223650385604	A0A2T7PQ70:C0Q70_02539
GO:0004641	molecular_function	phosphoribosylformylglycinamidine cyclo-ligase activity	1	389	1	12340	0.0315235008103728	0.0887056650710491	31.7223650385604	A0A2T7PQ70:C0Q70_02539
GO:0004644	molecular_function	phosphoribosylglycinamide formyltransferase activity	1	389	1	12340	0.0315235008103728	0.0887056650710491	31.7223650385604	A0A2T7PQ70:C0Q70_02539
GO:0004655	molecular_function	porphobilinogen synthase activity	1	389	1	12340	0.0315235008103728	0.0887056650710491	31.7223650385604	A0A2T7NM46:C0Q70_18048
GO:0004683	molecular_function	calmodulin-dependent protein kinase activity	1	389	1	12340	0.0315235008103728	0.0887056650710491	31.7223650385604	A0A2T7PZF7:C0Q70_01425
GO:0004691	molecular_function	cAMP-dependent protein kinase activity	1	389	1	12340	0.0315235008103728	0.0887056650710491	31.7223650385604	A0A2T7NP58:C0Q70_16220
GO:0004781	molecular_function	sulfate adenylyltransferase (ATP) activity	1	389	1	12340	0.0315235008103728	0.0887056650710491	31.7223650385604	A0A2T7Q0G3:C0Q70_01789
GO:0004815	molecular_function	aspartate-tRNA ligase activity	1	389	1	12340	0.0315235008103728	0.0887056650710491	31.7223650385604	A0A2T7PRL9:C0Q70_03036
GO:0004819	molecular_function	glutamine-tRNA ligase activity	1	389	1	12340	0.0315235008103728	0.0887056650710491	31.7223650385604	A0A2T7NVM6:C0Q70_15715
GO:0004821	molecular_function	histidine-tRNA ligase activity	1	389	1	12340	0.0315235008103728	0.0887056650710491	31.7223650385604	A0A2T7PNG9:C0Q70_06255
GO:0004822	molecular_function	isoleucine-tRNA ligase activity	1	389	1	12340	0.0315235008103728	0.0887056650710491	31.7223650385604	A0A2T7NUW5:C0Q70_15430
GO:0004824	molecular_function	lysine-tRNA ligase activity	1	389	1	12340	0.0315235008103728	0.0887056650710491	31.7223650385604	A0A2T7NGX0:C0Q70_18536
GO:0004829	molecular_function	threonine-tRNA ligase activity	1	389	1	12340	0.0315235008103728	0.0887056650710491	31.7223650385604	A0A2T7NEB4:C0Q70_19998
GO:0004859	molecular_function	phospholipase inhibitor activity	1	389	1	12340	0.0315235008103728	0.0887056650710491	31.7223650385604	A0A2T7NCJ9:C0Q70_21458
GO:0005875	cellular_component	microtubule associated complex	1	389	1	12340	0.0315235008103728	0.0887056650710491	31.7223650385604	A0A2T7PCQ6:C0Q70_06616
GO:0006002	biological_process	fructose 6-phosphate metabolic process	1	389	1	12340	0.0315235008103728	0.0887056650710491	31.7223650385604	A0A2T7PFM4:C0Q70_07640
GO:0006003	biological_process	fructose 2,6-bisphosphate metabolic process	1	389	1	12340	0.0315235008103728	0.0887056650710491	31.7223650385604	A0A2T7NVV2:C0Q70_15808
GO:0006091	biological_process	generation of precursor metabolites and energy	1	389	1	12340	0.0315235008103728	0.0887056650710491	31.7223650385604	A0A2T7PTM8:C0Q70_03768
GO:0006177	biological_process	GMP biosynthetic process	1	389	1	12340	0.0315235008103728	0.0887056650710491	31.7223650385604	A0A2T7NT31:C0Q70_14807
GO:0006422	biological_process	aspartyl-tRNA aminoacylation	1	389	1	12340	0.0315235008103728	0.0887056650710491	31.7223650385604	A0A2T7PRL9:C0Q70_03036
GO:0006425	biological_process	glutaminyl-tRNA aminoacylation	1	389	1	12340	0.0315235008103728	0.0887056650710491	31.7223650385604	A0A2T7NVM6:C0Q70_15715
GO:0006427	biological_process	histidyl-tRNA aminoacylation	1	389	1	12340	0.0315235008103728	0.0887056650710491	31.7223650385604	A0A2T7PNG9:C0Q70_06255
GO:0006428	biological_process	isoleucyl-tRNA aminoacylation	1	389	1	12340	0.0315235008103728	0.0887056650710491	31.7223650385604	A0A2T7NUW5:C0Q70_15430
GO:0006430	biological_process	lysyl-tRNA aminoacylation	1	389	1	12340	0.0315235008103728	0.0887056650710491	31.7223650385604	A0A2T7NGX0:C0Q70_18536
GO:0006435	biological_process	threonyl-tRNA aminoacylation	1	389	1	12340	0.0315235008103728	0.0887056650710491	31.7223650385604	A0A2T7NEB4:C0Q70_19998
GO:0006482	biological_process	protein demethylation	1	389	1	12340	0.0315235008103728	0.0887056650710491	31.7223650385604	A0A2T7PP84:C0Q70_06468
GO:0006937	biological_process	regulation of muscle contraction	1	389	1	12340	0.0315235008103728	0.0887056650710491	31.7223650385604	A0A2T7PIE8:C0Q70_04452
GO:0008190	molecular_function	eukaryotic initiation factor 4E binding	1	389	1	12340	0.0315235008103728	0.0887056650710491	31.7223650385604	A0A2T7PYY1:C0Q70_01235
GO:0008308	molecular_function	voltage-gated anion channel activity	1	389	1	12340	0.0315235008103728	0.0887056650710491	31.7223650385604	A0A2T7PXM8:C0Q70_00769
GO:0008446	molecular_function	GDP-mannose 4,6-dehydratase activity	1	389	1	12340	0.0315235008103728	0.0887056650710491	31.7223650385604	A0A2T7NHJ6:C0Q70_18802
GO:0008537	cellular_component	proteasome activator complex	1	389	1	12340	0.0315235008103728	0.0887056650710491	31.7223650385604	A0A2T7Q191:C0Q70_02072
GO:0009890	biological_process	negative regulation of biosynthetic process	1	389	1	12340	0.0315235008103728	0.0887056650710491	31.7223650385604	A0A2T7NWB9:C0Q70_13129
GO:0010265	biological_process	SCF complex assembly	1	389	1	12340	0.0315235008103728	0.0887056650710491	31.7223650385604	A0A2T7PFH2:C0Q70_07593
GO:0015288	molecular_function	porin activity	1	389	1	12340	0.0315235008103728	0.0887056650710491	31.7223650385604	A0A2T7PXM8:C0Q70_00769
GO:0016040	molecular_function	glutamate synthase (NADH) activity	1	389	1	12340	0.0315235008103728	0.0887056650710491	31.7223650385604	A0A2T7P4Z9:C0Q70_11061
GO:0016504	molecular_function	peptidase activator activity	1	389	1	12340	0.0315235008103728	0.0887056650710491	31.7223650385604	A0A2T7NWD9:C0Q70_13141
GO:0017136	molecular_function	NAD-dependent histone deacetylase activity	1	389	1	12340	0.0315235008103728	0.0887056650710491	31.7223650385604	A0A2T7P011:C0Q70_14438
GO:0018478	molecular_function	malonate-semialdehyde dehydrogenase (acetylating) activity	1	389	1	12340	0.0315235008103728	0.0887056650710491	31.7223650385604	A0A2T7NW45:C0Q70_13051
GO:0019135	molecular_function	deoxyhypusine monooxygenase activity	1	389	1	12340	0.0315235008103728	0.0887056650710491	31.7223650385604	A0A2T7NPR6:C0Q70_16424
GO:0019673	biological_process	GDP-mannose metabolic process	1	389	1	12340	0.0315235008103728	0.0887056650710491	31.7223650385604	A0A2T7NHJ6:C0Q70_18802
GO:0019835	biological_process	cytolysis	1	389	1	12340	0.0315235008103728	0.0887056650710491	31.7223650385604	A0A2T7PM05:C0Q70_05724
GO:0019903	molecular_function	protein phosphatase binding	1	389	1	12340	0.0315235008103728	0.0887056650710491	31.7223650385604	A0A2T7P7G0:C0Q70_11958
GO:0030018	cellular_component	Z disc	1	389	1	12340	0.0315235008103728	0.0887056650710491	31.7223650385604	A0A2T7PFN0:C0Q70_07650
GO:0030337	molecular_function	DNA polymerase processivity factor activity	1	389	1	12340	0.0315235008103728	0.0887056650710491	31.7223650385604	A0A2T7PZL1:C0Q70_01491
GO:0030891	cellular_component	VCB complex	1	389	1	12340	0.0315235008103728	0.0887056650710491	31.7223650385604	A0A2T7PE82:C0Q70_07140
GO:0030942	molecular_function	endoplasmic reticulum signal peptide binding	1	389	1	12340	0.0315235008103728	0.0887056650710491	31.7223650385604	A0A2T7PYV0:C0Q70_01207
GO:0031672	cellular_component	A band	1	389	1	12340	0.0315235008103728	0.0887056650710491	31.7223650385604	A0A2T7PFN0:C0Q70_07650
GO:0032422	molecular_function	purine-rich negative regulatory element binding	1	389	1	12340	0.0315235008103728	0.0887056650710491	31.7223650385604	A0A2T7PJY0:C0Q70_04951
GO:0033018	cellular_component	sarcoplasmic reticulum lumen	1	389	1	12340	0.0315235008103728	0.0887056650710491	31.7223650385604	A0A2T7NAN2:C0Q70_21766
GO:0033178	cellular_component	proton-transporting two-sector ATPase complex, catalytic domain	1	389	1	12340	0.0315235008103728	0.0887056650710491	31.7223650385604	A0A2T7P4H1:C0Q70_10912
GO:0033192	molecular_function	calmodulin-dependent protein phosphatase activity	1	389	1	12340	0.0315235008103728	0.0887056650710491	31.7223650385604	A0A2T7Q133:C0Q70_02011
GO:0035242	molecular_function	protein-arginine omega-N asymmetric methyltransferase activity	1	389	1	12340	0.0315235008103728	0.0887056650710491	31.7223650385604	A0A2T7NR35:C0Q70_16885
GO:0042988	molecular_function	X11-like protein binding	1	389	1	12340	0.0315235008103728	0.0887056650710491	31.7223650385604	A0A2T7PT54:C0Q70_03591
GO:0045815	biological_process	transcription initiation-coupled chromatin remodeling	1	389	1	12340	0.0315235008103728	0.0887056650710491	31.7223650385604	A0A2T7PXK8:C0Q70_00741
GO:0046914	molecular_function	transition metal ion binding	1	389	1	12340	0.0315235008103728	0.0887056650710491	31.7223650385604	A0A2T7P122:C0Q70_12272
GO:0046930	cellular_component	pore complex	1	389	1	12340	0.0315235008103728	0.0887056650710491	31.7223650385604	A0A2T7PXM8:C0Q70_00769
GO:0046952	biological_process	ketone body catabolic process	1	389	1	12340	0.0315235008103728	0.0887056650710491	31.7223650385604	A0A2T7NR58:C0Q70_16906
GO:0050829	biological_process	defense response to Gram-negative bacterium	1	389	1	12340	0.0315235008103728	0.0887056650710491	31.7223650385604	A0A2T7PM05:C0Q70_05724
GO:0051012	biological_process	microtubule sliding	1	389	1	12340	0.0315235008103728	0.0887056650710491	31.7223650385604	A0A2T7PCQ6:C0Q70_06616
GO:0051723	molecular_function	protein methylesterase activity	1	389	1	12340	0.0315235008103728	0.0887056650710491	31.7223650385604	A0A2T7PP84:C0Q70_06468
GO:0052657	molecular_function	guanine phosphoribosyltransferase activity	1	389	1	12340	0.0315235008103728	0.0887056650710491	31.7223650385604	A0A2T7P9L6:C0Q70_09377
GO:0070577	molecular_function	lysine-acetylated histone binding	1	389	1	12340	0.0315235008103728	0.0887056650710491	31.7223650385604	A0A2T7NWD9:C0Q70_13141
GO:0070981	biological_process	L-asparagine biosynthetic process	1	389	1	12340	0.0315235008103728	0.0887056650710491	31.7223650385604	A0A2T7PBS1:C0Q70_10142
GO:0071391	biological_process	cellular response to estrogen stimulus	1	389	1	12340	0.0315235008103728	0.0887056650710491	31.7223650385604	A0A2T7PXK8:C0Q70_00741
GO:0071540	cellular_component	eukaryotic translation initiation factor 3 complex, eIF3e	1	389	1	12340	0.0315235008103728	0.0887056650710491	31.7223650385604	A0A2T7NQ49:C0Q70_16563
GO:0097054	biological_process	L-glutamate biosynthetic process	1	389	1	12340	0.0315235008103728	0.0887056650710491	31.7223650385604	A0A2T7P4Z9:C0Q70_11061
GO:0097720	biological_process	calcineurin-mediated signaling	1	389	1	12340	0.0315235008103728	0.0887056650710491	31.7223650385604	A0A2T7Q133:C0Q70_02011
GO:0098808	molecular_function	mRNA cap binding	1	389	1	12340	0.0315235008103728	0.0887056650710491	31.7223650385604	A0A2T7Q159:C0Q70_02028
GO:0009058	biological_process	biosynthetic process	3	389	23	12340	0.0344963525844451	0.0959553715567322	4.13769978763831	A0A2T7PAE4:C0Q70_09647,A0A2T7P962:C0Q70_09195,A0A2T7PY00:C0Q70_00917
GO:0051537	molecular_function	2 iron, 2 sulfur cluster binding	3	389	23	12340	0.0344963525844451	0.0959553715567322	4.13769978763831	A0A2T7PTT2:C0Q70_03824,A0A2T7NXA0:C0Q70_13453,A0A2T7PJL1:C0Q70_04857
GO:0046872	molecular_function	metal ion binding	36	389	841	12340	0.0373773507145463	0.102585309195579	1.35791336669224	A0A2T7NT31:C0Q70_14807,A0A2T7PQ70:C0Q70_02539,A0A2T7PTT2:C0Q70_03824,A0A2T7NI52:C0Q70_19012,A0A2T7NIX0:C0Q70_19286,A0A2T7NM46:C0Q70_18048,A0A2T7NNX7:C0Q70_16110,A0A2T7NPJ2:C0Q70_16356,A0A2T7NPR6:C0Q70_16424,A0A2T7P1C7:C0Q70_12378,A0A2T7P6J3:C0Q70_11642,A0A2T7P9L6:C0Q70_09377,A0A2T7PEM0:C0Q70_07288,A0A2T7PFM4:C0Q70_07640,A0A2T7PHU8:C0Q70_08432,A0A2T7PI72:C0Q70_08546,A0A2T7PLW6:C0Q70_05666,A0A2T7PS…
GO:0004364	molecular_function	glutathione transferase activity	2	389	10	12340	0.0377276550347378	0.102585309195579	6.34447300771208	A0A2T7NU96:C0Q70_15235,A0A2T7NUB4:C0Q70_15236
GO:0006520	biological_process	amino acid metabolic process	2	389	10	12340	0.0377276550347378	0.102585309195579	6.34447300771208	A0A2T7NUK8:C0Q70_15328,A0A2T7PAE4:C0Q70_09647
GO:0043022	molecular_function	ribosome binding	2	389	10	12340	0.0377276550347378	0.102585309195579	6.34447300771208	A0A2T7PXD3:C0Q70_00693,A0A2T7PWV0:C0Q70_00459
GO:0000166	molecular_function	nucleotide binding	4	389	41	12340	0.0393700640095445	0.106453133969941	3.09486488181077	A0A2T7NT31:C0Q70_14807,A0A2T7P9L6:C0Q70_09377,A0A2T7NJC4:C0Q70_19429,A0A2T7PU91:C0Q70_03986
GO:0051539	molecular_function	4 iron, 4 sulfur cluster binding	3	389	25	12340	0.0427909834239581	0.11506019987331	3.80668380462725	A0A2T7PTT2:C0Q70_03824,A0A2T7PTM8:C0Q70_03768,A0A2T7Q0J8:C0Q70_01817
GO:0004867	molecular_function	serine-type endopeptidase inhibitor activity	4	389	47	12340	0.0599885623656483	0.120139921869531	2.69977574796259	A0A2T7NB67:C0Q70_20965,A0A2T7NB89:C0Q70_20961,A0A2T7NB65:C0Q70_20963,A0A2T7NBA8:C0Q70_21009
GO:0001540	molecular_function	amyloid-beta binding	1	389	2	12340	0.0620557447673197	0.120139921869531	15.8611825192802	A0A2T7PT54:C0Q70_03591
GO:0001678	biological_process	cellular glucose homeostasis	1	389	2	12340	0.0620557447673197	0.120139921869531	15.8611825192802	A0A2T7PBQ0:C0Q70_10114
GO:0003885	molecular_function	D-arabinono-1,4-lactone oxidase activity	1	389	2	12340	0.0620557447673197	0.120139921869531	15.8611825192802	A0A2T7PHM2:C0Q70_08365
GO:0003994	molecular_function	aconitate hydratase activity	1	389	2	12340	0.0620557447673197	0.120139921869531	15.8611825192802	A0A2T7Q0J8:C0Q70_01817
GO:0004013	molecular_function	adenosylhomocysteinase activity	1	389	2	12340	0.0620557447673197	0.120139921869531	15.8611825192802	A0A2T7NGT0:C0Q70_18541
GO:0004069	molecular_function	L-aspartate:2-oxoglutarate aminotransferase activity	1	389	2	12340	0.0620557447673197	0.120139921869531	15.8611825192802	A0A2T7PAE4:C0Q70_09647
GO:0004320	molecular_function	oleoyl-[acyl-carrier-protein] hydrolase activity	1	389	2	12340	0.0620557447673197	0.120139921869531	15.8611825192802	A0A2T7PC59:C0Q70_10274
GO:0004333	molecular_function	fumarate hydratase activity	1	389	2	12340	0.0620557447673197	0.120139921869531	15.8611825192802	A0A2T7PTM8:C0Q70_03768
GO:0004335	molecular_function	galactokinase activity	1	389	2	12340	0.0620557447673197	0.120139921869531	15.8611825192802	A0A2T7NEA9:C0Q70_19999
GO:0004340	molecular_function	glucokinase activity	1	389	2	12340	0.0620557447673197	0.120139921869531	15.8611825192802	A0A2T7PBQ0:C0Q70_10114
GO:0004450	molecular_function	isocitrate dehydrogenase (NADP+) activity	1	389	2	12340	0.0620557447673197	0.120139921869531	15.8611825192802	A0A2T7PFS0:C0Q70_07706
GO:0004602	molecular_function	glutathione peroxidase activity	1	389	2	12340	0.0620557447673197	0.120139921869531	15.8611825192802	A0A2T7PH61:C0Q70_08193
GO:0004638	molecular_function	phosphoribosylaminoimidazole carboxylase activity	1	389	2	12340	0.0620557447673197	0.120139921869531	15.8611825192802	A0A2T7PM53:C0Q70_05774
GO:0004639	molecular_function	phosphoribosylaminoimidazolesuccinocarboxamide synthase activity	1	389	2	12340	0.0620557447673197	0.120139921869531	15.8611825192802	A0A2T7PM53:C0Q70_05774
GO:0004731	molecular_function	purine-nucleoside phosphorylase activity	1	389	2	12340	0.0620557447673197	0.120139921869531	15.8611825192802	A0A2T7NX70:C0Q70_13415
GO:0004791	molecular_function	thioredoxin-disulfide reductase activity	1	389	2	12340	0.0620557447673197	0.120139921869531	15.8611825192802	A0A2T7NUF9:C0Q70_15262
GO:0004823	molecular_function	leucine-tRNA ligase activity	1	389	2	12340	0.0620557447673197	0.120139921869531	15.8611825192802	A0A2T7PP59:C0Q70_06497
GO:0004827	molecular_function	proline-tRNA ligase activity	1	389	2	12340	0.0620557447673197	0.120139921869531	15.8611825192802	A0A2T7NWL0:C0Q70_13211
GO:0004828	molecular_function	serine-tRNA ligase activity	1	389	2	12340	0.0620557447673197	0.120139921869531	15.8611825192802	A0A2T7NVZ0:C0Q70_15839
GO:0004832	molecular_function	valine-tRNA ligase activity	1	389	2	12340	0.0620557447673197	0.120139921869531	15.8611825192802	A0A2T7NMV7:C0Q70_18323
GO:0005047	molecular_function	signal recognition particle binding	1	389	2	12340	0.0620557447673197	0.120139921869531	15.8611825192802	A0A2T7PYV0:C0Q70_01207
GO:0005471	molecular_function	ATP:ADP antiporter activity	1	389	2	12340	0.0620557447673197	0.120139921869531	15.8611825192802	A0A2T7NQ47:C0Q70_16539
GO:0005501	molecular_function	retinoid binding	1	389	2	12340	0.0620557447673197	0.120139921869531	15.8611825192802	A0A2T7NKG3:C0Q70_17457
GO:0005536	molecular_function	glucose binding	1	389	2	12340	0.0620557447673197	0.120139921869531	15.8611825192802	A0A2T7PBQ0:C0Q70_10114
GO:0005838	cellular_component	proteasome regulatory particle	1	389	2	12340	0.0620557447673197	0.120139921869531	15.8611825192802	A0A2T7NIR6:C0Q70_19237
GO:0005853	cellular_component	eukaryotic translation elongation factor 1 complex	1	389	2	12340	0.0620557447673197	0.120139921869531	15.8611825192802	A0A2T7PFN3:C0Q70_07660
GO:0005861	cellular_component	troponin complex	1	389	2	12340	0.0620557447673197	0.120139921869531	15.8611825192802	A0A2T7PIE8:C0Q70_04452
GO:0005871	cellular_component	kinesin complex	1	389	2	12340	0.0620557447673197	0.120139921869531	15.8611825192802	A0A2T7NXK4:C0Q70_13563
GO:0006000	biological_process	fructose metabolic process	1	389	2	12340	0.0620557447673197	0.120139921869531	15.8611825192802	A0A2T7NVV2:C0Q70_15808
GO:0006097	biological_process	glyoxylate cycle	1	389	2	12340	0.0620557447673197	0.120139921869531	15.8611825192802	A0A2T7PFS0:C0Q70_07706
GO:0006102	biological_process	isocitrate metabolic process	1	389	2	12340	0.0620557447673197	0.120139921869531	15.8611825192802	A0A2T7PFS0:C0Q70_07706
GO:0006429	biological_process	leucyl-tRNA aminoacylation	1	389	2	12340	0.0620557447673197	0.120139921869531	15.8611825192802	A0A2T7PP59:C0Q70_06497
GO:0006433	biological_process	prolyl-tRNA aminoacylation	1	389	2	12340	0.0620557447673197	0.120139921869531	15.8611825192802	A0A2T7NWL0:C0Q70_13211
GO:0006434	biological_process	seryl-tRNA aminoacylation	1	389	2	12340	0.0620557447673197	0.120139921869531	15.8611825192802	A0A2T7NVZ0:C0Q70_15839
GO:0006438	biological_process	valyl-tRNA aminoacylation	1	389	2	12340	0.0620557447673197	0.120139921869531	15.8611825192802	A0A2T7NMV7:C0Q70_18323
GO:0006569	biological_process	tryptophan catabolic process	1	389	2	12340	0.0620557447673197	0.120139921869531	15.8611825192802	A0A2T7NXD8:C0Q70_13488
GO:0008260	molecular_function	succinyl-CoA:3-oxo-acid CoA-transferase activity	1	389	2	12340	0.0620557447673197	0.120139921869531	15.8611825192802	A0A2T7NR58:C0Q70_16906
GO:0008290	cellular_component	F-actin capping protein complex	1	389	2	12340	0.0620557447673197	0.120139921869531	15.8611825192802	A0A2T7PU69:C0Q70_03920
GO:0008612	biological_process	peptidyl-lysine modification to peptidyl-hypusine	1	389	2	12340	0.0620557447673197	0.120139921869531	15.8611825192802	A0A2T7NPR6:C0Q70_16424
GO:0009113	biological_process	purine nucleobase biosynthetic process	1	389	2	12340	0.0620557447673197	0.120139921869531	15.8611825192802	A0A2T7PQ70:C0Q70_02539
GO:0009408	biological_process	response to heat	1	389	2	12340	0.0620557447673197	0.120139921869531	15.8611825192802	A0A2T7PSA1:C0Q70_03274
GO:0009986	cellular_component	cell surface	1	389	2	12340	0.0620557447673197	0.120139921869531	15.8611825192802	A0A2T7PGA0:C0Q70_07905
GO:0010387	biological_process	COP9 signalosome assembly	1	389	2	12340	0.0620557447673197	0.120139921869531	15.8611825192802	A0A2T7PPN8:C0Q70_02351
GO:0016295	molecular_function	myristoyl-[acyl-carrier-protein] hydrolase activity	1	389	2	12340	0.0620557447673197	0.120139921869531	15.8611825192802	A0A2T7PC59:C0Q70_10274
GO:0016296	molecular_function	palmitoyl-[acyl-carrier-protein] hydrolase activity	1	389	2	12340	0.0620557447673197	0.120139921869531	15.8611825192802	A0A2T7PC59:C0Q70_10274
GO:0019318	biological_process	hexose metabolic process	1	389	2	12340	0.0620557447673197	0.120139921869531	15.8611825192802	A0A2T7PBQ0:C0Q70_10114
GO:0019774	cellular_component	proteasome core complex, beta-subunit complex	1	389	2	12340	0.0620557447673197	0.120139921869531	15.8611825192802	A0A2T7PBT1:C0Q70_10145
GO:0019805	biological_process	quinolinate biosynthetic process	1	389	2	12340	0.0620557447673197	0.120139921869531	15.8611825192802	A0A2T7NXD8:C0Q70_13488
GO:0019894	molecular_function	kinesin binding	1	389	2	12340	0.0620557447673197	0.120139921869531	15.8611825192802	A0A2T7PT54:C0Q70_03591
GO:0030122	cellular_component	AP-2 adaptor complex	1	389	2	12340	0.0620557447673197	0.120139921869531	15.8611825192802	A0A2T7PKF1:C0Q70_05150
GO:0030496	cellular_component	midbody	1	389	2	12340	0.0620557447673197	0.120139921869531	15.8611825192802	A0A2T7P681:C0Q70_11538
GO:0030904	cellular_component	retromer complex	1	389	2	12340	0.0620557447673197	0.120139921869531	15.8611825192802	A0A2T7NFF9:C0Q70_20411
GO:0034354	biological_process	'de novo' NAD biosynthetic process from tryptophan	1	389	2	12340	0.0620557447673197	0.120139921869531	15.8611825192802	A0A2T7NXD8:C0Q70_13488
GO:0042351	biological_process	'de novo' GDP-L-fucose biosynthetic process	1	389	2	12340	0.0620557447673197	0.120139921869531	15.8611825192802	A0A2T7NHJ6:C0Q70_18802
GO:0042470	cellular_component	melanosome	1	389	2	12340	0.0620557447673197	0.120139921869531	15.8611825192802	A0A2T7NAN2:C0Q70_21766
GO:0043420	biological_process	anthranilate metabolic process	1	389	2	12340	0.0620557447673197	0.120139921869531	15.8611825192802	A0A2T7NXD8:C0Q70_13488
GO:0043727	molecular_function	5-amino-4-imidazole carboxylate lyase activity	1	389	2	12340	0.0620557447673197	0.120139921869531	15.8611825192802	A0A2T7PM53:C0Q70_05774
GO:0045947	biological_process	negative regulation of translational initiation	1	389	2	12340	0.0620557447673197	0.120139921869531	15.8611825192802	A0A2T7PYY1:C0Q70_01235
GO:0046785	biological_process	microtubule polymerization	1	389	2	12340	0.0620557447673197	0.120139921869531	15.8611825192802	A0A2T7PWH0:C0Q70_00364
GO:0047780	molecular_function	citrate dehydratase activity	1	389	2	12340	0.0620557447673197	0.120139921869531	15.8611825192802	A0A2T7Q0J8:C0Q70_01817
GO:0051016	biological_process	barbed-end actin filament capping	1	389	2	12340	0.0620557447673197	0.120139921869531	15.8611825192802	A0A2T7PU69:C0Q70_03920
GO:0061077	biological_process	chaperone-mediated protein folding	1	389	2	12340	0.0620557447673197	0.120139921869531	15.8611825192802	A0A2T7P817:C0Q70_08826
GO:0061578	molecular_function	Lys63-specific deubiquitinase activity	1	389	2	12340	0.0620557447673197	0.120139921869531	15.8611825192802	A0A2T7PGV8:C0Q70_08110
GO:0070004	molecular_function	cysteine-type exopeptidase activity	1	389	2	12340	0.0620557447673197	0.120139921869531	15.8611825192802	A0A2T7P9G0:C0Q70_09314
GO:0070449	cellular_component	elongin complex	1	389	2	12340	0.0620557447673197	0.120139921869531	15.8611825192802	A0A2T7PE82:C0Q70_07140
GO:0140021	biological_process	mitochondrial ADP transmembrane transport	1	389	2	12340	0.0620557447673197	0.120139921869531	15.8611825192802	A0A2T7NQ47:C0Q70_16539
GO:1901135	biological_process	carbohydrate derivative metabolic process	1	389	2	12340	0.0620557447673197	0.120139921869531	15.8611825192802	A0A2T7PXX1:C0Q70_00884
GO:1904263	biological_process	positive regulation of TORC1 signaling	1	389	2	12340	0.0620557447673197	0.120139921869531	15.8611825192802	A0A2T7NTU0:C0Q70_15084
GO:1990544	biological_process	mitochondrial ATP transmembrane transport	1	389	2	12340	0.0620557447673197	0.120139921869531	15.8611825192802	A0A2T7NQ47:C0Q70_16539
GO:0051028	biological_process	mRNA transport	2	389	14	12340	0.0702610400865257	0.135483439848121	4.53176643408006	A0A2T7NTU0:C0Q70_15084,A0A2T7PA36:C0Q70_09529
GO:0005544	molecular_function	calcium-dependent phospholipid binding	2	389	15	12340	0.0794295448713227	0.14982387460536	4.22964867180805	A0A2T7NCJ9:C0Q70_21458,A0A2T7PZR1:C0Q70_01540
GO:0051015	molecular_function	actin filament binding	3	389	33	12340	0.0846262575297887	0.14982387460536	2.88385136714186	A0A2T7PIF5:C0Q70_04445,A0A2T7NKR3:C0Q70_17561,A0A2T7Q1J7:C0Q70_02160
GO:0071949	molecular_function	FAD binding	3	389	33	12340	0.0846262575297887	0.14982387460536	2.88385136714186	A0A2T7NXA0:C0Q70_13453,A0A2T7PJL1:C0Q70_04857,A0A2T7PHM2:C0Q70_08365
GO:0045505	molecular_function	dynein intermediate chain binding	2	389	16	12340	0.0889444921434964	0.14982387460536	3.96529562982005	A0A2T7NWD7:C0Q70_13144,A0A2T7NWF9:C0Q70_13142
GO:0046961	molecular_function	proton-transporting ATPase activity, rotational mechanism	2	389	16	12340	0.0889444921434964	0.14982387460536	3.96529562982005	A0A2T7PIN9:C0Q70_04544,A0A2T7P4H1:C0Q70_10912
GO:0051959	molecular_function	dynein light intermediate chain binding	2	389	16	12340	0.0889444921434964	0.14982387460536	3.96529562982005	A0A2T7NWD7:C0Q70_13144,A0A2T7NWF9:C0Q70_13142
GO:0006457	biological_process	protein folding	3	389	34	12340	0.0907468275026432	0.14982387460536	2.79903220928474	A0A2T7NL95:C0Q70_17750,A0A2T7PSA1:C0Q70_03274,A0A2T7NPF2:C0Q70_16317
GO:0000977	molecular_function	RNA polymerase II transcription regulatory region sequence-specific DNA binding	1	389	3	12340	0.0916278241388151	0.14982387460536	10.5741216795201	A0A2T7PJY0:C0Q70_04951
GO:0001578	biological_process	microtubule bundle formation	1	389	3	12340	0.0916278241388151	0.14982387460536	10.5741216795201	A0A2T7PWH0:C0Q70_00364
GO:0003730	molecular_function	mRNA 3'-UTR binding	1	389	3	12340	0.0916278241388151	0.14982387460536	10.5741216795201	A0A2T7NNM2:C0Q70_16020
GO:0003747	molecular_function	translation release factor activity	1	389	3	12340	0.0916278241388151	0.14982387460536	10.5741216795201	A0A2T7P8B5:C0Q70_08898
GO:0004061	molecular_function	arylformamidase activity	1	389	3	12340	0.0916278241388151	0.14982387460536	10.5741216795201	A0A2T7NWB9:C0Q70_13129
GO:0004123	molecular_function	cystathionine gamma-lyase activity	1	389	3	12340	0.0916278241388151	0.14982387460536	10.5741216795201	A0A2T7NHN8:C0Q70_18848
GO:0004180	molecular_function	carboxypeptidase activity	1	389	3	12340	0.0916278241388151	0.14982387460536	10.5741216795201	A0A2T7NPJ2:C0Q70_16356
GO:0004573	molecular_function	Glc3Man9GlcNAc2 oligosaccharide glucosidase activity	1	389	3	12340	0.0916278241388151	0.14982387460536	10.5741216795201	A0A2T7PE30:C0Q70_07092
GO:0004784	molecular_function	superoxide dismutase activity	1	389	3	12340	0.0916278241388151	0.14982387460536	10.5741216795201	A0A2T7P6J3:C0Q70_11642
GO:0005912	cellular_component	adherens junction	1	389	3	12340	0.0916278241388151	0.14982387460536	10.5741216795201	A0A2T7PIF5:C0Q70_04445
GO:0005978	biological_process	glycogen biosynthetic process	1	389	3	12340	0.0916278241388151	0.14982387460536	10.5741216795201	A0A2T7PKG6:C0Q70_05183
GO:0006275	biological_process	regulation of DNA replication	1	389	3	12340	0.0916278241388151	0.14982387460536	10.5741216795201	A0A2T7PZL1:C0Q70_01491
GO:0008198	molecular_function	ferrous iron binding	1	389	3	12340	0.0916278241388151	0.14982387460536	10.5741216795201	A0A2T7NXD8:C0Q70_13488
GO:0009159	biological_process	deoxyribonucleoside monophosphate catabolic process	1	389	3	12340	0.0916278241388151	0.14982387460536	10.5741216795201	A0A2T7ND06:C0Q70_21612
GO:0009311	biological_process	oligosaccharide metabolic process	1	389	3	12340	0.0916278241388151	0.14982387460536	10.5741216795201	A0A2T7PE30:C0Q70_07092
GO:0015629	cellular_component	actin cytoskeleton	1	389	3	12340	0.0916278241388151	0.14982387460536	10.5741216795201	A0A2T7PIF5:C0Q70_04445
GO:0016070	biological_process	RNA metabolic process	1	389	3	12340	0.0916278241388151	0.14982387460536	10.5741216795201	A0A2T7PQQ1:C0Q70_02660
GO:0016830	molecular_function	carbon-carbon lyase activity	1	389	3	12340	0.0916278241388151	0.14982387460536	10.5741216795201	A0A2T7PR17:C0Q70_02845
GO:0019287	biological_process	isopentenyl diphosphate biosynthetic process, mevalonate pathway	1	389	3	12340	0.0916278241388151	0.14982387460536	10.5741216795201	A0A2T7NGX0:C0Q70_18536
GO:0019344	biological_process	cysteine biosynthetic process	1	389	3	12340	0.0916278241388151	0.14982387460536	10.5741216795201	A0A2T7NHN8:C0Q70_18848
GO:0019346	biological_process	transsulfuration	1	389	3	12340	0.0916278241388151	0.14982387460536	10.5741216795201	A0A2T7NHN8:C0Q70_18848
GO:0022900	biological_process	electron transport chain	1	389	3	12340	0.0916278241388151	0.14982387460536	10.5741216795201	A0A2T7PGU1:C0Q70_08074
GO:0030041	biological_process	actin filament polymerization	1	389	3	12340	0.0916278241388151	0.14982387460536	10.5741216795201	A0A2T7NVV1:C0Q70_15795
GO:0033180	cellular_component	proton-transporting V-type ATPase, V1 domain	1	389	3	12340	0.0916278241388151	0.14982387460536	10.5741216795201	A0A2T7PIN9:C0Q70_04544
GO:0034632	molecular_function	retinol transmembrane transporter activity	1	389	3	12340	0.0916278241388151	0.14982387460536	10.5741216795201	A0A2T7NKG3:C0Q70_17457
GO:0035615	molecular_function	clathrin adaptor activity	1	389	3	12340	0.0916278241388151	0.14982387460536	10.5741216795201	A0A2T7PKF1:C0Q70_05150
GO:0043023	molecular_function	ribosomal large subunit binding	1	389	3	12340	0.0916278241388151	0.14982387460536	10.5741216795201	A0A2T7PXD3:C0Q70_00693
GO:0043666	biological_process	regulation of phosphoprotein phosphatase activity	1	389	3	12340	0.0916278241388151	0.14982387460536	10.5741216795201	A0A2T7P7G0:C0Q70_11958
GO:0044540	molecular_function	L-cystine L-cysteine-lyase (deaminating)	1	389	3	12340	0.0916278241388151	0.14982387460536	10.5741216795201	A0A2T7NHN8:C0Q70_18848
GO:0051171	biological_process	regulation of nitrogen compound metabolic process	1	389	3	12340	0.0916278241388151	0.14982387460536	10.5741216795201	A0A2T7NL78:C0Q70_17714
GO:0051262	biological_process	protein tetramerization	1	389	3	12340	0.0916278241388151	0.14982387460536	10.5741216795201	A0A2T7PER1:C0Q70_07328
GO:0051920	molecular_function	peroxiredoxin activity	1	389	3	12340	0.0916278241388151	0.14982387460536	10.5741216795201	A0A2T7P3Z9:C0Q70_10721
GO:0070694	molecular_function	deoxyribonucleoside 5'-monophosphate N-glycosidase activity	1	389	3	12340	0.0916278241388151	0.14982387460536	10.5741216795201	A0A2T7ND06:C0Q70_21612
GO:0071704	biological_process	organic substance metabolic process	1	389	3	12340	0.0916278241388151	0.14982387460536	10.5741216795201	A0A2T7NHT8:C0Q70_18867
GO:0072583	biological_process	clathrin-dependent endocytosis	1	389	3	12340	0.0916278241388151	0.14982387460536	10.5741216795201	A0A2T7PKF1:C0Q70_05150
GO:0080090	biological_process	regulation of primary metabolic process	1	389	3	12340	0.0916278241388151	0.14982387460536	10.5741216795201	A0A2T7NL78:C0Q70_17714
GO:0080146	molecular_function	L-cysteine desulfhydrase activity	1	389	3	12340	0.0916278241388151	0.14982387460536	10.5741216795201	A0A2T7NHN8:C0Q70_18848
GO:0097367	molecular_function	carbohydrate derivative binding	1	389	3	12340	0.0916278241388151	0.14982387460536	10.5741216795201	A0A2T7PXX1:C0Q70_00884
GO:0004866	molecular_function	endopeptidase inhibitor activity	2	389	17	12340	0.0987750601917872	0.160966764756987	3.73204294571299	A0A2T7PEN0:C0Q70_07303,A0A2T7PMI9:C0Q70_05923
GO:0005741	cellular_component	mitochondrial outer membrane	2	389	18	12340	0.108892017425287	0.17685817595248	3.52470722650671	A0A2T7NM24:C0Q70_18033,A0A2T7PXM8:C0Q70_00769
GO:0008484	molecular_function	sulfuric ester hydrolase activity	3	389	38	12340	0.116950430656123	0.183052237279869	2.50439723988635	A0A2T7PGA0:C0Q70_07905,A0A2T7NLT9:C0Q70_17942,A0A2T7PJP9:C0Q70_04896
GO:0006897	biological_process	endocytosis	2	389	19	12340	0.119267653172315	0.183052237279869	3.33919631984846	A0A2T7NFF9:C0Q70_20411,A0A2T7PHU8:C0Q70_08432
GO:0000176	cellular_component	nuclear exosome (RNase complex)	1	389	4	12340	0.120269858378095	0.183052237279869	7.9305912596401	A0A2T7NQ52:C0Q70_16542
GO:0000785	cellular_component	chromatin	1	389	4	12340	0.120269858378095	0.183052237279869	7.9305912596401	A0A2T7PXK8:C0Q70_00741
GO:0004045	molecular_function	aminoacyl-tRNA hydrolase activity	1	389	4	12340	0.120269858378095	0.183052237279869	7.9305912596401	A0A2T7PFW7:C0Q70_07703
GO:0004806	molecular_function	triglyceride lipase activity	1	389	4	12340	0.120269858378095	0.183052237279869	7.9305912596401	A0A2T7NR41:C0Q70_16913
GO:0005786	cellular_component	signal recognition particle, endoplasmic reticulum targeting	1	389	4	12340	0.120269858378095	0.183052237279869	7.9305912596401	A0A2T7PYV0:C0Q70_01207
GO:0006006	biological_process	glucose metabolic process	1	389	4	12340	0.120269858378095	0.183052237279869	7.9305912596401	A0A2T7PTD8:C0Q70_03670
GO:0006166	biological_process	purine ribonucleoside salvage	1	389	4	12340	0.120269858378095	0.183052237279869	7.9305912596401	A0A2T7P9L6:C0Q70_09377
GO:0007517	biological_process	muscle organ development	1	389	4	12340	0.120269858378095	0.183052237279869	7.9305912596401	A0A2T7PFN0:C0Q70_07650
GO:0008241	molecular_function	peptidyl-dipeptidase activity	1	389	4	12340	0.120269858378095	0.183052237279869	7.9305912596401	A0A2T7NPJ2:C0Q70_16356
GO:0008312	molecular_function	7S RNA binding	1	389	4	12340	0.120269858378095	0.183052237279869	7.9305912596401	A0A2T7PYV0:C0Q70_01207
GO:0015035	molecular_function	protein-disulfide reductase activity	1	389	4	12340	0.120269858378095	0.183052237279869	7.9305912596401	A0A2T7PQT8:C0Q70_02742
GO:0016805	molecular_function	dipeptidase activity	1	389	4	12340	0.120269858378095	0.183052237279869	7.9305912596401	A0A2T7P9G0:C0Q70_09314
GO:0031461	cellular_component	cullin-RING ubiquitin ligase complex	1	389	4	12340	0.120269858378095	0.183052237279869	7.9305912596401	A0A2T7P5H2:C0Q70_11254
GO:0045261	cellular_component	proton-transporting ATP synthase complex, catalytic core F(1)	1	389	4	12340	0.120269858378095	0.183052237279869	7.9305912596401	A0A2T7NEG3:C0Q70_20011
GO:0045454	biological_process	cell redox homeostasis	1	389	4	12340	0.120269858378095	0.183052237279869	7.9305912596401	A0A2T7NUF9:C0Q70_15262
GO:0051879	molecular_function	Hsp90 protein binding	1	389	4	12340	0.120269858378095	0.183052237279869	7.9305912596401	A0A2T7PA24:C0Q70_09526
GO:0060255	biological_process	regulation of macromolecule metabolic process	1	389	4	12340	0.120269858378095	0.183052237279869	7.9305912596401	A0A2T7NL78:C0Q70_17714
GO:0070840	molecular_function	dynein complex binding	1	389	4	12340	0.120269858378095	0.183052237279869	7.9305912596401	A0A2T7PCQ6:C0Q70_06616
GO:0016192	biological_process	vesicle-mediated transport	4	389	61	12340	0.125744528368188	0.190784801662078	2.08015508449576	A0A2T7NUD7:C0Q70_15259,A0A2T7NZZ8:C0Q70_14401,A0A2T7P3A2:C0Q70_10463,A0A2T7PX65:C0Q70_00579
GO:0030170	molecular_function	pyridoxal phosphate binding	3	389	40	12340	0.130993440883514	0.198127579336315	2.37917737789203	A0A2T7NHN8:C0Q70_18848,A0A2T7PAE4:C0Q70_09647,A0A2T7PR17:C0Q70_02845
GO:0015031	biological_process	protein transport	5	389	86	12340	0.134925056483827	0.203438402922655	1.84432354875351	A0A2T7NHP7:C0Q70_18858,A0A2T7NTU0:C0Q70_15084,A0A2T7P2E7:C0Q70_12753,A0A2T7PEY5:C0Q70_07390,A0A2T7PHU8:C0Q70_08432
GO:0000413	biological_process	protein peptidyl-prolyl isomerization	2	389	21	12340	0.140691326160031	0.210819200809459	3.02117762272004	A0A2T7NGZ3:C0Q70_18581,A0A2T7NL95:C0Q70_17750
GO:0003746	molecular_function	translation elongation factor activity	2	389	21	12340	0.140691326160031	0.210819200809459	3.02117762272004	A0A2T7PFN3:C0Q70_07660,A0A2T7NX35:C0Q70_13390
GO:0000062	molecular_function	fatty-acyl-CoA binding	1	389	5	12340	0.148011024484688	0.213842793583847	6.34447300771208	A0A2T7PBP7:C0Q70_10116
GO:0005769	cellular_component	early endosome	1	389	5	12340	0.148011024484688	0.213842793583847	6.34447300771208	A0A2T7PHU8:C0Q70_08432
GO:0005795	cellular_component	Golgi stack	1	389	5	12340	0.148011024484688	0.213842793583847	6.34447300771208	A0A2T7PGA0:C0Q70_07905
GO:0006012	biological_process	galactose metabolic process	1	389	5	12340	0.148011024484688	0.213842793583847	6.34447300771208	A0A2T7NEA9:C0Q70_19999
GO:0007015	biological_process	actin filament organization	1	389	5	12340	0.148011024484688	0.213842793583847	6.34447300771208	A0A2T7PLR1:C0Q70_05629
GO:0009117	biological_process	nucleotide metabolic process	1	389	5	12340	0.148011024484688	0.213842793583847	6.34447300771208	A0A2T7ND06:C0Q70_21612
GO:0009166	biological_process	nucleotide catabolic process	1	389	5	12340	0.148011024484688	0.213842793583847	6.34447300771208	A0A2T7NJC4:C0Q70_19429
GO:0016772	molecular_function	transferase activity, transferring phosphorus-containing groups	1	389	5	12340	0.148011024484688	0.213842793583847	6.34447300771208	A0A2T7NHT8:C0Q70_18867
GO:0019441	biological_process	tryptophan catabolic process to kynurenine	1	389	5	12340	0.148011024484688	0.213842793583847	6.34447300771208	A0A2T7NWB9:C0Q70_13129
GO:0019752	biological_process	carboxylic acid metabolic process	1	389	5	12340	0.148011024484688	0.213842793583847	6.34447300771208	A0A2T7PR17:C0Q70_02845
GO:0043248	biological_process	proteasome assembly	1	389	5	12340	0.148011024484688	0.213842793583847	6.34447300771208	A0A2T7PBG5:C0Q70_10035
GO:0044238	biological_process	primary metabolic process	1	389	5	12340	0.148011024484688	0.213842793583847	6.34447300771208	A0A2T7NHT8:C0Q70_18867
GO:0003774	molecular_function	cytoskeletal motor activity	2	389	23	12340	0.162852353294697	0.233888839746687	2.75846652509221	A0A2T7Q1I2:C0Q70_02158,A0A2T7Q1J7:C0Q70_02160
GO:0017018	molecular_function	myosin phosphatase activity	2	389	23	12340	0.162852353294697	0.233888839746687	2.75846652509221	A0A2T7PI72:C0Q70_08546,A0A2T7Q133:C0Q70_02011
GO:0016787	molecular_function	hydrolase activity	7	389	145	12340	0.173969737353254	0.242526417843589	1.53142451910292	A0A2T7NB66:C0Q70_20950,A0A2T7NBT4:C0Q70_21171,A0A2T7NQ52:C0Q70_16542,A0A2T7NXB3:C0Q70_13477,A0A2T7NY98:C0Q70_13804,A0A2T7NJC4:C0Q70_19429,A0A2T7NQB1:C0Q70_16601
GO:0016301	molecular_function	kinase activity	2	389	24	12340	0.174154449351686	0.242526417843589	2.64353041988003	A0A2T7PRU9:C0Q70_03126,A0A2T7PSS0:C0Q70_03424
GO:0006614	biological_process	SRP-dependent cotranslational protein targeting to membrane	1	389	6	12340	0.174879586420274	0.242526417843589	5.28706083976007	A0A2T7PYV0:C0Q70_01207
GO:0006730	biological_process	one-carbon metabolic process	1	389	6	12340	0.174879586420274	0.242526417843589	5.28706083976007	A0A2T7NGT0:C0Q70_18541
GO:0006782	biological_process	protoporphyrinogen IX biosynthetic process	1	389	6	12340	0.174879586420274	0.242526417843589	5.28706083976007	A0A2T7NM46:C0Q70_18048
GO:0006890	biological_process	retrograde vesicle-mediated transport, Golgi to endoplasmic reticulum	1	389	6	12340	0.174879586420274	0.242526417843589	5.28706083976007	A0A2T7P2E7:C0Q70_12753
GO:0008641	molecular_function	ubiquitin-like modifier activating enzyme activity	1	389	6	12340	0.174879586420274	0.242526417843589	5.28706083976007	A0A2T7PWG3:C0Q70_00363
GO:0009055	molecular_function	electron transfer activity	1	389	6	12340	0.174879586420274	0.242526417843589	5.28706083976007	A0A2T7PTT2:C0Q70_03824
GO:0031965	cellular_component	nuclear membrane	1	389	6	12340	0.174879586420274	0.242526417843589	5.28706083976007	A0A2T7NWB9:C0Q70_13129
GO:0034645	biological_process	cellular macromolecule biosynthetic process	1	389	6	12340	0.174879586420274	0.242526417843589	5.28706083976007	A0A2T7NAX7:C0Q70_20867
GO:0038023	molecular_function	signaling receptor activity	1	389	6	12340	0.174879586420274	0.242526417843589	5.28706083976007	A0A2T7NB47:C0Q70_20930
GO:0046933	molecular_function	proton-transporting ATP synthase activity, rotational mechanism	1	389	6	12340	0.174879586420274	0.242526417843589	5.28706083976007	A0A2T7NEG3:C0Q70_20011
GO:0005096	molecular_function	GTPase activator activity	3	389	46	12340	0.176243657359266	0.243719800462528	2.06884989381916	A0A2T7PHU8:C0Q70_08432,A0A2T7PV59:C0Q70_04313,A0A2T7PLL9:C0Q70_05581
GO:0005829	cellular_component	cytosol	3	389	47	12340	0.184170141108831	0.253955408252633	2.02483181097194	A0A2T7NGX0:C0Q70_18536,A0A2T7NWB9:C0Q70_13129,A0A2T7Q0F7:C0Q70_01783
GO:0005516	molecular_function	calmodulin binding	2	389	25	12340	0.185577359432358	0.255168869219493	2.53778920308483	A0A2T7Q133:C0Q70_02011,A0A2T7PZF7:C0Q70_01425
GO:0005783	cellular_component	endoplasmic reticulum	3	389	48	12340	0.192188959721565	0.263511208230134	1.98264781491003	A0A2T7PEN0:C0Q70_07303,A0A2T7PGA0:C0Q70_07905,A0A2T7PX65:C0Q70_00579
GO:0005509	molecular_function	calcium ion binding	17	389	428	12340	0.194984265131708	0.26658865628177	1.26000048050357	A0A2T7NAN2:C0Q70_21766,A0A2T7PRL5:C0Q70_02987,A0A2T7PT54:C0Q70_03591,A0A2T7NCJ9:C0Q70_21458,A0A2T7NJQ6:C0Q70_19561,A0A2T7NK28:C0Q70_17323,A0A2T7NPT5:C0Q70_16448,A0A2T7P333:C0Q70_13012,A0A2T7P336:C0Q70_13020,A0A2T7P337:C0Q70_13017,A0A2T7P935:C0Q70_09191,A0A2T7PA48:C0Q70_09553,A0A2T7PR51:C0Q70_02868,A0A2T7PR55:C0Q70_02867,A0A2T7PUZ2:C0Q70_04238,A0A2T7PZD7:C0Q70_01405,A0A2T7PZR1:C0Q70_01540
GO:0003810	molecular_function	protein-glutamine gamma-glutamyltransferase activity	1	389	7	12340	0.200902923608738	0.26935461226213	4.53176643408006	A0A2T7NII5:C0Q70_19151
GO:0004707	molecular_function	MAP kinase activity	1	389	7	12340	0.200902923608738	0.26935461226213	4.53176643408006	A0A2T7PDR5:C0Q70_06961
GO:0005201	molecular_function	extracellular matrix structural constituent	1	389	7	12340	0.200902923608738	0.26935461226213	4.53176643408006	A0A2T7PR17:C0Q70_02845
GO:0006913	biological_process	nucleocytoplasmic transport	1	389	7	12340	0.200902923608738	0.26935461226213	4.53176643408006	A0A2T7PDK7:C0Q70_06916
GO:0018216	biological_process	peptidyl-arginine methylation	1	389	7	12340	0.200902923608738	0.26935461226213	4.53176643408006	A0A2T7NR35:C0Q70_16885
GO:0036132	molecular_function	13-prostaglandin reductase activity	1	389	7	12340	0.200902923608738	0.26935461226213	4.53176643408006	A0A2T7NSR9:C0Q70_14663
GO:0047522	molecular_function	15-oxoprostaglandin 13-oxidase activity	1	389	7	12340	0.200902923608738	0.26935461226213	4.53176643408006	A0A2T7NSR9:C0Q70_14663
GO:0003724	molecular_function	RNA helicase activity	3	389	50	12340	0.208477887384655	0.278738390867881	1.90334190231362	A0A2T7NB66:C0Q70_20950,A0A2T7NBT4:C0Q70_21171,A0A2T7NY98:C0Q70_13804
GO:0004722	molecular_function	protein serine/threonine phosphatase activity	1	389	8	12340	0.226107558548833	0.293394258277843	3.96529562982005	A0A2T7NNX7:C0Q70_16110
GO:0006368	biological_process	transcription elongation by RNA polymerase II promoter	1	389	8	12340	0.226107558548833	0.293394258277843	3.96529562982005	A0A2T7PE82:C0Q70_07140
GO:0008236	molecular_function	serine-type peptidase activity	1	389	8	12340	0.226107558548833	0.293394258277843	3.96529562982005	A0A2T7PM06:C0Q70_05730
GO:0015631	molecular_function	tubulin binding	1	389	8	12340	0.226107558548833	0.293394258277843	3.96529562982005	A0A2T7PWH0:C0Q70_00364
GO:0016620	molecular_function	oxidoreductase activity, acting on the aldehyde or oxo group of donors, NAD or NADP as acceptor	1	389	8	12340	0.226107558548833	0.293394258277843	3.96529562982005	A0A2T7PGA0:C0Q70_07905
GO:0016779	molecular_function	nucleotidyltransferase activity	1	389	8	12340	0.226107558548833	0.293394258277843	3.96529562982005	A0A2T7PY00:C0Q70_00917
GO:0016798	molecular_function	hydrolase activity, acting on glycosyl bonds	1	389	8	12340	0.226107558548833	0.293394258277843	3.96529562982005	A0A2T7PQA6:C0Q70_02576
GO:0018149	biological_process	peptide cross-linking	1	389	8	12340	0.226107558548833	0.293394258277843	3.96529562982005	A0A2T7NII5:C0Q70_19151
GO:0019901	molecular_function	protein kinase binding	1	389	8	12340	0.226107558548833	0.293394258277843	3.96529562982005	A0A2T7P6I8:C0Q70_11637
GO:0030433	biological_process	ubiquitin-dependent ERAD pathway	1	389	8	12340	0.226107558548833	0.293394258277843	3.96529562982005	A0A2T7NZL5:C0Q70_14263
GO:0031625	molecular_function	ubiquitin protein ligase binding	1	389	8	12340	0.226107558548833	0.293394258277843	3.96529562982005	A0A2T7P5H2:C0Q70_11254
GO:0008569	molecular_function	minus-end-directed microtubule motor activity	2	389	29	12340	0.232117085949399	0.299585785598691	2.18774931300417	A0A2T7NWD7:C0Q70_13144,A0A2T7NWF9:C0Q70_13142
GO:0016459	cellular_component	myosin complex	2	389	29	12340	0.232117085949399	0.299585785598691	2.18774931300417	A0A2T7Q1I2:C0Q70_02158,A0A2T7Q1J7:C0Q70_02160
GO:0004674	molecular_function	protein serine/threonine kinase activity	5	389	105	12340	0.236604682582023	0.304565602047072	1.51058881136002	A0A2T7NG51:C0Q70_20651,A0A2T7NIR4:C0Q70_19220,A0A2T7NLT6:C0Q70_17929,A0A2T7PER1:C0Q70_07328,A0A2T7Q154:C0Q70_02033
GO:0030527	molecular_function	structural constituent of chromatin	2	389	30	12340	0.243882795984776	0.313101520574619	2.11482433590403	A0A2T7NZF9:C0Q70_14225,A0A2T7NZG2:C0Q70_13945
GO:0003713	molecular_function	transcription coactivator activity	1	389	9	12340	0.250519183567039	0.316582989155213	3.52470722650671	A0A2T7PXK8:C0Q70_00741
GO:0005179	molecular_function	hormone activity	1	389	9	12340	0.250519183567039	0.316582989155213	3.52470722650671	A0A2T7PP79:C0Q70_06515
GO:0005319	molecular_function	lipid transporter activity	1	389	9	12340	0.250519183567039	0.316582989155213	3.52470722650671	A0A2T7NPS2:C0Q70_16415
GO:0019843	molecular_function	rRNA binding	1	389	9	12340	0.250519183567039	0.316582989155213	3.52470722650671	A0A2T7P7C9:C0Q70_11908
GO:0030016	cellular_component	myofibril	1	389	9	12340	0.250519183567039	0.316582989155213	3.52470722650671	A0A2T7Q1I2:C0Q70_02158
GO:0045892	biological_process	negative regulation of DNA-templated transcription	1	389	9	12340	0.250519183567039	0.316582989155213	3.52470722650671	A0A2T7PA37:C0Q70_09548
GO:0035091	molecular_function	phosphatidylinositol binding	2	389	31	12340	0.255671576686067	0.322252716448063	2.04660419603616	A0A2T7NFF9:C0Q70_20411,A0A2T7PEY5:C0Q70_07390
GO:0030286	cellular_component	dynein complex	2	389	32	12340	0.267470317848752	0.336248399581288	1.98264781491003	A0A2T7NWD7:C0Q70_13144,A0A2T7NWF9:C0Q70_13142
GO:0016298	molecular_function	lipase activity	1	389	10	12340	0.274162686737294	0.343768757463343	3.17223650385604	A0A2T7NR40:C0Q70_16910
GO:0050660	molecular_function	flavin adenine dinucleotide binding	3	389	58	12340	0.276084988154212	0.345284584668317	1.64081198475312	A0A2T7P4Z9:C0Q70_11061,A0A2T7PGU1:C0Q70_08074,A0A2T7NUF9:C0Q70_15262
GO:0004177	molecular_function	aminopeptidase activity	1	389	11	12340	0.297062176993514	0.364919019453962	2.88385136714186	A0A2T7PZZ2:C0Q70_01618
GO:0005768	cellular_component	endosome	1	389	11	12340	0.297062176993514	0.364919019453962	2.88385136714186	A0A2T7PEY5:C0Q70_07390
GO:0006417	biological_process	regulation of translation	1	389	11	12340	0.297062176993514	0.364919019453962	2.88385136714186	A0A2T7PA36:C0Q70_09529
GO:0010181	molecular_function	FMN binding	1	389	11	12340	0.297062176993514	0.364919019453962	2.88385136714186	A0A2T7P4Z9:C0Q70_11061
GO:0031902	cellular_component	late endosome membrane	1	389	11	12340	0.297062176993514	0.364919019453962	2.88385136714186	A0A2T7NHP7:C0Q70_18858
GO:0043229	cellular_component	intracellular organelle	1	389	11	12340	0.297062176993514	0.364919019453962	2.88385136714186	A0A2T7PAX3:C0Q70_09843
GO:0097729	cellular_component	9+2 motile cilium	1	389	11	12340	0.297062176993514	0.364919019453962	2.88385136714186	A0A2T7NWD7:C0Q70_13144
GO:0000786	cellular_component	nucleosome	2	389	35	12340	0.302806974148862	0.371034368324176	1.81270657363202	A0A2T7NZF9:C0Q70_14225,A0A2T7NZG2:C0Q70_13945
GO:0008168	molecular_function	methyltransferase activity	2	389	36	12340	0.314529898206976	0.384425431141859	1.76235361325336	A0A2T7NAY2:C0Q70_20882,A0A2T7NHK7:C0Q70_18812
GO:0006542	biological_process	glutamine biosynthetic process	1	389	12	12340	0.319241008459936	0.385318324425459	2.64353041988003	A0A2T7NL95:C0Q70_17750
GO:0007229	biological_process	integrin-mediated signaling pathway	1	389	12	12340	0.319241008459936	0.385318324425459	2.64353041988003	A0A2T7NX18:C0Q70_13369
GO:0016226	biological_process	iron-sulfur cluster assembly	1	389	12	12340	0.319241008459936	0.385318324425459	2.64353041988003	A0A2T7NHK7:C0Q70_18812
GO:0016829	molecular_function	lyase activity	1	389	12	12340	0.319241008459936	0.385318324425459	2.64353041988003	A0A2T7PVK6:C0Q70_00041
GO:0030247	molecular_function	polysaccharide binding	1	389	12	12340	0.319241008459936	0.385318324425459	2.64353041988003	A0A2T7PPM9:C0Q70_02345
GO:0005819	cellular_component	spindle	1	389	13	12340	0.34072180402362	0.410222271511025	2.44018192604311	A0A2T7P681:C0Q70_11538
GO:0007018	biological_process	microtubule-based movement	3	389	66	12340	0.345479602209701	0.414918430445398	1.44192568357093	A0A2T7NWD7:C0Q70_13144,A0A2T7PBB5:C0Q70_09976,A0A2T7NWF9:C0Q70_13142
GO:0004553	molecular_function	hydrolase activity, hydrolyzing O-glycosyl compounds	2	389	40	12340	0.360892978939375	0.428869645675371	1.58611825192802	A0A2T7NHF3:C0Q70_18728,A0A2T7NRB8:C0Q70_16965
GO:0051301	biological_process	cell division	2	389	40	12340	0.360892978939375	0.428869645675371	1.58611825192802	A0A2T7PCQ6:C0Q70_06616,A0A2T7P681:C0Q70_11538
GO:0000049	molecular_function	tRNA binding	1	389	14	12340	0.361526478172627	0.428869645675371	2.26588321704003	A0A2T7NUW5:C0Q70_15430
GO:0003729	molecular_function	mRNA binding	1	389	14	12340	0.361526478172627	0.428869645675371	2.26588321704003	A0A2T7PTB5:C0Q70_03659
GO:0051536	molecular_function	iron-sulfur cluster binding	1	389	14	12340	0.361526478172627	0.428869645675371	2.26588321704003	A0A2T7NHK7:C0Q70_18812
GO:0003697	molecular_function	single-stranded DNA binding	1	389	15	12340	0.38167625912272	0.446210892307721	2.11482433590403	A0A2T7PQQ1:C0Q70_02660
GO:0004356	molecular_function	glutamate-ammonia ligase activity	1	389	15	12340	0.38167625912272	0.446210892307721	2.11482433590403	A0A2T7NL95:C0Q70_17750
GO:0004521	molecular_function	endoribonuclease activity	1	389	15	12340	0.38167625912272	0.446210892307721	2.11482433590403	A0A2T7PII3:C0Q70_04484
GO:0008083	molecular_function	growth factor activity	1	389	15	12340	0.38167625912272	0.446210892307721	2.11482433590403	A0A2T7PHU8:C0Q70_08432
GO:0008810	molecular_function	cellulase activity	1	389	15	12340	0.38167625912272	0.446210892307721	2.11482433590403	A0A2T7PPM9:C0Q70_02345
GO:0030245	biological_process	cellulose catabolic process	1	389	15	12340	0.38167625912272	0.446210892307721	2.11482433590403	A0A2T7PPM9:C0Q70_02345
GO:0046982	molecular_function	protein heterodimerization activity	2	389	42	12340	0.383647712987638	0.447434923098835	1.51058881136002	A0A2T7NZF9:C0Q70_14225,A0A2T7NZG2:C0Q70_13945
GO:0005044	molecular_function	scavenger receptor activity	3	389	72	12340	0.397235211252836	0.462167890015319	1.32176520994002	A0A2T7NR41:C0Q70_16913,A0A2T7PRL5:C0Q70_02987,A0A2T7NLZ4:C0Q70_17990
GO:0106310	molecular_function	protein serine kinase activity	1	389	16	12340	0.401191710254668	0.465651769216449	1.98264781491003	A0A2T7PDR5:C0Q70_06961
GO:0000139	cellular_component	Golgi membrane	5	389	133	12340	0.4094991727486	0.4741569368668	1.19257011423159	A0A2T7NM24:C0Q70_18033,A0A2T7NUD7:C0Q70_15259,A0A2T7P2E7:C0Q70_12753,A0A2T7P3A2:C0Q70_10463,A0A2T7PT54:C0Q70_03591
GO:0007155	biological_process	cell adhesion	2	389	45	12340	0.417099764176174	0.479539838272787	1.40988289060269	A0A2T7PIF5:C0Q70_04445,A0A2T7NX18:C0Q70_13369
GO:0006334	biological_process	nucleosome assembly	1	389	17	12340	0.420092750883598	0.479539838272787	1.86602147285649	A0A2T7PIJ9:C0Q70_04461
GO:0006888	biological_process	endoplasmic reticulum to Golgi vesicle-mediated transport	1	389	17	12340	0.420092750883598	0.479539838272787	1.86602147285649	A0A2T7P5Z8:C0Q70_11435
GO:0042995	cellular_component	cell projection	1	389	17	12340	0.420092750883598	0.479539838272787	1.86602147285649	A0A2T7PT54:C0Q70_03591
GO:0043130	molecular_function	ubiquitin binding	1	389	17	12340	0.420092750883598	0.479539838272787	1.86602147285649	A0A2T7PEY5:C0Q70_07390
GO:0070403	molecular_function	NAD+ binding	1	389	17	12340	0.420092750883598	0.479539838272787	1.86602147285649	A0A2T7P011:C0Q70_14438
GO:0030154	biological_process	cell differentiation	1	389	18	12340	0.438398676381146	0.497473533871192	1.76235361325336	A0A2T7PFN0:C0Q70_07650
GO:0005794	cellular_component	Golgi apparatus	2	389	47	12340	0.43888677471694	0.497473533871192	1.34988787398129	A0A2T7NAN2:C0Q70_21766,A0A2T7PX65:C0Q70_00579
GO:0030246	molecular_function	carbohydrate binding	2	389	47	12340	0.43888677471694	0.497473533871192	1.34988787398129	A0A2T7P5U5:C0Q70_11390,A0A2T7PG15:C0Q70_07797
GO:0005643	cellular_component	nuclear pore	1	389	19	12340	0.456128177670525	0.514606149166747	1.66959815992423	A0A2T7NTU0:C0Q70_15084
GO:0007186	biological_process	G protein-coupled receptor signaling pathway	1	389	19	12340	0.456128177670525	0.514606149166747	1.66959815992423	A0A2T7PCQ6:C0Q70_06616
GO:0006511	biological_process	ubiquitin-dependent protein catabolic process	2	389	49	12340	0.460222090231776	0.518017422493441	1.29479040973716	A0A2T7P5H2:C0Q70_11254,A0A2T7PIH0:C0Q70_04472
GO:0003779	molecular_function	actin binding	3	389	82	12340	0.480611073661456	0.539711739332122	1.16057433067904	A0A2T7PU69:C0Q70_03920,A0A2T7PY15:C0Q70_00911,A0A2T7Q1I2:C0Q70_02158
GO:0030036	biological_process	actin cytoskeleton organization	1	389	21	12340	0.489929761811708	0.548902788696451	1.51058881136002	A0A2T7PU69:C0Q70_03920
GO:0004222	molecular_function	metalloendopeptidase activity	4	389	115	12340	0.492843016711922	0.550891501359285	1.10338661003688	A0A2T7PTG5:C0Q70_03709,A0A2T7PWH5:C0Q70_00341,A0A2T7NP82:C0Q70_16238,A0A2T7NYZ6:C0Q70_14066
GO:0005739	cellular_component	mitochondrion	3	389	85	12340	0.504581202890099	0.559181743661408	1.1196128837139	A0A2T7NR58:C0Q70_16906,A0A2T7Q0J8:C0Q70_01817,A0A2T7NHK7:C0Q70_18812
GO:0006979	biological_process	response to oxidative stress	1	389	22	12340	0.506036371329952	0.559181743661408	1.44192568357093	A0A2T7PH61:C0Q70_08193
GO:0016747	molecular_function	acyltransferase activity, transferring groups other than amino-acyl groups	1	389	22	12340	0.506036371329952	0.559181743661408	1.44192568357093	A0A2T7PQQ1:C0Q70_02660
GO:0045202	cellular_component	synapse	1	389	22	12340	0.506036371329952	0.559181743661408	1.44192568357093	A0A2T7PT54:C0Q70_03591
GO:0140658	molecular_function	ATP-dependent chromatin remodeler activity	1	389	22	12340	0.506036371329952	0.559181743661408	1.44192568357093	A0A2T7PH61:C0Q70_08193
GO:0032259	biological_process	methylation	1	389	23	12340	0.521635644877009	0.575106269067135	1.3792332625461	A0A2T7NAY2:C0Q70_20882
GO:0050661	molecular_function	NADP binding	1	389	25	12340	0.551375446422951	0.606512991065246	1.26889460154242	A0A2T7PTD8:C0Q70_03670
GO:0006468	biological_process	protein phosphorylation	9	389	294	12340	0.583613785540939	0.640519438099353	0.97109280730287	A0A2T7NG51:C0Q70_20651,A0A2T7NIR4:C0Q70_19220,A0A2T7NLT6:C0Q70_17929,A0A2T7PDR5:C0Q70_06961,A0A2T7PER1:C0Q70_07328,A0A2T7Q154:C0Q70_02033,A0A2T7NP58:C0Q70_16220,A0A2T7PNT8:C0Q70_06353,A0A2T7PZF7:C0Q70_01425
GO:0005815	cellular_component	microtubule organizing center	1	389	28	12340	0.592562728935055	0.648869594580467	1.13294160852001	A0A2T7PCQ6:C0Q70_06616
GO:0004970	molecular_function	ionotropic glutamate receptor activity	1	389	29	12340	0.605435787613114	0.659979552262944	1.09387465650208	A0A2T7NTS6:C0Q70_15072
GO:0006633	biological_process	fatty acid biosynthetic process	1	389	29	12340	0.605435787613114	0.659979552262944	1.09387465650208	A0A2T7PC59:C0Q70_10274
GO:0005789	cellular_component	endoplasmic reticulum membrane	3	389	100	12340	0.614969618148546	0.668865831873924	0.951670951156812	A0A2T7NAN2:C0Q70_21766,A0A2T7NB47:C0Q70_20930,A0A2T7NXI1:C0Q70_13539
GO:0016567	biological_process	protein ubiquitination	1	389	31	12340	0.62997751733422	0.683652731815611	1.02330209801808	A0A2T7PIH0:C0Q70_04472
GO:0005507	molecular_function	copper ion binding	1	389	34	12340	0.663964539553341	0.717318832910306	0.933010736428247	A0A2T7P9D7:C0Q70_09298
GO:0007160	biological_process	cell-matrix adhesion	1	389	34	12340	0.663964539553341	0.717318832910306	0.933010736428247	A0A2T7PRL5:C0Q70_02987
GO:0006915	biological_process	apoptotic process	1	389	35	12340	0.674586820888767	0.727171539666287	0.906353286816012	A0A2T7NM24:C0Q70_18033
GO:0031267	molecular_function	small GTPase binding	1	389	37	12340	0.694837096449219	0.747335899292048	0.85736121725839	A0A2T7NJU7:C0Q70_19610
GO:0003777	molecular_function	microtubule motor activity	1	389	38	12340	0.704485830049255	0.756033573711396	0.834799079962116	A0A2T7PBB5:C0Q70_09976
GO:0007049	biological_process	cell cycle	1	389	39	12340	0.713830246575905	0.764366901200748	0.813393975347703	A0A2T7P681:C0Q70_11538
GO:0007165	biological_process	signal transduction	4	389	157	12340	0.734011959144001	0.78424235811412	0.808213122001539	A0A2T7PER1:C0Q70_07328,A0A2T7NW55:C0Q70_13061,A0A2T7PLL9:C0Q70_05581,A0A2T7PUN6:C0Q70_04104
GO:0006629	biological_process	lipid metabolic process	1	389	42	12340	0.740131841605875	0.78903923202036	0.75529440568001	A0A2T7NR41:C0Q70_16913
GO:0006508	biological_process	proteolysis	8	389	304	12340	0.747321238668456	0.79495270223194	0.834799079962116	A0A2T7NPJ2:C0Q70_16356,A0A2T7PTG5:C0Q70_03709,A0A2T7PWH5:C0Q70_00341,A0A2T7PZZ2:C0Q70_01618,A0A2T7NP82:C0Q70_16238,A0A2T7NYZ6:C0Q70_14066,A0A2T7P9G0:C0Q70_09314,A0A2T7PM06:C0Q70_05730
GO:0006260	biological_process	DNA replication	1	389	44	12340	0.756312345311786	0.802752577041457	0.720962841785464	A0A2T7PZL1:C0Q70_01491
GO:0005576	cellular_component	extracellular region	9	389	350	12340	0.779046638306961	0.825073463764921	0.815717958134411	A0A2T7PTT2:C0Q70_03824,A0A2T7NAN2:C0Q70_21766,A0A2T7NR41:C0Q70_16913,A0A2T7NR40:C0Q70_16910,A0A2T7P2A5:C0Q70_12711,A0A2T7P2A7:C0Q70_12713,A0A2T7P9D7:C0Q70_09298,A0A2T7PP79:C0Q70_06515,A0A2T7PQ58:C0Q70_02526
GO:0006397	biological_process	mRNA processing	1	389	51	12340	0.8054286995432	0.850106678363749	0.622007157618832	A0A2T7NXW7:C0Q70_13672
GO:0003676	molecular_function	nucleic acid binding	5	389	213	12340	0.806196209440001	0.850106678363749	0.744656456304235	A0A2T7NBT4:C0Q70_21171,A0A2T7NGX0:C0Q70_18536,A0A2T7NY98:C0Q70_13804,A0A2T7PRL9:C0Q70_03036,A0A2T7PJ55:C0Q70_04693
GO:0004842	molecular_function	ubiquitin-protein transferase activity	1	389	54	12340	0.823328471294886	0.866284739362446	0.587451204417785	A0A2T7PCQ6:C0Q70_06616
GO:0005743	cellular_component	mitochondrial inner membrane	3	389	142	12340	0.829851608992262	0.87125418384437	0.670190810673811	A0A2T7PTT2:C0Q70_03824,A0A2T7NQ47:C0Q70_16539,A0A2T7PGU1:C0Q70_08074
GO:0016740	molecular_function	transferase activity	1	389	57	12340	0.83958537852828	0.879565634648674	0.556532719974744	A0A2T7P011:C0Q70_14438
GO:0005730	cellular_component	nucleolus	1	389	59	12340	0.849585481091744	0.888119595784891	0.537667204043397	A0A2T7PYV0:C0Q70_01207
GO:0005634	cellular_component	nucleus	23	389	909	12340	0.890459128524796	0.92740047671311	0.802656101085687	A0A2T7ND06:C0Q70_21612,A0A2T7PQQ1:C0Q70_02660,A0A2T7NFN3:C0Q70_20478,A0A2T7NR35:C0Q70_16885,A0A2T7NWK6:C0Q70_13192,A0A2T7NZF9:C0Q70_14225,A0A2T7NZG2:C0Q70_13945,A0A2T7NZL5:C0Q70_14263,A0A2T7PBT1:C0Q70_10145,A0A2T7PDK7:C0Q70_06916,A0A2T7PH61:C0Q70_08193,A0A2T7PJY0:C0Q70_04951,A0A2T7PY15:C0Q70_00911,A0A2T7PZL1:C0Q70_01491,A0A2T7NB36:C0Q70_20939,A0A2T7NJU7:C0Q70_19610,A0A2T7NL75:C0Q70_17723,A0A2T7NN…
GO:0110165	cellular_component	cellular anatomical entity	1	389	69	12340	0.890994259652058	0.92740047671311	0.459744420848702	A0A2T7NUR7:C0Q70_15384
GO:0008017	molecular_function	microtubule binding	1	389	70	12340	0.894449824234843	0.928999388261082	0.453176643408006	A0A2T7PBB5:C0Q70_09976
GO:0005085	molecular_function	guanyl-nucleotide exchange factor activity	1	389	72	12340	0.901036586185417	0.933836633220004	0.440588403313339	A0A2T7PJJ5:C0Q70_04850
GO:0046983	molecular_function	protein dimerization activity	1	389	76	12340	0.913005424878879	0.942929132761859	0.417399539981058	A0A2T7PM76:C0Q70_05777
GO:0005975	biological_process	carbohydrate metabolic process	3	389	173	12340	0.913706122448992	0.942929132761859	0.550098815697579	A0A2T7NDS5:C0Q70_19810,A0A2T7NHF3:C0Q70_18728,A0A2T7NRB8:C0Q70_16965
GO:0006281	biological_process	DNA repair	1	389	83	12340	0.930581034533022	0.956265861388499	0.382197169139282	A0A2T7NWD9:C0Q70_13141
GO:0007156	biological_process	homophilic cell adhesion via plasma membrane adhesion molecules	1	389	83	12340	0.930581034533022	0.956265861388499	0.382197169139282	A0A2T7PT54:C0Q70_03591
GO:0005856	cellular_component	cytoskeleton	1	389	88	12340	0.940920980589799	0.962802863859329	0.360481420892732	A0A2T7PLR1:C0Q70_05629
GO:0006470	biological_process	protein dephosphorylation	1	389	88	12340	0.940920980589799	0.962802863859329	0.360481420892732	A0A2T7NNX7:C0Q70_16110
GO:0016757	molecular_function	glycosyltransferase activity	1	389	92	12340	0.9480750039704	0.967718930263868	0.344808315636526	A0A2T7NAX7:C0Q70_20867
GO:0003824	molecular_function	catalytic activity	1	389	93	12340	0.949724156767226	0.967718930263868	0.341100699339359	A0A2T7P962:C0Q70_09195
GO:0005506	molecular_function	iron ion binding	3	389	205	12340	0.959208262368577	0.975329409635276	0.464229732271616	A0A2T7P4Z9:C0Q70_11061,A0A2T7NXA0:C0Q70_13453,A0A2T7PJL1:C0Q70_04857
GO:0043565	molecular_function	sequence-specific DNA binding	1	389	104	12340	0.96475525649212	0.978913090444835	0.305022740755389	A0A2T7PQQ1:C0Q70_02660
GO:0006355	biological_process	regulation of DNA-templated transcription	1	389	111	12340	0.971890552304009	0.984090015303641	0.285787072419463	A0A2T7NL75:C0Q70_17723
GO:0005886	cellular_component	plasma membrane	4	389	314	12340	0.990401062242069	1	0.40410656100077	A0A2T7NB47:C0Q70_20930,A0A2T7NTS6:C0Q70_15072,A0A2T7PIF5:C0Q70_04445,A0A2T7PT54:C0Q70_03591
GO:0004672	molecular_function	protein kinase activity	1	389	164	12340	0.994951528252084	1	0.193429055113173	A0A2T7PNT8:C0Q70_06353
GO:0022857	molecular_function	transmembrane transporter activity	1	389	232	12340	0.999448461160528	1	0.13673433206276	A0A2T7PTA4:C0Q70_03642
GO:0008270	molecular_function	zinc ion binding	5	389	503	12340	0.999682683682539	1	0.315331660423066	A0A2T7NXI1:C0Q70_13539,A0A2T7P011:C0Q70_14438,A0A2T7PWH5:C0Q70_00341,A0A2T7PZZ2:C0Q70_01618,A0A2T7P5Z8:C0Q70_11435
GO:0003677	molecular_function	DNA binding	3	389	419	12340	0.99986590021884	1	0.227129105288022	A0A2T7NZF9:C0Q70_14225,A0A2T7NZG2:C0Q70_13945,A0A2T7PZL1:C0Q70_01491
GO:0016020	cellular_component	membrane	35	389	4242	12340	1	1	0.261735685136637	A0A2T7PQQ1:C0Q70_02660,A0A2T7NB67:C0Q70_20965,A0A2T7NB89:C0Q70_20961,A0A2T7NPJ2:C0Q70_16356,A0A2T7NR41:C0Q70_16913,A0A2T7NTQ5:C0Q70_15009,A0A2T7NVD9:C0Q70_15635,A0A2T7NZZ8:C0Q70_14401,A0A2T7P122:C0Q70_12272,A0A2T7PEM0:C0Q70_07288,A0A2T7PJY0:C0Q70_04951,A0A2T7PRL5:C0Q70_02987,A0A2T7PSA1:C0Q70_03274,A0A2T7PWH5:C0Q70_00341,A0A2T7PYI0:C0Q70_01100,A0A2T7NF13:C0Q70_20226,A0A2T7NHT8:C0Q70_18867,A0A2T7NL…
