# Supplementary material for: Proteomic profiles of Lissachatina (Heterobranchia) and Pomacea (Caenogastropoda) snails infected with Angiostrongylus cantonensis using 4D label-free quantitative analysis
Source: PLoS Negl Trop Dis. 2025 Dec 8;19(12):e0013812. doi: 10.1371/journal.pntd.0013812 (PMC12685165; doi:10.1371/journal.pntd.0013812)
Supplement: S1 Dataset — (ZIP) [file pntd.0013812.s006.zip › Pomacea canaliculata/3. Enrichment-PPI_network/enrich/GO_enrichment/enrichment-go-PcAc_PcFr-Up.xls]

id	Category	Term	ListHits	ListTotal	PopHits	PopTotal	p-value	padjust	Enrichment_score	proteins
GO:0005344	molecular_function	oxygen carrier activity	6	74	24	12340	4.67457006525066e-09	5.88995828221583e-07	41.6891891891892	A0A2T7PEM0:C0Q70_07288,A0A2T7PF37:C0Q70_07465,A0A2T7PF41:C0Q70_07464,A0A2T7PF55:C0Q70_07466,A0A2T7PFG6:C0Q70_07589,A0A2T7PFG7:C0Q70_07590
GO:0016491	molecular_function	oxidoreductase activity	10	74	165	12340	4.78242505043297e-08	3.01292778177277e-06	10.1064701064701	A0A2T7NXA0:C0Q70_13453,A0A2T7PEM0:C0Q70_07288,A0A2T7NM74:C0Q70_18060,A0A2T7P9D7:C0Q70_09298,A0A2T7PF37:C0Q70_07465,A0A2T7PF41:C0Q70_07464,A0A2T7PF55:C0Q70_07466,A0A2T7PFG6:C0Q70_07589,A0A2T7PFG7:C0Q70_07590,A0A2T7PK56:C0Q70_05027
GO:0005509	molecular_function	calcium ion binding	11	74	428	12340	4.47889116107633e-05	0.00188113428765206	4.28580449608487	A0A2T7NAN2:C0Q70_21766,A0A2T7PRL5:C0Q70_02987,A0A2T7NJQ6:C0Q70_19561,A0A2T7P333:C0Q70_13012,A0A2T7P336:C0Q70_13020,A0A2T7P337:C0Q70_13017,A0A2T7P935:C0Q70_09191,A0A2T7PA48:C0Q70_09553,A0A2T7PR51:C0Q70_02868,A0A2T7PR55:C0Q70_02867,A0A2T7PZD7:C0Q70_01405
GO:0004104	molecular_function	cholinesterase activity	2	74	3	12340	0.000106020006770211	0.00333963021326166	111.171171171171	A0A2T7NC98:C0Q70_21314,A0A2T7NHC9:C0Q70_18743
GO:0009116	biological_process	nucleoside metabolic process	2	74	9	12340	0.00124287380398179	0.0282314602439222	37.0570570570571	A0A2T7ND06:C0Q70_21612,A0A2T7NX70:C0Q70_13415
GO:0046872	molecular_function	metal ion binding	13	74	841	12340	0.00134435524971058	0.0282314602439222	2.57769065141241	A0A2T7NM46:C0Q70_18048,A0A2T7NPR6:C0Q70_16424,A0A2T7P6J3:C0Q70_11642,A0A2T7P9L6:C0Q70_09377,A0A2T7PEM0:C0Q70_07288,A0A2T7NHK7:C0Q70_18812,A0A2T7NYM7:C0Q70_13942,A0A2T7P492:C0Q70_10831,A0A2T7PF37:C0Q70_07465,A0A2T7PF41:C0Q70_07464,A0A2T7PF55:C0Q70_07466,A0A2T7PFG6:C0Q70_07589,A0A2T7PFG7:C0Q70_07590
GO:0004866	molecular_function	endopeptidase inhibitor activity	2	74	17	12340	0.00455178412558399	0.0343450714601445	19.6184419713831	A0A2T7PEN0:C0Q70_07303,A0A2T7PMI9:C0Q70_05923
GO:0000334	molecular_function	3-hydroxyanthranilate 3,4-dioxygenase activity	1	74	1	12340	0.00599675850891412	0.0343450714601445	166.756756756757	A0A2T7NXD8:C0Q70_13488
GO:0003785	molecular_function	actin monomer binding	1	74	1	12340	0.00599675850891412	0.0343450714601445	166.756756756757	A0A2T7PLR1:C0Q70_05629
GO:0004046	molecular_function	aminoacylase activity	1	74	1	12340	0.00599675850891412	0.0343450714601445	166.756756756757	A0A2T7NUK8:C0Q70_15328
GO:0004422	molecular_function	hypoxanthine phosphoribosyltransferase activity	1	74	1	12340	0.00599675850891412	0.0343450714601445	166.756756756757	A0A2T7P9L6:C0Q70_09377
GO:0004462	molecular_function	lactoylglutathione lyase activity	1	74	1	12340	0.00599675850891412	0.0343450714601445	166.756756756757	A0A2T7NYM7:C0Q70_13942
GO:0004655	molecular_function	porphobilinogen synthase activity	1	74	1	12340	0.00599675850891412	0.0343450714601445	166.756756756757	A0A2T7NM46:C0Q70_18048
GO:0008190	molecular_function	eukaryotic initiation factor 4E binding	1	74	1	12340	0.00599675850891412	0.0343450714601445	166.756756756757	A0A2T7PYY1:C0Q70_01235
GO:0008537	cellular_component	proteasome activator complex	1	74	1	12340	0.00599675850891412	0.0343450714601445	166.756756756757	A0A2T7Q191:C0Q70_02072
GO:0019135	molecular_function	deoxyhypusine monooxygenase activity	1	74	1	12340	0.00599675850891412	0.0343450714601445	166.756756756757	A0A2T7NPR6:C0Q70_16424
GO:0030337	molecular_function	DNA polymerase processivity factor activity	1	74	1	12340	0.00599675850891412	0.0343450714601445	166.756756756757	A0A2T7PZL1:C0Q70_01491
GO:0030891	cellular_component	VCB complex	1	74	1	12340	0.00599675850891412	0.0343450714601445	166.756756756757	A0A2T7PE82:C0Q70_07140
GO:0033018	cellular_component	sarcoplasmic reticulum lumen	1	74	1	12340	0.00599675850891412	0.0343450714601445	166.756756756757	A0A2T7NAN2:C0Q70_21766
GO:0045815	biological_process	transcription initiation-coupled chromatin remodeling	1	74	1	12340	0.00599675850891412	0.0343450714601445	166.756756756757	A0A2T7PXK8:C0Q70_00741
GO:0052657	molecular_function	guanine phosphoribosyltransferase activity	1	74	1	12340	0.00599675850891412	0.0343450714601445	166.756756756757	A0A2T7P9L6:C0Q70_09377
GO:0071391	biological_process	cellular response to estrogen stimulus	1	74	1	12340	0.00599675850891412	0.0343450714601445	166.756756756757	A0A2T7PXK8:C0Q70_00741
GO:0003885	molecular_function	D-arabinono-1,4-lactone oxidase activity	1	74	2	12340	0.0119580389911523	0.035874116973457	83.3783783783784	A0A2T7PHM2:C0Q70_08365
GO:0004638	molecular_function	phosphoribosylaminoimidazole carboxylase activity	1	74	2	12340	0.0119580389911523	0.035874116973457	83.3783783783784	A0A2T7PM53:C0Q70_05774
GO:0004639	molecular_function	phosphoribosylaminoimidazolesuccinocarboxamide synthase activity	1	74	2	12340	0.0119580389911523	0.035874116973457	83.3783783783784	A0A2T7PM53:C0Q70_05774
GO:0004731	molecular_function	purine-nucleoside phosphorylase activity	1	74	2	12340	0.0119580389911523	0.035874116973457	83.3783783783784	A0A2T7NX70:C0Q70_13415
GO:0004791	molecular_function	thioredoxin-disulfide reductase activity	1	74	2	12340	0.0119580389911523	0.035874116973457	83.3783783783784	A0A2T7NUF9:C0Q70_15262
GO:0005501	molecular_function	retinoid binding	1	74	2	12340	0.0119580389911523	0.035874116973457	83.3783783783784	A0A2T7NKG3:C0Q70_17457
GO:0006569	biological_process	tryptophan catabolic process	1	74	2	12340	0.0119580389911523	0.035874116973457	83.3783783783784	A0A2T7NXD8:C0Q70_13488
GO:0008290	cellular_component	F-actin capping protein complex	1	74	2	12340	0.0119580389911523	0.035874116973457	83.3783783783784	A0A2T7PU69:C0Q70_03920
GO:0008612	biological_process	peptidyl-lysine modification to peptidyl-hypusine	1	74	2	12340	0.0119580389911523	0.035874116973457	83.3783783783784	A0A2T7NPR6:C0Q70_16424
GO:0009986	cellular_component	cell surface	1	74	2	12340	0.0119580389911523	0.035874116973457	83.3783783783784	A0A2T7PGA0:C0Q70_07905
GO:0019805	biological_process	quinolinate biosynthetic process	1	74	2	12340	0.0119580389911523	0.035874116973457	83.3783783783784	A0A2T7NXD8:C0Q70_13488
GO:0032264	biological_process	IMP salvage	1	74	2	12340	0.0119580389911523	0.035874116973457	83.3783783783784	A0A2T7P9L6:C0Q70_09377
GO:0034354	biological_process	'de novo' NAD biosynthetic process from tryptophan	1	74	2	12340	0.0119580389911523	0.035874116973457	83.3783783783784	A0A2T7NXD8:C0Q70_13488
GO:0042470	cellular_component	melanosome	1	74	2	12340	0.0119580389911523	0.035874116973457	83.3783783783784	A0A2T7NAN2:C0Q70_21766
GO:0043420	biological_process	anthranilate metabolic process	1	74	2	12340	0.0119580389911523	0.035874116973457	83.3783783783784	A0A2T7NXD8:C0Q70_13488
GO:0043727	molecular_function	5-amino-4-imidazole carboxylate lyase activity	1	74	2	12340	0.0119580389911523	0.035874116973457	83.3783783783784	A0A2T7PM53:C0Q70_05774
GO:0045947	biological_process	negative regulation of translational initiation	1	74	2	12340	0.0119580389911523	0.035874116973457	83.3783783783784	A0A2T7PYY1:C0Q70_01235
GO:0051016	biological_process	barbed-end actin filament capping	1	74	2	12340	0.0119580389911523	0.035874116973457	83.3783783783784	A0A2T7PU69:C0Q70_03920
GO:0070449	cellular_component	elongin complex	1	74	2	12340	0.0119580389911523	0.035874116973457	83.3783783783784	A0A2T7PE82:C0Q70_07140
GO:0070628	molecular_function	proteasome binding	1	74	2	12340	0.0119580389911523	0.035874116973457	83.3783783783784	A0A2T7PEN0:C0Q70_07303
GO:0003755	molecular_function	peptidyl-prolyl cis-trans isomerase activity	2	74	29	12340	0.0129728297100357	0.0380134079875464	11.5004659832246	A0A2T7NGZ3:C0Q70_18581,A0A2T7NNG1:C0Q70_15971
GO:0051015	molecular_function	actin filament binding	2	74	33	12340	0.0166132691490336	0.0402391090875238	10.1064701064701	A0A2T7PIF5:C0Q70_04445,A0A2T7NKR3:C0Q70_17561
GO:0071949	molecular_function	FAD binding	2	74	33	12340	0.0166132691490336	0.0402391090875238	10.1064701064701	A0A2T7NXA0:C0Q70_13453,A0A2T7PHM2:C0Q70_08365
GO:0004749	molecular_function	ribose phosphate diphosphokinase activity	1	74	3	12340	0.0178840484833439	0.0402391090875238	55.5855855855856	A0A2T7PMS3:C0Q70_05992
GO:0004784	molecular_function	superoxide dismutase activity	1	74	3	12340	0.0178840484833439	0.0402391090875238	55.5855855855856	A0A2T7P6J3:C0Q70_11642
GO:0005912	cellular_component	adherens junction	1	74	3	12340	0.0178840484833439	0.0402391090875238	55.5855855855856	A0A2T7PIF5:C0Q70_04445
GO:0006275	biological_process	regulation of DNA replication	1	74	3	12340	0.0178840484833439	0.0402391090875238	55.5855855855856	A0A2T7PZL1:C0Q70_01491
GO:0008198	molecular_function	ferrous iron binding	1	74	3	12340	0.0178840484833439	0.0402391090875238	55.5855855855856	A0A2T7NXD8:C0Q70_13488
GO:0009159	biological_process	deoxyribonucleoside monophosphate catabolic process	1	74	3	12340	0.0178840484833439	0.0402391090875238	55.5855855855856	A0A2T7ND06:C0Q70_21612
GO:0009165	biological_process	nucleotide biosynthetic process	1	74	3	12340	0.0178840484833439	0.0402391090875238	55.5855855855856	A0A2T7PMS3:C0Q70_05992
GO:0015629	cellular_component	actin cytoskeleton	1	74	3	12340	0.0178840484833439	0.0402391090875238	55.5855855855856	A0A2T7PIF5:C0Q70_04445
GO:0016830	molecular_function	carbon-carbon lyase activity	1	74	3	12340	0.0178840484833439	0.0402391090875238	55.5855855855856	A0A2T7PR17:C0Q70_02845
GO:0034632	molecular_function	retinol transmembrane transporter activity	1	74	3	12340	0.0178840484833439	0.0402391090875238	55.5855855855856	A0A2T7NKG3:C0Q70_17457
GO:0070694	molecular_function	deoxyribonucleoside 5'-monophosphate N-glycosidase activity	1	74	3	12340	0.0178840484833439	0.0402391090875238	55.5855855855856	A0A2T7ND06:C0Q70_21612
GO:0005576	cellular_component	extracellular region	6	74	350	12340	0.0183485151152043	0.0405598755178201	2.85868725868726	A0A2T7NAN2:C0Q70_21766,A0A2T7NR41:C0Q70_16913,A0A2T7P2A5:C0Q70_12711,A0A2T7P2A7:C0Q70_12713,A0A2T7P9D7:C0Q70_09298,A0A2T7PQ58:C0Q70_02526
GO:0000176	cellular_component	nuclear exosome (RNase complex)	1	74	4	12340	0.0237749928306108	0.0475499856612216	41.6891891891892	A0A2T7NQ52:C0Q70_16542
GO:0000785	cellular_component	chromatin	1	74	4	12340	0.0237749928306108	0.0475499856612216	41.6891891891892	A0A2T7PXK8:C0Q70_00741
GO:0004806	molecular_function	triglyceride lipase activity	1	74	4	12340	0.0237749928306108	0.0475499856612216	41.6891891891892	A0A2T7NR41:C0Q70_16913
GO:0006166	biological_process	purine ribonucleoside salvage	1	74	4	12340	0.0237749928306108	0.0475499856612216	41.6891891891892	A0A2T7P9L6:C0Q70_09377
GO:0045454	biological_process	cell redox homeostasis	1	74	4	12340	0.0237749928306108	0.0475499856612216	41.6891891891892	A0A2T7NUF9:C0Q70_15262
GO:2000266	biological_process	regulation of blood coagulation, intrinsic pathway	1	74	4	12340	0.0237749928306108	0.0475499856612216	41.6891891891892	A0A2T7NBA8:C0Q70_21009
GO:0005795	cellular_component	Golgi stack	1	74	5	12340	0.0296310766933322	0.0557241143785053	33.3513513513514	A0A2T7PGA0:C0Q70_07905
GO:0007015	biological_process	actin filament organization	1	74	5	12340	0.0296310766933322	0.0557241143785053	33.3513513513514	A0A2T7PLR1:C0Q70_05629
GO:0009117	biological_process	nucleotide metabolic process	1	74	5	12340	0.0296310766933322	0.0557241143785053	33.3513513513514	A0A2T7ND06:C0Q70_21612
GO:0019752	biological_process	carboxylic acid metabolic process	1	74	5	12340	0.0296310766933322	0.0557241143785053	33.3513513513514	A0A2T7PR17:C0Q70_02845
GO:0005615	cellular_component	extracellular space	2	74	47	12340	0.0322355870759516	0.0597306466407338	7.09603220241518	A0A2T7NBA8:C0Q70_21009,A0A2T7PMK4:C0Q70_05922
GO:0005783	cellular_component	endoplasmic reticulum	2	74	48	12340	0.033508855237087	0.0611900834764197	6.9481981981982	A0A2T7PEN0:C0Q70_07303,A0A2T7PGA0:C0Q70_07905
GO:0006782	biological_process	protoporphyrinogen IX biosynthetic process	1	74	6	12340	0.0354525035538668	0.0629157105322142	27.7927927927928	A0A2T7NM46:C0Q70_18048
GO:0034645	biological_process	cellular macromolecule biosynthetic process	1	74	6	12340	0.0354525035538668	0.0629157105322142	27.7927927927928	A0A2T7NAX7:C0Q70_20867
GO:0003810	molecular_function	protein-glutamine gamma-glutamyltransferase activity	1	74	7	12340	0.0412394757232374	0.068370709751683	23.8223938223938	A0A2T7NII5:C0Q70_19151
GO:0005201	molecular_function	extracellular matrix structural constituent	1	74	7	12340	0.0412394757232374	0.068370709751683	23.8223938223938	A0A2T7PR17:C0Q70_02845
GO:0006189	biological_process	'de novo' IMP biosynthetic process	1	74	7	12340	0.0412394757232374	0.068370709751683	23.8223938223938	A0A2T7PM53:C0Q70_05774
GO:0008201	molecular_function	heparin binding	1	74	7	12340	0.0412394757232374	0.068370709751683	23.8223938223938	A0A2T7NBA8:C0Q70_21009
GO:0042802	molecular_function	identical protein binding	1	74	7	12340	0.0412394757232374	0.068370709751683	23.8223938223938	A0A2T7NUB4:C0Q70_15236
GO:0006368	biological_process	transcription elongation by RNA polymerase II promoter	1	74	8	12340	0.0469921943477797	0.074012706097753	20.8445945945946	A0A2T7PE82:C0Q70_07140
GO:0016620	molecular_function	oxidoreductase activity, acting on the aldehyde or oxo group of donors, NAD or NADP as acceptor	1	74	8	12340	0.0469921943477797	0.074012706097753	20.8445945945946	A0A2T7PGA0:C0Q70_07905
GO:0018149	biological_process	peptide cross-linking	1	74	8	12340	0.0469921943477797	0.074012706097753	20.8445945945946	A0A2T7NII5:C0Q70_19151
GO:0043161	biological_process	proteasome-mediated ubiquitin-dependent protein catabolic process	1	74	8	12340	0.0469921943477797	0.074012706097753	20.8445945945946	A0A2T7PEN0:C0Q70_07303
GO:0005737	cellular_component	cytoplasm	7	74	561	12340	0.0505366122611618	0.0786125079618073	2.08074384544973	A0A2T7ND06:C0Q70_21612,A0A2T7NXD8:C0Q70_13488,A0A2T7NQ52:C0Q70_16542,A0A2T7NUK8:C0Q70_15328,A0A2T7P9L6:C0Q70_09377,A0A2T7PIF5:C0Q70_04445,A0A2T7PU69:C0Q70_03920
GO:0003713	molecular_function	transcription coactivator activity	1	74	9	12340	0.0527108594157545	0.0800188950166875	18.5285285285285	A0A2T7PXK8:C0Q70_00741
GO:0090729	molecular_function	toxin activity	1	74	9	12340	0.0527108594157545	0.0800188950166875	18.5285285285285	A0A2T7PQ58:C0Q70_02526
GO:0004364	molecular_function	glutathione transferase activity	1	74	10	12340	0.0583956697639203	0.0865629928265172	16.6756756756757	A0A2T7NUB4:C0Q70_15236
GO:0006520	biological_process	amino acid metabolic process	1	74	10	12340	0.0583956697639203	0.0865629928265172	16.6756756756757	A0A2T7NUK8:C0Q70_15328
GO:0005044	molecular_function	scavenger receptor activity	2	74	72	12340	0.0693133316620836	0.100893436863472	4.63213213213213	A0A2T7NR41:C0Q70_16913,A0A2T7PRL5:C0Q70_02987
GO:0016226	biological_process	iron-sulfur cluster assembly	1	74	12	12340	0.0696645159295399	0.100893436863472	13.8963963963964	A0A2T7NHK7:C0Q70_18812
GO:0005198	molecular_function	structural molecule activity	1	74	14	12340	0.0808003007561825	0.114391437025607	11.9111969111969	A0A2T7PIF5:C0Q70_04445
GO:0051536	molecular_function	iron-sulfur cluster binding	1	74	14	12340	0.0808003007561825	0.114391437025607	11.9111969111969	A0A2T7NHK7:C0Q70_18812
GO:0000413	biological_process	protein peptidyl-prolyl isomerization	1	74	21	12340	0.118749906196	0.164422947040615	7.94079794079794	A0A2T7NGZ3:C0Q70_18581
GO:0030036	biological_process	actin cytoskeleton organization	1	74	21	12340	0.118749906196	0.164422947040615	7.94079794079794	A0A2T7PU69:C0Q70_03920
GO:0051537	molecular_function	2 iron, 2 sulfur cluster binding	1	74	23	12340	0.129305839783804	0.177092780573471	7.2502937720329	A0A2T7NXA0:C0Q70_13453
GO:0005507	molecular_function	copper ion binding	1	74	34	12340	0.185172097836176	0.248209407737853	4.90461049284579	A0A2T7P9D7:C0Q70_09298
GO:0007160	biological_process	cell-matrix adhesion	1	74	34	12340	0.185172097836176	0.248209407737853	4.90461049284579	A0A2T7PRL5:C0Q70_02987
GO:0008168	molecular_function	methyltransferase activity	1	74	36	12340	0.194942682357399	0.258555557652971	4.63213213213213	A0A2T7NHK7:C0Q70_18812
GO:0000287	molecular_function	magnesium ion binding	1	74	38	12340	0.204597672484611	0.265766048794443	4.38833570412518	A0A2T7PMS3:C0Q70_05992
GO:0008484	molecular_function	sulfuric ester hydrolase activity	1	74	38	12340	0.204597672484611	0.265766048794443	4.38833570412518	A0A2T7PGA0:C0Q70_07905
GO:0030170	molecular_function	pyridoxal phosphate binding	1	74	40	12340	0.214138417283446	0.274838322897595	4.16891891891892	A0A2T7PR17:C0Q70_02845
GO:0016787	molecular_function	hydrolase activity	2	74	145	12340	0.215944396562396	0.274838322897595	2.30009319664492	A0A2T7NQ52:C0Q70_16542,A0A2T7NXB3:C0Q70_13477
GO:0000166	molecular_function	nucleotide binding	1	74	41	12340	0.218866365016862	0.275771619921246	4.06723796967699	A0A2T7P9L6:C0Q70_09377
GO:0006629	biological_process	lipid metabolic process	1	74	42	12340	0.223566250291173	0.278904431056315	3.97039897039897	A0A2T7NR41:C0Q70_16913
GO:0008237	molecular_function	metallopeptidase activity	1	74	43	12340	0.228238237401146	0.281941352083769	3.87806411062225	A0A2T7PQ58:C0Q70_02526
GO:0006260	biological_process	DNA replication	1	74	44	12340	0.232882489692951	0.284885375740891	3.78992628992629	A0A2T7PZL1:C0Q70_01491
GO:0007155	biological_process	cell adhesion	1	74	45	12340	0.237499169569555	0.28773937851696	3.70570570570571	A0A2T7PIF5:C0Q70_04445
GO:0004867	molecular_function	serine-type endopeptidase inhibitor activity	1	74	47	12340	0.246650457005232	0.290448201707095	3.54801610120759	A0A2T7NBA8:C0Q70_21009
GO:0005794	cellular_component	Golgi apparatus	1	74	47	12340	0.246650457005232	0.290448201707095	3.54801610120759	A0A2T7NAN2:C0Q70_21766
GO:0030246	molecular_function	carbohydrate binding	1	74	47	12340	0.246650457005232	0.290448201707095	3.54801610120759	A0A2T7P5U5:C0Q70_11390
GO:0050660	molecular_function	flavin adenine dinucleotide binding	1	74	58	12340	0.295079127770179	0.344258982398542	2.87511649580615	A0A2T7NUF9:C0Q70_15262
GO:0110165	cellular_component	cellular anatomical entity	1	74	69	12340	0.340433973222896	0.393529180055824	2.41676459067763	A0A2T7NUR7:C0Q70_15384
GO:0003779	molecular_function	actin binding	1	74	82	12340	0.390334811274835	0.447110783823902	2.0336189848385	A0A2T7PU69:C0Q70_03920
GO:0005739	cellular_component	mitochondrion	1	74	85	12340	0.401310595359069	0.455541756894078	1.96184419713831	A0A2T7NHK7:C0Q70_18812
GO:0005856	cellular_component	cytoskeleton	1	74	88	12340	0.412091405459814	0.463602831142291	1.89496314496314	A0A2T7PLR1:C0Q70_05629
GO:0016757	molecular_function	glycosyltransferase activity	1	74	92	12340	0.426168423304127	0.475196648993982	1.81257344300823	A0A2T7NAX7:C0Q70_20867
GO:0005789	cellular_component	endoplasmic reticulum membrane	1	74	100	12340	0.453332364248878	0.501051560485602	1.66756756756757	A0A2T7NAN2:C0Q70_21766
GO:0004674	molecular_function	protein serine/threonine kinase activity	1	74	105	12340	0.469661475388163	0.514585616512249	1.58815958815959	A0A2T7NLT6:C0Q70_17929
GO:0004222	molecular_function	metalloendopeptidase activity	1	74	115	12340	0.500889623249316	0.544069763184602	1.45005875440658	A0A2T7NYZ6:C0Q70_14066
GO:0005975	biological_process	carbohydrate metabolic process	1	74	173	12340	0.649328296330216	0.699276626817155	0.96391188876738	A0A2T7NDS5:C0Q70_19810
GO:0005506	molecular_function	iron ion binding	1	74	205	12340	0.711590453419904	0.759833873990745	0.813447593935399	A0A2T7NXA0:C0Q70_13453
GO:0006468	biological_process	protein phosphorylation	1	74	294	12340	0.832998522207259	0.880323475396662	0.567199852914139	A0A2T7NLT6:C0Q70_17929
GO:0006508	biological_process	proteolysis	1	74	304	12340	0.842982241193353	0.880323475396662	0.548541963015647	A0A2T7NYZ6:C0Q70_14066
GO:0003723	molecular_function	RNA binding	1	74	311	12340	0.849618151828377	0.880323475396662	0.536195359346485	A0A2T7NQ52:C0Q70_16542
GO:0005886	cellular_component	plasma membrane	1	74	314	12340	0.852376698399942	0.880323475396662	0.531072473747633	A0A2T7PIF5:C0Q70_04445
GO:0003677	molecular_function	DNA binding	1	74	419	12340	0.923005024040918	0.945517341700453	0.397987486292976	A0A2T7PZL1:C0Q70_01491
GO:0005524	molecular_function	ATP binding	3	74	960	12340	0.934510712574654	0.949583466003277	0.521114864864865	A0A2T7NLT6:C0Q70_17929,A0A2T7NXB3:C0Q70_13477,A0A2T7PM53:C0Q70_05774
GO:0005634	cellular_component	nucleus	2	74	909	12340	0.976364022296543	0.984174934474915	0.366901555020367	A0A2T7ND06:C0Q70_21612,A0A2T7PZL1:C0Q70_01491
GO:0016020	cellular_component	membrane	11	74	4242	12340	0.999956773432423	0.999956773432423	0.432419689845432	A0A2T7NR41:C0Q70_16913,A0A2T7NTQ5:C0Q70_15009,A0A2T7PEM0:C0Q70_07288,A0A2T7PRL5:C0Q70_02987,A0A2T7P312:C0Q70_12969,A0A2T7P333:C0Q70_13012,A0A2T7P336:C0Q70_13020,A0A2T7P337:C0Q70_13017,A0A2T7P8H0:C0Q70_08974,A0A2T7PFE8:C0Q70_07569,A0A2T7PHM2:C0Q70_08365
