# Supplementary material for: Proteomic profiles of Lissachatina (Heterobranchia) and Pomacea (Caenogastropoda) snails infected with Angiostrongylus cantonensis using 4D label-free quantitative analysis
Source: PLoS Negl Trop Dis. 2025 Dec 8;19(12):e0013812. doi: 10.1371/journal.pntd.0013812 (PMC12685165; doi:10.1371/journal.pntd.0013812)
Supplement: S1 Dataset — (ZIP) [file pntd.0013812.s006.zip › Pomacea canaliculata/3. Enrichment-PPI_network/enrich/GO_enrichment/GO.top.Down.xls]

id	Category	Term	ListHits	ListTotal	PopHits	PopTotal	p-value	padjust	Enrichment_score	proteins
GO:0006412	biological_process	translation	39	315	93	12340	5.05401731558223e-38	2.0772011167043e-35	16.4280593958013	A0A2T7NF97:C0Q70_20293,A0A2T7NLG3:C0Q70_17804,A0A2T7NVA1:C0Q70_15591,A0A2T7PFM1:C0Q70_07641,A0A2T7PHL9:C0Q70_08359,A0A2T7PIY3:C0Q70_04634,A0A2T7PT19:C0Q70_03549,A0A2T7PVQ2:C0Q70_00060,A0A2T7PYV5:C0Q70_01204,A0A2T7Q0K0:C0Q70_01830,A0A2T7NCX2:C0Q70_21564,A0A2T7NE41:C0Q70_19926,A0A2T7NFE5:C0Q70_20345,A0A2T7NFV4:C0Q70_20547,A0A2T7NFX5:C0Q70_20562,A0A2T7NG67:C0Q70_20652,A0A2T7NJB1:C0Q70_19426,A0A2T7NK…
GO:0006886	biological_process	intracellular protein transport	8	315	71	12340	0.000433701275256912	0.00468172468638046	4.41403979432148	A0A2T7NFF9:C0Q70_20411,A0A2T7NUD7:C0Q70_15259,A0A2T7NXI1:C0Q70_13539,A0A2T7NZZ8:C0Q70_14401,A0A2T7P3A2:C0Q70_10463,A0A2T7PKF1:C0Q70_05150,A0A2T7PX65:C0Q70_00579,A0A2T7P5Z8:C0Q70_11435
GO:0000272	biological_process	polysaccharide catabolic process	7	315	32	12340	1.28416275016939e-05	0.000219912870966509	8.56944444444444	A0A2T7NEX8:C0Q70_20215,A0A2T7NWS2:C0Q70_13278,A0A2T7NWS4:C0Q70_13277,A0A2T7NWT6:C0Q70_13276,A0A2T7NYY1:C0Q70_14046,A0A2T7NYZ1:C0Q70_14050,A0A2T7NZR0:C0Q70_14311
GO:0007017	biological_process	microtubule-based process	6	315	28	12340	6.18323323989565e-05	0.000819777052128101	8.39455782312925	A0A2T7NIB2:C0Q70_19058,A0A2T7NIS9:C0Q70_19222,A0A2T7NJ17:C0Q70_19319,A0A2T7NK64:C0Q70_17349,A0A2T7NKP5:C0Q70_17543,A0A2T7NSK6:C0Q70_14639
GO:0001732	biological_process	formation of cytoplasmic translation initiation complex	5	315	11	12340	4.27603531647706e-06	0.000103379442063063	17.8066378066378	A0A2T7NF14:C0Q70_20241,A0A2T7NQ49:C0Q70_16563,A0A2T7PD49:C0Q70_06733,A0A2T7PH23:C0Q70_08153,A0A2T7Q159:C0Q70_02028
GO:0030163	biological_process	protein catabolic process	4	315	6	12340	6.00192686241792e-06	0.000129831154760724	26.1164021164021	A0A2T7NFN3:C0Q70_20478,A0A2T7PAV3:C0Q70_09799,A0A2T7PFZ7:C0Q70_07780,A0A2T7PQA0:C0Q70_02533
GO:0006099	biological_process	tricarboxylic acid cycle	4	315	19	12340	0.00119207104128835	0.0111350272265798	8.24728487886383	A0A2T7PTT2:C0Q70_03824,A0A2T7PFS0:C0Q70_07706,A0A2T7PGU1:C0Q70_08074,A0A2T7Q0J8:C0Q70_01817
GO:0042176	biological_process	regulation of protein catabolic process	3	315	3	12340	1.64795234815834e-05	0.000260503236574261	39.1746031746032	A0A2T7NBD8:C0Q70_21011,A0A2T7PKJ4:C0Q70_05217,A0A2T7PQI7:C0Q70_02647
GO:0090114	biological_process	COPII-coated vesicle budding	2	315	2	12340	0.000649598596536026	0.00620895402735597	39.1746031746032	A0A2T7NTU0:C0Q70_15084,A0A2T7NXI1:C0Q70_13539
GO:0000463	biological_process	maturation of LSU-rRNA from tricistronic rRNA transcript (SSU-rRNA, 5.8S rRNA, LSU-rRNA)	2	315	4	12340	0.00376700568187	0.0297738333701648	19.5873015873016	A0A2T7NLG3:C0Q70_17804,A0A2T7PEL4:C0Q70_07278
GO:0005737	cellular_component	cytoplasm	37	315	561	12340	1.06837337578283e-07	3.3777035188211e-06	2.58370823076705	A0A2T7NT31:C0Q70_14807,A0A2T7PCQ6:C0Q70_06616,A0A2T7NE13:C0Q70_19902,A0A2T7NEB4:C0Q70_19998,A0A2T7NFN3:C0Q70_20478,A0A2T7NR35:C0Q70_16885,A0A2T7NVM6:C0Q70_15715,A0A2T7NWD7:C0Q70_13144,A0A2T7NWK6:C0Q70_13192,A0A2T7NWL0:C0Q70_13211,A0A2T7NXK4:C0Q70_13563,A0A2T7NZ83:C0Q70_14156,A0A2T7P3Q2:C0Q70_10636,A0A2T7P681:C0Q70_11538,A0A2T7PAV3:C0Q70_09799,A0A2T7PBT1:C0Q70_10145,A0A2T7PCR3:C0Q70_06617,A0A2T7PD…
GO:0005840	cellular_component	ribosome	30	315	78	12340	4.66932255988192e-28	6.39697190703822e-26	15.0671550671551	A0A2T7NF97:C0Q70_20293,A0A2T7PGG7:C0Q70_07948,A0A2T7PHL9:C0Q70_08359,A0A2T7PT19:C0Q70_03549,A0A2T7PVQ2:C0Q70_00060,A0A2T7PYV5:C0Q70_01204,A0A2T7NCX2:C0Q70_21564,A0A2T7NE41:C0Q70_19926,A0A2T7NFV4:C0Q70_20547,A0A2T7NFX5:C0Q70_20562,A0A2T7NJB1:C0Q70_19426,A0A2T7NKN6:C0Q70_17533,A0A2T7NNZ9:C0Q70_16160,A0A2T7NVG2:C0Q70_15666,A0A2T7P0T9:C0Q70_12173,A0A2T7P1G4:C0Q70_12395,A0A2T7P7C9:C0Q70_11908,A0A2T7PA…
GO:1990904	cellular_component	ribonucleoprotein complex	30	315	90	12340	6.95786017594178e-26	7.14920133078018e-24	13.0582010582011	A0A2T7NF97:C0Q70_20293,A0A2T7PGG7:C0Q70_07948,A0A2T7PHL9:C0Q70_08359,A0A2T7PT19:C0Q70_03549,A0A2T7PVQ2:C0Q70_00060,A0A2T7PYV5:C0Q70_01204,A0A2T7NCX2:C0Q70_21564,A0A2T7NE41:C0Q70_19926,A0A2T7NFV4:C0Q70_20547,A0A2T7NFX5:C0Q70_20562,A0A2T7NJB1:C0Q70_19426,A0A2T7NKN6:C0Q70_17533,A0A2T7NNZ9:C0Q70_16160,A0A2T7NVG2:C0Q70_15666,A0A2T7P0T9:C0Q70_12173,A0A2T7P1G4:C0Q70_12395,A0A2T7P7C9:C0Q70_11908,A0A2T7PA…
GO:0005874	cellular_component	microtubule	12	315	102	12340	1.07378402578008e-05	0.000200602379361643	4.60877684407096	A0A2T7PCQ6:C0Q70_06616,A0A2T7NIB2:C0Q70_19058,A0A2T7NIS9:C0Q70_19222,A0A2T7NJ17:C0Q70_19319,A0A2T7NK64:C0Q70_17349,A0A2T7NKP5:C0Q70_17543,A0A2T7NSK6:C0Q70_14639,A0A2T7NWD7:C0Q70_13144,A0A2T7NXK4:C0Q70_13563,A0A2T7P681:C0Q70_11538,A0A2T7PBB5:C0Q70_09976,A0A2T7PWH0:C0Q70_00364
GO:0000502	cellular_component	proteasome complex	9	315	13	12340	2.68668771324892e-12	2.20845730029061e-10	27.1208791208791	A0A2T7NFN3:C0Q70_20478,A0A2T7P746:C0Q70_11847,A0A2T7PAV3:C0Q70_09799,A0A2T7PFZ7:C0Q70_07780,A0A2T7PQA0:C0Q70_02533,A0A2T7PQI7:C0Q70_02647,A0A2T7NSR2:C0Q70_14674,A0A2T7PBG5:C0Q70_10035,A0A2T7PGV8:C0Q70_08110
GO:0022625	cellular_component	cytosolic large ribosomal subunit	6	315	6	12340	2.64057341894031e-10	1.5503938216921e-08	39.1746031746032	A0A2T7NLG3:C0Q70_17804,A0A2T7NME6:C0Q70_18148,A0A2T7PDX6:C0Q70_07037,A0A2T7PFM1:C0Q70_07641,A0A2T7PEL4:C0Q70_07278,A0A2T7PG71:C0Q70_07849
GO:0016282	cellular_component	eukaryotic 43S preinitiation complex	5	315	11	12340	4.27603531647706e-06	0.000103379442063063	17.8066378066378	A0A2T7NF14:C0Q70_20241,A0A2T7NQ49:C0Q70_16563,A0A2T7PD49:C0Q70_06733,A0A2T7PH23:C0Q70_08153,A0A2T7Q159:C0Q70_02028
GO:0033290	cellular_component	eukaryotic 48S preinitiation complex	5	315	11	12340	4.27603531647706e-06	0.000103379442063063	17.8066378066378	A0A2T7NF14:C0Q70_20241,A0A2T7NQ49:C0Q70_16563,A0A2T7PD49:C0Q70_06733,A0A2T7PH23:C0Q70_08153,A0A2T7Q159:C0Q70_02028
GO:0005852	cellular_component	eukaryotic translation initiation factor 3 complex	5	315	13	12340	1.14198422597618e-05	0.000204067616033135	15.0671550671551	A0A2T7NF14:C0Q70_20241,A0A2T7PD49:C0Q70_06733,A0A2T7PH23:C0Q70_08153,A0A2T7Q159:C0Q70_02028,A0A2T7Q0U4:C0Q70_01920
GO:0015934	cellular_component	large ribosomal subunit	4	315	6	12340	6.00192686241792e-06	0.000129831154760724	26.1164021164021	A0A2T7PIY3:C0Q70_04634,A0A2T7NG67:C0Q70_20652,A0A2T7P4L6:C0Q70_10954,A0A2T7P9I8:C0Q70_09332
GO:0005524	molecular_function	ATP binding	57	315	960	12340	1.24838144889958e-09	6.41355969372162e-08	2.32599206349206	A0A2T7PQ70:C0Q70_02539,A0A2T7NB66:C0Q70_20950,A0A2T7NBT4:C0Q70_21171,A0A2T7NEB4:C0Q70_19998,A0A2T7NFN3:C0Q70_20478,A0A2T7NFX2:C0Q70_20550,A0A2T7NG51:C0Q70_20651,A0A2T7NGX0:C0Q70_18536,A0A2T7NHP7:C0Q70_18858,A0A2T7NIR4:C0Q70_19220,A0A2T7NL95:C0Q70_17750,A0A2T7NMV7:C0Q70_18323,A0A2T7NUW5:C0Q70_15430,A0A2T7NVM6:C0Q70_15715,A0A2T7NVZ0:C0Q70_15839,A0A2T7NWD7:C0Q70_13144,A0A2T7NWK6:C0Q70_13192,A0A2T7NW…
GO:0003735	molecular_function	structural constituent of ribosome	39	315	95	12340	1.40170362002637e-37	2.88050093915419e-35	16.0822055137845	A0A2T7NF97:C0Q70_20293,A0A2T7NLG3:C0Q70_17804,A0A2T7NVA1:C0Q70_15591,A0A2T7PDX6:C0Q70_07037,A0A2T7PFM1:C0Q70_07641,A0A2T7PHL9:C0Q70_08359,A0A2T7PIY3:C0Q70_04634,A0A2T7PT19:C0Q70_03549,A0A2T7PVQ2:C0Q70_00060,A0A2T7PYV5:C0Q70_01204,A0A2T7NCX2:C0Q70_21564,A0A2T7NE41:C0Q70_19926,A0A2T7NFV4:C0Q70_20547,A0A2T7NFX5:C0Q70_20562,A0A2T7NG67:C0Q70_20652,A0A2T7NJB1:C0Q70_19426,A0A2T7NKN6:C0Q70_17533,A0A2T7NL…
GO:0003723	molecular_function	RNA binding	25	315	311	12340	3.96968270862448e-07	1.16538542374619e-05	3.14908385647936	A0A2T7PQQ1:C0Q70_02660,A0A2T7NME6:C0Q70_18148,A0A2T7NR35:C0Q70_16885,A0A2T7PA36:C0Q70_09529,A0A2T7PD49:C0Q70_06733,A0A2T7PFM1:C0Q70_07641,A0A2T7NEC1:C0Q70_20006,A0A2T7NKN6:C0Q70_17533,A0A2T7NL75:C0Q70_17723,A0A2T7NNG5:C0Q70_15941,A0A2T7NXQ8:C0Q70_13626,A0A2T7NXW7:C0Q70_13672,A0A2T7P9I8:C0Q70_09332,A0A2T7PCU5:C0Q70_06642,A0A2T7PG71:C0Q70_07849,A0A2T7PMN7:C0Q70_05958,A0A2T7PNK2:C0Q70_06269,A0A2T7PP…
GO:0005525	molecular_function	GTP binding	22	315	295	12340	6.83971286443848e-06	0.000140556099364211	2.92149582997041	A0A2T7NI52:C0Q70_19012,A0A2T7NIB2:C0Q70_19058,A0A2T7NIS9:C0Q70_19222,A0A2T7NIX0:C0Q70_19286,A0A2T7NJ17:C0Q70_19319,A0A2T7NK64:C0Q70_17349,A0A2T7NKP5:C0Q70_17543,A0A2T7NSK6:C0Q70_14639,A0A2T7NXI4:C0Q70_13564,A0A2T7PDK7:C0Q70_06916,A0A2T7PT19:C0Q70_03549,A0A2T7PV59:C0Q70_04313,A0A2T7PX65:C0Q70_00579,A0A2T7PXD3:C0Q70_00693,A0A2T7Q0K0:C0Q70_01830,A0A2T7ND59:C0Q70_21631,A0A2T7NFE5:C0Q70_20345,A0A2T7NG…
GO:0016887	molecular_function	ATP hydrolysis activity	16	315	119	12340	5.56074827953539e-08	1.90455628574087e-06	5.2671735360811	A0A2T7NFN3:C0Q70_20478,A0A2T7NFX2:C0Q70_20550,A0A2T7NHP7:C0Q70_18858,A0A2T7NWK6:C0Q70_13192,A0A2T7NZ83:C0Q70_14156,A0A2T7NZL5:C0Q70_14263,A0A2T7P3Q2:C0Q70_10636,A0A2T7P680:C0Q70_11498,A0A2T7PAV3:C0Q70_09799,A0A2T7PCR3:C0Q70_06617,A0A2T7PFZ7:C0Q70_07780,A0A2T7PQA0:C0Q70_02533,A0A2T7PQN4:C0Q70_02704,A0A2T7PXD3:C0Q70_00693,A0A0A7HG21:HSP90,A0A2T7PGD4:C0Q70_07935
GO:0051082	molecular_function	unfolded protein binding	11	315	28	12340	3.67662399041861e-11	2.51848743343675e-09	15.390022675737	A0A2T7NFX2:C0Q70_20550,A0A2T7NZ83:C0Q70_14156,A0A2T7P3Q2:C0Q70_10636,A0A2T7P680:C0Q70_11498,A0A2T7PCR3:C0Q70_06617,A0A2T7PQN4:C0Q70_02704,A0A2T7PSA1:C0Q70_03274,A0A0A7HG21:HSP90,A0A2T7NPF2:C0Q70_16317,A0A2T7P817:C0Q70_08826,A0A2T7PGD4:C0Q70_07935
GO:0003743	molecular_function	translation initiation factor activity	10	315	31	12340	2.80931639040917e-09	1.28292115162019e-07	12.636968766001	A0A2T7NB66:C0Q70_20950,A0A2T7NF14:C0Q70_20241,A0A2T7NQ49:C0Q70_16563,A0A2T7NR35:C0Q70_16885,A0A2T7NXI4:C0Q70_13564,A0A2T7PD49:C0Q70_06733,A0A2T7PH23:C0Q70_08153,A0A2T7Q159:C0Q70_02028,A0A2T7PTB5:C0Q70_03659,A0A2T7Q0U4:C0Q70_01920
GO:0140662	molecular_function	ATP-dependent protein folding chaperone	9	315	29	12340	2.62366088313363e-08	9.8029511178902e-07	12.1576354679803	A0A2T7NFX2:C0Q70_20550,A0A2T7NZ83:C0Q70_14156,A0A2T7P3Q2:C0Q70_10636,A0A2T7P680:C0Q70_11498,A0A2T7PCR3:C0Q70_06617,A0A2T7PQN4:C0Q70_02704,A0A0A7HG21:HSP90,A0A0A7HI80:HSP70,A0A2T7PGD4:C0Q70_07935
GO:0031176	molecular_function	endo-1,4-beta-xylanase activity	7	315	31	12340	1.02549977596144e-05	0.000200602379361643	8.84587813620072	A0A2T7NEX8:C0Q70_20215,A0A2T7NWS2:C0Q70_13278,A0A2T7NWS4:C0Q70_13277,A0A2T7NWT6:C0Q70_13276,A0A2T7NYY1:C0Q70_14046,A0A2T7NYZ1:C0Q70_14050,A0A2T7NZR0:C0Q70_14311
GO:0036402	molecular_function	proteasome-activating activity	5	315	5	12340	1.05069268137512e-08	4.31834692045173e-07	39.1746031746032	A0A2T7NFN3:C0Q70_20478,A0A2T7NWK6:C0Q70_13192,A0A2T7PAV3:C0Q70_09799,A0A2T7PFZ7:C0Q70_07780,A0A2T7PQA0:C0Q70_02533
