# Supplementary material for: Proteomic profiles of Lissachatina (Heterobranchia) and Pomacea (Caenogastropoda) snails infected with Angiostrongylus cantonensis using 4D label-free quantitative analysis
Source: PLoS Negl Trop Dis. 2025 Dec 8;19(12):e0013812. doi: 10.1371/journal.pntd.0013812 (PMC12685165; doi:10.1371/journal.pntd.0013812)
Supplement: S1 Dataset — (ZIP) [file pntd.0013812.s006.zip › Pomacea canaliculata/3. Enrichment-PPI_network/enrich/GO_enrichment/top15-Total.xls]

id	Category	Term	ListHits	ListTotal	PopHits	PopTotal	p-value	padjust	Enrichment_score	proteins
GO:0000272	biological_process	polysaccharide catabolic process	7	389	32	12340	4.98643131893833e-05	0.00100559698265256	6.93926735218509	A0A2T7NEX8:C0Q70_20215,A0A2T7NWS2:C0Q70_13278,A0A2T7NWS4:C0Q70_13277,A0A2T7NWT6:C0Q70_13276,A0A2T7NYY1:C0Q70_14046,A0A2T7NYZ1:C0Q70_14050,A0A2T7NZR0:C0Q70_14311
GO:0006412	biological_process	translation	39	389	93	12340	2.21979383231354e-34	1.07438021483975e-31	13.302927274235	A0A2T7NF97:C0Q70_20293,A0A2T7NLG3:C0Q70_17804,A0A2T7NVA1:C0Q70_15591,A0A2T7PFM1:C0Q70_07641,A0A2T7PHL9:C0Q70_08359,A0A2T7PIY3:C0Q70_04634,A0A2T7PT19:C0Q70_03549,A0A2T7PVQ2:C0Q70_00060,A0A2T7PYV5:C0Q70_01204,A0A2T7Q0K0:C0Q70_01830,A0A2T7NCX2:C0Q70_21564,A0A2T7NE41:C0Q70_19926,A0A2T7NFE5:C0Q70_20345,A0A2T7NFV4:C0Q70_20547,A0A2T7NFX5:C0Q70_20562,A0A2T7NG67:C0Q70_20652,A0A2T7NJB1:C0Q70_19426,A0A2T7NK…
GO:0001732	biological_process	formation of cytoplasmic translation initiation complex	5	389	11	12340	1.19835982310349e-05	0.000341180090812993	14.4192568357093	A0A2T7NF14:C0Q70_20241,A0A2T7NQ49:C0Q70_16563,A0A2T7PD49:C0Q70_06733,A0A2T7PH23:C0Q70_08153,A0A2T7Q159:C0Q70_02028
GO:0030163	biological_process	protein catabolic process	4	389	6	12340	1.38730080231038e-05	0.000353396625430645	21.1482433590403	A0A2T7NFN3:C0Q70_20478,A0A2T7PAV3:C0Q70_09799,A0A2T7PFZ7:C0Q70_07780,A0A2T7PQA0:C0Q70_02533
GO:0042176	biological_process	regulation of protein catabolic process	3	389	3	12340	3.10922679750284e-05	0.000696981993619839	31.7223650385604	A0A2T7NBD8:C0Q70_21011,A0A2T7PKJ4:C0Q70_05217,A0A2T7PQI7:C0Q70_02647
GO:0005737	cellular_component	cytoplasm	44	389	561	12340	2.01827270428289e-08	1.13963009282445e-06	2.48802863047533	A0A2T7ND06:C0Q70_21612,A0A2T7NT31:C0Q70_14807,A0A2T7NXD8:C0Q70_13488,A0A2T7PCQ6:C0Q70_06616,A0A2T7NE13:C0Q70_19902,A0A2T7NEB4:C0Q70_19998,A0A2T7NFN3:C0Q70_20478,A0A2T7NQ52:C0Q70_16542,A0A2T7NR35:C0Q70_16885,A0A2T7NUK8:C0Q70_15328,A0A2T7NVM6:C0Q70_15715,A0A2T7NWD7:C0Q70_13144,A0A2T7NWK6:C0Q70_13192,A0A2T7NWL0:C0Q70_13211,A0A2T7NXK4:C0Q70_13563,A0A2T7NZ83:C0Q70_14156,A0A2T7P3Q2:C0Q70_10636,A0A2T7P6…
GO:1990904	cellular_component	ribonucleoprotein complex	30	389	90	12340	3.60574109799406e-23	4.36294672857281e-21	10.5741216795201	A0A2T7NF97:C0Q70_20293,A0A2T7PGG7:C0Q70_07948,A0A2T7PHL9:C0Q70_08359,A0A2T7PT19:C0Q70_03549,A0A2T7PVQ2:C0Q70_00060,A0A2T7PYV5:C0Q70_01204,A0A2T7NCX2:C0Q70_21564,A0A2T7NE41:C0Q70_19926,A0A2T7NFV4:C0Q70_20547,A0A2T7NFX5:C0Q70_20562,A0A2T7NJB1:C0Q70_19426,A0A2T7NKN6:C0Q70_17533,A0A2T7NNZ9:C0Q70_16160,A0A2T7NVG2:C0Q70_15666,A0A2T7P0T9:C0Q70_12173,A0A2T7P1G4:C0Q70_12395,A0A2T7P7C9:C0Q70_11908,A0A2T7PA…
GO:0005840	cellular_component	ribosome	30	389	78	12340	2.59964024882964e-25	4.19408626811181e-23	12.2009096302155	A0A2T7NF97:C0Q70_20293,A0A2T7PGG7:C0Q70_07948,A0A2T7PHL9:C0Q70_08359,A0A2T7PT19:C0Q70_03549,A0A2T7PVQ2:C0Q70_00060,A0A2T7PYV5:C0Q70_01204,A0A2T7NCX2:C0Q70_21564,A0A2T7NE41:C0Q70_19926,A0A2T7NFV4:C0Q70_20547,A0A2T7NFX5:C0Q70_20562,A0A2T7NJB1:C0Q70_19426,A0A2T7NKN6:C0Q70_17533,A0A2T7NNZ9:C0Q70_16160,A0A2T7NVG2:C0Q70_15666,A0A2T7P0T9:C0Q70_12173,A0A2T7P1G4:C0Q70_12395,A0A2T7P7C9:C0Q70_11908,A0A2T7PA…
GO:0000502	cellular_component	proteasome complex	9	389	13	12340	1.79452789880723e-11	1.7371030060454e-09	21.961637334388	A0A2T7NFN3:C0Q70_20478,A0A2T7P746:C0Q70_11847,A0A2T7PAV3:C0Q70_09799,A0A2T7PFZ7:C0Q70_07780,A0A2T7PQA0:C0Q70_02533,A0A2T7PQI7:C0Q70_02647,A0A2T7NSR2:C0Q70_14674,A0A2T7PBG5:C0Q70_10035,A0A2T7PGV8:C0Q70_08110
GO:0022625	cellular_component	cytosolic large ribosomal subunit	6	389	6	12340	9.4516706816305e-10	6.53515515701309e-08	31.7223650385604	A0A2T7NLG3:C0Q70_17804,A0A2T7NME6:C0Q70_18148,A0A2T7PDX6:C0Q70_07037,A0A2T7PFM1:C0Q70_07641,A0A2T7PEL4:C0Q70_07278,A0A2T7PG71:C0Q70_07849
GO:0140662	molecular_function	ATP-dependent protein folding chaperone	9	389	29	12340	1.60456836548896e-07	7.06010080815144e-06	9.84487190851875	A0A2T7NFX2:C0Q70_20550,A0A2T7NZ83:C0Q70_14156,A0A2T7P3Q2:C0Q70_10636,A0A2T7P680:C0Q70_11498,A0A2T7PCR3:C0Q70_06617,A0A2T7PQN4:C0Q70_02704,A0A0A7HG21:HSP90,A0A0A7HI80:HSP70,A0A2T7PGD4:C0Q70_07935
GO:0003743	molecular_function	translation initiation factor activity	10	389	31	12340	2.11914686682233e-08	1.13963009282445e-06	10.2330209801808	A0A2T7NB66:C0Q70_20950,A0A2T7NF14:C0Q70_20241,A0A2T7NQ49:C0Q70_16563,A0A2T7NR35:C0Q70_16885,A0A2T7NXI4:C0Q70_13564,A0A2T7PD49:C0Q70_06733,A0A2T7PH23:C0Q70_08153,A0A2T7Q159:C0Q70_02028,A0A2T7PTB5:C0Q70_03659,A0A2T7Q0U4:C0Q70_01920
GO:0051082	molecular_function	unfolded protein binding	11	389	28	12340	3.52067165544353e-10	2.84000846872445e-08	12.4623576937202	A0A2T7NFX2:C0Q70_20550,A0A2T7NZ83:C0Q70_14156,A0A2T7P3Q2:C0Q70_10636,A0A2T7P680:C0Q70_11498,A0A2T7PCR3:C0Q70_06617,A0A2T7PQN4:C0Q70_02704,A0A2T7PSA1:C0Q70_03274,A0A0A7HG21:HSP90,A0A2T7NPF2:C0Q70_16317,A0A2T7P817:C0Q70_08826,A0A2T7PGD4:C0Q70_07935
GO:0003735	molecular_function	structural constituent of ribosome	39	389	95	12340	6.0826739693395e-34	1.47200710058016e-31	13.022865647409	A0A2T7NF97:C0Q70_20293,A0A2T7NLG3:C0Q70_17804,A0A2T7NVA1:C0Q70_15591,A0A2T7PDX6:C0Q70_07037,A0A2T7PFM1:C0Q70_07641,A0A2T7PHL9:C0Q70_08359,A0A2T7PIY3:C0Q70_04634,A0A2T7PT19:C0Q70_03549,A0A2T7PVQ2:C0Q70_00060,A0A2T7PYV5:C0Q70_01204,A0A2T7NCX2:C0Q70_21564,A0A2T7NE41:C0Q70_19926,A0A2T7NFV4:C0Q70_20547,A0A2T7NFX5:C0Q70_20562,A0A2T7NG67:C0Q70_20652,A0A2T7NJB1:C0Q70_19426,A0A2T7NKN6:C0Q70_17533,A0A2T7NL…
GO:0036402	molecular_function	proteasome-activating activity	5	389	5	12340	3.03610306921647e-08	1.46947388550077e-06	31.7223650385604	A0A2T7NFN3:C0Q70_20478,A0A2T7NWK6:C0Q70_13192,A0A2T7PAV3:C0Q70_09799,A0A2T7PFZ7:C0Q70_07780,A0A2T7PQA0:C0Q70_02533
