# Supplementary material for: Proteomic profiles of Lissachatina (Heterobranchia) and Pomacea (Caenogastropoda) snails infected with Angiostrongylus cantonensis using 4D label-free quantitative analysis
Source: PLoS Negl Trop Dis. 2025 Dec 8;19(12):e0013812. doi: 10.1371/journal.pntd.0013812 (PMC12685165; doi:10.1371/journal.pntd.0013812)
Supplement: S1 Dataset — (ZIP) [file pntd.0013812.s006.zip › Pomacea canaliculata/3. Enrichment-PPI_network/enrich/GO_enrichment/top15-Up.xls]

id	Category	Term	ListHits	ListTotal	PopHits	PopTotal	p-value	padjust	Enrichment_score	proteins
GO:0009116	biological_process	nucleoside metabolic process	2	74	9	12340	0.00124287380398179	0.0282314602439222	37.0570570570571	A0A2T7ND06:C0Q70_21612,A0A2T7NX70:C0Q70_13415
GO:0006569	biological_process	tryptophan catabolic process	1	74	2	12340	0.0119580389911523	0.035874116973457	83.3783783783784	A0A2T7NXD8:C0Q70_13488
GO:0008612	biological_process	peptidyl-lysine modification to peptidyl-hypusine	1	74	2	12340	0.0119580389911523	0.035874116973457	83.3783783783784	A0A2T7NPR6:C0Q70_16424
GO:0045815	biological_process	transcription initiation-coupled chromatin remodeling	1	74	1	12340	0.00599675850891412	0.0343450714601445	166.756756756757	A0A2T7PXK8:C0Q70_00741
GO:0071391	biological_process	cellular response to estrogen stimulus	1	74	1	12340	0.00599675850891412	0.0343450714601445	166.756756756757	A0A2T7PXK8:C0Q70_00741
GO:0008290	cellular_component	F-actin capping protein complex	1	74	2	12340	0.0119580389911523	0.035874116973457	83.3783783783784	A0A2T7PU69:C0Q70_03920
GO:0009986	cellular_component	cell surface	1	74	2	12340	0.0119580389911523	0.035874116973457	83.3783783783784	A0A2T7PGA0:C0Q70_07905
GO:0008537	cellular_component	proteasome activator complex	1	74	1	12340	0.00599675850891412	0.0343450714601445	166.756756756757	A0A2T7Q191:C0Q70_02072
GO:0030891	cellular_component	VCB complex	1	74	1	12340	0.00599675850891412	0.0343450714601445	166.756756756757	A0A2T7PE82:C0Q70_07140
GO:0033018	cellular_component	sarcoplasmic reticulum lumen	1	74	1	12340	0.00599675850891412	0.0343450714601445	166.756756756757	A0A2T7NAN2:C0Q70_21766
GO:0046872	molecular_function	metal ion binding	13	74	841	12340	0.00134435524971058	0.0282314602439222	2.57769065141241	A0A2T7NM46:C0Q70_18048,A0A2T7NPR6:C0Q70_16424,A0A2T7P6J3:C0Q70_11642,A0A2T7P9L6:C0Q70_09377,A0A2T7PEM0:C0Q70_07288,A0A2T7NHK7:C0Q70_18812,A0A2T7NYM7:C0Q70_13942,A0A2T7P492:C0Q70_10831,A0A2T7PF37:C0Q70_07465,A0A2T7PF41:C0Q70_07464,A0A2T7PF55:C0Q70_07466,A0A2T7PFG6:C0Q70_07589,A0A2T7PFG7:C0Q70_07590
GO:0005509	molecular_function	calcium ion binding	11	74	428	12340	4.47889116107633e-05	0.00188113428765206	4.28580449608487	A0A2T7NAN2:C0Q70_21766,A0A2T7PRL5:C0Q70_02987,A0A2T7NJQ6:C0Q70_19561,A0A2T7P333:C0Q70_13012,A0A2T7P336:C0Q70_13020,A0A2T7P337:C0Q70_13017,A0A2T7P935:C0Q70_09191,A0A2T7PA48:C0Q70_09553,A0A2T7PR51:C0Q70_02868,A0A2T7PR55:C0Q70_02867,A0A2T7PZD7:C0Q70_01405
GO:0016491	molecular_function	oxidoreductase activity	10	74	165	12340	4.78242505043297e-08	3.01292778177277e-06	10.1064701064701	A0A2T7NXA0:C0Q70_13453,A0A2T7PEM0:C0Q70_07288,A0A2T7NM74:C0Q70_18060,A0A2T7P9D7:C0Q70_09298,A0A2T7PF37:C0Q70_07465,A0A2T7PF41:C0Q70_07464,A0A2T7PF55:C0Q70_07466,A0A2T7PFG6:C0Q70_07589,A0A2T7PFG7:C0Q70_07590,A0A2T7PK56:C0Q70_05027
GO:0005344	molecular_function	oxygen carrier activity	6	74	24	12340	4.67457006525066e-09	5.88995828221583e-07	41.6891891891892	A0A2T7PEM0:C0Q70_07288,A0A2T7PF37:C0Q70_07465,A0A2T7PF41:C0Q70_07464,A0A2T7PF55:C0Q70_07466,A0A2T7PFG6:C0Q70_07589,A0A2T7PFG7:C0Q70_07590
GO:0004104	molecular_function	cholinesterase activity	2	74	3	12340	0.000106020006770211	0.00333963021326166	111.171171171171	A0A2T7NC98:C0Q70_21314,A0A2T7NHC9:C0Q70_18743
