# Supplementary material for: Proteomic profiles of Lissachatina (Heterobranchia) and Pomacea (Caenogastropoda) snails infected with Angiostrongylus cantonensis using 4D label-free quantitative analysis
Source: PLoS Negl Trop Dis. 2025 Dec 8;19(12):e0013812. doi: 10.1371/journal.pntd.0013812 (PMC12685165; doi:10.1371/journal.pntd.0013812)
Supplement: S1 Dataset — (ZIP) [file pntd.0013812.s006.zip › Pomacea canaliculata/3. Enrichment-PPI_network/enrich/GO_enrichment/top20-lollipop/biological_process-Down.xls]

id	Category	Term	ListHits	ListTotal	PopHits	PopTotal	p-value	padjust	Enrichment_score	proteins
GO:0006412	biological_process	translation	39	315	93	12340	5.05401731558223e-38	2.0772011167043e-35	16.4280593958013	A0A2T7NF97:C0Q70_20293,A0A2T7NLG3:C0Q70_17804,A0A2T7NVA1:C0Q70_15591,A0A2T7PFM1:C0Q70_07641,A0A2T7PHL9:C0Q70_08359,A0A2T7PIY3:C0Q70_04634,A0A2T7PT19:C0Q70_03549,A0A2T7PVQ2:C0Q70_00060,A0A2T7PYV5:C0Q70_01204,A0A2T7Q0K0:C0Q70_01830,A0A2T7NCX2:C0Q70_21564,A0A2T7NE41:C0Q70_19926,A0A2T7NFE5:C0Q70_20345,A0A2T7NFV4:C0Q70_20547,A0A2T7NFX5:C0Q70_20562,A0A2T7NG67:C0Q70_20652,A0A2T7NJB1:C0Q70_19426,A0A2T7NK…
GO:0006886	biological_process	intracellular protein transport	8	315	71	12340	0.000433701275256912	0.00468172468638046	4.41403979432148	A0A2T7NFF9:C0Q70_20411,A0A2T7NUD7:C0Q70_15259,A0A2T7NXI1:C0Q70_13539,A0A2T7NZZ8:C0Q70_14401,A0A2T7P3A2:C0Q70_10463,A0A2T7PKF1:C0Q70_05150,A0A2T7PX65:C0Q70_00579,A0A2T7P5Z8:C0Q70_11435
GO:0000272	biological_process	polysaccharide catabolic process	7	315	32	12340	1.28416275016939e-05	0.000219912870966509	8.56944444444444	A0A2T7NEX8:C0Q70_20215,A0A2T7NWS2:C0Q70_13278,A0A2T7NWS4:C0Q70_13277,A0A2T7NWT6:C0Q70_13276,A0A2T7NYY1:C0Q70_14046,A0A2T7NYZ1:C0Q70_14050,A0A2T7NZR0:C0Q70_14311
GO:0007017	biological_process	microtubule-based process	6	315	28	12340	6.18323323989565e-05	0.000819777052128101	8.39455782312925	A0A2T7NIB2:C0Q70_19058,A0A2T7NIS9:C0Q70_19222,A0A2T7NJ17:C0Q70_19319,A0A2T7NK64:C0Q70_17349,A0A2T7NKP5:C0Q70_17543,A0A2T7NSK6:C0Q70_14639
GO:0001732	biological_process	formation of cytoplasmic translation initiation complex	5	315	11	12340	4.27603531647706e-06	0.000103379442063063	17.8066378066378	A0A2T7NF14:C0Q70_20241,A0A2T7NQ49:C0Q70_16563,A0A2T7PD49:C0Q70_06733,A0A2T7PH23:C0Q70_08153,A0A2T7Q159:C0Q70_02028
GO:0030163	biological_process	protein catabolic process	4	315	6	12340	6.00192686241792e-06	0.000129831154760724	26.1164021164021	A0A2T7NFN3:C0Q70_20478,A0A2T7PAV3:C0Q70_09799,A0A2T7PFZ7:C0Q70_07780,A0A2T7PQA0:C0Q70_02533
GO:0006099	biological_process	tricarboxylic acid cycle	4	315	19	12340	0.00119207104128835	0.0111350272265798	8.24728487886383	A0A2T7PTT2:C0Q70_03824,A0A2T7PFS0:C0Q70_07706,A0A2T7PGU1:C0Q70_08074,A0A2T7Q0J8:C0Q70_01817
GO:0042176	biological_process	regulation of protein catabolic process	3	315	3	12340	1.64795234815834e-05	0.000260503236574261	39.1746031746032	A0A2T7NBD8:C0Q70_21011,A0A2T7PKJ4:C0Q70_05217,A0A2T7PQI7:C0Q70_02647
GO:0006096	biological_process	glycolytic process	3	315	13	12340	0.0038959551637239	0.030212029665859	9.04029304029304	A0A2T7PTD8:C0Q70_03670,A0A2T7PBQ0:C0Q70_10114,A0A2T7PP50:C0Q70_06480
GO:0042254	biological_process	ribosome biogenesis	3	315	17	12340	0.00858965422219704	0.0619359278126839	6.91316526610644	A0A2T7NME6:C0Q70_18148,A0A2T7PGG7:C0Q70_07948,A0A2T7PH67:C0Q70_08192
GO:0009058	biological_process	biosynthetic process	3	315	23	12340	0.0199913571140321	0.0723617761670125	5.10973084886128	A0A2T7PAE4:C0Q70_09647,A0A2T7P962:C0Q70_09195,A0A2T7PY00:C0Q70_00917
GO:0006457	biological_process	protein folding	3	315	34	12340	0.0550967894460922	0.112660599315144	3.45658263305322	A0A2T7NL95:C0Q70_17750,A0A2T7PSA1:C0Q70_03274,A0A2T7NPF2:C0Q70_16317
GO:0090114	biological_process	COPII-coated vesicle budding	2	315	2	12340	0.000649598596536026	0.00620895402735597	39.1746031746032	A0A2T7NTU0:C0Q70_15084,A0A2T7NXI1:C0Q70_13539
GO:0000463	biological_process	maturation of LSU-rRNA from tricistronic rRNA transcript (SSU-rRNA, 5.8S rRNA, LSU-rRNA)	2	315	4	12340	0.00376700568187	0.0297738333701648	19.5873015873016	A0A2T7NLG3:C0Q70_17804,A0A2T7PEL4:C0Q70_07278
GO:0034314	biological_process	Arp2/3 complex-mediated actin nucleation	2	315	6	12340	0.00910330152041783	0.0645078780153746	13.0582010582011	A0A2T7PY15:C0Q70_00911,A0A2T7NVV1:C0Q70_15795
GO:0006094	biological_process	gluconeogenesis	2	315	7	12340	0.0125308906717359	0.0723617761670125	11.1927437641723	A0A2T7NI52:C0Q70_19012,A0A2T7NIX0:C0Q70_19286
GO:0006606	biological_process	protein import into nucleus	2	315	7	12340	0.0125308906717359	0.0723617761670125	11.1927437641723	A0A2T7NB36:C0Q70_20939,A0A2T7NJU7:C0Q70_19610
GO:0030833	biological_process	regulation of actin filament polymerization	2	315	7	12340	0.0125308906717359	0.0723617761670125	11.1927437641723	A0A2T7PY15:C0Q70_00911,A0A2T7NVV1:C0Q70_15795
GO:0006541	biological_process	glutamine metabolic process	2	315	8	12340	0.0164282575085681	0.0723617761670125	9.79365079365079	A0A2T7P4Z9:C0Q70_11061,A0A2T7PBS1:C0Q70_10142
GO:0051028	biological_process	mRNA transport	2	315	14	12340	0.0482876125228949	0.104100488184033	5.59637188208617	A0A2T7NTU0:C0Q70_15084,A0A2T7PA36:C0Q70_09529
