# Supplementary material for: Proteomic profiles of Lissachatina (Heterobranchia) and Pomacea (Caenogastropoda) snails infected with Angiostrongylus cantonensis using 4D label-free quantitative analysis
Source: PLoS Negl Trop Dis. 2025 Dec 8;19(12):e0013812. doi: 10.1371/journal.pntd.0013812 (PMC12685165; doi:10.1371/journal.pntd.0013812)
Supplement: S1 Dataset — (ZIP) [file pntd.0013812.s006.zip › Pomacea canaliculata/3. Enrichment-PPI_network/enrich/GO_enrichment/top20-lollipop/biological_process-Total.xls]

id	Category	Term	ListHits	ListTotal	PopHits	PopTotal	p-value	padjust	Enrichment_score	proteins
GO:0006412	biological_process	translation	39	389	93	12340	2.21979383231354e-34	1.07438021483975e-31	13.302927274235	A0A2T7NF97:C0Q70_20293,A0A2T7NLG3:C0Q70_17804,A0A2T7NVA1:C0Q70_15591,A0A2T7PFM1:C0Q70_07641,A0A2T7PHL9:C0Q70_08359,A0A2T7PIY3:C0Q70_04634,A0A2T7PT19:C0Q70_03549,A0A2T7PVQ2:C0Q70_00060,A0A2T7PYV5:C0Q70_01204,A0A2T7Q0K0:C0Q70_01830,A0A2T7NCX2:C0Q70_21564,A0A2T7NE41:C0Q70_19926,A0A2T7NFE5:C0Q70_20345,A0A2T7NFV4:C0Q70_20547,A0A2T7NFX5:C0Q70_20562,A0A2T7NG67:C0Q70_20652,A0A2T7NJB1:C0Q70_19426,A0A2T7NK…
GO:0006886	biological_process	intracellular protein transport	8	389	71	12340	0.00170302090134387	0.0171721274218841	3.57435099026033	A0A2T7NFF9:C0Q70_20411,A0A2T7NUD7:C0Q70_15259,A0A2T7NXI1:C0Q70_13539,A0A2T7NZZ8:C0Q70_14401,A0A2T7P3A2:C0Q70_10463,A0A2T7PKF1:C0Q70_05150,A0A2T7PX65:C0Q70_00579,A0A2T7P5Z8:C0Q70_11435
GO:0000272	biological_process	polysaccharide catabolic process	7	389	32	12340	4.98643131893833e-05	0.00100559698265256	6.93926735218509	A0A2T7NEX8:C0Q70_20215,A0A2T7NWS2:C0Q70_13278,A0A2T7NWS4:C0Q70_13277,A0A2T7NWT6:C0Q70_13276,A0A2T7NYY1:C0Q70_14046,A0A2T7NYZ1:C0Q70_14050,A0A2T7NZR0:C0Q70_14311
GO:0007017	biological_process	microtubule-based process	6	389	28	12340	0.000197344994467282	0.0028943932521868	6.79764965112009	A0A2T7NIB2:C0Q70_19058,A0A2T7NIS9:C0Q70_19222,A0A2T7NJ17:C0Q70_19319,A0A2T7NK64:C0Q70_17349,A0A2T7NKP5:C0Q70_17543,A0A2T7NSK6:C0Q70_14639
GO:0001732	biological_process	formation of cytoplasmic translation initiation complex	5	389	11	12340	1.19835982310349e-05	0.000341180090812993	14.4192568357093	A0A2T7NF14:C0Q70_20241,A0A2T7NQ49:C0Q70_16563,A0A2T7PD49:C0Q70_06733,A0A2T7PH23:C0Q70_08153,A0A2T7Q159:C0Q70_02028
GO:0030163	biological_process	protein catabolic process	4	389	6	12340	1.38730080231038e-05	0.000353396625430645	21.1482433590403	A0A2T7NFN3:C0Q70_20478,A0A2T7PAV3:C0Q70_09799,A0A2T7PFZ7:C0Q70_07780,A0A2T7PQA0:C0Q70_02533
GO:0006099	biological_process	tricarboxylic acid cycle	4	389	19	12340	0.0025876089810249	0.0247229409785065	6.67839263969693	A0A2T7PTT2:C0Q70_03824,A0A2T7PFS0:C0Q70_07706,A0A2T7PGU1:C0Q70_08074,A0A2T7Q0J8:C0Q70_01817
GO:0042176	biological_process	regulation of protein catabolic process	3	389	3	12340	3.10922679750284e-05	0.000696981993619839	31.7223650385604	A0A2T7NBD8:C0Q70_21011,A0A2T7PKJ4:C0Q70_05217,A0A2T7PQI7:C0Q70_02647
GO:0006096	biological_process	glycolytic process	3	389	13	12340	0.00702466128206281	0.0531240009456	7.32054577812933	A0A2T7PTD8:C0Q70_03670,A0A2T7PBQ0:C0Q70_10114,A0A2T7PP50:C0Q70_06480
GO:0042254	biological_process	ribosome biogenesis	3	389	17	12340	0.0152152317813162	0.0887056650710491	5.59806441856948	A0A2T7NME6:C0Q70_18148,A0A2T7PGG7:C0Q70_07948,A0A2T7PH67:C0Q70_08192
GO:0032264	biological_process	IMP salvage	2	389	2	12340	0.000991256853426098	0.0106615181568496	31.7223650385604	A0A2T7P1C7:C0Q70_12378,A0A2T7P9L6:C0Q70_09377
GO:0090114	biological_process	COPII-coated vesicle budding	2	389	2	12340	0.000991256853426098	0.0106615181568496	31.7223650385604	A0A2T7NTU0:C0Q70_15084,A0A2T7NXI1:C0Q70_13539
GO:0009165	biological_process	nucleotide biosynthetic process	2	389	3	12340	0.00291158602432824	0.0247229409785065	21.1482433590403	A0A2T7PMS3:C0Q70_05992,A0A2T7Q1D8:C0Q70_02116
GO:0000463	biological_process	maturation of LSU-rRNA from tricistronic rRNA transcript (SSU-rRNA, 5.8S rRNA, LSU-rRNA)	2	389	4	12340	0.00570172142097417	0.0445102123830887	15.8611825192802	A0A2T7NLG3:C0Q70_17804,A0A2T7PEL4:C0Q70_07278
GO:2000266	biological_process	regulation of blood coagulation, intrinsic pathway	2	389	4	12340	0.00570172142097417	0.0445102123830887	15.8611825192802	A0A2T7NB67:C0Q70_20965,A0A2T7NBA8:C0Q70_21009
GO:0034314	biological_process	Arp2/3 complex-mediated actin nucleation	2	389	6	12340	0.0136682148067562	0.0887056650710491	10.5741216795201	A0A2T7PY15:C0Q70_00911,A0A2T7NVV1:C0Q70_15795
GO:0006094	biological_process	gluconeogenesis	2	389	7	12340	0.0187395632894905	0.0887056650710491	9.06353286816012	A0A2T7NI52:C0Q70_19012,A0A2T7NIX0:C0Q70_19286
GO:0006189	biological_process	'de novo' IMP biosynthetic process	2	389	7	12340	0.0187395632894905	0.0887056650710491	9.06353286816012	A0A2T7PQ70:C0Q70_02539,A0A2T7PM53:C0Q70_05774
GO:0006606	biological_process	protein import into nucleus	2	389	7	12340	0.0187395632894905	0.0887056650710491	9.06353286816012	A0A2T7NB36:C0Q70_20939,A0A2T7NJU7:C0Q70_19610
GO:0030833	biological_process	regulation of actin filament polymerization	2	389	7	12340	0.0187395632894905	0.0887056650710491	9.06353286816012	A0A2T7PY15:C0Q70_00911,A0A2T7NVV1:C0Q70_15795
