# Supplementary material for: Proteomic profiles of Lissachatina (Heterobranchia) and Pomacea (Caenogastropoda) snails infected with Angiostrongylus cantonensis using 4D label-free quantitative analysis
Source: PLoS Negl Trop Dis. 2025 Dec 8;19(12):e0013812. doi: 10.1371/journal.pntd.0013812 (PMC12685165; doi:10.1371/journal.pntd.0013812)
Supplement: S1 Dataset — (ZIP) [file pntd.0013812.s006.zip › Pomacea canaliculata/3. Enrichment-PPI_network/enrich/GO_enrichment/top20-lollipop/cellular_component-Down.xls]

id	Category	Term	ListHits	ListTotal	PopHits	PopTotal	p-value	padjust	Enrichment_score	proteins
GO:0005737	cellular_component	cytoplasm	37	315	561	12340	1.06837337578283e-07	3.3777035188211e-06	2.58370823076705	A0A2T7NT31:C0Q70_14807,A0A2T7PCQ6:C0Q70_06616,A0A2T7NE13:C0Q70_19902,A0A2T7NEB4:C0Q70_19998,A0A2T7NFN3:C0Q70_20478,A0A2T7NR35:C0Q70_16885,A0A2T7NVM6:C0Q70_15715,A0A2T7NWD7:C0Q70_13144,A0A2T7NWK6:C0Q70_13192,A0A2T7NWL0:C0Q70_13211,A0A2T7NXK4:C0Q70_13563,A0A2T7NZ83:C0Q70_14156,A0A2T7P3Q2:C0Q70_10636,A0A2T7P681:C0Q70_11538,A0A2T7PAV3:C0Q70_09799,A0A2T7PBT1:C0Q70_10145,A0A2T7PCR3:C0Q70_06617,A0A2T7PD…
GO:0005840	cellular_component	ribosome	30	315	78	12340	4.66932255988192e-28	6.39697190703822e-26	15.0671550671551	A0A2T7NF97:C0Q70_20293,A0A2T7PGG7:C0Q70_07948,A0A2T7PHL9:C0Q70_08359,A0A2T7PT19:C0Q70_03549,A0A2T7PVQ2:C0Q70_00060,A0A2T7PYV5:C0Q70_01204,A0A2T7NCX2:C0Q70_21564,A0A2T7NE41:C0Q70_19926,A0A2T7NFV4:C0Q70_20547,A0A2T7NFX5:C0Q70_20562,A0A2T7NJB1:C0Q70_19426,A0A2T7NKN6:C0Q70_17533,A0A2T7NNZ9:C0Q70_16160,A0A2T7NVG2:C0Q70_15666,A0A2T7P0T9:C0Q70_12173,A0A2T7P1G4:C0Q70_12395,A0A2T7P7C9:C0Q70_11908,A0A2T7PA…
GO:1990904	cellular_component	ribonucleoprotein complex	30	315	90	12340	6.95786017594178e-26	7.14920133078018e-24	13.0582010582011	A0A2T7NF97:C0Q70_20293,A0A2T7PGG7:C0Q70_07948,A0A2T7PHL9:C0Q70_08359,A0A2T7PT19:C0Q70_03549,A0A2T7PVQ2:C0Q70_00060,A0A2T7PYV5:C0Q70_01204,A0A2T7NCX2:C0Q70_21564,A0A2T7NE41:C0Q70_19926,A0A2T7NFV4:C0Q70_20547,A0A2T7NFX5:C0Q70_20562,A0A2T7NJB1:C0Q70_19426,A0A2T7NKN6:C0Q70_17533,A0A2T7NNZ9:C0Q70_16160,A0A2T7NVG2:C0Q70_15666,A0A2T7P0T9:C0Q70_12173,A0A2T7P1G4:C0Q70_12395,A0A2T7P7C9:C0Q70_11908,A0A2T7PA…
GO:0005874	cellular_component	microtubule	12	315	102	12340	1.07378402578008e-05	0.000200602379361643	4.60877684407096	A0A2T7PCQ6:C0Q70_06616,A0A2T7NIB2:C0Q70_19058,A0A2T7NIS9:C0Q70_19222,A0A2T7NJ17:C0Q70_19319,A0A2T7NK64:C0Q70_17349,A0A2T7NKP5:C0Q70_17543,A0A2T7NSK6:C0Q70_14639,A0A2T7NWD7:C0Q70_13144,A0A2T7NXK4:C0Q70_13563,A0A2T7P681:C0Q70_11538,A0A2T7PBB5:C0Q70_09976,A0A2T7PWH0:C0Q70_00364
GO:0000502	cellular_component	proteasome complex	9	315	13	12340	2.68668771324892e-12	2.20845730029061e-10	27.1208791208791	A0A2T7NFN3:C0Q70_20478,A0A2T7P746:C0Q70_11847,A0A2T7PAV3:C0Q70_09799,A0A2T7PFZ7:C0Q70_07780,A0A2T7PQA0:C0Q70_02533,A0A2T7PQI7:C0Q70_02647,A0A2T7NSR2:C0Q70_14674,A0A2T7PBG5:C0Q70_10035,A0A2T7PGV8:C0Q70_08110
GO:0005764	cellular_component	lysosome	7	315	46	12340	0.000150333382230176	0.00187233394232128	5.96135265700483	A0A2T7NTU0:C0Q70_15084,A0A2T7NEX8:C0Q70_20215,A0A2T7NWS2:C0Q70_13278,A0A2T7NWT6:C0Q70_13276,A0A2T7NYY1:C0Q70_14046,A0A2T7NYZ1:C0Q70_14050,A0A2T7NZR0:C0Q70_14311
GO:0022625	cellular_component	cytosolic large ribosomal subunit	6	315	6	12340	2.64057341894031e-10	1.5503938216921e-08	39.1746031746032	A0A2T7NLG3:C0Q70_17804,A0A2T7NME6:C0Q70_18148,A0A2T7PDX6:C0Q70_07037,A0A2T7PFM1:C0Q70_07641,A0A2T7PEL4:C0Q70_07278,A0A2T7PG71:C0Q70_07849
GO:0016282	cellular_component	eukaryotic 43S preinitiation complex	5	315	11	12340	4.27603531647706e-06	0.000103379442063063	17.8066378066378	A0A2T7NF14:C0Q70_20241,A0A2T7NQ49:C0Q70_16563,A0A2T7PD49:C0Q70_06733,A0A2T7PH23:C0Q70_08153,A0A2T7Q159:C0Q70_02028
GO:0033290	cellular_component	eukaryotic 48S preinitiation complex	5	315	11	12340	4.27603531647706e-06	0.000103379442063063	17.8066378066378	A0A2T7NF14:C0Q70_20241,A0A2T7NQ49:C0Q70_16563,A0A2T7PD49:C0Q70_06733,A0A2T7PH23:C0Q70_08153,A0A2T7Q159:C0Q70_02028
GO:0005852	cellular_component	eukaryotic translation initiation factor 3 complex	5	315	13	12340	1.14198422597618e-05	0.000204067616033135	15.0671550671551	A0A2T7NF14:C0Q70_20241,A0A2T7PD49:C0Q70_06733,A0A2T7PH23:C0Q70_08153,A0A2T7Q159:C0Q70_02028,A0A2T7Q0U4:C0Q70_01920
GO:0015934	cellular_component	large ribosomal subunit	4	315	6	12340	6.00192686241792e-06	0.000129831154760724	26.1164021164021	A0A2T7PIY3:C0Q70_04634,A0A2T7NG67:C0Q70_20652,A0A2T7P4L6:C0Q70_10954,A0A2T7P9I8:C0Q70_09332
GO:0008180	cellular_component	COP9 signalosome	4	315	8	12340	2.68927769276883e-05	0.000381135562664824	19.5873015873016	A0A2T7NE13:C0Q70_19902,A0A2T7PPN8:C0Q70_02351,A0A2T7PYI0:C0Q70_01100,A0A2T7NP82:C0Q70_16238
GO:0015935	cellular_component	small ribosomal subunit	4	315	8	12340	2.68927769276883e-05	0.000381135562664824	19.5873015873016	A0A2T7NVA1:C0Q70_15591,A0A2T7NLZ0:C0Q70_17981,A0A2T7PWV0:C0Q70_00459,A0A2T7Q135:C0Q70_02012
GO:0008540	cellular_component	proteasome regulatory particle, base subcomplex	3	315	3	12340	1.64795234815834e-05	0.000260503236574261	39.1746031746032	A0A2T7NBD8:C0Q70_21011,A0A2T7NZL5:C0Q70_14263,A0A2T7PKJ4:C0Q70_05217
GO:0017101	cellular_component	aminoacyl-tRNA synthetase multienzyme complex	3	315	4	12340	6.46678034198278e-05	0.000830577100173413	29.3809523809524	A0A2T7NVM6:C0Q70_15715,A0A2T7NWL0:C0Q70_13211,A0A2T7Q0F7:C0Q70_01783
GO:0030126	cellular_component	COPI vesicle coat	3	315	5	12340	0.000158606823844188	0.00191727660588121	23.5047619047619	A0A2T7NUD7:C0Q70_15259,A0A2T7P2E7:C0Q70_12753,A0A2T7P3A2:C0Q70_10463
GO:0030127	cellular_component	COPII vesicle coat	3	315	6	12340	0.000311211720825957	0.0034569734394451	19.5873015873016	A0A2T7NTU0:C0Q70_15084,A0A2T7NXI1:C0Q70_13539,A0A2T7P5Z8:C0Q70_11435
GO:0005832	cellular_component	chaperonin-containing T-complex	2	315	2	12340	0.000649598596536026	0.00620895402735597	39.1746031746032	A0A2T7NFX2:C0Q70_20550,A0A2T7P680:C0Q70_11498
GO:0000159	cellular_component	protein phosphatase type 2A complex	2	315	3	12340	0.00191583674264491	0.0160695694127971	26.1164021164021	A0A2T7NW55:C0Q70_13061,A0A2T7P8J9:C0Q70_08996
GO:0005885	cellular_component	Arp2/3 protein complex	2	315	5	12340	0.00617260492055386	0.0453025111133507	15.6698412698413	A0A2T7PY15:C0Q70_00911,A0A2T7NVV1:C0Q70_15795
