# Supplementary material for: Proteomic profiles of Lissachatina (Heterobranchia) and Pomacea (Caenogastropoda) snails infected with Angiostrongylus cantonensis using 4D label-free quantitative analysis
Source: PLoS Negl Trop Dis. 2025 Dec 8;19(12):e0013812. doi: 10.1371/journal.pntd.0013812 (PMC12685165; doi:10.1371/journal.pntd.0013812)
Supplement: S1 Dataset — (ZIP) [file pntd.0013812.s006.zip › Pomacea canaliculata/3. Enrichment-PPI_network/enrich/GO_enrichment/top20-lollipop/cellular_component-Total.xls]

id	Category	Term	ListHits	ListTotal	PopHits	PopTotal	p-value	padjust	Enrichment_score	proteins
GO:0005737	cellular_component	cytoplasm	44	389	561	12340	2.01827270428289e-08	1.13963009282445e-06	2.48802863047533	A0A2T7ND06:C0Q70_21612,A0A2T7NT31:C0Q70_14807,A0A2T7NXD8:C0Q70_13488,A0A2T7PCQ6:C0Q70_06616,A0A2T7NE13:C0Q70_19902,A0A2T7NEB4:C0Q70_19998,A0A2T7NFN3:C0Q70_20478,A0A2T7NQ52:C0Q70_16542,A0A2T7NR35:C0Q70_16885,A0A2T7NUK8:C0Q70_15328,A0A2T7NVM6:C0Q70_15715,A0A2T7NWD7:C0Q70_13144,A0A2T7NWK6:C0Q70_13192,A0A2T7NWL0:C0Q70_13211,A0A2T7NXK4:C0Q70_13563,A0A2T7NZ83:C0Q70_14156,A0A2T7P3Q2:C0Q70_10636,A0A2T7P6…
GO:0005840	cellular_component	ribosome	30	389	78	12340	2.59964024882964e-25	4.19408626811181e-23	12.2009096302155	A0A2T7NF97:C0Q70_20293,A0A2T7PGG7:C0Q70_07948,A0A2T7PHL9:C0Q70_08359,A0A2T7PT19:C0Q70_03549,A0A2T7PVQ2:C0Q70_00060,A0A2T7PYV5:C0Q70_01204,A0A2T7NCX2:C0Q70_21564,A0A2T7NE41:C0Q70_19926,A0A2T7NFV4:C0Q70_20547,A0A2T7NFX5:C0Q70_20562,A0A2T7NJB1:C0Q70_19426,A0A2T7NKN6:C0Q70_17533,A0A2T7NNZ9:C0Q70_16160,A0A2T7NVG2:C0Q70_15666,A0A2T7P0T9:C0Q70_12173,A0A2T7P1G4:C0Q70_12395,A0A2T7P7C9:C0Q70_11908,A0A2T7PA…
GO:1990904	cellular_component	ribonucleoprotein complex	30	389	90	12340	3.60574109799406e-23	4.36294672857281e-21	10.5741216795201	A0A2T7NF97:C0Q70_20293,A0A2T7PGG7:C0Q70_07948,A0A2T7PHL9:C0Q70_08359,A0A2T7PT19:C0Q70_03549,A0A2T7PVQ2:C0Q70_00060,A0A2T7PYV5:C0Q70_01204,A0A2T7NCX2:C0Q70_21564,A0A2T7NE41:C0Q70_19926,A0A2T7NFV4:C0Q70_20547,A0A2T7NFX5:C0Q70_20562,A0A2T7NJB1:C0Q70_19426,A0A2T7NKN6:C0Q70_17533,A0A2T7NNZ9:C0Q70_16160,A0A2T7NVG2:C0Q70_15666,A0A2T7P0T9:C0Q70_12173,A0A2T7P1G4:C0Q70_12395,A0A2T7P7C9:C0Q70_11908,A0A2T7PA…
GO:0005874	cellular_component	microtubule	12	389	102	12340	8.49175627022206e-05	0.00141724483958189	3.73204294571299	A0A2T7PCQ6:C0Q70_06616,A0A2T7NIB2:C0Q70_19058,A0A2T7NIS9:C0Q70_19222,A0A2T7NJ17:C0Q70_19319,A0A2T7NK64:C0Q70_17349,A0A2T7NKP5:C0Q70_17543,A0A2T7NSK6:C0Q70_14639,A0A2T7NWD7:C0Q70_13144,A0A2T7NXK4:C0Q70_13563,A0A2T7P681:C0Q70_11538,A0A2T7PBB5:C0Q70_09976,A0A2T7PWH0:C0Q70_00364
GO:0000502	cellular_component	proteasome complex	9	389	13	12340	1.79452789880723e-11	1.7371030060454e-09	21.961637334388	A0A2T7NFN3:C0Q70_20478,A0A2T7P746:C0Q70_11847,A0A2T7PAV3:C0Q70_09799,A0A2T7PFZ7:C0Q70_07780,A0A2T7PQA0:C0Q70_02533,A0A2T7PQI7:C0Q70_02647,A0A2T7NSR2:C0Q70_14674,A0A2T7PBG5:C0Q70_10035,A0A2T7PGV8:C0Q70_08110
GO:0005764	cellular_component	lysosome	7	389	46	12340	0.000542455068265008	0.00750137865829326	4.82731641891137	A0A2T7NTU0:C0Q70_15084,A0A2T7NEX8:C0Q70_20215,A0A2T7NWS2:C0Q70_13278,A0A2T7NWT6:C0Q70_13276,A0A2T7NYY1:C0Q70_14046,A0A2T7NYZ1:C0Q70_14050,A0A2T7NZR0:C0Q70_14311
GO:0022625	cellular_component	cytosolic large ribosomal subunit	6	389	6	12340	9.4516706816305e-10	6.53515515701309e-08	31.7223650385604	A0A2T7NLG3:C0Q70_17804,A0A2T7NME6:C0Q70_18148,A0A2T7PDX6:C0Q70_07037,A0A2T7PFM1:C0Q70_07641,A0A2T7PEL4:C0Q70_07278,A0A2T7PG71:C0Q70_07849
GO:0016282	cellular_component	eukaryotic 43S preinitiation complex	5	389	11	12340	1.19835982310349e-05	0.000341180090812993	14.4192568357093	A0A2T7NF14:C0Q70_20241,A0A2T7NQ49:C0Q70_16563,A0A2T7PD49:C0Q70_06733,A0A2T7PH23:C0Q70_08153,A0A2T7Q159:C0Q70_02028
GO:0033290	cellular_component	eukaryotic 48S preinitiation complex	5	389	11	12340	1.19835982310349e-05	0.000341180090812993	14.4192568357093	A0A2T7NF14:C0Q70_20241,A0A2T7NQ49:C0Q70_16563,A0A2T7PD49:C0Q70_06733,A0A2T7PH23:C0Q70_08153,A0A2T7Q159:C0Q70_02028
GO:0005852	cellular_component	eukaryotic translation initiation factor 3 complex	5	389	13	12340	3.16809997099927e-05	0.000696981993619839	12.2009096302155	A0A2T7NF14:C0Q70_20241,A0A2T7PD49:C0Q70_06733,A0A2T7PH23:C0Q70_08153,A0A2T7Q159:C0Q70_02028,A0A2T7Q0U4:C0Q70_01920
GO:0015934	cellular_component	large ribosomal subunit	4	389	6	12340	1.38730080231038e-05	0.000353396625430645	21.1482433590403	A0A2T7PIY3:C0Q70_04634,A0A2T7NG67:C0Q70_20652,A0A2T7P4L6:C0Q70_10954,A0A2T7P9I8:C0Q70_09332
GO:0008180	cellular_component	COP9 signalosome	4	389	8	12340	6.15561435211284e-05	0.00114589128708562	15.8611825192802	A0A2T7NE13:C0Q70_19902,A0A2T7PPN8:C0Q70_02351,A0A2T7PYI0:C0Q70_01100,A0A2T7NP82:C0Q70_16238
GO:0015935	cellular_component	small ribosomal subunit	4	389	8	12340	6.15561435211284e-05	0.00114589128708562	15.8611825192802	A0A2T7NVA1:C0Q70_15591,A0A2T7NLZ0:C0Q70_17981,A0A2T7PWV0:C0Q70_00459,A0A2T7Q135:C0Q70_02012
GO:0008540	cellular_component	proteasome regulatory particle, base subcomplex	3	389	3	12340	3.10922679750284e-05	0.000696981993619839	31.7223650385604	A0A2T7NBD8:C0Q70_21011,A0A2T7NZL5:C0Q70_14263,A0A2T7PKJ4:C0Q70_05217
GO:0017101	cellular_component	aminoacyl-tRNA synthetase multienzyme complex	3	389	4	12340	0.000121450627682307	0.00189619689671731	23.7917737789203	A0A2T7NVM6:C0Q70_15715,A0A2T7NWL0:C0Q70_13211,A0A2T7Q0F7:C0Q70_01783
GO:0030126	cellular_component	COPI vesicle coat	3	389	5	12340	0.000296512624845403	0.00422094442426986	19.0334190231362	A0A2T7NUD7:C0Q70_15259,A0A2T7P2E7:C0Q70_12753,A0A2T7P3A2:C0Q70_10463
GO:0030127	cellular_component	COPII vesicle coat	3	389	6	12340	0.000579152241667702	0.00757593743154507	15.8611825192802	A0A2T7NTU0:C0Q70_15084,A0A2T7NXI1:C0Q70_13539,A0A2T7P5Z8:C0Q70_11435
GO:0005832	cellular_component	chaperonin-containing T-complex	2	389	2	12340	0.000991256853426098	0.0106615181568496	31.7223650385604	A0A2T7NFX2:C0Q70_20550,A0A2T7P680:C0Q70_11498
GO:0000159	cellular_component	protein phosphatase type 2A complex	2	389	3	12340	0.00291158602432824	0.0247229409785065	21.1482433590403	A0A2T7NW55:C0Q70_13061,A0A2T7P8J9:C0Q70_08996
GO:0005885	cellular_component	Arp2/3 protein complex	2	389	5	12340	0.00930519395172669	0.068238088979329	12.6889460154242	A0A2T7PY15:C0Q70_00911,A0A2T7NVV1:C0Q70_15795
