# Supplementary material for: Proteomic profiles of Lissachatina (Heterobranchia) and Pomacea (Caenogastropoda) snails infected with Angiostrongylus cantonensis using 4D label-free quantitative analysis
Source: PLoS Negl Trop Dis. 2025 Dec 8;19(12):e0013812. doi: 10.1371/journal.pntd.0013812 (PMC12685165; doi:10.1371/journal.pntd.0013812)
Supplement: S1 Dataset — (ZIP) [file pntd.0013812.s006.zip › Pomacea canaliculata/3. Enrichment-PPI_network/enrich/GO_enrichment/top20-lollipop/cellular_component-Up.xls]

id	Category	Term	ListHits	ListTotal	PopHits	PopTotal	p-value	padjust	Enrichment_score	proteins
GO:0016020	cellular_component	membrane	11	74	4242	12340	0.999956773432423	0.999956773432423	0.432419689845432	A0A2T7NR41:C0Q70_16913,A0A2T7NTQ5:C0Q70_15009,A0A2T7PEM0:C0Q70_07288,A0A2T7PRL5:C0Q70_02987,A0A2T7P312:C0Q70_12969,A0A2T7P333:C0Q70_13012,A0A2T7P336:C0Q70_13020,A0A2T7P337:C0Q70_13017,A0A2T7P8H0:C0Q70_08974,A0A2T7PFE8:C0Q70_07569,A0A2T7PHM2:C0Q70_08365
GO:0005737	cellular_component	cytoplasm	7	74	561	12340	0.0505366122611618	0.0786125079618073	2.08074384544973	A0A2T7ND06:C0Q70_21612,A0A2T7NXD8:C0Q70_13488,A0A2T7NQ52:C0Q70_16542,A0A2T7NUK8:C0Q70_15328,A0A2T7P9L6:C0Q70_09377,A0A2T7PIF5:C0Q70_04445,A0A2T7PU69:C0Q70_03920
GO:0005576	cellular_component	extracellular region	6	74	350	12340	0.0183485151152043	0.0405598755178201	2.85868725868726	A0A2T7NAN2:C0Q70_21766,A0A2T7NR41:C0Q70_16913,A0A2T7P2A5:C0Q70_12711,A0A2T7P2A7:C0Q70_12713,A0A2T7P9D7:C0Q70_09298,A0A2T7PQ58:C0Q70_02526
GO:0005615	cellular_component	extracellular space	2	74	47	12340	0.0322355870759516	0.0597306466407338	7.09603220241518	A0A2T7NBA8:C0Q70_21009,A0A2T7PMK4:C0Q70_05922
GO:0005783	cellular_component	endoplasmic reticulum	2	74	48	12340	0.033508855237087	0.0611900834764197	6.9481981981982	A0A2T7PEN0:C0Q70_07303,A0A2T7PGA0:C0Q70_07905
GO:0005634	cellular_component	nucleus	2	74	909	12340	0.976364022296543	0.984174934474915	0.366901555020367	A0A2T7ND06:C0Q70_21612,A0A2T7PZL1:C0Q70_01491
