# Supplementary material for: Proteomic profiles of Lissachatina (Heterobranchia) and Pomacea (Caenogastropoda) snails infected with Angiostrongylus cantonensis using 4D label-free quantitative analysis
Source: PLoS Negl Trop Dis. 2025 Dec 8;19(12):e0013812. doi: 10.1371/journal.pntd.0013812 (PMC12685165; doi:10.1371/journal.pntd.0013812)
Supplement: S1 Dataset — (ZIP) [file pntd.0013812.s006.zip › Pomacea canaliculata/3. Enrichment-PPI_network/enrich/GO_enrichment/top20-lollipop/molecular_function-Down.xls]

id	Category	Term	ListHits	ListTotal	PopHits	PopTotal	p-value	padjust	Enrichment_score	proteins
GO:0005524	molecular_function	ATP binding	57	315	960	12340	1.24838144889958e-09	6.41355969372162e-08	2.32599206349206	A0A2T7PQ70:C0Q70_02539,A0A2T7NB66:C0Q70_20950,A0A2T7NBT4:C0Q70_21171,A0A2T7NEB4:C0Q70_19998,A0A2T7NFN3:C0Q70_20478,A0A2T7NFX2:C0Q70_20550,A0A2T7NG51:C0Q70_20651,A0A2T7NGX0:C0Q70_18536,A0A2T7NHP7:C0Q70_18858,A0A2T7NIR4:C0Q70_19220,A0A2T7NL95:C0Q70_17750,A0A2T7NMV7:C0Q70_18323,A0A2T7NUW5:C0Q70_15430,A0A2T7NVM6:C0Q70_15715,A0A2T7NVZ0:C0Q70_15839,A0A2T7NWD7:C0Q70_13144,A0A2T7NWK6:C0Q70_13192,A0A2T7NW…
GO:0003735	molecular_function	structural constituent of ribosome	39	315	95	12340	1.40170362002637e-37	2.88050093915419e-35	16.0822055137845	A0A2T7NF97:C0Q70_20293,A0A2T7NLG3:C0Q70_17804,A0A2T7NVA1:C0Q70_15591,A0A2T7PDX6:C0Q70_07037,A0A2T7PFM1:C0Q70_07641,A0A2T7PHL9:C0Q70_08359,A0A2T7PIY3:C0Q70_04634,A0A2T7PT19:C0Q70_03549,A0A2T7PVQ2:C0Q70_00060,A0A2T7PYV5:C0Q70_01204,A0A2T7NCX2:C0Q70_21564,A0A2T7NE41:C0Q70_19926,A0A2T7NFV4:C0Q70_20547,A0A2T7NFX5:C0Q70_20562,A0A2T7NG67:C0Q70_20652,A0A2T7NJB1:C0Q70_19426,A0A2T7NKN6:C0Q70_17533,A0A2T7NL…
GO:0003723	molecular_function	RNA binding	25	315	311	12340	3.96968270862448e-07	1.16538542374619e-05	3.14908385647936	A0A2T7PQQ1:C0Q70_02660,A0A2T7NME6:C0Q70_18148,A0A2T7NR35:C0Q70_16885,A0A2T7PA36:C0Q70_09529,A0A2T7PD49:C0Q70_06733,A0A2T7PFM1:C0Q70_07641,A0A2T7NEC1:C0Q70_20006,A0A2T7NKN6:C0Q70_17533,A0A2T7NL75:C0Q70_17723,A0A2T7NNG5:C0Q70_15941,A0A2T7NXQ8:C0Q70_13626,A0A2T7NXW7:C0Q70_13672,A0A2T7P9I8:C0Q70_09332,A0A2T7PCU5:C0Q70_06642,A0A2T7PG71:C0Q70_07849,A0A2T7PMN7:C0Q70_05958,A0A2T7PNK2:C0Q70_06269,A0A2T7PP…
GO:0005525	molecular_function	GTP binding	22	315	295	12340	6.83971286443848e-06	0.000140556099364211	2.92149582997041	A0A2T7NI52:C0Q70_19012,A0A2T7NIB2:C0Q70_19058,A0A2T7NIS9:C0Q70_19222,A0A2T7NIX0:C0Q70_19286,A0A2T7NJ17:C0Q70_19319,A0A2T7NK64:C0Q70_17349,A0A2T7NKP5:C0Q70_17543,A0A2T7NSK6:C0Q70_14639,A0A2T7NXI4:C0Q70_13564,A0A2T7PDK7:C0Q70_06916,A0A2T7PT19:C0Q70_03549,A0A2T7PV59:C0Q70_04313,A0A2T7PX65:C0Q70_00579,A0A2T7PXD3:C0Q70_00693,A0A2T7Q0K0:C0Q70_01830,A0A2T7ND59:C0Q70_21631,A0A2T7NFE5:C0Q70_20345,A0A2T7NG…
GO:0016887	molecular_function	ATP hydrolysis activity	16	315	119	12340	5.56074827953539e-08	1.90455628574087e-06	5.2671735360811	A0A2T7NFN3:C0Q70_20478,A0A2T7NFX2:C0Q70_20550,A0A2T7NHP7:C0Q70_18858,A0A2T7NWK6:C0Q70_13192,A0A2T7NZ83:C0Q70_14156,A0A2T7NZL5:C0Q70_14263,A0A2T7P3Q2:C0Q70_10636,A0A2T7P680:C0Q70_11498,A0A2T7PAV3:C0Q70_09799,A0A2T7PCR3:C0Q70_06617,A0A2T7PFZ7:C0Q70_07780,A0A2T7PQA0:C0Q70_02533,A0A2T7PQN4:C0Q70_02704,A0A2T7PXD3:C0Q70_00693,A0A0A7HG21:HSP90,A0A2T7PGD4:C0Q70_07935
GO:0003924	molecular_function	GTPase activity	14	315	177	12340	0.000177843682360935	0.00208839295572412	3.09855618330195	A0A2T7NIB2:C0Q70_19058,A0A2T7NIS9:C0Q70_19222,A0A2T7NJ17:C0Q70_19319,A0A2T7NK64:C0Q70_17349,A0A2T7PDK7:C0Q70_06916,A0A2T7PT19:C0Q70_03549,A0A2T7PV59:C0Q70_04313,A0A2T7PX65:C0Q70_00579,A0A2T7Q0K0:C0Q70_01830,A0A2T7ND59:C0Q70_21631,A0A2T7NFE5:C0Q70_20345,A0A2T7NGU8:C0Q70_18553,A0A2T7PF63:C0Q70_07492,A0A2T7PWI0:C0Q70_00348
GO:0051082	molecular_function	unfolded protein binding	11	315	28	12340	3.67662399041861e-11	2.51848743343675e-09	15.390022675737	A0A2T7NFX2:C0Q70_20550,A0A2T7NZ83:C0Q70_14156,A0A2T7P3Q2:C0Q70_10636,A0A2T7P680:C0Q70_11498,A0A2T7PCR3:C0Q70_06617,A0A2T7PQN4:C0Q70_02704,A0A2T7PSA1:C0Q70_03274,A0A0A7HG21:HSP90,A0A2T7NPF2:C0Q70_16317,A0A2T7P817:C0Q70_08826,A0A2T7PGD4:C0Q70_07935
GO:0003743	molecular_function	translation initiation factor activity	10	315	31	12340	2.80931639040917e-09	1.28292115162019e-07	12.636968766001	A0A2T7NB66:C0Q70_20950,A0A2T7NF14:C0Q70_20241,A0A2T7NQ49:C0Q70_16563,A0A2T7NR35:C0Q70_16885,A0A2T7NXI4:C0Q70_13564,A0A2T7PD49:C0Q70_06733,A0A2T7PH23:C0Q70_08153,A0A2T7Q159:C0Q70_02028,A0A2T7PTB5:C0Q70_03659,A0A2T7Q0U4:C0Q70_01920
GO:0140662	molecular_function	ATP-dependent protein folding chaperone	9	315	29	12340	2.62366088313363e-08	9.8029511178902e-07	12.1576354679803	A0A2T7NFX2:C0Q70_20550,A0A2T7NZ83:C0Q70_14156,A0A2T7P3Q2:C0Q70_10636,A0A2T7P680:C0Q70_11498,A0A2T7PCR3:C0Q70_06617,A0A2T7PQN4:C0Q70_02704,A0A0A7HG21:HSP90,A0A0A7HI80:HSP70,A0A2T7PGD4:C0Q70_07935
GO:0031176	molecular_function	endo-1,4-beta-xylanase activity	7	315	31	12340	1.02549977596144e-05	0.000200602379361643	8.84587813620072	A0A2T7NEX8:C0Q70_20215,A0A2T7NWS2:C0Q70_13278,A0A2T7NWS4:C0Q70_13277,A0A2T7NWT6:C0Q70_13276,A0A2T7NYY1:C0Q70_14046,A0A2T7NYZ1:C0Q70_14050,A0A2T7NZR0:C0Q70_14311
GO:0005200	molecular_function	structural constituent of cytoskeleton	6	315	24	12340	2.4077676582199e-05	0.00036651574352903	9.79365079365079	A0A2T7NIB2:C0Q70_19058,A0A2T7NIS9:C0Q70_19222,A0A2T7NJ17:C0Q70_19319,A0A2T7NK64:C0Q70_17349,A0A2T7NKP5:C0Q70_17543,A0A2T7NSK6:C0Q70_14639
GO:0036402	molecular_function	proteasome-activating activity	5	315	5	12340	1.05069268137512e-08	4.31834692045173e-07	39.1746031746032	A0A2T7NFN3:C0Q70_20478,A0A2T7NWK6:C0Q70_13192,A0A2T7PAV3:C0Q70_09799,A0A2T7PFZ7:C0Q70_07780,A0A2T7PQA0:C0Q70_02533
GO:0051287	molecular_function	NAD binding	5	315	26	12340	0.000444251247612744	0.00468172468638046	7.53357753357753	A0A2T7PTD8:C0Q70_03670,A0A2T7PFS0:C0Q70_07706,A0A2T7PNK1:C0Q70_06259,A0A2T7PPR2:C0Q70_02378,A0A2T7PPS6:C0Q70_02380
GO:0030234	molecular_function	enzyme regulator activity	4	315	9	12340	4.74338070854306e-05	0.0006498431570704	17.4109347442681	A0A2T7NBD8:C0Q70_21011,A0A2T7PKJ4:C0Q70_05217,A0A2T7PQI7:C0Q70_02647,A0A2T7NSR2:C0Q70_14674
GO:0016616	molecular_function	oxidoreductase activity, acting on the CH-OH group of donors, NAD or NADP as acceptor	4	315	20	12340	0.00146040503298721	0.0133383659679499	7.83492063492063	A0A2T7PNK1:C0Q70_06259,A0A2T7PPR2:C0Q70_02378,A0A2T7PPS6:C0Q70_02380,A0A2T7PWJ1:C0Q70_00393
GO:0002161	molecular_function	aminoacyl-tRNA editing activity	3	315	6	12340	0.000311211720825957	0.0034569734394451	19.5873015873016	A0A2T7NMV7:C0Q70_18323,A0A2T7NUW5:C0Q70_15430,A0A2T7PP59:C0Q70_06497
GO:0008177	molecular_function	succinate dehydrogenase (ubiquinone) activity	2	315	2	12340	0.000649598596536026	0.00620895402735597	39.1746031746032	A0A2T7PTT2:C0Q70_03824,A0A2T7PGU1:C0Q70_08074
GO:0051538	molecular_function	3 iron, 4 sulfur cluster binding	2	315	2	12340	0.000649598596536026	0.00620895402735597	39.1746031746032	A0A2T7P4Z9:C0Q70_11061,A0A2T7PTT2:C0Q70_03824
GO:0004613	molecular_function	phosphoenolpyruvate carboxykinase (GTP) activity	2	315	3	12340	0.00191583674264491	0.0160695694127971	26.1164021164021	A0A2T7NI52:C0Q70_19012,A0A2T7NIX0:C0Q70_19286
GO:0004743	molecular_function	pyruvate kinase activity	2	315	3	12340	0.00191583674264491	0.0160695694127971	26.1164021164021	A0A2T7PRU9:C0Q70_03126,A0A2T7PSS0:C0Q70_03424
