# Supplementary material for: Proteomic profiles of Lissachatina (Heterobranchia) and Pomacea (Caenogastropoda) snails infected with Angiostrongylus cantonensis using 4D label-free quantitative analysis
Source: PLoS Negl Trop Dis. 2025 Dec 8;19(12):e0013812. doi: 10.1371/journal.pntd.0013812 (PMC12685165; doi:10.1371/journal.pntd.0013812)
Supplement: S1 Dataset — (ZIP) [file pntd.0013812.s006.zip › Pomacea canaliculata/3. Enrichment-PPI_network/enrich/GO_enrichment/top20-lollipop/molecular_function-Total.xls]

id	Category	Term	ListHits	ListTotal	PopHits	PopTotal	p-value	padjust	Enrichment_score	proteins
GO:0005524	molecular_function	ATP binding	60	389	960	12340	2.04354546995892e-07	8.24230006216765e-06	1.98264781491003	A0A2T7PQ70:C0Q70_02539,A0A2T7NB66:C0Q70_20950,A0A2T7NBT4:C0Q70_21171,A0A2T7NEB4:C0Q70_19998,A0A2T7NFN3:C0Q70_20478,A0A2T7NFX2:C0Q70_20550,A0A2T7NG51:C0Q70_20651,A0A2T7NGX0:C0Q70_18536,A0A2T7NHP7:C0Q70_18858,A0A2T7NIR4:C0Q70_19220,A0A2T7NL95:C0Q70_17750,A0A2T7NLT6:C0Q70_17929,A0A2T7NMV7:C0Q70_18323,A0A2T7NUW5:C0Q70_15430,A0A2T7NVM6:C0Q70_15715,A0A2T7NVZ0:C0Q70_15839,A0A2T7NWD7:C0Q70_13144,A0A2T7NW…
GO:0003735	molecular_function	structural constituent of ribosome	39	389	95	12340	6.0826739693395e-34	1.47200710058016e-31	13.022865647409	A0A2T7NF97:C0Q70_20293,A0A2T7NLG3:C0Q70_17804,A0A2T7NVA1:C0Q70_15591,A0A2T7PDX6:C0Q70_07037,A0A2T7PFM1:C0Q70_07641,A0A2T7PHL9:C0Q70_08359,A0A2T7PIY3:C0Q70_04634,A0A2T7PT19:C0Q70_03549,A0A2T7PVQ2:C0Q70_00060,A0A2T7PYV5:C0Q70_01204,A0A2T7NCX2:C0Q70_21564,A0A2T7NE41:C0Q70_19926,A0A2T7NFV4:C0Q70_20547,A0A2T7NFX5:C0Q70_20562,A0A2T7NG67:C0Q70_20652,A0A2T7NJB1:C0Q70_19426,A0A2T7NKN6:C0Q70_17533,A0A2T7NL…
GO:0003723	molecular_function	RNA binding	26	389	311	12340	5.8290887208253e-06	0.000201519924348532	2.65203051769315	A0A2T7PQQ1:C0Q70_02660,A0A2T7NME6:C0Q70_18148,A0A2T7NQ52:C0Q70_16542,A0A2T7NR35:C0Q70_16885,A0A2T7PA36:C0Q70_09529,A0A2T7PD49:C0Q70_06733,A0A2T7PFM1:C0Q70_07641,A0A2T7NEC1:C0Q70_20006,A0A2T7NKN6:C0Q70_17533,A0A2T7NL75:C0Q70_17723,A0A2T7NNG5:C0Q70_15941,A0A2T7NXQ8:C0Q70_13626,A0A2T7NXW7:C0Q70_13672,A0A2T7P9I8:C0Q70_09332,A0A2T7PCU5:C0Q70_06642,A0A2T7PG71:C0Q70_07849,A0A2T7PMN7:C0Q70_05958,A0A2T7PN…
GO:0005525	molecular_function	GTP binding	22	389	295	12340	0.000166446711735803	0.00251750651500401	2.36573569779095	A0A2T7NI52:C0Q70_19012,A0A2T7NIB2:C0Q70_19058,A0A2T7NIS9:C0Q70_19222,A0A2T7NIX0:C0Q70_19286,A0A2T7NJ17:C0Q70_19319,A0A2T7NK64:C0Q70_17349,A0A2T7NKP5:C0Q70_17543,A0A2T7NSK6:C0Q70_14639,A0A2T7NXI4:C0Q70_13564,A0A2T7PDK7:C0Q70_06916,A0A2T7PT19:C0Q70_03549,A0A2T7PV59:C0Q70_04313,A0A2T7PX65:C0Q70_00579,A0A2T7PXD3:C0Q70_00693,A0A2T7Q0K0:C0Q70_01830,A0A2T7ND59:C0Q70_21631,A0A2T7NFE5:C0Q70_20345,A0A2T7NG…
GO:0016887	molecular_function	ATP hydrolysis activity	16	389	119	12340	9.68718348393197e-07	3.6066129278639e-05	4.2651919379577	A0A2T7NFN3:C0Q70_20478,A0A2T7NFX2:C0Q70_20550,A0A2T7NHP7:C0Q70_18858,A0A2T7NWK6:C0Q70_13192,A0A2T7NZ83:C0Q70_14156,A0A2T7NZL5:C0Q70_14263,A0A2T7P3Q2:C0Q70_10636,A0A2T7P680:C0Q70_11498,A0A2T7PAV3:C0Q70_09799,A0A2T7PCR3:C0Q70_06617,A0A2T7PFZ7:C0Q70_07780,A0A2T7PQA0:C0Q70_02533,A0A2T7PQN4:C0Q70_02704,A0A2T7PXD3:C0Q70_00693,A0A0A7HG21:HSP90,A0A2T7PGD4:C0Q70_07935
GO:0051082	molecular_function	unfolded protein binding	11	389	28	12340	3.52067165544353e-10	2.84000846872445e-08	12.4623576937202	A0A2T7NFX2:C0Q70_20550,A0A2T7NZ83:C0Q70_14156,A0A2T7P3Q2:C0Q70_10636,A0A2T7P680:C0Q70_11498,A0A2T7PCR3:C0Q70_06617,A0A2T7PQN4:C0Q70_02704,A0A2T7PSA1:C0Q70_03274,A0A0A7HG21:HSP90,A0A2T7NPF2:C0Q70_16317,A0A2T7P817:C0Q70_08826,A0A2T7PGD4:C0Q70_07935
GO:0003743	molecular_function	translation initiation factor activity	10	389	31	12340	2.11914686682233e-08	1.13963009282445e-06	10.2330209801808	A0A2T7NB66:C0Q70_20950,A0A2T7NF14:C0Q70_20241,A0A2T7NQ49:C0Q70_16563,A0A2T7NR35:C0Q70_16885,A0A2T7NXI4:C0Q70_13564,A0A2T7PD49:C0Q70_06733,A0A2T7PH23:C0Q70_08153,A0A2T7Q159:C0Q70_02028,A0A2T7PTB5:C0Q70_03659,A0A2T7Q0U4:C0Q70_01920
GO:0140662	molecular_function	ATP-dependent protein folding chaperone	9	389	29	12340	1.60456836548896e-07	7.06010080815144e-06	9.84487190851875	A0A2T7NFX2:C0Q70_20550,A0A2T7NZ83:C0Q70_14156,A0A2T7P3Q2:C0Q70_10636,A0A2T7P680:C0Q70_11498,A0A2T7PCR3:C0Q70_06617,A0A2T7PQN4:C0Q70_02704,A0A0A7HG21:HSP90,A0A0A7HI80:HSP70,A0A2T7PGD4:C0Q70_07935
GO:0031176	molecular_function	endo-1,4-beta-xylanase activity	7	389	31	12340	4.00310706908154e-05	0.000842392965841506	7.16311468612654	A0A2T7NEX8:C0Q70_20215,A0A2T7NWS2:C0Q70_13278,A0A2T7NWS4:C0Q70_13277,A0A2T7NWT6:C0Q70_13276,A0A2T7NYY1:C0Q70_14046,A0A2T7NYZ1:C0Q70_14050,A0A2T7NZR0:C0Q70_14311
GO:0005200	molecular_function	structural constituent of cytoskeleton	6	389	24	12340	7.84496213853045e-05	0.00135605774108883	7.9305912596401	A0A2T7NIB2:C0Q70_19058,A0A2T7NIS9:C0Q70_19222,A0A2T7NJ17:C0Q70_19319,A0A2T7NK64:C0Q70_17349,A0A2T7NKP5:C0Q70_17543,A0A2T7NSK6:C0Q70_14639
GO:0005344	molecular_function	oxygen carrier activity	6	389	24	12340	7.84496213853045e-05	0.00135605774108883	7.9305912596401	A0A2T7PEM0:C0Q70_07288,A0A2T7PF37:C0Q70_07465,A0A2T7PF41:C0Q70_07464,A0A2T7PF55:C0Q70_07466,A0A2T7PFG6:C0Q70_07589,A0A2T7PFG7:C0Q70_07590
GO:0036402	molecular_function	proteasome-activating activity	5	389	5	12340	3.03610306921647e-08	1.46947388550077e-06	31.7223650385604	A0A2T7NFN3:C0Q70_20478,A0A2T7NWK6:C0Q70_13192,A0A2T7PAV3:C0Q70_09799,A0A2T7PFZ7:C0Q70_07780,A0A2T7PQA0:C0Q70_02533
GO:0051287	molecular_function	NAD binding	5	389	26	12340	0.00115460949975056	0.0121484999538972	6.10045481510777	A0A2T7PTD8:C0Q70_03670,A0A2T7PFS0:C0Q70_07706,A0A2T7PNK1:C0Q70_06259,A0A2T7PPR2:C0Q70_02378,A0A2T7PPS6:C0Q70_02380
GO:0030234	molecular_function	enzyme regulator activity	4	389	9	12340	0.000108045791029417	0.00174313876194126	14.0988289060268	A0A2T7NBD8:C0Q70_21011,A0A2T7PKJ4:C0Q70_05217,A0A2T7PQI7:C0Q70_02647,A0A2T7NSR2:C0Q70_14674
GO:0005198	molecular_function	structural molecule activity	4	389	14	12340	0.000757117695869274	0.00964328854738759	9.06353286816012	A0A2T7NTU0:C0Q70_15084,A0A2T7NUD7:C0Q70_15259,A0A2T7P3A2:C0Q70_10463,A0A2T7PIF5:C0Q70_04445
GO:0002161	molecular_function	aminoacyl-tRNA editing activity	3	389	6	12340	0.000579152241667702	0.00757593743154507	15.8611825192802	A0A2T7NMV7:C0Q70_18323,A0A2T7NUW5:C0Q70_15430,A0A2T7PP59:C0Q70_06497
GO:0008201	molecular_function	heparin binding	3	389	7	12340	0.000989843599920436	0.0106615181568496	13.5952993022402	A0A2T7NB67:C0Q70_20965,A0A2T7P122:C0Q70_12272,A0A2T7NBA8:C0Q70_21009
GO:0008177	molecular_function	succinate dehydrogenase (ubiquinone) activity	2	389	2	12340	0.000991256853426098	0.0106615181568496	31.7223650385604	A0A2T7PTT2:C0Q70_03824,A0A2T7PGU1:C0Q70_08074
GO:0051538	molecular_function	3 iron, 4 sulfur cluster binding	2	389	2	12340	0.000991256853426098	0.0106615181568496	31.7223650385604	A0A2T7P4Z9:C0Q70_11061,A0A2T7PTT2:C0Q70_03824
GO:0070628	molecular_function	proteasome binding	2	389	2	12340	0.000991256853426098	0.0106615181568496	31.7223650385604	A0A2T7PEN0:C0Q70_07303,A0A2T7NWD9:C0Q70_13141
