# Supplementary material for: Proteomic profiles of Lissachatina (Heterobranchia) and Pomacea (Caenogastropoda) snails infected with Angiostrongylus cantonensis using 4D label-free quantitative analysis
Source: PLoS Negl Trop Dis. 2025 Dec 8;19(12):e0013812. doi: 10.1371/journal.pntd.0013812 (PMC12685165; doi:10.1371/journal.pntd.0013812)
Supplement: S1 Dataset — (ZIP) [file pntd.0013812.s006.zip › Pomacea canaliculata/3. Enrichment-PPI_network/enrich/KEGG_enrichment/enrichment-kegg-PcAc_PcFr-Down.xls]

id	Classification_level1	Classification_level2	Term	ListHits	ListTotal	PopHits	PopTotal	p-value	padjust	Enrichment_score	proteins
pcan03010	Genetic Information Processing	Translation	Ribosome	43	177	92	3406	1.42139611167631e-32	9.23907472589601e-31	8.993981822648	A0A2T7NF97:C0Q70_20293,A0A2T7NLG3:C0Q70_17804,A0A2T7NME6:C0Q70_18148,A0A2T7NVA1:C0Q70_15591,A0A2T7PDX6:C0Q70_07037,A0A2T7PFM1:C0Q70_07641,A0A2T7PGG7:C0Q70_07948,A0A2T7PHL9:C0Q70_08359,A0A2T7PIY3:C0Q70_04634,A0A2T7PVQ2:C0Q70_00060,A0A2T7PYV5:C0Q70_01204,A0A2T7NCX2:C0Q70_21564,A0A2T7NE41:C0Q70_19926,A0A2T7NFV4:C0Q70_20547,A0A2T7NFX5:C0Q70_20562,A0A2T7NG67:C0Q70_20652,A0A2T7NJB1:C0Q70_19426,A0A2T7NK…
pcan03050	Genetic Information Processing	Folding, sorting and degradation	Proteasome	16	177	35	3406	2.4794399918237e-12	8.05817997342702e-11	8.79677158999193	A0A2T7NBD8:C0Q70_21011,A0A2T7NFN3:C0Q70_20478,A0A2T7NWK6:C0Q70_13192,A0A2T7NZL5:C0Q70_14263,A0A2T7P746:C0Q70_11847,A0A2T7PAV3:C0Q70_09799,A0A2T7PBT1:C0Q70_10145,A0A2T7PFZ7:C0Q70_07780,A0A2T7PKJ4:C0Q70_05217,A0A2T7PQA0:C0Q70_02533,A0A2T7PQI7:C0Q70_02647,A0A2T7NIR6:C0Q70_19237,A0A2T7NSR2:C0Q70_14674,A0A2T7NWD9:C0Q70_13141,A0A2T7PBG5:C0Q70_10035,A0A2T7PGV8:C0Q70_08110
pcan00970	Genetic Information Processing	Translation	Aminoacyl-tRNA biosynthesis	10	177	34	3406	4.92481347093246e-06	0.000106704291870203	5.6596876038551	A0A2T7NEB4:C0Q70_19998,A0A2T7NGX0:C0Q70_18536,A0A2T7NMV7:C0Q70_18323,A0A2T7NUW5:C0Q70_15430,A0A2T7NVM6:C0Q70_15715,A0A2T7NVZ0:C0Q70_15839,A0A2T7NWL0:C0Q70_13211,A0A2T7PNG9:C0Q70_06255,A0A2T7PP59:C0Q70_06497,A0A2T7PRL9:C0Q70_03036
pcan00051	Metabolism	Carbohydrate metabolism	Fructose and mannose metabolism	7	177	26	3406	0.000257731766655866	0.00418814120815782	5.18079096045198	A0A2T7NHJ6:C0Q70_18802,A0A2T7PBQ0:C0Q70_10114,A0A2T7PFM4:C0Q70_07640,A0A2T7NHT8:C0Q70_18867,A0A2T7NVV2:C0Q70_15808,A0A2T7PWJ1:C0Q70_00393,A0A2T7PY00:C0Q70_00917
pcan00010	Metabolism	Carbohydrate metabolism	Glycolysis / Gluconeogenesis	8	177	37	3406	0.000478479900899576	0.00622023871169449	4.16063521148267	A0A2T7PTD8:C0Q70_03670,A0A2T7NI52:C0Q70_19012,A0A2T7NIX0:C0Q70_19286,A0A2T7PBQ0:C0Q70_10114,A0A2T7PFM4:C0Q70_07640,A0A2T7PP50:C0Q70_06480,A0A2T7PRU9:C0Q70_03126,A0A2T7PSS0:C0Q70_03424
pcan00620	Metabolism	Carbohydrate metabolism	Pyruvate metabolism	8	177	40	3406	0.000833562902413078	0.00903026477614168	3.84858757062147	A0A2T7NI52:C0Q70_19012,A0A2T7NIX0:C0Q70_19286,A0A2T7PRU9:C0Q70_03126,A0A2T7PSS0:C0Q70_03424,A0A2T7PTM8:C0Q70_03768,A0A2T7PNK1:C0Q70_06259,A0A2T7PPR2:C0Q70_02378,A0A2T7PPS6:C0Q70_02380
pcan00020	Metabolism	Carbohydrate metabolism	Citrate cycle (TCA cycle)	7	177	33	3406	0.00122835549711862	0.0114061581875301	4.08183530217429	A0A2T7PTT2:C0Q70_03824,A0A2T7NI52:C0Q70_19012,A0A2T7NIX0:C0Q70_19286,A0A2T7PFS0:C0Q70_07706,A0A2T7PGU1:C0Q70_08074,A0A2T7PTM8:C0Q70_03768,A0A2T7Q0J8:C0Q70_01817
pcan04145	Cellular Processes	Transport and catabolism	Phagosome	9	177	75	3406	0.0145620248934838	0.118316452259556	2.30915254237288	A0A2T7NIB2:C0Q70_19058,A0A2T7NIS9:C0Q70_19222,A0A2T7NK64:C0Q70_17349,A0A2T7NJ17:C0Q70_19319,A0A2T7NKP5:C0Q70_17543,A0A2T7NSK6:C0Q70_14639,A0A2T7PIN9:C0Q70_04544,A0A2T7NL57:C0Q70_17702,A0A2T7P4H1:C0Q70_10912
pcan04144	Cellular Processes	Transport and catabolism	Endocytosis	13	177	139	3406	0.0267513716657981	0.193204350919653	1.79969922367191	A0A2T7NFF9:C0Q70_20411,A0A2T7NHP7:C0Q70_18858,A0A2T7NM24:C0Q70_18033,A0A2T7PBB5:C0Q70_09976,A0A2T7PEY5:C0Q70_07390,A0A2T7PHU8:C0Q70_08432,A0A2T7PKF1:C0Q70_05150,A0A2T7PV59:C0Q70_04313,A0A2T7PY15:C0Q70_00911,A0A0A7HI80:HSP70,A0A2T7NEF5:C0Q70_20004,A0A2T7NVV1:C0Q70_15795,A0A2T7NXK1:C0Q70_13559
pcan00630	Metabolism	Carbohydrate metabolism	Glyoxylate and dicarboxylate metabolism	5	177	41	3406	0.0589687967899757	0.383297179134842	2.34669973818382	A0A2T7NL95:C0Q70_17750,A0A2T7Q0J8:C0Q70_01817,A0A2T7PNK1:C0Q70_06259,A0A2T7PPR2:C0Q70_02378,A0A2T7PPS6:C0Q70_02380
pcan00250	Metabolism	Amino acid metabolism	Alanine, aspartate and glutamate metabolism	4	177	32	3406	0.081538189840332	0.481816576329234	2.40536723163842	A0A2T7NL95:C0Q70_17750,A0A2T7PAE4:C0Q70_09647,A0A2T7PBS1:C0Q70_10142,A0A2T7PXX1:C0Q70_00884
pcan03015	Genetic Information Processing	Translation	mRNA surveillance pathway	6	177	62	3406	0.100483135018649	0.544283648017681	1.86221979223619	A0A2T7PI72:C0Q70_08546,A0A2T7Q0K0:C0Q70_01830,A0A2T7NW55:C0Q70_13061,A0A2T7P8B5:C0Q70_08898,A0A2T7P8J9:C0Q70_08996,A0A2T7PNK2:C0Q70_06269
pcan00531	Metabolism	Glycan biosynthesis and metabolism	Glycosaminoglycan degradation	5	177	54	3406	0.146662850991086	0.733314254955432	1.78175350491735	A0A2T7PLW6:C0Q70_05666,A0A2T7NLT9:C0Q70_17942,A0A2T7PJP9:C0Q70_04896,A0A2T7PLU4:C0Q70_05668,A0A2T7PQA6:C0Q70_02576
pcan00052	Metabolism	Carbohydrate metabolism	Galactose metabolism	2	177	14	3406	0.162487558245427	0.754406520425199	2.74899112187248	A0A2T7PBQ0:C0Q70_10114,A0A2T7PFM4:C0Q70_07640
pcan00520	Metabolism	Carbohydrate metabolism	Amino sugar and nucleotide sugar metabolism	7	177	91	3406	0.192114306714616	0.778520360674306	1.48022598870056	A0A2T7NHJ6:C0Q70_18802,A0A2T7PBQ0:C0Q70_10114,A0A2T7NEA9:C0Q70_19999,A0A2T7NHT8:C0Q70_18867,A0A2T7PVK6:C0Q70_00041,A0A2T7PXX1:C0Q70_00884,A0A2T7PY00:C0Q70_00917
pcan00400	Metabolism	Amino acid metabolism	Phenylalanine, tyrosine and tryptophan biosynthesis	1	177	4	3406	0.19229710566753	0.778520360674306	4.81073446327684	A0A2T7PAE4:C0Q70_09647
pcan04150	Environmental Information Processing	Signal transduction	mTOR signaling pathway	8	177	109	3406	0.203613017407126	0.778520360674306	1.41232571398953	A0A2T7NF97:C0Q70_20293,A0A2T7NG51:C0Q70_20651,A0A2T7NLZ4:C0Q70_17990,A0A2T7NTU0:C0Q70_15084,A0A2T7PDR5:C0Q70_06961,A0A2T7PIN9:C0Q70_04544,A0A2T7P4H1:C0Q70_10912,A0A2T7PTU7:C0Q70_03843
pcan00260	Metabolism	Amino acid metabolism	Glycine, serine and threonine metabolism	3	177	37	3406	0.301604042876008	0.98628480838215	1.560238204306	A0A2T7PNK1:C0Q70_06259,A0A2T7PPR2:C0Q70_02378,A0A2T7PPS6:C0Q70_02380
pcan00220	Metabolism	Amino acid metabolism	Arginine biosynthesis	2	177	23	3406	0.337669213166688	0.98628480838215	1.67329894374846	A0A2T7NL95:C0Q70_17750,A0A2T7PAE4:C0Q70_09647
pcan00500	Metabolism	Carbohydrate metabolism	Starch and sucrose metabolism	3	177	40	3406	0.345164916410493	0.98628480838215	1.44322033898305	A0A2T7PBQ0:C0Q70_10114,A0A2T7PKG6:C0Q70_05183,A0A2T7PPM9:C0Q70_02345
pcan00450	Metabolism	Metabolism of other amino acids	Selenocompound metabolism	1	177	9	3406	0.381757921765713	0.98628480838215	2.13810420590082	A0A2T7Q0G3:C0Q70_01789
pcan04310	Environmental Information Processing	Signal transduction	Wnt signaling pathway	6	177	97	3406	0.391311752548563	0.98628480838215	1.19028481565612	A0A2T7NIR4:C0Q70_19220,A0A2T7NLZ4:C0Q70_17990,A0A2T7Q133:C0Q70_02011,A0A2T7NP58:C0Q70_16220,A0A2T7PIH0:C0Q70_04472,A0A2T7PZF7:C0Q70_01425
pcan04141	Genetic Information Processing	Folding, sorting and degradation	Protein processing in endoplasmic reticulum	7	177	118	3406	0.415664238094051	0.98628480838215	1.14153021162501	A0A2T7NTU0:C0Q70_15084,A0A2T7NXI1:C0Q70_13539,A0A0A7HG21:HSP90,A0A2T7PSA1:C0Q70_03274,A0A2T7PX65:C0Q70_00579,A0A0A7HI80:HSP70,A0A2T7PIH0:C0Q70_04472
pcan00760	Metabolism	Metabolism of cofactors and vitamins	Nicotinate and nicotinamide metabolism	2	177	28	3406	0.431721943677174	0.98628480838215	1.37449556093624	A0A2T7P011:C0Q70_14438,A0A2T7NJC4:C0Q70_19429
pcan00360	Metabolism	Amino acid metabolism	Phenylalanine metabolism	1	177	12	3406	0.473475673378144	0.98628480838215	1.60357815442561	A0A2T7PAE4:C0Q70_09647
pcan04068	Environmental Information Processing	Signal transduction	FoxO signaling pathway	4	177	69	3406	0.486269340229024	0.98628480838215	1.11553262916564	A0A2T7NG51:C0Q70_20651,A0A2T7NI52:C0Q70_19012,A0A2T7NIX0:C0Q70_19286,A0A2T7PDR5:C0Q70_06961
pcan00920	Metabolism	Energy metabolism	Sulfur metabolism	1	177	13	3406	0.500934366899672	0.98628480838215	1.48022598870056	A0A2T7Q0G3:C0Q70_01789
pcan03060	Genetic Information Processing	Folding, sorting and degradation	Protein export	1	177	13	3406	0.500934366899672	0.98628480838215	1.48022598870056	A0A2T7PYV0:C0Q70_01207
pcan00061	Metabolism	Lipid metabolism	Fatty acid biosynthesis	1	177	14	3406	0.526968736796153	0.98628480838215	1.37449556093624	A0A2T7PC59:C0Q70_10274
pcan03013	Genetic Information Processing	Translation	Nucleocytoplasmic transport	5	177	93	3406	0.535765463021107	0.98628480838215	1.03456655124233	A0A2T7NTU0:C0Q70_15084,A0A2T7NB36:C0Q70_20939,A0A2T7NJU7:C0Q70_19610,A0A2T7PF63:C0Q70_07492,A0A2T7PLL9:C0Q70_05581
pcan03250	Genetic Information Processing	Information processing in viruses	Viral life cycle - HIV-1	2	177	35	3406	0.550400356981713	0.98628480838215	1.09959644874899	A0A2T7NHP7:C0Q70_18858,A0A2T7NL78:C0Q70_17714
pcan00670	Metabolism	Metabolism of cofactors and vitamins	One carbon pool by folate	1	177	15	3406	0.551652266745174	0.98628480838215	1.28286252354049	A0A2T7PQ70:C0Q70_02539
pcan03018	Genetic Information Processing	Folding, sorting and degradation	RNA degradation	3	177	56	3406	0.563680352393779	0.98628480838215	1.03087167070218	A0A2T7NY98:C0Q70_13804,A0A2T7PFM4:C0Q70_07640,A0A2T7PNK2:C0Q70_06269
pcan00230	Metabolism	Nucleotide metabolism	Purine metabolism	6	177	117	3406	0.574617848583242	0.98628480838215	0.986817325800377	A0A2T7NT31:C0Q70_14807,A0A2T7PQ70:C0Q70_02539,A0A2T7P1C7:C0Q70_12378,A0A2T7PJL1:C0Q70_04857,A0A2T7Q0G3:C0Q70_01789,A0A2T7NJC4:C0Q70_19429
pcan00232	Metabolism	Biosynthesis of other secondary metabolites	Caffeine metabolism	1	177	16	3406	0.575054669808018	0.98628480838215	1.20268361581921	A0A2T7PJL1:C0Q70_04857
pcan00910	Metabolism	Energy metabolism	Nitrogen metabolism	1	177	16	3406	0.575054669808018	0.98628480838215	1.20268361581921	A0A2T7NL95:C0Q70_17750
pcan04140	Cellular Processes	Transport and catabolism	Autophagy - animal	5	177	103	3406	0.628241710093638	0.98628480838215	0.934123196752784	A0A2T7NG51:C0Q70_20651,A0A2T7NM24:C0Q70_18033,A0A2T7PDR5:C0Q70_06961,A0A2T7PT19:C0Q70_03549,A0A2T7NP58:C0Q70_16220
pcan00270	Metabolism	Amino acid metabolism	Cysteine and methionine metabolism	2	177	44	3406	0.675900484871869	0.98628480838215	0.874678993323061	A0A2T7NGT0:C0Q70_18541,A0A2T7PAE4:C0Q70_09647
pcan00280	Metabolism	Amino acid metabolism	Valine, leucine and isoleucine degradation	2	177	44	3406	0.675900484871869	0.98628480838215	0.874678993323061	A0A2T7NR58:C0Q70_16906,A0A2T7NW45:C0Q70_13051
pcan04350	Environmental Information Processing	Signal transduction	TGF-beta signaling pathway	2	177	44	3406	0.675900484871869	0.98628480838215	0.874678993323061	A0A2T7PDR5:C0Q70_06961,A0A2T7PIH0:C0Q70_04472
pcan00030	Metabolism	Carbohydrate metabolism	Pentose phosphate pathway	1	177	23	3406	0.7081485527103	0.98628480838215	0.836649471874232	A0A2T7PFM4:C0Q70_07640
pcan00650	Metabolism	Carbohydrate metabolism	Butanoate metabolism	1	177	25	3406	0.737893493388383	0.98628480838215	0.769717514124294	A0A2T7NR58:C0Q70_16906
pcan00350	Metabolism	Amino acid metabolism	Tyrosine metabolism	1	177	26	3406	0.751615129493161	0.98628480838215	0.740112994350282	A0A2T7PAE4:C0Q70_09647
pcan03040	Genetic Information Processing	Transcription	Spliceosome	5	177	120	3406	0.757544072464056	0.98628480838215	0.801789077212806	A0A0A7HI80:HSP70,A0A2T7NEC1:C0Q70_20006,A0A2T7PQP2:C0Q70_02707,A0A2T7PQQ6:C0Q70_02708,A0A2T7PVA2:C0Q70_04306
pcan04120	Genetic Information Processing	Folding, sorting and degradation	Ubiquitin mediated proteolysis	4	177	99	3406	0.766390435087865	0.98628480838215	0.777492438509388	A0A2T7P5H2:C0Q70_11254,A0A2T7PIH0:C0Q70_04472,A0A2T7PJ55:C0Q70_04693,A0A2T7PUS8:C0Q70_04181
pcan00640	Metabolism	Carbohydrate metabolism	Propanoate metabolism	1	177	29	3406	0.788639152397254	0.98628480838215	0.663549581141633	A0A2T7NW45:C0Q70_13051
pcan00410	Metabolism	Metabolism of other amino acids	beta-Alanine metabolism	1	177	30	3406	0.799717289804919	0.98628480838215	0.641431261770245	A0A2T7NW45:C0Q70_13051
pcan04137	Cellular Processes	Transport and catabolism	Mitophagy - animal	1	177	30	3406	0.799717289804919	0.98628480838215	0.641431261770245	A0A2T7NIR4:C0Q70_19220
pcan00561	Metabolism	Lipid metabolism	Glycerolipid metabolism	1	177	32	3406	0.820170911098369	0.98628480838215	0.601341807909605	A0A2T7NR40:C0Q70_16910
pcan00983	Metabolism	Xenobiotics biodegradation and metabolism	Drug metabolism - other enzymes	3	177	85	3406	0.827945484885548	0.98628480838215	0.679162512462612	A0A2T7NT31:C0Q70_14807,A0A2T7PJL1:C0Q70_04857,A0A2T7NU96:C0Q70_15235
pcan03420	Genetic Information Processing	Replication and repair	Nucleotide excision repair	1	177	34	3406	0.838546326277139	0.98628480838215	0.56596876038551	A0A2T7PJ55:C0Q70_04693
pcan00480	Metabolism	Metabolism of other amino acids	Glutathione metabolism	2	177	64	3406	0.854420011015675	0.98628480838215	0.601341807909605	A0A2T7PFS0:C0Q70_07706,A0A2T7NU96:C0Q70_15235
pcan00590	Metabolism	Lipid metabolism	Arachidonic acid metabolism	2	177	66	3406	0.866178903182251	0.98628480838215	0.583119328882041	A0A2T7NSR9:C0Q70_14663,A0A2T7PA24:C0Q70_09526
pcan00240	Metabolism	Nucleotide metabolism	Pyrimidine metabolism	1	177	41	3406	0.88934246994949	0.98628480838215	0.469339947636765	A0A2T7NJC4:C0Q70_19429
pcan00532	Metabolism	Glycan biosynthesis and metabolism	Glycosaminoglycan biosynthesis - chondroitin sulfate / dermatan sulfate	1	177	41	3406	0.88934246994949	0.98628480838215	0.469339947636765	A0A2T7PDK7:C0Q70_06916
pcan00190	Metabolism	Energy metabolism	Oxidative phosphorylation	5	177	165	3406	0.938502831791936	0.98628480838215	0.583119328882041	A0A2T7PTT2:C0Q70_03824,A0A2T7PGU1:C0Q70_08074,A0A2T7PIN9:C0Q70_04544,A0A2T7NEG3:C0Q70_20011,A0A2T7P4H1:C0Q70_10912
pcan00330	Metabolism	Amino acid metabolism	Arginine and proline metabolism	1	177	52	3406	0.938982880169987	0.98628480838215	0.370056497175141	A0A2T7PAE4:C0Q70_09647
pcan00860	Metabolism	Metabolism of cofactors and vitamins	Porphyrin metabolism	1	177	53	3406	0.942202924955292	0.98628480838215	0.363074299115233	A0A2T7NWL0:C0Q70_13211
pcan00562	Metabolism	Carbohydrate metabolism	Inositol phosphate metabolism	1	177	54	3406	0.945253948600658	0.98628480838215	0.356350700983469	A0A2T7NW45:C0Q70_13051
pcan00040	Metabolism	Carbohydrate metabolism	Pentose and glucuronate interconversions	1	177	55	3406	0.948144775300444	0.98628480838215	0.349871597329224	A0A2T7PWJ1:C0Q70_00393
pcan03008	Genetic Information Processing	Translation	Ribosome biogenesis in eukaryotes	1	177	55	3406	0.948144775300444	0.98628480838215	0.349871597329224	A0A2T7NIR4:C0Q70_19220
pcan04146	Cellular Processes	Transport and catabolism	Peroxisome	2	177	91	3406	0.955401016079968	0.98628480838215	0.422921711057304	A0A2T7PFS0:C0Q70_07706,A0A2T7PJL1:C0Q70_04857
pcan00980	Metabolism	Xenobiotics biodegradation and metabolism	Metabolism of xenobiotics by cytochrome P450	1	177	58	3406	0.955937583508853	0.98628480838215	0.331774790570816	A0A2T7NU96:C0Q70_15235
pcan00982	Metabolism	Xenobiotics biodegradation and metabolism	Drug metabolism - cytochrome P450	1	177	67	3406	0.972991259709503	0.98719656003278	0.287208027658319	A0A2T7NU96:C0Q70_15235
pcan04142	Cellular Processes	Transport and catabolism	Lysosome	4	177	180	3406	0.98719656003278	0.98719656003278	0.427620841180163	A0A2T7PLW6:C0Q70_05666,A0A2T7NLT9:C0Q70_17942,A0A2T7PJP9:C0Q70_04896,A0A2T7PLU4:C0Q70_05668
