# Supplementary material for: Proteomic profiles of Lissachatina (Heterobranchia) and Pomacea (Caenogastropoda) snails infected with Angiostrongylus cantonensis using 4D label-free quantitative analysis
Source: PLoS Negl Trop Dis. 2025 Dec 8;19(12):e0013812. doi: 10.1371/journal.pntd.0013812 (PMC12685165; doi:10.1371/journal.pntd.0013812)
Supplement: S1 Dataset — (ZIP) [file pntd.0013812.s006.zip › Pomacea canaliculata/3. Enrichment-PPI_network/enrich/KEGG_enrichment/enrichment-kegg-PcAc_PcFr-Total.xls]

id	Classification_level1	Classification_level2	Term	ListHits	ListTotal	PopHits	PopTotal	p-value	padjust	Enrichment_score	proteins
pcan03010	Genetic Information Processing	Translation	Ribosome	43	201	92	3406	4.83048340608763e-30	3.52625288644397e-28	7.92007354531689	A0A2T7NF97:C0Q70_20293,A0A2T7NLG3:C0Q70_17804,A0A2T7NME6:C0Q70_18148,A0A2T7NVA1:C0Q70_15591,A0A2T7PDX6:C0Q70_07037,A0A2T7PFM1:C0Q70_07641,A0A2T7PGG7:C0Q70_07948,A0A2T7PHL9:C0Q70_08359,A0A2T7PIY3:C0Q70_04634,A0A2T7PVQ2:C0Q70_00060,A0A2T7PYV5:C0Q70_01204,A0A2T7NCX2:C0Q70_21564,A0A2T7NE41:C0Q70_19926,A0A2T7NFV4:C0Q70_20547,A0A2T7NFX5:C0Q70_20562,A0A2T7NG67:C0Q70_20652,A0A2T7NJB1:C0Q70_19426,A0A2T7NK…
pcan03050	Genetic Information Processing	Folding, sorting and degradation	Proteasome	18	201	35	3406	6.67831009672865e-14	2.43758318530596e-12	8.71471215351812	A0A2T7NBD8:C0Q70_21011,A0A2T7NFN3:C0Q70_20478,A0A2T7NWK6:C0Q70_13192,A0A2T7NZL5:C0Q70_14263,A0A2T7P746:C0Q70_11847,A0A2T7PAV3:C0Q70_09799,A0A2T7PBT1:C0Q70_10145,A0A2T7PEN0:C0Q70_07303,A0A2T7PFZ7:C0Q70_07780,A0A2T7PKJ4:C0Q70_05217,A0A2T7PQA0:C0Q70_02533,A0A2T7PQI7:C0Q70_02647,A0A2T7NIR6:C0Q70_19237,A0A2T7NSR2:C0Q70_14674,A0A2T7NWD9:C0Q70_13141,A0A2T7PBG5:C0Q70_10035,A0A2T7PGV8:C0Q70_08110,A0A2T7Q1…
pcan00970	Genetic Information Processing	Translation	Aminoacyl-tRNA biosynthesis	10	201	34	3406	1.54340042308411e-05	0.000375560769617134	4.98390400936494	A0A2T7NEB4:C0Q70_19998,A0A2T7NGX0:C0Q70_18536,A0A2T7NMV7:C0Q70_18323,A0A2T7NUW5:C0Q70_15430,A0A2T7NVM6:C0Q70_15715,A0A2T7NVZ0:C0Q70_15839,A0A2T7NWL0:C0Q70_13211,A0A2T7PNG9:C0Q70_06255,A0A2T7PP59:C0Q70_06497,A0A2T7PRL9:C0Q70_03036
pcan00620	Metabolism	Carbohydrate metabolism	Pyruvate metabolism	9	201	40	3406	0.000399731421228464	0.00729509843741948	3.81268656716418	A0A2T7NI52:C0Q70_19012,A0A2T7NIX0:C0Q70_19286,A0A2T7PRU9:C0Q70_03126,A0A2T7PSS0:C0Q70_03424,A0A2T7PTM8:C0Q70_03768,A0A2T7NYM7:C0Q70_13942,A0A2T7PNK1:C0Q70_06259,A0A2T7PPR2:C0Q70_02378,A0A2T7PPS6:C0Q70_02380
pcan00051	Metabolism	Carbohydrate metabolism	Fructose and mannose metabolism	7	201	26	3406	0.000563977209067154	0.00823406725238044	4.56218905472637	A0A2T7NHJ6:C0Q70_18802,A0A2T7PBQ0:C0Q70_10114,A0A2T7PFM4:C0Q70_07640,A0A2T7NHT8:C0Q70_18867,A0A2T7NVV2:C0Q70_15808,A0A2T7PWJ1:C0Q70_00393,A0A2T7PY00:C0Q70_00917
pcan00010	Metabolism	Carbohydrate metabolism	Glycolysis / Gluconeogenesis	8	201	37	3406	0.00111805744656254	0.0136030322665109	3.66384294742504	A0A2T7PTD8:C0Q70_03670,A0A2T7NI52:C0Q70_19012,A0A2T7NIX0:C0Q70_19286,A0A2T7PBQ0:C0Q70_10114,A0A2T7PFM4:C0Q70_07640,A0A2T7PP50:C0Q70_06480,A0A2T7PRU9:C0Q70_03126,A0A2T7PSS0:C0Q70_03424
pcan00020	Metabolism	Carbohydrate metabolism	Citrate cycle (TCA cycle)	7	201	33	3406	0.00257287165063004	0.0268313757851419	3.59445198251168	A0A2T7PTT2:C0Q70_03824,A0A2T7NI52:C0Q70_19012,A0A2T7NIX0:C0Q70_19286,A0A2T7PFS0:C0Q70_07706,A0A2T7PGU1:C0Q70_08074,A0A2T7PTM8:C0Q70_03768,A0A2T7Q0J8:C0Q70_01817
pcan04145	Cellular Processes	Transport and catabolism	Phagosome	9	201	75	3406	0.0306721862651173	0.265407323922203	2.0334328358209	A0A2T7NIB2:C0Q70_19058,A0A2T7NIS9:C0Q70_19222,A0A2T7NK64:C0Q70_17349,A0A2T7NJ17:C0Q70_19319,A0A2T7NKP5:C0Q70_17543,A0A2T7NSK6:C0Q70_14639,A0A2T7PIN9:C0Q70_04544,A0A2T7NL57:C0Q70_17702,A0A2T7P4H1:C0Q70_10912
pcan04144	Cellular Processes	Transport and catabolism	Endocytosis	14	201	139	3406	0.0327214508945182	0.265407323922203	1.70671820752353	A0A2T7NFF9:C0Q70_20411,A0A2T7NHP7:C0Q70_18858,A0A2T7NM24:C0Q70_18033,A0A2T7PBB5:C0Q70_09976,A0A2T7PEY5:C0Q70_07390,A0A2T7PHU8:C0Q70_08432,A0A2T7PKF1:C0Q70_05150,A0A2T7PU69:C0Q70_03920,A0A2T7PV59:C0Q70_04313,A0A2T7PY15:C0Q70_00911,A0A0A7HI80:HSP70,A0A2T7NEF5:C0Q70_20004,A0A2T7NVV1:C0Q70_15795,A0A2T7NXK1:C0Q70_13559
pcan00230	Metabolism	Nucleotide metabolism	Purine metabolism	11	201	117	3406	0.0818289501621664	0.577133599858205	1.59314538419016	A0A2T7NT31:C0Q70_14807,A0A2T7PQ70:C0Q70_02539,A0A2T7NX70:C0Q70_13415,A0A2T7NXA0:C0Q70_13453,A0A2T7P1C7:C0Q70_12378,A0A2T7P9L6:C0Q70_09377,A0A2T7PJL1:C0Q70_04857,A0A2T7PM53:C0Q70_05774,A0A2T7Q0G3:C0Q70_01789,A0A2T7NJC4:C0Q70_19429,A0A2T7PMS3:C0Q70_05992
pcan00630	Metabolism	Carbohydrate metabolism	Glyoxylate and dicarboxylate metabolism	5	201	41	3406	0.0909169699491398	0.577133599858205	2.06649678437083	A0A2T7NL95:C0Q70_17750,A0A2T7Q0J8:C0Q70_01817,A0A2T7PNK1:C0Q70_06259,A0A2T7PPR2:C0Q70_02378,A0A2T7PPS6:C0Q70_02380
pcan00450	Metabolism	Metabolism of other amino acids	Selenocompound metabolism	2	201	9	3406	0.0948712766890199	0.577133599858205	3.76561636263129	A0A2T7Q0G3:C0Q70_01789,A0A2T7NUF9:C0Q70_15262
pcan00250	Metabolism	Amino acid metabolism	Alanine, aspartate and glutamate metabolism	4	201	32	3406	0.116523199738483	0.654322583146867	2.1181592039801	A0A2T7NL95:C0Q70_17750,A0A2T7PAE4:C0Q70_09647,A0A2T7PBS1:C0Q70_10142,A0A2T7PXX1:C0Q70_00884
pcan00220	Metabolism	Amino acid metabolism	Arginine biosynthesis	3	201	23	3406	0.150911724524499	0.76110999208801	2.21025308241402	A0A2T7NL95:C0Q70_17750,A0A2T7NUK8:C0Q70_15328,A0A2T7PAE4:C0Q70_09647
pcan03015	Genetic Information Processing	Translation	mRNA surveillance pathway	6	201	62	3406	0.156392464127673	0.76110999208801	1.63986519017814	A0A2T7PI72:C0Q70_08546,A0A2T7Q0K0:C0Q70_01830,A0A2T7NW55:C0Q70_13061,A0A2T7P8B5:C0Q70_08898,A0A2T7P8J9:C0Q70_08996,A0A2T7PNK2:C0Q70_06269
pcan04150	Environmental Information Processing	Signal transduction	mTOR signaling pathway	9	201	109	3406	0.191635467694555	0.788601062286757	1.39915103382172	A0A2T7NF97:C0Q70_20293,A0A2T7NG51:C0Q70_20651,A0A2T7NLZ4:C0Q70_17990,A0A2T7NTU0:C0Q70_15084,A0A2T7PDR5:C0Q70_06961,A0A2T7PIN9:C0Q70_04544,A0A2T7P4H1:C0Q70_10912,A0A2T7PTU7:C0Q70_03843,A0A2T7PYY1:C0Q70_01235
pcan00052	Metabolism	Carbohydrate metabolism	Galactose metabolism	2	201	14	3406	0.198395355842041	0.788601062286757	2.42075337597726	A0A2T7PBQ0:C0Q70_10114,A0A2T7PFM4:C0Q70_07640
pcan00500	Metabolism	Carbohydrate metabolism	Starch and sucrose metabolism	4	201	40	3406	0.208037432717524	0.788601062286757	1.69452736318408	A0A2T7PBQ0:C0Q70_10114,A0A2T7PKG6:C0Q70_05183,A0A2T7PPM9:C0Q70_02345,A0A2T7NAX7:C0Q70_20867
pcan00531	Metabolism	Glycan biosynthesis and metabolism	Glycosaminoglycan degradation	5	201	54	3406	0.211244918418616	0.788601062286757	1.56900681776304	A0A2T7PLW6:C0Q70_05666,A0A2T7NLT9:C0Q70_17942,A0A2T7PJP9:C0Q70_04896,A0A2T7PLU4:C0Q70_05668,A0A2T7PQA6:C0Q70_02576
pcan00400	Metabolism	Amino acid metabolism	Phenylalanine, tyrosine and tryptophan biosynthesis	1	201	4	3406	0.216055085558016	0.788601062286757	4.2363184079602	A0A2T7PAE4:C0Q70_09647
pcan00760	Metabolism	Metabolism of cofactors and vitamins	Nicotinate and nicotinamide metabolism	3	201	28	3406	0.2269050690143	0.788765239906854	1.81556503198294	A0A2T7NX70:C0Q70_13415,A0A2T7P011:C0Q70_14438,A0A2T7NJC4:C0Q70_19429
pcan00232	Metabolism	Biosynthesis of other secondary metabolites	Caffeine metabolism	2	201	16	3406	0.242874480567195	0.80590168551842	2.1181592039801	A0A2T7NXA0:C0Q70_13453,A0A2T7PJL1:C0Q70_04857
pcan00520	Metabolism	Carbohydrate metabolism	Amino sugar and nucleotide sugar metabolism	7	201	91	3406	0.289139213680711	0.917702721682257	1.30348258706468	A0A2T7NHJ6:C0Q70_18802,A0A2T7PBQ0:C0Q70_10114,A0A2T7NEA9:C0Q70_19999,A0A2T7NHT8:C0Q70_18867,A0A2T7PVK6:C0Q70_00041,A0A2T7PXX1:C0Q70_00884,A0A2T7PY00:C0Q70_00917
pcan00260	Metabolism	Amino acid metabolism	Glycine, serine and threonine metabolism	3	201	37	3406	0.374490399552981	0.995356491839491	1.37394110528439	A0A2T7PNK1:C0Q70_06259,A0A2T7PPR2:C0Q70_02378,A0A2T7PPS6:C0Q70_02380
pcan00983	Metabolism	Xenobiotics biodegradation and metabolism	Drug metabolism - other enzymes	6	201	85	3406	0.386799280139508	0.995356491839491	1.19613696224759	A0A2T7NT31:C0Q70_14807,A0A2T7NXA0:C0Q70_13453,A0A2T7P9L6:C0Q70_09377,A0A2T7PJL1:C0Q70_04857,A0A2T7NU96:C0Q70_15235,A0A2T7NUB4:C0Q70_15236
pcan00030	Metabolism	Carbohydrate metabolism	Pentose phosphate pathway	2	201	23	3406	0.397471635568114	0.995356491839491	1.47350205494268	A0A2T7PFM4:C0Q70_07640,A0A2T7PMS3:C0Q70_05992
pcan03018	Genetic Information Processing	Folding, sorting and degradation	RNA degradation	4	201	56	3406	0.423189092668132	0.995356491839491	1.21037668798863	A0A2T7NQ52:C0Q70_16542,A0A2T7NY98:C0Q70_13804,A0A2T7PFM4:C0Q70_07640,A0A2T7PNK2:C0Q70_06269
pcan04310	Environmental Information Processing	Signal transduction	Wnt signaling pathway	6	201	97	3406	0.514436169481108	0.995356491839491	1.04816125557778	A0A2T7NIR4:C0Q70_19220,A0A2T7NLZ4:C0Q70_17990,A0A2T7Q133:C0Q70_02011,A0A2T7NP58:C0Q70_16220,A0A2T7PIH0:C0Q70_04472,A0A2T7PZF7:C0Q70_01425
pcan00360	Metabolism	Amino acid metabolism	Phenylalanine metabolism	1	201	12	3406	0.518638140824137	0.995356491839491	1.41210613598673	A0A2T7PAE4:C0Q70_09647
pcan00410	Metabolism	Metabolism of other amino acids	beta-Alanine metabolism	2	201	30	3406	0.536347304502289	0.995356491839491	1.12968490878939	A0A2T7NW45:C0Q70_13051,A0A2T7PR17:C0Q70_02845
pcan00920	Metabolism	Energy metabolism	Sulfur metabolism	1	201	13	3406	0.547145428300374	0.995356491839491	1.30348258706468	A0A2T7Q0G3:C0Q70_01789
pcan03060	Genetic Information Processing	Folding, sorting and degradation	Protein export	1	201	13	3406	0.547145428300374	0.995356491839491	1.30348258706468	A0A2T7PYV0:C0Q70_01207
pcan04141	Genetic Information Processing	Folding, sorting and degradation	Protein processing in endoplasmic reticulum	7	201	118	3406	0.551723070158433	0.995356491839491	1.00522809680411	A0A2T7NTU0:C0Q70_15084,A0A2T7NXI1:C0Q70_13539,A0A0A7HG21:HSP90,A0A2T7PSA1:C0Q70_03274,A0A2T7PX65:C0Q70_00579,A0A0A7HI80:HSP70,A0A2T7PIH0:C0Q70_04472
pcan00061	Metabolism	Lipid metabolism	Fatty acid biosynthesis	1	201	14	3406	0.573972356951015	0.995356491839491	1.21037668798863	A0A2T7PC59:C0Q70_10274
pcan04068	Environmental Information Processing	Signal transduction	FoxO signaling pathway	4	201	69	3406	0.588774670284762	0.995356491839491	0.982334703295119	A0A2T7NG51:C0Q70_20651,A0A2T7NI52:C0Q70_19012,A0A2T7NIX0:C0Q70_19286,A0A2T7PDR5:C0Q70_06961
pcan00670	Metabolism	Metabolism of cofactors and vitamins	One carbon pool by folate	1	201	15	3406	0.599217509148198	0.995356491839491	1.12968490878939	A0A2T7PQ70:C0Q70_02539
pcan03420	Genetic Information Processing	Replication and repair	Nucleotide excision repair	2	201	34	3406	0.605319290470393	0.995356491839491	0.996780801872988	A0A2T7PZL1:C0Q70_01491,A0A2T7PJ55:C0Q70_04693
pcan03250	Genetic Information Processing	Information processing in viruses	Viral life cycle - HIV-1	2	201	35	3406	0.621307609512925	0.995356491839491	0.968301350390903	A0A2T7NHP7:C0Q70_18858,A0A2T7NL78:C0Q70_17714
pcan00910	Metabolism	Energy metabolism	Nitrogen metabolism	1	201	16	3406	0.622973711053598	0.995356491839491	1.05907960199005	A0A2T7NL95:C0Q70_17750
pcan00770	Metabolism	Metabolism of cofactors and vitamins	Pantothenate and CoA biosynthesis	1	201	17	3406	0.645328367123872	0.995356491839491	0.996780801872988	A0A2T7PR17:C0Q70_02845
pcan03013	Genetic Information Processing	Translation	Nucleocytoplasmic transport	5	201	93	3406	0.650922977884378	0.995356491839491	0.911036216765634	A0A2T7NTU0:C0Q70_15084,A0A2T7NB36:C0Q70_20939,A0A2T7NJU7:C0Q70_19610,A0A2T7PF63:C0Q70_07492,A0A2T7PLL9:C0Q70_05581
pcan03430	Genetic Information Processing	Replication and repair	Mismatch repair	1	201	20	3406	0.704782271089926	0.995356491839491	0.84726368159204	A0A2T7PZL1:C0Q70_01491
pcan04120	Genetic Information Processing	Folding, sorting and degradation	Ubiquitin mediated proteolysis	5	201	99	3406	0.704976871107537	0.995356491839491	0.85582190059802	A0A2T7P5H2:C0Q70_11254,A0A2T7PE82:C0Q70_07140,A0A2T7PIH0:C0Q70_04472,A0A2T7PJ55:C0Q70_04693,A0A2T7PUS8:C0Q70_04181
pcan04140	Cellular Processes	Transport and catabolism	Autophagy - animal	5	201	103	3406	0.737651476671821	0.995356491839491	0.822586098633048	A0A2T7NG51:C0Q70_20651,A0A2T7NM24:C0Q70_18033,A0A2T7PDR5:C0Q70_06961,A0A2T7PT19:C0Q70_03549,A0A2T7NP58:C0Q70_16220
pcan00480	Metabolism	Metabolism of other amino acids	Glutathione metabolism	3	201	64	3406	0.738852562970765	0.995356491839491	0.794309701492537	A0A2T7PFS0:C0Q70_07706,A0A2T7NU96:C0Q70_15235,A0A2T7NUB4:C0Q70_15236
pcan00270	Metabolism	Amino acid metabolism	Cysteine and methionine metabolism	2	201	44	3406	0.743271710908989	0.995356491839491	0.770239710538218	A0A2T7NGT0:C0Q70_18541,A0A2T7PAE4:C0Q70_09647
pcan00280	Metabolism	Amino acid metabolism	Valine, leucine and isoleucine degradation	2	201	44	3406	0.743271710908989	0.995356491839491	0.770239710538218	A0A2T7NR58:C0Q70_16906,A0A2T7NW45:C0Q70_13051
pcan04350	Environmental Information Processing	Signal transduction	TGF-beta signaling pathway	2	201	44	3406	0.743271710908989	0.995356491839491	0.770239710538218	A0A2T7PDR5:C0Q70_06961,A0A2T7PIH0:C0Q70_04472
pcan00430	Metabolism	Metabolism of other amino acids	Taurine and hypotaurine metabolism	1	201	25	3406	0.78264289978411	0.995356491839491	0.677810945273632	A0A2T7PR17:C0Q70_02845
pcan00650	Metabolism	Carbohydrate metabolism	Butanoate metabolism	1	201	25	3406	0.78264289978411	0.995356491839491	0.677810945273632	A0A2T7NR58:C0Q70_16906
pcan04146	Cellular Processes	Transport and catabolism	Peroxisome	4	201	91	3406	0.795560213848474	0.995356491839491	0.744847192608387	A0A2T7NXA0:C0Q70_13453,A0A2T7P6J3:C0Q70_11642,A0A2T7PFS0:C0Q70_07706,A0A2T7PJL1:C0Q70_04857
pcan00350	Metabolism	Amino acid metabolism	Tyrosine metabolism	1	201	26	3406	0.795564750462428	0.995356491839491	0.651741293532338	A0A2T7PAE4:C0Q70_09647
pcan00640	Metabolism	Carbohydrate metabolism	Propanoate metabolism	1	201	29	3406	0.82992014417817	0.995356491839491	0.584319780408303	A0A2T7NW45:C0Q70_13051
pcan00860	Metabolism	Metabolism of cofactors and vitamins	Porphyrin metabolism	2	201	53	3406	0.830126353106724	0.995356491839491	0.639444287993992	A0A2T7NM46:C0Q70_18048,A0A2T7NWL0:C0Q70_13211
pcan03410	Genetic Information Processing	Replication and repair	Base excision repair	1	201	30	3406	0.840043345546303	0.995356491839491	0.564842454394693	A0A2T7PZL1:C0Q70_01491
pcan04137	Cellular Processes	Transport and catabolism	Mitophagy - animal	1	201	30	3406	0.840043345546303	0.995356491839491	0.564842454394693	A0A2T7NIR4:C0Q70_19220
pcan03040	Genetic Information Processing	Transcription	Spliceosome	5	201	120	3406	0.847257476541421	0.995356491839491	0.706053067993367	A0A0A7HI80:HSP70,A0A2T7NEC1:C0Q70_20006,A0A2T7PQP2:C0Q70_02707,A0A2T7PQQ6:C0Q70_02708,A0A2T7PVA2:C0Q70_04306
pcan00561	Metabolism	Lipid metabolism	Glycerolipid metabolism	1	201	32	3406	0.858525962135825	0.995356491839491	0.529539800995025	A0A2T7NR40:C0Q70_16910
pcan00980	Metabolism	Xenobiotics biodegradation and metabolism	Metabolism of xenobiotics by cytochrome P450	2	201	58	3406	0.866073740980424	0.995356491839491	0.584319780408303	A0A2T7NU96:C0Q70_15235,A0A2T7NUB4:C0Q70_15236
pcan03030	Genetic Information Processing	Replication and repair	DNA replication	1	201	34	3406	0.874882349527492	0.995356491839491	0.498390400936494	A0A2T7PZL1:C0Q70_01491
pcan00590	Metabolism	Lipid metabolism	Arachidonic acid metabolism	2	201	66	3406	0.909386316903424	0.995356491839491	0.513493140358812	A0A2T7NSR9:C0Q70_14663,A0A2T7PA24:C0Q70_09526
pcan00982	Metabolism	Xenobiotics biodegradation and metabolism	Drug metabolism - cytochrome P450	2	201	67	3406	0.91377379132661	0.995356491839491	0.505829063637039	A0A2T7NU96:C0Q70_15235,A0A2T7NUB4:C0Q70_15236
pcan00240	Metabolism	Nucleotide metabolism	Pyrimidine metabolism	1	201	41	3406	0.918659349020465	0.995356491839491	0.413299356874166	A0A2T7NJC4:C0Q70_19429
pcan00532	Metabolism	Glycan biosynthesis and metabolism	Glycosaminoglycan biosynthesis - chondroitin sulfate / dermatan sulfate	1	201	41	3406	0.918659349020465	0.995356491839491	0.413299356874166	A0A2T7PDK7:C0Q70_06916
pcan00380	Metabolism	Amino acid metabolism	Tryptophan metabolism	1	201	46	3406	0.940230088880601	0.995356491839491	0.368375513735669	A0A2T7NXD8:C0Q70_13488
pcan04070	Environmental Information Processing	Signal transduction	Phosphatidylinositol signaling system	2	201	75	3406	0.942355806324434	0.995356491839491	0.451873963515755	A0A2T7P935:C0Q70_09191,A0A2T7PZD7:C0Q70_01405
pcan00330	Metabolism	Amino acid metabolism	Arginine and proline metabolism	1	201	52	3406	0.958731260924232	0.995356491839491	0.325870646766169	A0A2T7PAE4:C0Q70_09647
pcan00562	Metabolism	Carbohydrate metabolism	Inositol phosphate metabolism	1	201	54	3406	0.963530083621821	0.995356491839491	0.313801363552607	A0A2T7NW45:C0Q70_13051
pcan00040	Metabolism	Carbohydrate metabolism	Pentose and glucuronate interconversions	1	201	55	3406	0.965716972998913	0.995356491839491	0.308095884215287	A0A2T7PWJ1:C0Q70_00393
pcan03008	Genetic Information Processing	Translation	Ribosome biogenesis in eukaryotes	1	201	55	3406	0.965716972998913	0.995356491839491	0.308095884215287	A0A2T7NIR4:C0Q70_19220
pcan00190	Metabolism	Energy metabolism	Oxidative phosphorylation	5	201	165	3406	0.971920237949839	0.995356491839491	0.513493140358812	A0A2T7PTT2:C0Q70_03824,A0A2T7PGU1:C0Q70_08074,A0A2T7PIN9:C0Q70_04544,A0A2T7NEG3:C0Q70_20011,A0A2T7P4H1:C0Q70_10912
pcan00564	Metabolism	Lipid metabolism	Glycerophospholipid metabolism	1	201	76	3406	0.990684765274179	0.995356491839491	0.222964126734747	A0A2T7NC98:C0Q70_21314
pcan04142	Cellular Processes	Transport and catabolism	Lysosome	4	201	180	3406	0.995356491839491	0.995356491839491	0.376561636263129	A0A2T7PLW6:C0Q70_05666,A0A2T7NLT9:C0Q70_17942,A0A2T7PJP9:C0Q70_04896,A0A2T7PLU4:C0Q70_05668
