# Supplementary material for: Proteomic profiles of Lissachatina (Heterobranchia) and Pomacea (Caenogastropoda) snails infected with Angiostrongylus cantonensis using 4D label-free quantitative analysis
Source: PLoS Negl Trop Dis. 2025 Dec 8;19(12):e0013812. doi: 10.1371/journal.pntd.0013812 (PMC12685165; doi:10.1371/journal.pntd.0013812)
Supplement: S1 Dataset — (ZIP) [file pntd.0013812.s006.zip › Pomacea canaliculata/3. Enrichment-PPI_network/enrich/KEGG_enrichment/KEGG.top.Down.xls]

id	Classification_level1	Classification_level2	Term	ListHits	ListTotal	PopHits	PopTotal	p-value	padjust	Enrichment_score	proteins
pcan03010	Genetic Information Processing	Translation	Ribosome	43	177	92	3406	1.42139611167631e-32	9.23907472589601e-31	8.993981822648	A0A2T7NF97:C0Q70_20293,A0A2T7NLG3:C0Q70_17804,A0A2T7NME6:C0Q70_18148,A0A2T7NVA1:C0Q70_15591,A0A2T7PDX6:C0Q70_07037,A0A2T7PFM1:C0Q70_07641,A0A2T7PGG7:C0Q70_07948,A0A2T7PHL9:C0Q70_08359,A0A2T7PIY3:C0Q70_04634,A0A2T7PVQ2:C0Q70_00060,A0A2T7PYV5:C0Q70_01204,A0A2T7NCX2:C0Q70_21564,A0A2T7NE41:C0Q70_19926,A0A2T7NFV4:C0Q70_20547,A0A2T7NFX5:C0Q70_20562,A0A2T7NG67:C0Q70_20652,A0A2T7NJB1:C0Q70_19426,A0A2T7NK…
pcan03050	Genetic Information Processing	Folding, sorting and degradation	Proteasome	16	177	35	3406	2.4794399918237e-12	8.05817997342702e-11	8.79677158999193	A0A2T7NBD8:C0Q70_21011,A0A2T7NFN3:C0Q70_20478,A0A2T7NWK6:C0Q70_13192,A0A2T7NZL5:C0Q70_14263,A0A2T7P746:C0Q70_11847,A0A2T7PAV3:C0Q70_09799,A0A2T7PBT1:C0Q70_10145,A0A2T7PFZ7:C0Q70_07780,A0A2T7PKJ4:C0Q70_05217,A0A2T7PQA0:C0Q70_02533,A0A2T7PQI7:C0Q70_02647,A0A2T7NIR6:C0Q70_19237,A0A2T7NSR2:C0Q70_14674,A0A2T7NWD9:C0Q70_13141,A0A2T7PBG5:C0Q70_10035,A0A2T7PGV8:C0Q70_08110
pcan00970	Genetic Information Processing	Translation	Aminoacyl-tRNA biosynthesis	10	177	34	3406	4.92481347093246e-06	0.000106704291870203	5.6596876038551	A0A2T7NEB4:C0Q70_19998,A0A2T7NGX0:C0Q70_18536,A0A2T7NMV7:C0Q70_18323,A0A2T7NUW5:C0Q70_15430,A0A2T7NVM6:C0Q70_15715,A0A2T7NVZ0:C0Q70_15839,A0A2T7NWL0:C0Q70_13211,A0A2T7PNG9:C0Q70_06255,A0A2T7PP59:C0Q70_06497,A0A2T7PRL9:C0Q70_03036
pcan00051	Metabolism	Carbohydrate metabolism	Fructose and mannose metabolism	7	177	26	3406	0.000257731766655866	0.00418814120815782	5.18079096045198	A0A2T7NHJ6:C0Q70_18802,A0A2T7PBQ0:C0Q70_10114,A0A2T7PFM4:C0Q70_07640,A0A2T7NHT8:C0Q70_18867,A0A2T7NVV2:C0Q70_15808,A0A2T7PWJ1:C0Q70_00393,A0A2T7PY00:C0Q70_00917
pcan00010	Metabolism	Carbohydrate metabolism	Glycolysis / Gluconeogenesis	8	177	37	3406	0.000478479900899576	0.00622023871169449	4.16063521148267	A0A2T7PTD8:C0Q70_03670,A0A2T7NI52:C0Q70_19012,A0A2T7NIX0:C0Q70_19286,A0A2T7PBQ0:C0Q70_10114,A0A2T7PFM4:C0Q70_07640,A0A2T7PP50:C0Q70_06480,A0A2T7PRU9:C0Q70_03126,A0A2T7PSS0:C0Q70_03424
pcan00620	Metabolism	Carbohydrate metabolism	Pyruvate metabolism	8	177	40	3406	0.000833562902413078	0.00903026477614168	3.84858757062147	A0A2T7NI52:C0Q70_19012,A0A2T7NIX0:C0Q70_19286,A0A2T7PRU9:C0Q70_03126,A0A2T7PSS0:C0Q70_03424,A0A2T7PTM8:C0Q70_03768,A0A2T7PNK1:C0Q70_06259,A0A2T7PPR2:C0Q70_02378,A0A2T7PPS6:C0Q70_02380
pcan00020	Metabolism	Carbohydrate metabolism	Citrate cycle (TCA cycle)	7	177	33	3406	0.00122835549711862	0.0114061581875301	4.08183530217429	A0A2T7PTT2:C0Q70_03824,A0A2T7NI52:C0Q70_19012,A0A2T7NIX0:C0Q70_19286,A0A2T7PFS0:C0Q70_07706,A0A2T7PGU1:C0Q70_08074,A0A2T7PTM8:C0Q70_03768,A0A2T7Q0J8:C0Q70_01817
pcan04145	Cellular Processes	Transport and catabolism	Phagosome	9	177	75	3406	0.0145620248934838	0.118316452259556	2.30915254237288	A0A2T7NIB2:C0Q70_19058,A0A2T7NIS9:C0Q70_19222,A0A2T7NK64:C0Q70_17349,A0A2T7NJ17:C0Q70_19319,A0A2T7NKP5:C0Q70_17543,A0A2T7NSK6:C0Q70_14639,A0A2T7PIN9:C0Q70_04544,A0A2T7NL57:C0Q70_17702,A0A2T7P4H1:C0Q70_10912
pcan04144	Cellular Processes	Transport and catabolism	Endocytosis	13	177	139	3406	0.0267513716657981	0.193204350919653	1.79969922367191	A0A2T7NFF9:C0Q70_20411,A0A2T7NHP7:C0Q70_18858,A0A2T7NM24:C0Q70_18033,A0A2T7PBB5:C0Q70_09976,A0A2T7PEY5:C0Q70_07390,A0A2T7PHU8:C0Q70_08432,A0A2T7PKF1:C0Q70_05150,A0A2T7PV59:C0Q70_04313,A0A2T7PY15:C0Q70_00911,A0A0A7HI80:HSP70,A0A2T7NEF5:C0Q70_20004,A0A2T7NVV1:C0Q70_15795,A0A2T7NXK1:C0Q70_13559
pcan00630	Metabolism	Carbohydrate metabolism	Glyoxylate and dicarboxylate metabolism	5	177	41	3406	0.0589687967899757	0.383297179134842	2.34669973818382	A0A2T7NL95:C0Q70_17750,A0A2T7Q0J8:C0Q70_01817,A0A2T7PNK1:C0Q70_06259,A0A2T7PPR2:C0Q70_02378,A0A2T7PPS6:C0Q70_02380
pcan00250	Metabolism	Amino acid metabolism	Alanine, aspartate and glutamate metabolism	4	177	32	3406	0.081538189840332	0.481816576329234	2.40536723163842	A0A2T7NL95:C0Q70_17750,A0A2T7PAE4:C0Q70_09647,A0A2T7PBS1:C0Q70_10142,A0A2T7PXX1:C0Q70_00884
pcan03015	Genetic Information Processing	Translation	mRNA surveillance pathway	6	177	62	3406	0.100483135018649	0.544283648017681	1.86221979223619	A0A2T7PI72:C0Q70_08546,A0A2T7Q0K0:C0Q70_01830,A0A2T7NW55:C0Q70_13061,A0A2T7P8B5:C0Q70_08898,A0A2T7P8J9:C0Q70_08996,A0A2T7PNK2:C0Q70_06269
pcan00531	Metabolism	Glycan biosynthesis and metabolism	Glycosaminoglycan degradation	5	177	54	3406	0.146662850991086	0.733314254955432	1.78175350491735	A0A2T7PLW6:C0Q70_05666,A0A2T7NLT9:C0Q70_17942,A0A2T7PJP9:C0Q70_04896,A0A2T7PLU4:C0Q70_05668,A0A2T7PQA6:C0Q70_02576
pcan00052	Metabolism	Carbohydrate metabolism	Galactose metabolism	2	177	14	3406	0.162487558245427	0.754406520425199	2.74899112187248	A0A2T7PBQ0:C0Q70_10114,A0A2T7PFM4:C0Q70_07640
pcan00520	Metabolism	Carbohydrate metabolism	Amino sugar and nucleotide sugar metabolism	7	177	91	3406	0.192114306714616	0.778520360674306	1.48022598870056	A0A2T7NHJ6:C0Q70_18802,A0A2T7PBQ0:C0Q70_10114,A0A2T7NEA9:C0Q70_19999,A0A2T7NHT8:C0Q70_18867,A0A2T7PVK6:C0Q70_00041,A0A2T7PXX1:C0Q70_00884,A0A2T7PY00:C0Q70_00917
pcan00400	Metabolism	Amino acid metabolism	Phenylalanine, tyrosine and tryptophan biosynthesis	1	177	4	3406	0.19229710566753	0.778520360674306	4.81073446327684	A0A2T7PAE4:C0Q70_09647
pcan04150	Environmental Information Processing	Signal transduction	mTOR signaling pathway	8	177	109	3406	0.203613017407126	0.778520360674306	1.41232571398953	A0A2T7NF97:C0Q70_20293,A0A2T7NG51:C0Q70_20651,A0A2T7NLZ4:C0Q70_17990,A0A2T7NTU0:C0Q70_15084,A0A2T7PDR5:C0Q70_06961,A0A2T7PIN9:C0Q70_04544,A0A2T7P4H1:C0Q70_10912,A0A2T7PTU7:C0Q70_03843
pcan00260	Metabolism	Amino acid metabolism	Glycine, serine and threonine metabolism	3	177	37	3406	0.301604042876008	0.98628480838215	1.560238204306	A0A2T7PNK1:C0Q70_06259,A0A2T7PPR2:C0Q70_02378,A0A2T7PPS6:C0Q70_02380
pcan00220	Metabolism	Amino acid metabolism	Arginine biosynthesis	2	177	23	3406	0.337669213166688	0.98628480838215	1.67329894374846	A0A2T7NL95:C0Q70_17750,A0A2T7PAE4:C0Q70_09647
pcan00500	Metabolism	Carbohydrate metabolism	Starch and sucrose metabolism	3	177	40	3406	0.345164916410493	0.98628480838215	1.44322033898305	A0A2T7PBQ0:C0Q70_10114,A0A2T7PKG6:C0Q70_05183,A0A2T7PPM9:C0Q70_02345
