# Supplementary material for: Proteomic profiles of Lissachatina (Heterobranchia) and Pomacea (Caenogastropoda) snails infected with Angiostrongylus cantonensis using 4D label-free quantitative analysis
Source: PLoS Negl Trop Dis. 2025 Dec 8;19(12):e0013812. doi: 10.1371/journal.pntd.0013812 (PMC12685165; doi:10.1371/journal.pntd.0013812)
Supplement: S1 Dataset — (ZIP) [file pntd.0013812.s006.zip › Pomacea canaliculata/3. Enrichment-PPI_network/enrich/KEGG_enrichment/KEGG.top.Total.xls]

id	Classification_level1	Classification_level2	Term	ListHits	ListTotal	PopHits	PopTotal	p-value	padjust	Enrichment_score	proteins
pcan03010	Genetic Information Processing	Translation	Ribosome	43	201	92	3406	4.83048340608763e-30	3.52625288644397e-28	7.92007354531689	A0A2T7NF97:C0Q70_20293,A0A2T7NLG3:C0Q70_17804,A0A2T7NME6:C0Q70_18148,A0A2T7NVA1:C0Q70_15591,A0A2T7PDX6:C0Q70_07037,A0A2T7PFM1:C0Q70_07641,A0A2T7PGG7:C0Q70_07948,A0A2T7PHL9:C0Q70_08359,A0A2T7PIY3:C0Q70_04634,A0A2T7PVQ2:C0Q70_00060,A0A2T7PYV5:C0Q70_01204,A0A2T7NCX2:C0Q70_21564,A0A2T7NE41:C0Q70_19926,A0A2T7NFV4:C0Q70_20547,A0A2T7NFX5:C0Q70_20562,A0A2T7NG67:C0Q70_20652,A0A2T7NJB1:C0Q70_19426,A0A2T7NK…
pcan03050	Genetic Information Processing	Folding, sorting and degradation	Proteasome	18	201	35	3406	6.67831009672865e-14	2.43758318530596e-12	8.71471215351812	A0A2T7NBD8:C0Q70_21011,A0A2T7NFN3:C0Q70_20478,A0A2T7NWK6:C0Q70_13192,A0A2T7NZL5:C0Q70_14263,A0A2T7P746:C0Q70_11847,A0A2T7PAV3:C0Q70_09799,A0A2T7PBT1:C0Q70_10145,A0A2T7PEN0:C0Q70_07303,A0A2T7PFZ7:C0Q70_07780,A0A2T7PKJ4:C0Q70_05217,A0A2T7PQA0:C0Q70_02533,A0A2T7PQI7:C0Q70_02647,A0A2T7NIR6:C0Q70_19237,A0A2T7NSR2:C0Q70_14674,A0A2T7NWD9:C0Q70_13141,A0A2T7PBG5:C0Q70_10035,A0A2T7PGV8:C0Q70_08110,A0A2T7Q1…
pcan00970	Genetic Information Processing	Translation	Aminoacyl-tRNA biosynthesis	10	201	34	3406	1.54340042308411e-05	0.000375560769617134	4.98390400936494	A0A2T7NEB4:C0Q70_19998,A0A2T7NGX0:C0Q70_18536,A0A2T7NMV7:C0Q70_18323,A0A2T7NUW5:C0Q70_15430,A0A2T7NVM6:C0Q70_15715,A0A2T7NVZ0:C0Q70_15839,A0A2T7NWL0:C0Q70_13211,A0A2T7PNG9:C0Q70_06255,A0A2T7PP59:C0Q70_06497,A0A2T7PRL9:C0Q70_03036
pcan00620	Metabolism	Carbohydrate metabolism	Pyruvate metabolism	9	201	40	3406	0.000399731421228464	0.00729509843741948	3.81268656716418	A0A2T7NI52:C0Q70_19012,A0A2T7NIX0:C0Q70_19286,A0A2T7PRU9:C0Q70_03126,A0A2T7PSS0:C0Q70_03424,A0A2T7PTM8:C0Q70_03768,A0A2T7NYM7:C0Q70_13942,A0A2T7PNK1:C0Q70_06259,A0A2T7PPR2:C0Q70_02378,A0A2T7PPS6:C0Q70_02380
pcan00051	Metabolism	Carbohydrate metabolism	Fructose and mannose metabolism	7	201	26	3406	0.000563977209067154	0.00823406725238044	4.56218905472637	A0A2T7NHJ6:C0Q70_18802,A0A2T7PBQ0:C0Q70_10114,A0A2T7PFM4:C0Q70_07640,A0A2T7NHT8:C0Q70_18867,A0A2T7NVV2:C0Q70_15808,A0A2T7PWJ1:C0Q70_00393,A0A2T7PY00:C0Q70_00917
pcan00010	Metabolism	Carbohydrate metabolism	Glycolysis / Gluconeogenesis	8	201	37	3406	0.00111805744656254	0.0136030322665109	3.66384294742504	A0A2T7PTD8:C0Q70_03670,A0A2T7NI52:C0Q70_19012,A0A2T7NIX0:C0Q70_19286,A0A2T7PBQ0:C0Q70_10114,A0A2T7PFM4:C0Q70_07640,A0A2T7PP50:C0Q70_06480,A0A2T7PRU9:C0Q70_03126,A0A2T7PSS0:C0Q70_03424
pcan00020	Metabolism	Carbohydrate metabolism	Citrate cycle (TCA cycle)	7	201	33	3406	0.00257287165063004	0.0268313757851419	3.59445198251168	A0A2T7PTT2:C0Q70_03824,A0A2T7NI52:C0Q70_19012,A0A2T7NIX0:C0Q70_19286,A0A2T7PFS0:C0Q70_07706,A0A2T7PGU1:C0Q70_08074,A0A2T7PTM8:C0Q70_03768,A0A2T7Q0J8:C0Q70_01817
pcan04145	Cellular Processes	Transport and catabolism	Phagosome	9	201	75	3406	0.0306721862651173	0.265407323922203	2.0334328358209	A0A2T7NIB2:C0Q70_19058,A0A2T7NIS9:C0Q70_19222,A0A2T7NK64:C0Q70_17349,A0A2T7NJ17:C0Q70_19319,A0A2T7NKP5:C0Q70_17543,A0A2T7NSK6:C0Q70_14639,A0A2T7PIN9:C0Q70_04544,A0A2T7NL57:C0Q70_17702,A0A2T7P4H1:C0Q70_10912
pcan04144	Cellular Processes	Transport and catabolism	Endocytosis	14	201	139	3406	0.0327214508945182	0.265407323922203	1.70671820752353	A0A2T7NFF9:C0Q70_20411,A0A2T7NHP7:C0Q70_18858,A0A2T7NM24:C0Q70_18033,A0A2T7PBB5:C0Q70_09976,A0A2T7PEY5:C0Q70_07390,A0A2T7PHU8:C0Q70_08432,A0A2T7PKF1:C0Q70_05150,A0A2T7PU69:C0Q70_03920,A0A2T7PV59:C0Q70_04313,A0A2T7PY15:C0Q70_00911,A0A0A7HI80:HSP70,A0A2T7NEF5:C0Q70_20004,A0A2T7NVV1:C0Q70_15795,A0A2T7NXK1:C0Q70_13559
pcan00230	Metabolism	Nucleotide metabolism	Purine metabolism	11	201	117	3406	0.0818289501621664	0.577133599858205	1.59314538419016	A0A2T7NT31:C0Q70_14807,A0A2T7PQ70:C0Q70_02539,A0A2T7NX70:C0Q70_13415,A0A2T7NXA0:C0Q70_13453,A0A2T7P1C7:C0Q70_12378,A0A2T7P9L6:C0Q70_09377,A0A2T7PJL1:C0Q70_04857,A0A2T7PM53:C0Q70_05774,A0A2T7Q0G3:C0Q70_01789,A0A2T7NJC4:C0Q70_19429,A0A2T7PMS3:C0Q70_05992
pcan00630	Metabolism	Carbohydrate metabolism	Glyoxylate and dicarboxylate metabolism	5	201	41	3406	0.0909169699491398	0.577133599858205	2.06649678437083	A0A2T7NL95:C0Q70_17750,A0A2T7Q0J8:C0Q70_01817,A0A2T7PNK1:C0Q70_06259,A0A2T7PPR2:C0Q70_02378,A0A2T7PPS6:C0Q70_02380
pcan00450	Metabolism	Metabolism of other amino acids	Selenocompound metabolism	2	201	9	3406	0.0948712766890199	0.577133599858205	3.76561636263129	A0A2T7Q0G3:C0Q70_01789,A0A2T7NUF9:C0Q70_15262
pcan00250	Metabolism	Amino acid metabolism	Alanine, aspartate and glutamate metabolism	4	201	32	3406	0.116523199738483	0.654322583146867	2.1181592039801	A0A2T7NL95:C0Q70_17750,A0A2T7PAE4:C0Q70_09647,A0A2T7PBS1:C0Q70_10142,A0A2T7PXX1:C0Q70_00884
pcan00220	Metabolism	Amino acid metabolism	Arginine biosynthesis	3	201	23	3406	0.150911724524499	0.76110999208801	2.21025308241402	A0A2T7NL95:C0Q70_17750,A0A2T7NUK8:C0Q70_15328,A0A2T7PAE4:C0Q70_09647
pcan03015	Genetic Information Processing	Translation	mRNA surveillance pathway	6	201	62	3406	0.156392464127673	0.76110999208801	1.63986519017814	A0A2T7PI72:C0Q70_08546,A0A2T7Q0K0:C0Q70_01830,A0A2T7NW55:C0Q70_13061,A0A2T7P8B5:C0Q70_08898,A0A2T7P8J9:C0Q70_08996,A0A2T7PNK2:C0Q70_06269
pcan04150	Environmental Information Processing	Signal transduction	mTOR signaling pathway	9	201	109	3406	0.191635467694555	0.788601062286757	1.39915103382172	A0A2T7NF97:C0Q70_20293,A0A2T7NG51:C0Q70_20651,A0A2T7NLZ4:C0Q70_17990,A0A2T7NTU0:C0Q70_15084,A0A2T7PDR5:C0Q70_06961,A0A2T7PIN9:C0Q70_04544,A0A2T7P4H1:C0Q70_10912,A0A2T7PTU7:C0Q70_03843,A0A2T7PYY1:C0Q70_01235
pcan00052	Metabolism	Carbohydrate metabolism	Galactose metabolism	2	201	14	3406	0.198395355842041	0.788601062286757	2.42075337597726	A0A2T7PBQ0:C0Q70_10114,A0A2T7PFM4:C0Q70_07640
pcan00500	Metabolism	Carbohydrate metabolism	Starch and sucrose metabolism	4	201	40	3406	0.208037432717524	0.788601062286757	1.69452736318408	A0A2T7PBQ0:C0Q70_10114,A0A2T7PKG6:C0Q70_05183,A0A2T7PPM9:C0Q70_02345,A0A2T7NAX7:C0Q70_20867
pcan00531	Metabolism	Glycan biosynthesis and metabolism	Glycosaminoglycan degradation	5	201	54	3406	0.211244918418616	0.788601062286757	1.56900681776304	A0A2T7PLW6:C0Q70_05666,A0A2T7NLT9:C0Q70_17942,A0A2T7PJP9:C0Q70_04896,A0A2T7PLU4:C0Q70_05668,A0A2T7PQA6:C0Q70_02576
pcan00400	Metabolism	Amino acid metabolism	Phenylalanine, tyrosine and tryptophan biosynthesis	1	201	4	3406	0.216055085558016	0.788601062286757	4.2363184079602	A0A2T7PAE4:C0Q70_09647
