# Supplementary material for: Proteomic profiles of Lissachatina (Heterobranchia) and Pomacea (Caenogastropoda) snails infected with Angiostrongylus cantonensis using 4D label-free quantitative analysis
Source: PLoS Negl Trop Dis. 2025 Dec 8;19(12):e0013812. doi: 10.1371/journal.pntd.0013812 (PMC12685165; doi:10.1371/journal.pntd.0013812)
Supplement: S1 Dataset — (ZIP) [file pntd.0013812.s006.zip › Pomacea canaliculata/3. Enrichment-PPI_network/enrich/KEGG_enrichment/KEGG.top.Up.xls]

id	Classification_level1	Classification_level2	Term	ListHits	ListTotal	PopHits	PopTotal	p-value	padjust	Enrichment_score	proteins
pcan00230	Metabolism	Nucleotide metabolism	Purine metabolism	5	24	117	3406	0.00110515888564194	0.0320496076836163	6.06481481481481	A0A2T7NX70:C0Q70_13415,A0A2T7NXA0:C0Q70_13453,A0A2T7P9L6:C0Q70_09377,A0A2T7PM53:C0Q70_05774,A0A2T7PMS3:C0Q70_05992
pcan00983	Metabolism	Xenobiotics biodegradation and metabolism	Drug metabolism - other enzymes	3	24	85	3406	0.0207988802171023	0.237582966380488	5.00882352941176	A0A2T7NXA0:C0Q70_13453,A0A2T7P9L6:C0Q70_09377,A0A2T7NUB4:C0Q70_15236
pcan03050	Genetic Information Processing	Folding, sorting and degradation	Proteasome	2	24	35	3406	0.0245775482462574	0.237582966380488	8.10952380952381	A0A2T7PEN0:C0Q70_07303,A0A2T7Q191:C0Q70_02072
pcan00450	Metabolism	Metabolism of other amino acids	Selenocompound metabolism	1	24	9	3406	0.0617296175069395	0.366135587503581	15.7685185185185	A0A2T7NUF9:C0Q70_15262
pcan04070	Environmental Information Processing	Signal transduction	Phosphatidylinositol signaling system	2	24	75	3406	0.0967477820187628	0.366135587503581	3.78444444444444	A0A2T7P935:C0Q70_09191,A0A2T7PZD7:C0Q70_01405
pcan00232	Metabolism	Biosynthesis of other secondary metabolites	Caffeine metabolism	1	24	16	3406	0.107199468255168	0.366135587503581	8.86979166666667	A0A2T7NXA0:C0Q70_13453
pcan00770	Metabolism	Metabolism of cofactors and vitamins	Pantothenate and CoA biosynthesis	1	24	17	3406	0.113520179984335	0.366135587503581	8.34803921568627	A0A2T7PR17:C0Q70_02845
pcan03430	Genetic Information Processing	Replication and repair	Mismatch repair	1	24	20	3406	0.132226048408187	0.366135587503581	7.09583333333333	A0A2T7PZL1:C0Q70_01491
pcan04146	Cellular Processes	Transport and catabolism	Peroxisome	2	24	91	3406	0.133504408061414	0.366135587503581	3.11904761904762	A0A2T7NXA0:C0Q70_13453,A0A2T7P6J3:C0Q70_11642
pcan00030	Metabolism	Carbohydrate metabolism	Pentose phosphate pathway	1	24	23	3406	0.150553312026236	0.366135587503581	6.17028985507246	A0A2T7PMS3:C0Q70_05992
pcan00220	Metabolism	Amino acid metabolism	Arginine biosynthesis	1	24	23	3406	0.150553312026236	0.366135587503581	6.17028985507246	A0A2T7NUK8:C0Q70_15328
pcan00430	Metabolism	Metabolism of other amino acids	Taurine and hypotaurine metabolism	1	24	25	3406	0.162564780207155	0.366135587503581	5.67666666666667	A0A2T7PR17:C0Q70_02845
pcan00760	Metabolism	Metabolism of cofactors and vitamins	Nicotinate and nicotinamide metabolism	1	24	28	3406	0.180277271353796	0.366135587503581	5.06845238095238	A0A2T7NX70:C0Q70_13415
pcan00410	Metabolism	Metabolism of other amino acids	beta-Alanine metabolism	1	24	30	3406	0.19188553072937	0.366135587503581	4.73055555555556	A0A2T7PR17:C0Q70_02845
pcan03410	Genetic Information Processing	Replication and repair	Base excision repair	1	24	30	3406	0.19188553072937	0.366135587503581	4.73055555555556	A0A2T7PZL1:C0Q70_01491
pcan03030	Genetic Information Processing	Replication and repair	DNA replication	1	24	34	3406	0.214631206467617	0.366135587503581	4.17401960784314	A0A2T7PZL1:C0Q70_01491
pcan03420	Genetic Information Processing	Replication and repair	Nucleotide excision repair	1	24	34	3406	0.214631206467617	0.366135587503581	4.17401960784314	A0A2T7PZL1:C0Q70_01491
pcan00500	Metabolism	Carbohydrate metabolism	Starch and sucrose metabolism	1	24	40	3406	0.247602962468072	0.377920311135479	3.54791666666667	A0A2T7NAX7:C0Q70_20867
pcan00620	Metabolism	Carbohydrate metabolism	Pyruvate metabolism	1	24	40	3406	0.247602962468072	0.377920311135479	3.54791666666667	A0A2T7NYM7:C0Q70_13942
pcan00380	Metabolism	Amino acid metabolism	Tryptophan metabolism	1	24	46	3406	0.279245824981531	0.40490644622322	3.08514492753623	A0A2T7NXD8:C0Q70_13488
