# Supplementary material for: Proteomic profiles of Lissachatina (Heterobranchia) and Pomacea (Caenogastropoda) snails infected with Angiostrongylus cantonensis using 4D label-free quantitative analysis
Source: PLoS Negl Trop Dis. 2025 Dec 8;19(12):e0013812. doi: 10.1371/journal.pntd.0013812 (PMC12685165; doi:10.1371/journal.pntd.0013812)
Supplement: S1 Dataset — (ZIP) [file pntd.0013812.s006.zip › Pomacea canaliculata/3. Enrichment-PPI_network/enrich/KEGG_enrichment/Up_vs_Down.KEGG_Classification.xls]

Classification_level1	Classification_level2	ListTotal	Count	proteins	Type	Percentage
Metabolism	Amino acid metabolism	24	2	A0A2T7NUK8:C0Q70_15328;A0A2T7NXD8:C0Q70_13488	Up	8.33333333333333
Metabolism	Amino acid metabolism	177	6	A0A2T7NL95:C0Q70_17750,A0A2T7PAE4:C0Q70_09647,A0A2T7PBS1:C0Q70_10142,A0A2T7PXX1:C0Q70_00884;A0A2T7PAE4:C0Q70_09647;A0A2T7PNK1:C0Q70_06259,A0A2T7PPR2:C0Q70_02378,A0A2T7PPS6:C0Q70_02380;A0A2T7NL95:C0Q70_17750,A0A2T7PAE4:C0Q70_09647;A0A2T7NGT0:C0Q70_18541,A0A2T7PAE4:C0Q70_09647;A0A2T7NR58:C0Q70_16906,A0A2T7NW45:C0Q70_13051	Down	3.38983050847458
Metabolism	Biosynthesis of other secondary metabolites	24	1	A0A2T7NXA0:C0Q70_13453	Up	4.16666666666667
Metabolism	Biosynthesis of other secondary metabolites	177	1	A0A2T7PJL1:C0Q70_04857	Down	0.564971751412429
Metabolism	Carbohydrate metabolism	24	3	A0A2T7PMS3:C0Q70_05992;A0A2T7NAX7:C0Q70_20867;A0A2T7NYM7:C0Q70_13942	Up	12.5
Metabolism	Carbohydrate metabolism	177	12	A0A2T7NHJ6:C0Q70_18802,A0A2T7PBQ0:C0Q70_10114,A0A2T7PFM4:C0Q70_07640,A0A2T7NHT8:C0Q70_18867,A0A2T7NVV2:C0Q70_15808,A0A2T7PWJ1:C0Q70_00393,A0A2T7PY00:C0Q70_00917;A0A2T7PTD8:C0Q70_03670,A0A2T7NI52:C0Q70_19012,A0A2T7NIX0:C0Q70_19286,A0A2T7PBQ0:C0Q70_10114,A0A2T7PFM4:C0Q70_07640,A0A2T7PP50:C0Q70_06480,A0A2T7PRU9:C0Q70_03126,A0A2T7PSS0:C0Q70_03424;A0A2T7NI52:C0Q70_19012,A0A2T7NIX0:C0Q70_19286,A0A2T7PR…	Down	6.77966101694915
Metabolism	Energy metabolism	177	3	A0A2T7Q0G3:C0Q70_01789;A0A2T7NL95:C0Q70_17750;A0A2T7PTT2:C0Q70_03824,A0A2T7PGU1:C0Q70_08074,A0A2T7PIN9:C0Q70_04544,A0A2T7NEG3:C0Q70_20011,A0A2T7P4H1:C0Q70_10912	Down	1.69491525423729
Genetic Information Processing	Folding, sorting and degradation	24	3	A0A2T7PEN0:C0Q70_07303,A0A2T7Q191:C0Q70_02072;A0A2T7NQ52:C0Q70_16542;A0A2T7PE82:C0Q70_07140	Up	12.5
Genetic Information Processing	Folding, sorting and degradation	177	5	A0A2T7NBD8:C0Q70_21011,A0A2T7NFN3:C0Q70_20478,A0A2T7NWK6:C0Q70_13192,A0A2T7NZL5:C0Q70_14263,A0A2T7P746:C0Q70_11847,A0A2T7PAV3:C0Q70_09799,A0A2T7PBT1:C0Q70_10145,A0A2T7PFZ7:C0Q70_07780,A0A2T7PKJ4:C0Q70_05217,A0A2T7PQA0:C0Q70_02533,A0A2T7PQI7:C0Q70_02647,A0A2T7NIR6:C0Q70_19237,A0A2T7NSR2:C0Q70_14674,A0A2T7NWD9:C0Q70_13141,A0A2T7PBG5:C0Q70_10035,A0A2T7PGV8:C0Q70_08110;A0A2T7NTU0:C0Q70_15084,A0A2T7NX…	Down	2.82485875706215
Metabolism	Glycan biosynthesis and metabolism	177	2	A0A2T7PLW6:C0Q70_05666,A0A2T7NLT9:C0Q70_17942,A0A2T7PJP9:C0Q70_04896,A0A2T7PLU4:C0Q70_05668,A0A2T7PQA6:C0Q70_02576;A0A2T7PDK7:C0Q70_06916	Down	1.12994350282486
Genetic Information Processing	Information processing in viruses	177	1	A0A2T7NHP7:C0Q70_18858,A0A2T7NL78:C0Q70_17714	Down	0.564971751412429
Metabolism	Lipid metabolism	24	1	A0A2T7NC98:C0Q70_21314	Up	4.16666666666667
Metabolism	Lipid metabolism	177	3	A0A2T7PC59:C0Q70_10274;A0A2T7NR40:C0Q70_16910;A0A2T7NSR9:C0Q70_14663,A0A2T7PA24:C0Q70_09526	Down	1.69491525423729
Metabolism	Metabolism of cofactors and vitamins	24	3	A0A2T7PR17:C0Q70_02845;A0A2T7NX70:C0Q70_13415;A0A2T7NM46:C0Q70_18048	Up	12.5
Metabolism	Metabolism of cofactors and vitamins	177	3	A0A2T7P011:C0Q70_14438,A0A2T7NJC4:C0Q70_19429;A0A2T7PQ70:C0Q70_02539;A0A2T7NWL0:C0Q70_13211	Down	1.69491525423729
Metabolism	Metabolism of other amino acids	24	3	A0A2T7NUF9:C0Q70_15262;A0A2T7PR17:C0Q70_02845;A0A2T7NUB4:C0Q70_15236	Up	12.5
Metabolism	Metabolism of other amino acids	177	3	A0A2T7Q0G3:C0Q70_01789;A0A2T7NW45:C0Q70_13051;A0A2T7PFS0:C0Q70_07706,A0A2T7NU96:C0Q70_15235	Down	1.69491525423729
Metabolism	Nucleotide metabolism	24	1	A0A2T7NX70:C0Q70_13415,A0A2T7NXA0:C0Q70_13453,A0A2T7P9L6:C0Q70_09377,A0A2T7PM53:C0Q70_05774,A0A2T7PMS3:C0Q70_05992	Up	4.16666666666667
Metabolism	Nucleotide metabolism	177	2	A0A2T7NT31:C0Q70_14807,A0A2T7PQ70:C0Q70_02539,A0A2T7P1C7:C0Q70_12378,A0A2T7PJL1:C0Q70_04857,A0A2T7Q0G3:C0Q70_01789,A0A2T7NJC4:C0Q70_19429;A0A2T7NJC4:C0Q70_19429	Down	1.12994350282486
Genetic Information Processing	Replication and repair	24	1	A0A2T7PZL1:C0Q70_01491	Up	4.16666666666667
Genetic Information Processing	Replication and repair	177	1	A0A2T7PJ55:C0Q70_04693	Down	0.564971751412429
Environmental Information Processing	Signal transduction	24	2	A0A2T7P935:C0Q70_09191,A0A2T7PZD7:C0Q70_01405;A0A2T7PYY1:C0Q70_01235	Up	8.33333333333333
Environmental Information Processing	Signal transduction	177	4	A0A2T7NF97:C0Q70_20293,A0A2T7NG51:C0Q70_20651,A0A2T7NLZ4:C0Q70_17990,A0A2T7NTU0:C0Q70_15084,A0A2T7PDR5:C0Q70_06961,A0A2T7PIN9:C0Q70_04544,A0A2T7P4H1:C0Q70_10912,A0A2T7PTU7:C0Q70_03843;A0A2T7NIR4:C0Q70_19220,A0A2T7NLZ4:C0Q70_17990,A0A2T7Q133:C0Q70_02011,A0A2T7NP58:C0Q70_16220,A0A2T7PIH0:C0Q70_04472,A0A2T7PZF7:C0Q70_01425;A0A2T7NG51:C0Q70_20651,A0A2T7NI52:C0Q70_19012,A0A2T7NIX0:C0Q70_19286,A0A2T7PD…	Down	2.25988700564972
Genetic Information Processing	Transcription	177	1	A0A0A7HI80:HSP70,A0A2T7NEC1:C0Q70_20006,A0A2T7PQP2:C0Q70_02707,A0A2T7PQQ6:C0Q70_02708,A0A2T7PVA2:C0Q70_04306	Down	0.564971751412429
Genetic Information Processing	Translation	177	5	A0A2T7NF97:C0Q70_20293,A0A2T7NLG3:C0Q70_17804,A0A2T7NME6:C0Q70_18148,A0A2T7NVA1:C0Q70_15591,A0A2T7PDX6:C0Q70_07037,A0A2T7PFM1:C0Q70_07641,A0A2T7PGG7:C0Q70_07948,A0A2T7PHL9:C0Q70_08359,A0A2T7PIY3:C0Q70_04634,A0A2T7PVQ2:C0Q70_00060,A0A2T7PYV5:C0Q70_01204,A0A2T7NCX2:C0Q70_21564,A0A2T7NE41:C0Q70_19926,A0A2T7NFV4:C0Q70_20547,A0A2T7NFX5:C0Q70_20562,A0A2T7NG67:C0Q70_20652,A0A2T7NJB1:C0Q70_19426,A0A2T7NK…	Down	2.82485875706215
Cellular Processes	Transport and catabolism	24	2	A0A2T7NXA0:C0Q70_13453,A0A2T7P6J3:C0Q70_11642;A0A2T7PU69:C0Q70_03920	Up	8.33333333333333
Cellular Processes	Transport and catabolism	177	6	A0A2T7NIB2:C0Q70_19058,A0A2T7NIS9:C0Q70_19222,A0A2T7NK64:C0Q70_17349,A0A2T7NJ17:C0Q70_19319,A0A2T7NKP5:C0Q70_17543,A0A2T7NSK6:C0Q70_14639,A0A2T7PIN9:C0Q70_04544,A0A2T7NL57:C0Q70_17702,A0A2T7P4H1:C0Q70_10912;A0A2T7NFF9:C0Q70_20411,A0A2T7NHP7:C0Q70_18858,A0A2T7NM24:C0Q70_18033,A0A2T7PBB5:C0Q70_09976,A0A2T7PEY5:C0Q70_07390,A0A2T7PHU8:C0Q70_08432,A0A2T7PKF1:C0Q70_05150,A0A2T7PV59:C0Q70_04313,A0A2T7PY…	Down	3.38983050847458
Metabolism	Xenobiotics biodegradation and metabolism	24	2	A0A2T7NXA0:C0Q70_13453,A0A2T7P9L6:C0Q70_09377,A0A2T7NUB4:C0Q70_15236;A0A2T7NUB4:C0Q70_15236	Up	8.33333333333333
Metabolism	Xenobiotics biodegradation and metabolism	177	2	A0A2T7NT31:C0Q70_14807,A0A2T7PJL1:C0Q70_04857,A0A2T7NU96:C0Q70_15235;A0A2T7NU96:C0Q70_15235	Down	1.12994350282486
