# Supplementary material for: Proteomic profiles of Lissachatina (Heterobranchia) and Pomacea (Caenogastropoda) snails infected with Angiostrongylus cantonensis using 4D label-free quantitative analysis
Source: PLoS Negl Trop Dis. 2025 Dec 8;19(12):e0013812. doi: 10.1371/journal.pntd.0013812 (PMC12685165; doi:10.1371/journal.pntd.0013812)
Supplement: S1 Dataset — (ZIP) [file pntd.0013812.s006.zip › Pomacea canaliculata/3. Enrichment-PPI_network/ppi/ppi_nodeFoldchange.xls]

Accession	Gene Name	FC	degree
A0A0A7HG21	HSP90	0.6052190518908236	0
A0A0A7HI80	HSP70	0.6354510000252688	0
A0A2T7NAY2	C0Q70_20882	0.0	21
A0A2T7NAZ1	C0Q70_20886	0.4584274284066663	20
A0A2T7NB36	C0Q70_20939	0.5607677804566727	133
A0A2T7NB47	C0Q70_20930	0.0	57
A0A2T7NB65	C0Q70_20963	0.2784444732096937	84
A0A2T7NB66	C0Q70_20950	0.5723542140073685	184
A0A2T7NB67	C0Q70_20965	0.0	0
A0A2T7NB89	C0Q70_20961	0.0	0
A0A2T7NBD8	C0Q70_21011	0.6881676305899584	179
A0A2T7NBT4	C0Q70_21171	0.4132877378995075	170
A0A2T7NBT8	C0Q70_21179	0.0	0
A0A2T7NCE0	C0Q70_21391	0.0	0
A0A2T7NCJ9	C0Q70_21458	0.0	8
A0A2T7NCX2	C0Q70_21564	0.5561491189996721	157
A0A2T7ND59	C0Q70_21631	0.5718341719716967	112
A0A2T7NDH0	C0Q70_19696	0.5035694371827871	2
A0A2T7NE13	C0Q70_19902	0.5845282255255363	84
A0A2T7NE41	C0Q70_19926	0.3126805040520242	134
A0A2T7NEA9	C0Q70_19999	0.3664644224561793	56
A0A2T7NEB4	C0Q70_19998	0.6808490228301753	147
A0A2T7NEC1	C0Q70_20006	0.5492908886907105	163
A0A2T7NEF5	C0Q70_20004	0.0	49
A0A2T7NEG3	C0Q70_20011	0.5762035149451671	153
A0A2T7NEX8	C0Q70_20215	0.0	0
A0A2T7NF13	C0Q70_20226	0.0	63
A0A2T7NF14	C0Q70_20241	0.5257215919533538	114
A0A2T7NF97	C0Q70_20293	0.434803281056617	179
A0A2T7NFE5	C0Q70_20345	0.5100423774064525	208
A0A2T7NFF9	C0Q70_20411	0.5927512574946723	64
A0A2T7NFN3	C0Q70_20478	0.5851534267492509	192
A0A2T7NFV4	C0Q70_20547	0.0	139
A0A2T7NFX2	C0Q70_20550	0.2376809581097026	193
A0A2T7NFX5	C0Q70_20562	0.4991836067289813	177
A0A2T7NG51	C0Q70_20651	0.5367615553487535	119
A0A2T7NG67	C0Q70_20652	0.3599530326378181	144
A0A2T7NGT0	C0Q70_18541	0.5867332548871161	145
A0A2T7NGU8	C0Q70_18553	0.0	72
A0A2T7NGX0	C0Q70_18536	0.0	165
A0A2T7NGZ1	C0Q70_18600	0.0	12
A0A2T7NHF3	C0Q70_18728	0.0	5
A0A2T7NHJ6	C0Q70_18802	0.673319704945569	40
A0A2T7NHN8	C0Q70_18848	0.3953767408395957	7
A0A2T7NHP7	C0Q70_18858	0.0	72
A0A2T7NHT8	C0Q70_18867	0.0	26
A0A2T7NI49	C0Q70_18979	0.0	0
A0A2T7NI52	C0Q70_19012	0.4591918577290963	41
A0A2T7NIB2	C0Q70_19058	0.4507408394567326	42
A0A2T7NIR4	C0Q70_19220	0.0	165
A0A2T7NIR6	C0Q70_19237	0.4821506872544116	127
A0A2T7NIS9	C0Q70_19222	0.0	42
A0A2T7NIX0	C0Q70_19286	0.3477497259734957	41
A0A2T7NJ17	C0Q70_19319	0.6056982658584948	42
A0A2T7NJC4	C0Q70_19429	0.0	8
A0A2T7NJB1	C0Q70_19426	0.3150017902787502	163
A0A2T7NJG9	C0Q70_19468	0.0	12
A0A2T7NJU7	C0Q70_19610	0.2272563832930505	93
A0A2T7NK28	C0Q70_17323	0.3917743967175865	0
A0A2T7NK64	C0Q70_17349	0.5786309975603171	42
A0A2T7NKB9	C0Q70_17413	0.0	0
A0A2T7NKG1	C0Q70_17452	0.0	0
A0A2T7NKN6	C0Q70_17533	0.5808847835839996	147
A0A2T7NKP5	C0Q70_17543	0.6207029245962493	0
A0A2T7NL57	C0Q70_17702	0.7663657186259301	105
A0A2T7NL61	C0Q70_17694	0.0	78
A0A2T7NL75	C0Q70_17723	0.5649198735077541	64
A0A2T7NL78	C0Q70_17714	0.6751508550383803	85
A0A2T7NL95	C0Q70_17750	0.3558382485876905	19
A0A2T7NLG3	C0Q70_17804	0.4073997355509986	138
A0A2T7NLT0	C0Q70_17924	0.4406689857384882	44
A0A2T7NLT9	C0Q70_17942	0.0	0
A0A2T7NLZ0	C0Q70_17981	0.4743674414735315	168
A0A2T7NLZ4	C0Q70_17990	0.0216587095962	0
A0A2T7NM24	C0Q70_18033	0.0	35
A0A2T7NM32	C0Q70_18022	0.0	0
A0A2T7NM56	C0Q70_18057	0.0	0
A0A2T7NME6	C0Q70_18148	0.493361130570598	150
A0A2T7NMQ0	C0Q70_18246	0.0	0
A0A2T7NMV7	C0Q70_18323	0.4003195641672554	68
A0A2T7NNG5	C0Q70_15941	0.6792411968817182	0
A0A2T7NNM2	C0Q70_16020	0.3326884227785173	143
A0A2T7NNX7	C0Q70_16110	0.0	74
A0A2T7NNY6	C0Q70_16148	0.3854661024912011	9
A0A2T7NNZ9	C0Q70_16160	0.35137990692839	153
A0A2T7NP58	C0Q70_16220	0.0	99
A0A2T7NP82	C0Q70_16238	0.0	119
A0A2T7NP91	C0Q70_16251	0.0	1
A0A2T7NPF2	C0Q70_16317	0.4381451897994694	90
A0A2T7NPJ2	C0Q70_16356	0.0	16
A0A2T7NPS2	C0Q70_16415	0.2215201036402008	0
A0A2T7NPT5	C0Q70_16448	0.307656566885728	49
A0A2T7NQ47	C0Q70_16539	0.0	152
A0A2T7NQ49	C0Q70_16563	0.0	147
A0A2T7NQB1	C0Q70_16601	0.0	2
A0A2T7NQQ8	C0Q70_16770	0.623583457510235	86
A0A2T7NQX0	C0Q70_16841	0.1433811797709313	0
A0A2T7NQX3	C0Q70_16842	0.1385247709490087	0
A0A2T7NR35	C0Q70_16885	0.487474193471266	47
A0A2T7NR40	C0Q70_16910	0.0	1
A0A2T7NR58	C0Q70_16906	0.4423435377098869	29
A0A2T7NRB8	C0Q70_16965	0.0	10
A0A2T7NS02	C0Q70_17231	0.5907649473212497	104
A0A2T7NSK6	C0Q70_14639	0.5614325186537569	0
A0A2T7NSR2	C0Q70_14674	0.3347360213917647	127
A0A2T7NSR9	C0Q70_14663	0.0	8
A0A2T7NT31	C0Q70_14807	0.453564113607774	164
A0A2T7NTS6	C0Q70_15072	0.3309829664314138	0
A0A2T7NTU0	C0Q70_15084	0.0	121
A0A2T7NU96	C0Q70_15235	0.0	95
A0A2T7NUD4	C0Q70_15251	0.0	23
A0A2T7NUD7	C0Q70_15259	0.4301248928161959	10
A0A2T7NUI4	C0Q70_15334	0.5385412435779051	0
A0A2T7NUW5	C0Q70_15430	0.0	148
A0A2T7NV30	C0Q70_15527	0.4360951909030471	0
A0A2T7NVA1	C0Q70_15591	0.0	146
A0A2T7NVB7	C0Q70_15617	0.3449543807792719	0
A0A2T7NVD9	C0Q70_15635	0.0	6
A0A2T7NVG2	C0Q70_15666	0.0	150
A0A2T7NVM6	C0Q70_15715	0.0	135
A0A2T7NVV1	C0Q70_15795	0.0	70
A0A2T7NVV2	C0Q70_15808	0.3766098615180675	80
A0A2T7NVZ0	C0Q70_15839	0.4594888972334558	127
A0A2T7NW45	C0Q70_13051	0.3621725812242453	69
A0A2T7NW55	C0Q70_13061	0.6893142335849773	106
A0A2T7NWA8	C0Q70_13100	0.0	2
A0A2T7NWB9	C0Q70_13129	0.0	0
A0A2T7NWD7	C0Q70_13144	0.265605233074967	35
A0A2T7NWD9	C0Q70_13141	0.0	77
A0A2T7NWF9	C0Q70_13142	0.225156692077769	35
A0A2T7NWK6	C0Q70_13192	0.437155746606543	156
A0A2T7NWL0	C0Q70_13211	0.2903054307613372	165
A0A2T7NWS2	C0Q70_13278	0.0	0
A0A2T7NWS4	C0Q70_13277	0.0	0
A0A2T7NWT6	C0Q70_13276	0.0	0
A0A2T7NX18	C0Q70_13369	0.2841379262750473	43
A0A2T7NX35	C0Q70_13390	0.3518233661467239	170
A0A2T7NXI1	C0Q70_13539	0.0	98
A0A2T7NXI4	C0Q70_13564	0.0	140
A0A2T7NXK1	C0Q70_13559	0.0	70
A0A2T7NXK4	C0Q70_13563	0.2771365494766785	53
A0A2T7NXQ8	C0Q70_13626	0.0	65
A0A2T7NXW7	C0Q70_13672	0.0	144
A0A2T7NY98	C0Q70_13804	0.0	122
A0A2T7NZF9	C0Q70_14225	0.0	72
A0A2T7NYY1	C0Q70_14046	0.0	1
A0A2T7NYZ1	C0Q70_14050	0.0	1
A0A2T7NZ83	C0Q70_14156	0.4627182684278364	192
A0A2T7NZG2	C0Q70_13945	0.0	80
A0A2T7NZL5	C0Q70_14263	0.5789998712928351	186
A0A2T7NZR0	C0Q70_14311	0.0166174210764774	1
A0A2T7NZZ8	C0Q70_14401	0.0	61
A0A2T7P011	C0Q70_14438	0.0	59
A0A2T7P0T9	C0Q70_12173	0.3394709317879682	151
A0A2T7P122	C0Q70_12272	0.0	95
A0A2T7P1C7	C0Q70_12378	0.1768259450943419	55
A0A2T7P1G4	C0Q70_12395	0.5581525219855998	146
A0A2T7P2E7	C0Q70_12753	0.3687032365511106	148
A0A2T7P3A2	C0Q70_10463	0.3309800950442841	121
A0A2T7P3Q2	C0Q70_10636	0.3255335031175299	189
A0A2T7P3Z9	C0Q70_10721	0.0	80
A0A2T7P407	C0Q70_10734	0.0	0
A0A2T7P497	C0Q70_10818	0.6276543266542166	16
A0A2T7P4H1	C0Q70_10912	0.5799420070828357	126
A0A2T7P4H2	C0Q70_10898	0.6121313511047558	1
A0A2T7P4L6	C0Q70_10954	0.3651046211976277	161
A0A2T7P4Z9	C0Q70_11061	0.5678916949250834	50
A0A2T7P5E9	C0Q70_11234	0.0	151
A0A2T7P5H0	C0Q70_11263	0.0	87
A0A2T7P5H2	C0Q70_11254	0.0	36
A0A2T7P5X8	C0Q70_11406	0.5736926048118203	91
A0A2T7P5Z8	C0Q70_11435	0.0	0
A0A2T7P680	C0Q70_11498	0.4763836935992035	195
A0A2T7P681	C0Q70_11538	0.4582460399933357	138
A0A2T7P6I8	C0Q70_11637	0.7111854789871491	105
A0A2T7P746	C0Q70_11847	0.4898713739007741	99
A0A2T7P772	C0Q70_11869	0.0	31
A0A2T7P7C9	C0Q70_11908	0.4397210251698111	160
A0A2T7P7G0	C0Q70_11958	0.0	63
A0A2T7P817	C0Q70_08826	0.0	46
A0A2T7P8B5	C0Q70_08898	0.0	168
A0A2T7P8J9	C0Q70_08996	0.5938027735583338	67
A0A2T7P962	C0Q70_09195	0.0	8
A0A2T7P9G0	C0Q70_09314	0.7721545755787359	14
A0A2T7P9I8	C0Q70_09332	0.6041642931849348	148
A0A2T7P9M2	C0Q70_09375	0.0	0
A0A2T7P9X7	C0Q70_09473	0.5411853442293727	88
A0A2T7PA24	C0Q70_09526	0.0	154
A0A2T7PA36	C0Q70_09529	0.2648901134236257	101
A0A2T7PA37	C0Q70_09548	0.3901494837341808	93
A0A2T7PA89	C0Q70_09593	0.0	24
A0A2T7PAE4	C0Q70_09647	0.522706413199355	92
A0A2T7PAH4	C0Q70_09690	0.4058801741081227	166
A0A2T7PAV3	C0Q70_09799	0.3433559151483067	152
A0A2T7PAX3	C0Q70_09843	0.0	3
A0A2T7PB03	C0Q70_09878	0.4323721295460741	84
A0A2T7PBB5	C0Q70_09976	0.4498806485852964	114
A0A2T7PBG5	C0Q70_10035	0.4125839861875238	143
A0A2T7PBP7	C0Q70_10116	0.6951275659619621	53
A0A2T7PBQ0	C0Q70_10114	0.7018971441406292	93
A0A2T7PBS1	C0Q70_10142	0.0	98
A0A2T7PBT1	C0Q70_10145	0.7773255228451417	137
A0A2T7PC59	C0Q70_10274	0.0	2
A0A2T7PCQ6	C0Q70_06616	0.4743450566504624	9
A0A2T7PCR3	C0Q70_06617	0.5011227063267321	180
A0A2T7PCR5	C0Q70_06625	0.434888456831464	136
A0A2T7PCU5	C0Q70_06642	0.0	131
A0A2T7PD26	C0Q70_06734	0.3220963153779238	167
A0A2T7PD49	C0Q70_06733	0.0	148
A0A2T7PDA4	C0Q70_06801	0.3874164230613422	0
A0A2T7PDK7	C0Q70_06916	0.4599438225806732	190
A0A2T7PDR5	C0Q70_06961	0.5898405853183475	155
A0A2T7PDU2	C0Q70_07001	0.0	83
A0A2T7PDV5	C0Q70_07017	0.3817082079830941	0
A0A2T7PDW8	C0Q70_07029	0.0	2
A0A2T7PDX6	C0Q70_07037	0.4818014546135674	122
A0A2T7PE30	C0Q70_07092	0.3466070379505115	2
A0A2T7PEL0	C0Q70_07274	0.0	1
A0A2T7PEL4	C0Q70_07278	0.5211240547065522	158
A0A2T7PER1	C0Q70_07328	0.0	38
A0A2T7PEX4	C0Q70_07398	0.0	176
A0A2T7PEY5	C0Q70_07390	0.0	45
A0A2T7PF63	C0Q70_07492	0.566456626735271	221
A0A2T7PFH2	C0Q70_07593	0.5170027529153151	113
A0A2T7PFM1	C0Q70_07641	0.4308988012943431	157
A0A2T7PFM4	C0Q70_07640	0.5777167069073713	179
A0A2T7PFN0	C0Q70_07650	0.2702303843593665	79
A0A2T7PFN3	C0Q70_07660	0.3175753983455069	145
A0A2T7PFP4	C0Q70_07678	0.0	0
A0A2T7PFP7	C0Q70_07677	0.0	0
A0A2T7PFS0	C0Q70_07706	0.3375747333028385	50
A0A2T7PFW7	C0Q70_07703	0.7949714833585865	48
A0A2T7PFZ7	C0Q70_07780	0.474589891753718	187
A0A2T7PG15	C0Q70_07797	0.2799568003014401	10
A0A2T7PG71	C0Q70_07849	0.5265969379554475	160
A0A2T7PGB3	C0Q70_07895	0.0	0
A0A2T7PGD1	C0Q70_07910	0.3761218349332768	165
A0A2T7PGD4	C0Q70_07935	0.3202088031073047	190
A0A2T7PGG7	C0Q70_07948	0.4330313415058382	172
A0A2T7PGL7	C0Q70_07949	0.0	70
A0A2T7PGM3	C0Q70_07960	0.3871640558842976	20
A0A2T7PGU1	C0Q70_08074	0.5166451189227479	107
A0A2T7PGV8	C0Q70_08110	0.406164971941625	200
A0A2T7PH23	C0Q70_08153	0.0	159
A0A2T7PH61	C0Q70_08193	0.168137153116572	57
A0A2T7PH67	C0Q70_08192	0.0	95
A0A2T7PHL9	C0Q70_08359	0.4381368351311535	159
A0A2T7PHU8	C0Q70_08432	0.0	32
A0A2T7PI72	C0Q70_08546	0.4172580241410964	197
A0A2T7PIE8	C0Q70_04452	0.3824452813129105	58
A0A2T7PIH0	C0Q70_04472	0.0	135
A0A2T7PII3	C0Q70_04484	0.0	0
A0A2T7PIJ9	C0Q70_04461	0.4779230929283166	144
A0A2T7PIN9	C0Q70_04544	0.5837675607917767	76
A0A2T7PIY3	C0Q70_04634	0.4858694149369679	147
A0A2T7PJ55	C0Q70_04693	0.0	108
A0A2T7PJA1	C0Q70_04726	0.1856852217116432	4
A0A2T7PJJ5	C0Q70_04850	0.5940180601491013	45
A0A2T7PJL1	C0Q70_04857	0.0	0
A0A2T7PJP9	C0Q70_04896	0.0	0
A0A2T7PJY0	C0Q70_04951	0.464709406451221	59
A0A2T7PK35	C0Q70_05056	0.4542606316397508	167
A0A2T7PK44	C0Q70_05039	0.0	149
A0A2T7PKF1	C0Q70_05150	0.0	76
A0A2T7PKG6	C0Q70_05183	0.4249150858140985	73
A0A2T7PKJ4	C0Q70_05217	0.4926694156060678	180
A0A2T7PLL9	C0Q70_05581	0.5906004421156705	133
A0A2T7PLU4	C0Q70_05668	0.0	6
A0A2T7PLW6	C0Q70_05666	0.0	6
A0A2T7PM05	C0Q70_05724	0.4107430845592365	87
A0A2T7PM06	C0Q70_05730	0.0	31
A0A2T7PM08	C0Q70_05733	0.4390835122198204	135
A0A2T7PM76	C0Q70_05777	0.4251279819411506	10
A0A2T7PMN7	C0Q70_05958	0.5936406261352791	179
A0A2T7PMR8	C0Q70_05979	0.0	17
A0A2T7PN86	C0Q70_06163	0.0	166
A0A2T7PNG9	C0Q70_06255	0.692954472885962	134
A0A2T7PNK1	C0Q70_06259	0.5587561403986452	9
A0A2T7PNK2	C0Q70_06269	0.3207233520102182	142
A0A2T7PNT8	C0Q70_06353	0.0	57
A0A2T7PP50	C0Q70_06480	0.6759331586543026	202
A0A2T7PP59	C0Q70_06497	0.0	127
A0A2T7PP79	C0Q70_06515	0.3592107988592682	0
A0A2T7PP84	C0Q70_06468	0.0	58
A0A2T7PPA4	C0Q70_06533	0.0	0
A0A2T7PPB5	C0Q70_06551	0.0	103
A0A2T7PPG2	C0Q70_02272	0.0	117
A0A2T7PPM9	C0Q70_02345	0.0	0
A0A2T7PPN8	C0Q70_02351	0.0	49
A0A2T7PPR2	C0Q70_02378	0.4894678473128753	9
A0A2T7PPS6	C0Q70_02380	0.6006019567732743	9
A0A2T7PQ70	C0Q70_02539	0.3883407542649792	170
A0A2T7PQA0	C0Q70_02533	0.3088531659929787	182
A0A2T7PQA6	C0Q70_02576	0.0	8
A0A2T7PQI7	C0Q70_02647	0.5344245414313434	163
A0A2T7PQN4	C0Q70_02704	0.470901963120506	200
A0A2T7PQP2	C0Q70_02707	0.5186051150359964	127
A0A2T7PQQ1	C0Q70_02660	0.0	0
A0A2T7PQQ6	C0Q70_02708	0.6301480503262893	127
A0A2T7PQT8	C0Q70_02742	0.0	25
A0A2T7PRL9	C0Q70_03036	0.0	159
A0A2T7PRU9	C0Q70_03126	0.5673215799875941	135
A0A2T7PS43	C0Q70_03213	0.4200421534665992	20
A0A2T7PSA1	C0Q70_03274	0.0	121
A0A2T7PSG7	C0Q70_03319	0.0	37
A0A2T7PSS0	C0Q70_03424	0.4629562413314316	135
A0A2T7PT19	C0Q70_03549	0.0	159
A0A2T7PT54	C0Q70_03591	0.0	45
A0A2T7PT85	C0Q70_03624	0.0	0
A0A2T7PTA4	C0Q70_03642	0.0	39
A0A2T7PTB5	C0Q70_03659	0.3264884490151076	189
A0A2T7PTD8	C0Q70_03670	0.5569263829443065	47
A0A2T7PTG5	C0Q70_03709	0.0	0
A0A2T7PTM8	C0Q70_03768	0.4372401981308017	28
A0A2T7PTT2	C0Q70_03824	0.0	85
A0A2T7PTU7	C0Q70_03843	0.0	19
A0A2T7PU25	C0Q70_03917	0.0	58
A0A2T7PU88	C0Q70_03971	0.2674621788022918	153
A0A2T7PU91	C0Q70_03986	0.0	1
A0A2T7PUN6	C0Q70_04104	0.5251327596398391	119
A0A2T7PUS8	C0Q70_04181	0.0	10
A0A2T7PUT2	C0Q70_04178	0.0	14
A0A2T7PUZ2	C0Q70_04238	0.353742540339663	88
A0A2T7PUZ6	C0Q70_04233	0.4630305712551875	152
A0A2T7PV59	C0Q70_04313	0.5268103426824098	55
A0A2T7PVA2	C0Q70_04306	0.0	127
A0A2T7PVK6	C0Q70_00041	0.0	17
A0A2T7PVQ2	C0Q70_00060	0.3936193029174828	158
A0A2T7PVQ9	C0Q70_00070	0.0	75
A0A2T7PWG3	C0Q70_00363	0.6035505841578334	50
A0A2T7PWH0	C0Q70_00364	0.4998125962725282	10
A0A2T7PWH5	C0Q70_00341	0.0	2
A0A2T7PWI0	C0Q70_00348	0.6837240403904596	101
A0A2T7PWJ1	C0Q70_00393	0.4536713356555419	15
A0A2T7PWV0	C0Q70_00459	0.5559994264603574	193
A0A2T7PWV7	C0Q70_00504	0.0	134
A0A2T7PWY3	C0Q70_00534	0.3274941879259515	160
A0A2T7PX65	C0Q70_00579	0.0	113
A0A2T7PXD3	C0Q70_00693	0.5181928452127945	141
A0A2T7PXM8	C0Q70_00769	0.0	161
A0A2T7PXX1	C0Q70_00884	0.4197700032323656	112
A0A2T7PY00	C0Q70_00917	0.0	33
A0A2T7PY15	C0Q70_00911	0.0	77
A0A2T7PYI0	C0Q70_01100	0.0	79
A0A2T7PYV0	C0Q70_01207	0.0	108
A0A2T7PYV5	C0Q70_01204	0.5245098630175676	160
A0A2T7PZF7	C0Q70_01425	0.3788859120620517	94
A0A2T7PZR1	C0Q70_01540	0.0	8
A0A2T7PZZ2	C0Q70_01618	0.0	41
A0A2T7Q0F7	C0Q70_01783	0.0	106
A0A2T7Q0G3	C0Q70_01789	0.3366974164258006	47
A0A2T7Q0I0	C0Q70_01796	0.3645759665847558	104
A0A2T7Q0J8	C0Q70_01817	0.5017200231222707	101
A0A2T7Q0K0	C0Q70_01830	0.3946774078093327	160
A0A2T7Q0N5	C0Q70_01846	0.0	14
A0A2T7Q0U4	C0Q70_01920	0.0	162
A0A2T7Q133	C0Q70_02011	0.6788787806198039	103
A0A2T7Q135	C0Q70_02012	0.3884165628989175	171
A0A2T7Q154	C0Q70_02033	0.0	71
A0A2T7Q159	C0Q70_02028	0.0	148
A0A2T7Q1D8	C0Q70_02116	0.0	38
A0A2T7Q1F3	C0Q70_02098	0.5134259110233602	149
A0A2T7Q1I2	C0Q70_02158	0.4444244120441579	17
A0A2T7Q1J7	C0Q70_02160	0.3422277375849423	17
A0A2T7NAN2	C0Q70_21766	2.653665124409044	64
A0A2T7NAX7	C0Q70_20867	2.814376642207567	50
A0A2T7NBA8	C0Q70_21009	inf	1
A0A2T7NBG3	C0Q70_21063	2.172034362519013	0
A0A2T7NC98	C0Q70_21314	3.001098505979924	15
A0A2T7ND06	C0Q70_21612	inf	0
A0A2T7NDS5	C0Q70_19810	4.666664943770788	0
A0A2T7NF31	C0Q70_20223	4.046060276557386	0
A0A2T7NGZ3	C0Q70_18581	inf	68
A0A2T7NHC9	C0Q70_18743	inf	15
A0A2T7NHK7	C0Q70_18812	inf	65
A0A2T7NII5	C0Q70_19151	2.223492072686125	4
A0A2T7NJQ6	C0Q70_19561	3.195138919119651	39
A0A2T7NKF8	C0Q70_17456	2.934539463625714	4
A0A2T7NKG3	C0Q70_17457	3.387051112647296	0
A0A2T7NKR3	C0Q70_17561	6.383520537551574	0
A0A2T7NLT6	C0Q70_17929	6.405185873137778	17
A0A2T7NM46	C0Q70_18048	inf	54
A0A2T7NM74	C0Q70_18060	inf	12
A0A2T7NNG1	C0Q70_15971	1.774237768958216	0
A0A2T7NPR6	C0Q70_16424	inf	90
A0A2T7NQ52	C0Q70_16542	2.366297970528807	89
A0A2T7NR41	C0Q70_16913	inf	4
A0A2T7NTQ5	C0Q70_15009	inf	2
A0A2T7NUB4	C0Q70_15236	inf	95
A0A2T7NUF9	C0Q70_15262	inf	90
A0A2T7NUK8	C0Q70_15328	inf	49
A0A2T7NUR7	C0Q70_15384	inf	8
A0A2T7NX70	C0Q70_13415	3.867026443093693	36
A0A2T7NXA0	C0Q70_13453	inf	23
A0A2T7NXB3	C0Q70_13477	inf	20
A0A2T7NXD8	C0Q70_13488	1.841193491662405	27
A0A2T7NYM7	C0Q70_13942	inf	81
A0A2T7NYZ6	C0Q70_14066	4.108602219809856	9
A0A2T7P0F2	C0Q70_12034	3.909507700192633	0
A0A2T7P215	C0Q70_12591	3.445647080648086	0
A0A2T7P2A5	C0Q70_12711	21.82443357071959	0
A0A2T7P2A7	C0Q70_12713	inf	0
A0A2T7P312	C0Q70_12969	inf	6
A0A2T7P333	C0Q70_13012	35.50464812545324	0
A0A2T7P336	C0Q70_13020	inf	0
A0A2T7P337	C0Q70_13017	inf	0
A0A2T7P3T9	C0Q70_10673	3.377823023672863	3
A0A2T7P492	C0Q70_10831	4.479375687717007	8
A0A2T7P4V7	C0Q70_11039	2.91110679413058	0
A0A2T7P5U5	C0Q70_11390	8.346972055878748	0
A0A2T7P6J3	C0Q70_11642	inf	179
A0A2T7P8H0	C0Q70_08974	4.420131326374421	0
A0A2T7P935	C0Q70_09191	inf	0
A0A2T7P9D7	C0Q70_09298	13.38308612060593	18
A0A2T7P9L6	C0Q70_09377	1.360791156573733	112
A0A2T7PA48	C0Q70_09553	3.246879314907734	2
A0A2T7PAL8	C0Q70_09725	4.415487693022372	0
A0A2T7PE42	C0Q70_07104	5.366064070577305	0
A0A2T7PE82	C0Q70_07140	2.86140829089154	127
A0A2T7PEF9	C0Q70_07218	3.09897641691382	6
A0A2T7PEK0	C0Q70_07267	inf	14
A0A2T7PEK6	C0Q70_07272	inf	0
A0A2T7PEK9	C0Q70_07263	10.7453750146896	0
A0A2T7PEM0	C0Q70_07288	3.122119744120684	1
A0A2T7PEN0	C0Q70_07303	inf	40
A0A2T7PF37	C0Q70_07465	2.724274607813934	1
A0A2T7PF41	C0Q70_07464	3.046628995119635	1
A0A2T7PF55	C0Q70_07466	2.913135528691488	1
A0A2T7PFE8	C0Q70_07569	inf	0
A0A2T7PFG6	C0Q70_07589	3.175401982623176	1
A0A2T7PFG7	C0Q70_07590	2.850409280790828	1
A0A2T7PGA0	C0Q70_07905	1.822754270648173	30
A0A2T7PH91	C0Q70_08239	inf	14
A0A2T7PHM2	C0Q70_08365	inf	3
A0A2T7PIF5	C0Q70_04445	1.981748944574604	89
A0A2T7PJR6	C0Q70_04933	5.992063224723568	0
A0A2T7PK56	C0Q70_05027	6.891490697200408	24
A0A2T7PLR1	C0Q70_05629	3.413423408338017	0
A0A2T7PM32	C0Q70_05726	2.657287086345608	0
A0A2T7PM53	C0Q70_05774	inf	121
A0A2T7PMI9	C0Q70_05923	6.049738566751794	0
A0A2T7PMK4	C0Q70_05922	5.084613081256322	0
A0A2T7PMS3	C0Q70_05992	2.554909892097823	90
A0A2T7PNJ1	C0Q70_06249	inf	0
A0A2T7PQ58	C0Q70_02526	inf	0
A0A2T7PR17	C0Q70_02845	4.707847245094373	34
A0A2T7PR51	C0Q70_02868	inf	0
A0A2T7PR55	C0Q70_02867	7.145462983281717	0
A0A2T7PRF2	C0Q70_02965	5.108660102523875	17
A0A2T7PRL5	C0Q70_02987	inf	0
A0A2T7PSL5	C0Q70_03388	inf	71
A0A2T7PSY8	C0Q70_03481	4.28194728650589	0
A0A2T7PU69	C0Q70_03920	1.881599182858118	78
A0A2T7PXK8	C0Q70_00741	3.128511457147707	34
A0A2T7PYY1	C0Q70_01235	inf	47
A0A2T7PZD7	C0Q70_01405	2.7775580813766	9
A0A2T7PZL1	C0Q70_01491	inf	130
A0A2T7Q191	C0Q70_02072	2.28247884457694	131
