# Supplementary material for: Proteomic profiles of Lissachatina (Heterobranchia) and Pomacea (Caenogastropoda) snails infected with Angiostrongylus cantonensis using 4D label-free quantitative analysis
Source: PLoS Negl Trop Dis. 2025 Dec 8;19(12):e0013812. doi: 10.1371/journal.pntd.0013812 (PMC12685165; doi:10.1371/journal.pntd.0013812)
Supplement: S1 Dataset — (ZIP) [file pntd.0013812.s006.zip › Pomacea canaliculata/3. Enrichment-PPI_network/ppi/ppi_nodes.xls]

node1	node2	combined_score
A0A2T7NB47	A0A2T7P4H1	999
A0A2T7NB47	A0A2T7PIN9	999
A0A2T7NB66	A0A2T7PA37	999
A0A2T7NB66	A0A2T7PTB5	999
A0A2T7NB66	A0A2T7Q0U4	999
A0A2T7NBD8	A0A2T7NFN3	999
A0A2T7NBD8	A0A2T7NIR6	999
A0A2T7NBD8	A0A2T7NSR2	999
A0A2T7NBD8	A0A2T7NWK6	999
A0A2T7NBD8	A0A2T7NZL5	999
A0A2T7NBD8	A0A2T7P746	999
A0A2T7NBD8	A0A2T7PAV3	999
A0A2T7NBD8	A0A2T7PBG5	999
A0A2T7NBD8	A0A2T7PBT1	999
A0A2T7NBD8	A0A2T7PFZ7	999
A0A2T7NBD8	A0A2T7PGV8	999
A0A2T7NBD8	A0A2T7PKJ4	999
A0A2T7NBD8	A0A2T7PQA0	999
A0A2T7NBD8	A0A2T7PQI7	999
A0A2T7NCX2	A0A2T7NE41	999
A0A2T7NCX2	A0A2T7NF97	999
A0A2T7NCX2	A0A2T7NFE5	999
A0A2T7NCX2	A0A2T7NFV4	999
A0A2T7NCX2	A0A2T7NFX5	999
A0A2T7NCX2	A0A2T7NG67	999
A0A2T7NCX2	A0A2T7NJB1	999
A0A2T7NCX2	A0A2T7NKN6	999
A0A2T7NCX2	A0A2T7NLG3	999
A0A2T7NCX2	A0A2T7NLZ0	999
A0A2T7NCX2	A0A2T7NME6	999
A0A2T7NCX2	A0A2T7NNZ9	999
A0A2T7NCX2	A0A2T7NVA1	999
A0A2T7NCX2	A0A2T7NVG2	999
A0A2T7NCX2	A0A2T7P0T9	999
A0A2T7NCX2	A0A2T7P4L6	999
A0A2T7NCX2	A0A2T7P5E9	999
A0A2T7NCX2	A0A2T7P7C9	999
A0A2T7NCX2	A0A2T7P9I8	999
A0A2T7NCX2	A0A2T7PAH4	999
A0A2T7NCX2	A0A2T7PD26	999
A0A2T7NCX2	A0A2T7PEL4	999
A0A2T7NCX2	A0A2T7PEX4	999
A0A2T7NCX2	A0A2T7PFM1	999
A0A2T7NCX2	A0A2T7PG71	999
A0A2T7NCX2	A0A2T7PGD1	999
A0A2T7NCX2	A0A2T7PGG7	999
A0A2T7NCX2	A0A2T7PHL9	999
A0A2T7NCX2	A0A2T7PIY3	999
A0A2T7NCX2	A0A2T7PK35	999
A0A2T7NCX2	A0A2T7PK44	999
A0A2T7NCX2	A0A2T7PM08	999
A0A2T7NCX2	A0A2T7PMN7	999
A0A2T7NCX2	A0A2T7PN86	999
A0A2T7NCX2	A0A2T7PT19	999
A0A2T7NCX2	A0A2T7PU88	999
A0A2T7NCX2	A0A2T7PUZ6	999
A0A2T7NCX2	A0A2T7PVQ2	999
A0A2T7NCX2	A0A2T7PWV0	999
A0A2T7NCX2	A0A2T7PWY3	999
A0A2T7NCX2	A0A2T7PYV5	999
A0A2T7NCX2	A0A2T7Q135	999
A0A2T7NCX2	A0A2T7Q1F3	999
A0A2T7NE13	A0A2T7NP82	999
A0A2T7NE13	A0A2T7PYI0	999
A0A2T7NE41	A0A2T7NF97	999
A0A2T7NE41	A0A2T7NFE5	999
A0A2T7NE41	A0A2T7NFV4	999
A0A2T7NE41	A0A2T7NFX5	999
A0A2T7NE41	A0A2T7NG67	999
A0A2T7NE41	A0A2T7NJB1	999
A0A2T7NE41	A0A2T7NKN6	999
A0A2T7NE41	A0A2T7NLG3	999
A0A2T7NE41	A0A2T7NLZ0	999
A0A2T7NE41	A0A2T7NME6	999
A0A2T7NE41	A0A2T7NNZ9	999
A0A2T7NE41	A0A2T7NVA1	999
A0A2T7NE41	A0A2T7NVG2	999
A0A2T7NE41	A0A2T7P0T9	999
A0A2T7NE41	A0A2T7P4L6	999
A0A2T7NE41	A0A2T7P5E9	999
A0A2T7NE41	A0A2T7P7C9	999
A0A2T7NE41	A0A2T7P9I8	999
A0A2T7NE41	A0A2T7PAH4	999
A0A2T7NE41	A0A2T7PD26	999
A0A2T7NE41	A0A2T7PDX6	999
A0A2T7NE41	A0A2T7PEL4	999
A0A2T7NE41	A0A2T7PEX4	999
A0A2T7NE41	A0A2T7PFM1	999
A0A2T7NE41	A0A2T7PG71	999
A0A2T7NE41	A0A2T7PGD1	999
A0A2T7NE41	A0A2T7PGG7	999
A0A2T7NE41	A0A2T7PH23	999
A0A2T7NE41	A0A2T7PHL9	999
A0A2T7NE41	A0A2T7PIY3	999
A0A2T7NE41	A0A2T7PK35	999
A0A2T7NE41	A0A2T7PK44	999
A0A2T7NE41	A0A2T7PM08	999
A0A2T7NE41	A0A2T7PMN7	999
A0A2T7NE41	A0A2T7PN86	999
A0A2T7NE41	A0A2T7PT19	999
A0A2T7NE41	A0A2T7PU88	999
A0A2T7NE41	A0A2T7PUZ6	999
A0A2T7NE41	A0A2T7PVQ2	999
A0A2T7NE41	A0A2T7PWV0	999
A0A2T7NE41	A0A2T7PWY3	999
A0A2T7NE41	A0A2T7PYV5	999
A0A2T7NE41	A0A2T7Q135	999
A0A2T7NE41	A0A2T7Q1F3	999
A0A2T7NEG3	A0A2T7Q0J8	999
A0A2T7NF14	A0A2T7NQ49	999
A0A2T7NF14	A0A2T7NXI4	999
A0A2T7NF14	A0A2T7Q0U4	999
A0A2T7NF14	A0A2T7Q159	999
A0A2T7NF97	A0A2T7NFE5	999
A0A2T7NF97	A0A2T7NFV4	999
A0A2T7NF97	A0A2T7NFX5	999
A0A2T7NF97	A0A2T7NG67	999
A0A2T7NF97	A0A2T7NJB1	999
A0A2T7NF97	A0A2T7NKN6	999
A0A2T7NF97	A0A2T7NLG3	999
A0A2T7NF97	A0A2T7NLZ0	999
A0A2T7NF97	A0A2T7NME6	999
A0A2T7NF97	A0A2T7NNZ9	999
A0A2T7NF97	A0A2T7NVA1	999
A0A2T7NF97	A0A2T7NVG2	999
A0A2T7NF97	A0A2T7P0T9	999
A0A2T7NF97	A0A2T7P4L6	999
A0A2T7NF97	A0A2T7P5E9	999
A0A2T7NF97	A0A2T7P7C9	999
A0A2T7NF97	A0A2T7P9I8	999
A0A2T7NF97	A0A2T7PAH4	999
A0A2T7NF97	A0A2T7PD26	999
A0A2T7NF97	A0A2T7PDX6	999
A0A2T7NF97	A0A2T7PEL4	999
A0A2T7NF97	A0A2T7PEX4	999
A0A2T7NF97	A0A2T7PFM1	999
A0A2T7NF97	A0A2T7PG71	999
A0A2T7NF97	A0A2T7PGD1	999
A0A2T7NF97	A0A2T7PGG7	999
A0A2T7NF97	A0A2T7PHL9	999
A0A2T7NF97	A0A2T7PIY3	999
A0A2T7NF97	A0A2T7PK35	999
A0A2T7NF97	A0A2T7PK44	999
A0A2T7NF97	A0A2T7PM08	999
A0A2T7NF97	A0A2T7PMN7	999
A0A2T7NF97	A0A2T7PN86	999
A0A2T7NF97	A0A2T7PT19	999
A0A2T7NF97	A0A2T7PTB5	999
A0A2T7NF97	A0A2T7PU88	999
A0A2T7NF97	A0A2T7PUZ6	999
A0A2T7NF97	A0A2T7PVQ2	999
A0A2T7NF97	A0A2T7PWV0	999
A0A2T7NF97	A0A2T7PWY3	999
A0A2T7NF97	A0A2T7PYV5	999
A0A2T7NF97	A0A2T7Q0U4	999
A0A2T7NF97	A0A2T7Q135	999
A0A2T7NF97	A0A2T7Q159	999
A0A2T7NF97	A0A2T7Q1F3	999
A0A2T7NFE5	A0A2T7NFV4	999
A0A2T7NFE5	A0A2T7NFX5	999
A0A2T7NFE5	A0A2T7NG67	999
A0A2T7NFE5	A0A2T7NJB1	999
A0A2T7NFE5	A0A2T7NKN6	999
A0A2T7NFE5	A0A2T7NLG3	999
A0A2T7NFE5	A0A2T7NLZ0	999
A0A2T7NFE5	A0A2T7NME6	999
A0A2T7NFE5	A0A2T7NVA1	999
A0A2T7NFE5	A0A2T7NVG2	999
A0A2T7NFE5	A0A2T7P0T9	999
A0A2T7NFE5	A0A2T7P4L6	999
A0A2T7NFE5	A0A2T7P5E9	999
A0A2T7NFE5	A0A2T7P7C9	999
A0A2T7NFE5	A0A2T7P9I8	999
A0A2T7NFE5	A0A2T7PAH4	999
A0A2T7NFE5	A0A2T7PD26	999
A0A2T7NFE5	A0A2T7PEL4	999
A0A2T7NFE5	A0A2T7PEX4	999
A0A2T7NFE5	A0A2T7PF63	999
A0A2T7NFE5	A0A2T7PFM1	999
A0A2T7NFE5	A0A2T7PG71	999
A0A2T7NFE5	A0A2T7PGD1	999
A0A2T7NFE5	A0A2T7PGG7	999
A0A2T7NFE5	A0A2T7PHL9	999
A0A2T7NFE5	A0A2T7PIY3	999
A0A2T7NFE5	A0A2T7PK35	999
A0A2T7NFE5	A0A2T7PK44	999
A0A2T7NFE5	A0A2T7PM08	999
A0A2T7NFE5	A0A2T7PMN7	999
A0A2T7NFE5	A0A2T7PN86	999
A0A2T7NFE5	A0A2T7PT19	999
A0A2T7NFE5	A0A2T7PU88	999
A0A2T7NFE5	A0A2T7PUZ6	999
A0A2T7NFE5	A0A2T7PVQ2	999
A0A2T7NFE5	A0A2T7PWV0	999
A0A2T7NFE5	A0A2T7PWY3	999
A0A2T7NFE5	A0A2T7PYV5	999
A0A2T7NFE5	A0A2T7Q135	999
A0A2T7NFN3	A0A2T7NIR6	999
A0A2T7NFN3	A0A2T7NSR2	999
A0A2T7NFN3	A0A2T7NWK6	999
A0A2T7NFN3	A0A2T7NZL5	999
A0A2T7NFN3	A0A2T7P746	999
A0A2T7NFN3	A0A2T7PAV3	999
A0A2T7NFN3	A0A2T7PBG5	999
A0A2T7NFN3	A0A2T7PBT1	999
A0A2T7NFN3	A0A2T7PFZ7	999
A0A2T7NFN3	A0A2T7PGV8	999
A0A2T7NFN3	A0A2T7PKJ4	999
A0A2T7NFN3	A0A2T7PQA0	999
A0A2T7NFN3	A0A2T7PQI7	999
A0A2T7NFV4	A0A2T7NFX5	999
A0A2T7NFV4	A0A2T7NG67	999
A0A2T7NFV4	A0A2T7NJB1	999
A0A2T7NFV4	A0A2T7NKN6	999
A0A2T7NFV4	A0A2T7NLG3	999
A0A2T7NFV4	A0A2T7NLZ0	999
A0A2T7NFV4	A0A2T7NME6	999
A0A2T7NFV4	A0A2T7NNZ9	999
A0A2T7NFV4	A0A2T7NVA1	999
A0A2T7NFV4	A0A2T7NVG2	999
A0A2T7NFV4	A0A2T7P0T9	999
A0A2T7NFV4	A0A2T7P4L6	999
A0A2T7NFV4	A0A2T7P5E9	999
A0A2T7NFV4	A0A2T7P7C9	999
A0A2T7NFV4	A0A2T7P9I8	999
A0A2T7NFV4	A0A2T7PAH4	999
A0A2T7NFV4	A0A2T7PD26	999
A0A2T7NFV4	A0A2T7PDX6	999
A0A2T7NFV4	A0A2T7PEL4	999
A0A2T7NFV4	A0A2T7PEX4	999
A0A2T7NFV4	A0A2T7PFM1	999
A0A2T7NFV4	A0A2T7PG71	999
A0A2T7NFV4	A0A2T7PGD1	999
A0A2T7NFV4	A0A2T7PGG7	999
A0A2T7NFV4	A0A2T7PHL9	999
A0A2T7NFV4	A0A2T7PIY3	999
A0A2T7NFV4	A0A2T7PK35	999
A0A2T7NFV4	A0A2T7PK44	999
A0A2T7NFV4	A0A2T7PM08	999
A0A2T7NFV4	A0A2T7PMN7	999
A0A2T7NFV4	A0A2T7PN86	999
A0A2T7NFV4	A0A2T7PT19	999
A0A2T7NFV4	A0A2T7PU88	999
A0A2T7NFV4	A0A2T7PUZ6	999
A0A2T7NFV4	A0A2T7PVQ2	999
A0A2T7NFV4	A0A2T7PWV0	999
A0A2T7NFV4	A0A2T7PWY3	999
A0A2T7NFV4	A0A2T7PYV5	999
A0A2T7NFV4	A0A2T7Q135	999
A0A2T7NFV4	A0A2T7Q1F3	999
A0A2T7NFX2	A0A2T7NZ83	999
A0A2T7NFX2	A0A2T7P3Q2	999
A0A2T7NFX2	A0A2T7P680	999
A0A2T7NFX2	A0A2T7PCR3	999
A0A2T7NFX2	A0A2T7PGD4	999
A0A2T7NFX2	A0A2T7PQN4	999
A0A2T7NFX5	A0A2T7NG67	999
A0A2T7NFX5	A0A2T7NJB1	999
A0A2T7NFX5	A0A2T7NKN6	999
A0A2T7NFX5	A0A2T7NLG3	999
A0A2T7NFX5	A0A2T7NLZ0	999
A0A2T7NFX5	A0A2T7NME6	999
A0A2T7NFX5	A0A2T7NNZ9	999
A0A2T7NFX5	A0A2T7NVA1	999
A0A2T7NFX5	A0A2T7NVG2	999
A0A2T7NFX5	A0A2T7P0T9	999
A0A2T7NFX5	A0A2T7P4L6	999
A0A2T7NFX5	A0A2T7P5E9	999
A0A2T7NFX5	A0A2T7P7C9	999
A0A2T7NFX5	A0A2T7P9I8	999
A0A2T7NFX5	A0A2T7PAH4	999
A0A2T7NFX5	A0A2T7PD26	999
A0A2T7NFX5	A0A2T7PDX6	999
A0A2T7NFX5	A0A2T7PEL4	999
A0A2T7NFX5	A0A2T7PEX4	999
A0A2T7NFX5	A0A2T7PF63	999
A0A2T7NFX5	A0A2T7PFM1	999
A0A2T7NFX5	A0A2T7PG71	999
A0A2T7NFX5	A0A2T7PGD1	999
A0A2T7NFX5	A0A2T7PGG7	999
A0A2T7NFX5	A0A2T7PHL9	999
A0A2T7NFX5	A0A2T7PIY3	999
A0A2T7NFX5	A0A2T7PK35	999
A0A2T7NFX5	A0A2T7PK44	999
A0A2T7NFX5	A0A2T7PM08	999
A0A2T7NFX5	A0A2T7PMN7	999
A0A2T7NFX5	A0A2T7PN86	999
A0A2T7NFX5	A0A2T7PT19	999
A0A2T7NFX5	A0A2T7PU88	999
A0A2T7NFX5	A0A2T7PUZ6	999
A0A2T7NFX5	A0A2T7PVQ2	999
A0A2T7NFX5	A0A2T7PWV0	999
A0A2T7NFX5	A0A2T7PWY3	999
A0A2T7NFX5	A0A2T7PYV5	999
A0A2T7NFX5	A0A2T7Q135	999
A0A2T7NFX5	A0A2T7Q1F3	999
A0A2T7NG67	A0A2T7NJB1	999
A0A2T7NG67	A0A2T7NKN6	999
A0A2T7NG67	A0A2T7NLG3	999
A0A2T7NG67	A0A2T7NLZ0	999
A0A2T7NG67	A0A2T7NME6	999
A0A2T7NG67	A0A2T7NNZ9	999
A0A2T7NG67	A0A2T7NVA1	999
A0A2T7NG67	A0A2T7NVG2	999
A0A2T7NG67	A0A2T7P0T9	999
A0A2T7NG67	A0A2T7P4L6	999
A0A2T7NG67	A0A2T7P5E9	999
A0A2T7NG67	A0A2T7P7C9	999
A0A2T7NG67	A0A2T7P9I8	999
A0A2T7NG67	A0A2T7PAH4	999
A0A2T7NG67	A0A2T7PD26	999
A0A2T7NG67	A0A2T7PDX6	999
A0A2T7NG67	A0A2T7PEL4	999
A0A2T7NG67	A0A2T7PEX4	999
A0A2T7NG67	A0A2T7PFM1	999
A0A2T7NG67	A0A2T7PG71	999
A0A2T7NG67	A0A2T7PGD1	999
A0A2T7NG67	A0A2T7PGG7	999
A0A2T7NG67	A0A2T7PHL9	999
A0A2T7NG67	A0A2T7PIY3	999
A0A2T7NG67	A0A2T7PK35	999
A0A2T7NG67	A0A2T7PK44	999
A0A2T7NG67	A0A2T7PM08	999
A0A2T7NG67	A0A2T7PMN7	999
A0A2T7NG67	A0A2T7PN86	999
A0A2T7NG67	A0A2T7PT19	999
A0A2T7NG67	A0A2T7PU88	999
A0A2T7NG67	A0A2T7PUZ6	999
A0A2T7NG67	A0A2T7PVQ2	999
A0A2T7NG67	A0A2T7PWV0	999
A0A2T7NG67	A0A2T7PWY3	999
A0A2T7NG67	A0A2T7PYV5	999
A0A2T7NG67	A0A2T7Q135	999
A0A2T7NG67	A0A2T7Q1F3	999
A0A2T7NGX0	A0A2T7PRL9	999
A0A2T7NIR4	A0A2T7PBB5	999
A0A2T7NIR6	A0A2T7NSR2	999
A0A2T7NIR6	A0A2T7NWK6	999
A0A2T7NIR6	A0A2T7NZL5	999
A0A2T7NIR6	A0A2T7P746	999
A0A2T7NIR6	A0A2T7PAV3	999
A0A2T7NIR6	A0A2T7PBG5	999
A0A2T7NIR6	A0A2T7PFZ7	999
A0A2T7NIR6	A0A2T7PGV8	999
A0A2T7NIR6	A0A2T7PKJ4	999
A0A2T7NIR6	A0A2T7PQA0	999
A0A2T7NIR6	A0A2T7PQI7	999
A0A2T7NJB1	A0A2T7NKN6	999
A0A2T7NJB1	A0A2T7NLG3	999
A0A2T7NJB1	A0A2T7NLZ0	999
A0A2T7NJB1	A0A2T7NME6	999
A0A2T7NJB1	A0A2T7NNZ9	999
A0A2T7NJB1	A0A2T7NVA1	999
A0A2T7NJB1	A0A2T7NVG2	999
A0A2T7NJB1	A0A2T7P0T9	999
A0A2T7NJB1	A0A2T7P4L6	999
A0A2T7NJB1	A0A2T7P5E9	999
A0A2T7NJB1	A0A2T7P7C9	999
A0A2T7NJB1	A0A2T7P9I8	999
A0A2T7NJB1	A0A2T7PAH4	999
A0A2T7NJB1	A0A2T7PD26	999
A0A2T7NJB1	A0A2T7PDX6	999
A0A2T7NJB1	A0A2T7PEL4	999
A0A2T7NJB1	A0A2T7PEX4	999
A0A2T7NJB1	A0A2T7PFM1	999
A0A2T7NJB1	A0A2T7PG71	999
A0A2T7NJB1	A0A2T7PGD1	999
A0A2T7NJB1	A0A2T7PGG7	999
A0A2T7NJB1	A0A2T7PHL9	999
A0A2T7NJB1	A0A2T7PIY3	999
A0A2T7NJB1	A0A2T7PK35	999
A0A2T7NJB1	A0A2T7PK44	999
A0A2T7NJB1	A0A2T7PM08	999
A0A2T7NJB1	A0A2T7PMN7	999
A0A2T7NJB1	A0A2T7PN86	999
A0A2T7NJB1	A0A2T7PT19	999
A0A2T7NJB1	A0A2T7PU88	999
A0A2T7NJB1	A0A2T7PUZ6	999
A0A2T7NJB1	A0A2T7PVQ2	999
A0A2T7NJB1	A0A2T7PWV0	999
A0A2T7NJB1	A0A2T7PWY3	999
A0A2T7NJB1	A0A2T7PYV5	999
A0A2T7NJB1	A0A2T7Q135	999
A0A2T7NJB1	A0A2T7Q1F3	999
A0A2T7NJU7	A0A2T7PDK7	999
A0A2T7NKN6	A0A2T7NLG3	999
A0A2T7NKN6	A0A2T7NLZ0	999
A0A2T7NKN6	A0A2T7NME6	999
A0A2T7NKN6	A0A2T7NNZ9	999
A0A2T7NKN6	A0A2T7NVA1	999
A0A2T7NKN6	A0A2T7NVG2	999
A0A2T7NKN6	A0A2T7P0T9	999
A0A2T7NKN6	A0A2T7P4L6	999
A0A2T7NKN6	A0A2T7P5E9	999
A0A2T7NKN6	A0A2T7P7C9	999
A0A2T7NKN6	A0A2T7P9I8	999
A0A2T7NKN6	A0A2T7PAH4	999
A0A2T7NKN6	A0A2T7PD26	999
A0A2T7NKN6	A0A2T7PDX6	999
A0A2T7NKN6	A0A2T7PEL4	999
A0A2T7NKN6	A0A2T7PEX4	999
A0A2T7NKN6	A0A2T7PFM1	999
A0A2T7NKN6	A0A2T7PG71	999
A0A2T7NKN6	A0A2T7PGD1	999
A0A2T7NKN6	A0A2T7PGG7	999
A0A2T7NKN6	A0A2T7PHL9	999
A0A2T7NKN6	A0A2T7PIY3	999
A0A2T7NKN6	A0A2T7PK35	999
A0A2T7NKN6	A0A2T7PK44	999
A0A2T7NKN6	A0A2T7PM08	999
A0A2T7NKN6	A0A2T7PMN7	999
A0A2T7NKN6	A0A2T7PN86	999
A0A2T7NKN6	A0A2T7PT19	999
A0A2T7NKN6	A0A2T7PU88	999
A0A2T7NKN6	A0A2T7PUZ6	999
A0A2T7NKN6	A0A2T7PVQ2	999
A0A2T7NKN6	A0A2T7PWV0	999
A0A2T7NKN6	A0A2T7PWY3	999
A0A2T7NKN6	A0A2T7PYV5	999
A0A2T7NKN6	A0A2T7Q135	999
A0A2T7NKN6	A0A2T7Q1F3	999
A0A2T7NLG3	A0A2T7NLZ0	999
A0A2T7NLG3	A0A2T7NME6	999
A0A2T7NLG3	A0A2T7NNZ9	999
A0A2T7NLG3	A0A2T7NVA1	999
A0A2T7NLG3	A0A2T7NVG2	999
A0A2T7NLG3	A0A2T7P0T9	999
A0A2T7NLG3	A0A2T7P4L6	999
A0A2T7NLG3	A0A2T7P5E9	999
A0A2T7NLG3	A0A2T7P7C9	999
A0A2T7NLG3	A0A2T7P9I8	999
A0A2T7NLG3	A0A2T7PAH4	999
A0A2T7NLG3	A0A2T7PD26	999
A0A2T7NLG3	A0A2T7PDX6	999
A0A2T7NLG3	A0A2T7PEL4	999
A0A2T7NLG3	A0A2T7PEX4	999
A0A2T7NLG3	A0A2T7PFM1	999
A0A2T7NLG3	A0A2T7PG71	999
A0A2T7NLG3	A0A2T7PGD1	999
A0A2T7NLG3	A0A2T7PGG7	999
A0A2T7NLG3	A0A2T7PHL9	999
A0A2T7NLG3	A0A2T7PIY3	999
A0A2T7NLG3	A0A2T7PK35	999
A0A2T7NLG3	A0A2T7PK44	999
A0A2T7NLG3	A0A2T7PM08	999
A0A2T7NLG3	A0A2T7PMN7	999
A0A2T7NLG3	A0A2T7PN86	999
A0A2T7NLG3	A0A2T7PT19	999
A0A2T7NLG3	A0A2T7PU88	999
A0A2T7NLG3	A0A2T7PUZ6	999
A0A2T7NLG3	A0A2T7PVQ2	999
A0A2T7NLG3	A0A2T7PWV0	999
A0A2T7NLG3	A0A2T7PWY3	999
A0A2T7NLG3	A0A2T7PYV5	999
A0A2T7NLG3	A0A2T7Q135	999
A0A2T7NLG3	A0A2T7Q1F3	999
A0A2T7NLZ0	A0A2T7NME6	999
A0A2T7NLZ0	A0A2T7NNZ9	999
A0A2T7NLZ0	A0A2T7NVA1	999
A0A2T7NLZ0	A0A2T7NVG2	999
A0A2T7NLZ0	A0A2T7P0T9	999
A0A2T7NLZ0	A0A2T7P4L6	999
A0A2T7NLZ0	A0A2T7P5E9	999
A0A2T7NLZ0	A0A2T7P7C9	999
A0A2T7NLZ0	A0A2T7P9I8	999
A0A2T7NLZ0	A0A2T7PAH4	999
A0A2T7NLZ0	A0A2T7PD26	999
A0A2T7NLZ0	A0A2T7PD49	999
A0A2T7NLZ0	A0A2T7PDX6	999
A0A2T7NLZ0	A0A2T7PEL4	999
A0A2T7NLZ0	A0A2T7PEX4	999
A0A2T7NLZ0	A0A2T7PFM1	999
A0A2T7NLZ0	A0A2T7PG71	999
A0A2T7NLZ0	A0A2T7PGD1	999
A0A2T7NLZ0	A0A2T7PGG7	999
A0A2T7NLZ0	A0A2T7PHL9	999
A0A2T7NLZ0	A0A2T7PIY3	999
A0A2T7NLZ0	A0A2T7PK35	999
A0A2T7NLZ0	A0A2T7PK44	999
A0A2T7NLZ0	A0A2T7PM08	999
A0A2T7NLZ0	A0A2T7PMN7	999
A0A2T7NLZ0	A0A2T7PN86	999
A0A2T7NLZ0	A0A2T7PT19	999
A0A2T7NLZ0	A0A2T7PU88	999
A0A2T7NLZ0	A0A2T7PUZ6	999
A0A2T7NLZ0	A0A2T7PVQ2	999
A0A2T7NLZ0	A0A2T7PWV0	999
A0A2T7NLZ0	A0A2T7PWY3	999
A0A2T7NLZ0	A0A2T7PYV5	999
A0A2T7NLZ0	A0A2T7Q135	999
A0A2T7NLZ0	A0A2T7Q1F3	999
A0A2T7NME6	A0A2T7NNZ9	999
A0A2T7NME6	A0A2T7NVA1	999
A0A2T7NME6	A0A2T7NVG2	999
A0A2T7NME6	A0A2T7P0T9	999
A0A2T7NME6	A0A2T7P4L6	999
A0A2T7NME6	A0A2T7P5E9	999
A0A2T7NME6	A0A2T7P7C9	999
A0A2T7NME6	A0A2T7P9I8	999
A0A2T7NME6	A0A2T7PAH4	999
A0A2T7NME6	A0A2T7PD26	999
A0A2T7NME6	A0A2T7PDX6	999
A0A2T7NME6	A0A2T7PEL4	999
A0A2T7NME6	A0A2T7PEX4	999
A0A2T7NME6	A0A2T7PFM1	999
A0A2T7NME6	A0A2T7PG71	999
A0A2T7NME6	A0A2T7PGD1	999
A0A2T7NME6	A0A2T7PGG7	999
A0A2T7NME6	A0A2T7PHL9	999
A0A2T7NME6	A0A2T7PIY3	999
A0A2T7NME6	A0A2T7PK35	999
A0A2T7NME6	A0A2T7PK44	999
A0A2T7NME6	A0A2T7PM08	999
A0A2T7NME6	A0A2T7PMN7	999
A0A2T7NME6	A0A2T7PN86	999
A0A2T7NME6	A0A2T7PT19	999
A0A2T7NME6	A0A2T7PU88	999
A0A2T7NME6	A0A2T7PUZ6	999
A0A2T7NME6	A0A2T7PVQ2	999
A0A2T7NME6	A0A2T7PWV0	999
A0A2T7NME6	A0A2T7PWY3	999
A0A2T7NME6	A0A2T7PYV5	999
A0A2T7NME6	A0A2T7Q135	999
A0A2T7NME6	A0A2T7Q1F3	999
A0A2T7NNM2	A0A2T7PN86	999
A0A2T7NNM2	A0A2T7PUZ6	999
A0A2T7NNM2	A0A2T7PYV5	999
A0A2T7NNZ9	A0A2T7NVA1	999
A0A2T7NNZ9	A0A2T7NVG2	999
A0A2T7NNZ9	A0A2T7P0T9	999
A0A2T7NNZ9	A0A2T7P4L6	999
A0A2T7NNZ9	A0A2T7P5E9	999
A0A2T7NNZ9	A0A2T7P7C9	999
A0A2T7NNZ9	A0A2T7P9I8	999
A0A2T7NNZ9	A0A2T7PAH4	999
A0A2T7NNZ9	A0A2T7PD26	999
A0A2T7NNZ9	A0A2T7PDX6	999
A0A2T7NNZ9	A0A2T7PEL4	999
A0A2T7NNZ9	A0A2T7PEX4	999
A0A2T7NNZ9	A0A2T7PFM1	999
A0A2T7NNZ9	A0A2T7PG71	999
A0A2T7NNZ9	A0A2T7PGD1	999
A0A2T7NNZ9	A0A2T7PGG7	999
A0A2T7NNZ9	A0A2T7PHL9	999
A0A2T7NNZ9	A0A2T7PIY3	999
A0A2T7NNZ9	A0A2T7PK35	999
A0A2T7NNZ9	A0A2T7PK44	999
A0A2T7NNZ9	A0A2T7PM08	999
A0A2T7NNZ9	A0A2T7PMN7	999
A0A2T7NNZ9	A0A2T7PN86	999
A0A2T7NNZ9	A0A2T7PT19	999
A0A2T7NNZ9	A0A2T7PU88	999
A0A2T7NNZ9	A0A2T7PUZ6	999
A0A2T7NNZ9	A0A2T7PVQ2	999
A0A2T7NNZ9	A0A2T7PWV0	999
A0A2T7NNZ9	A0A2T7PWY3	999
A0A2T7NNZ9	A0A2T7PYV5	999
A0A2T7NNZ9	A0A2T7Q135	999
A0A2T7NNZ9	A0A2T7Q1F3	999
A0A2T7NP58	A0A2T7NVV2	999
A0A2T7NP82	A0A2T7PJ55	999
A0A2T7NP82	A0A2T7PPN8	999
A0A2T7NP82	A0A2T7PYI0	999
A0A2T7NQ49	A0A2T7P0T9	999
A0A2T7NQ49	A0A2T7PD49	999
A0A2T7NQ49	A0A2T7PH23	999
A0A2T7NQ49	A0A2T7PTB5	999
A0A2T7NQ49	A0A2T7PYV5	999
A0A2T7NQ49	A0A2T7Q0U4	999
A0A2T7NQ49	A0A2T7Q159	999
A0A2T7NSR2	A0A2T7NWK6	999
A0A2T7NSR2	A0A2T7NZL5	999
A0A2T7NSR2	A0A2T7P746	999
A0A2T7NSR2	A0A2T7PAV3	999
A0A2T7NSR2	A0A2T7PBG5	999
A0A2T7NSR2	A0A2T7PBT1	999
A0A2T7NSR2	A0A2T7PFZ7	999
A0A2T7NSR2	A0A2T7PGV8	999
A0A2T7NSR2	A0A2T7PKJ4	999
A0A2T7NSR2	A0A2T7PQA0	999
A0A2T7NSR2	A0A2T7PQI7	999
A0A2T7NTU0	A0A2T7NXI1	999
A0A2T7NTU0	A0A2T7PX65	999
A0A2T7NUW5	A0A2T7NVM6	999
A0A2T7NUW5	A0A2T7NWL0	999
A0A2T7NUW5	A0A2T7PP59	999
A0A2T7NUW5	A0A2T7PRL9	999
A0A2T7NVA1	A0A2T7NVG2	999
A0A2T7NVA1	A0A2T7P0T9	999
A0A2T7NVA1	A0A2T7P4L6	999
A0A2T7NVA1	A0A2T7P5E9	999
A0A2T7NVA1	A0A2T7P7C9	999
A0A2T7NVA1	A0A2T7P9I8	999
A0A2T7NVA1	A0A2T7PAH4	999
A0A2T7NVA1	A0A2T7PD26	999
A0A2T7NVA1	A0A2T7PDX6	999
A0A2T7NVA1	A0A2T7PEL4	999
A0A2T7NVA1	A0A2T7PEX4	999
A0A2T7NVA1	A0A2T7PFM1	999
A0A2T7NVA1	A0A2T7PG71	999
A0A2T7NVA1	A0A2T7PGD1	999
A0A2T7NVA1	A0A2T7PGG7	999
A0A2T7NVA1	A0A2T7PHL9	999
A0A2T7NVA1	A0A2T7PIY3	999
A0A2T7NVA1	A0A2T7PK35	999
A0A2T7NVA1	A0A2T7PK44	999
A0A2T7NVA1	A0A2T7PM08	999
A0A2T7NVA1	A0A2T7PMN7	999
A0A2T7NVA1	A0A2T7PN86	999
A0A2T7NVA1	A0A2T7PT19	999
A0A2T7NVA1	A0A2T7PU88	999
A0A2T7NVA1	A0A2T7PUZ6	999
A0A2T7NVA1	A0A2T7PVQ2	999
A0A2T7NVA1	A0A2T7PWV0	999
A0A2T7NVA1	A0A2T7PWY3	999
A0A2T7NVA1	A0A2T7PYV5	999
A0A2T7NVA1	A0A2T7Q135	999
A0A2T7NVA1	A0A2T7Q1F3	999
A0A2T7NVG2	A0A2T7P0T9	999
A0A2T7NVG2	A0A2T7P4L6	999
A0A2T7NVG2	A0A2T7P5E9	999
A0A2T7NVG2	A0A2T7P7C9	999
A0A2T7NVG2	A0A2T7P9I8	999
A0A2T7NVG2	A0A2T7PAH4	999
A0A2T7NVG2	A0A2T7PD26	999
A0A2T7NVG2	A0A2T7PDX6	999
A0A2T7NVG2	A0A2T7PEL4	999
A0A2T7NVG2	A0A2T7PEX4	999
A0A2T7NVG2	A0A2T7PFM1	999
A0A2T7NVG2	A0A2T7PG71	999
A0A2T7NVG2	A0A2T7PGD1	999
A0A2T7NVG2	A0A2T7PGG7	999
A0A2T7NVG2	A0A2T7PHL9	999
A0A2T7NVG2	A0A2T7PIY3	999
A0A2T7NVG2	A0A2T7PK35	999
A0A2T7NVG2	A0A2T7PK44	999
A0A2T7NVG2	A0A2T7PM08	999
A0A2T7NVG2	A0A2T7PMN7	999
A0A2T7NVG2	A0A2T7PN86	999
A0A2T7NVG2	A0A2T7PT19	999
A0A2T7NVG2	A0A2T7PU88	999
A0A2T7NVG2	A0A2T7PUZ6	999
A0A2T7NVG2	A0A2T7PVQ2	999
A0A2T7NVG2	A0A2T7PWV0	999
A0A2T7NVG2	A0A2T7PWY3	999
A0A2T7NVG2	A0A2T7PYV5	999
A0A2T7NVG2	A0A2T7Q135	999
A0A2T7NVG2	A0A2T7Q1F3	999
A0A2T7NVM6	A0A2T7NWL0	999
A0A2T7NVM6	A0A2T7PRL9	999
A0A2T7NVV1	A0A2T7PY15	999
A0A2T7NVV2	A0A2T7PFM4	999
A0A2T7NWD9	A0A2T7PBT1	999
A0A2T7NWK6	A0A2T7NZL5	999
A0A2T7NWK6	A0A2T7P746	999
A0A2T7NWK6	A0A2T7PAV3	999
A0A2T7NWK6	A0A2T7PBG5	999
A0A2T7NWK6	A0A2T7PFZ7	999
A0A2T7NWK6	A0A2T7PGV8	999
A0A2T7NWK6	A0A2T7PKJ4	999
A0A2T7NWK6	A0A2T7PQA0	999
A0A2T7NWK6	A0A2T7PQI7	999
A0A2T7NWL0	A0A2T7PP59	999
A0A2T7NWL0	A0A2T7PRL9	999
A0A2T7NX35	A0A2T7PFN3	999
A0A2T7NX35	A0A2T7PHL9	999
A0A2T7NXI1	A0A2T7PX65	999
A0A2T7NXI4	A0A2T7PD49	999
A0A2T7NXI4	A0A2T7PTB5	999
A0A2T7NXI4	A0A2T7Q0U4	999
A0A2T7NXI4	A0A2T7Q159	999
A0A2T7NXK4	A0A2T7PBB5	999
A0A2T7NZ83	A0A2T7P3Q2	999
A0A2T7NZ83	A0A2T7P680	999
A0A2T7NZ83	A0A2T7PCR3	999
A0A2T7NZ83	A0A2T7PGD4	999
A0A2T7NZ83	A0A2T7PQN4	999
A0A2T7NZL5	A0A2T7P746	999
A0A2T7NZL5	A0A2T7PAV3	999
A0A2T7NZL5	A0A2T7PBG5	999
A0A2T7NZL5	A0A2T7PBT1	999
A0A2T7NZL5	A0A2T7PFZ7	999
A0A2T7NZL5	A0A2T7PGV8	999
A0A2T7NZL5	A0A2T7PKJ4	999
A0A2T7NZL5	A0A2T7PQA0	999
A0A2T7NZL5	A0A2T7PQI7	999
A0A2T7NZL5	A0A2T7Q191	999
A0A2T7P0T9	A0A2T7P4L6	999
A0A2T7P0T9	A0A2T7P5E9	999
A0A2T7P0T9	A0A2T7P7C9	999
A0A2T7P0T9	A0A2T7P9I8	999
A0A2T7P0T9	A0A2T7PAH4	999
A0A2T7P0T9	A0A2T7PD26	999
A0A2T7P0T9	A0A2T7PDX6	999
A0A2T7P0T9	A0A2T7PEL4	999
A0A2T7P0T9	A0A2T7PEX4	999
A0A2T7P0T9	A0A2T7PFM1	999
A0A2T7P0T9	A0A2T7PG71	999
A0A2T7P0T9	A0A2T7PGD1	999
A0A2T7P0T9	A0A2T7PGG7	999
A0A2T7P0T9	A0A2T7PHL9	999
A0A2T7P0T9	A0A2T7PIY3	999
A0A2T7P0T9	A0A2T7PK35	999
A0A2T7P0T9	A0A2T7PK44	999
A0A2T7P0T9	A0A2T7PM08	999
A0A2T7P0T9	A0A2T7PMN7	999
A0A2T7P0T9	A0A2T7PN86	999
A0A2T7P0T9	A0A2T7PT19	999
A0A2T7P0T9	A0A2T7PU88	999
A0A2T7P0T9	A0A2T7PUZ6	999
A0A2T7P0T9	A0A2T7PVQ2	999
A0A2T7P0T9	A0A2T7PWV0	999
A0A2T7P0T9	A0A2T7PWY3	999
A0A2T7P0T9	A0A2T7PYV5	999
A0A2T7P0T9	A0A2T7Q135	999
A0A2T7P0T9	A0A2T7Q1F3	999
A0A2T7P2E7	A0A2T7P3A2	999
A0A2T7P3Q2	A0A2T7P680	999
A0A2T7P3Q2	A0A2T7PCR3	999
A0A2T7P3Q2	A0A2T7PGD4	999
A0A2T7P3Q2	A0A2T7PQN4	999
A0A2T7P4H1	A0A2T7PIN9	999
A0A2T7P4L6	A0A2T7P5E9	999
A0A2T7P4L6	A0A2T7P7C9	999
A0A2T7P4L6	A0A2T7P9I8	999
A0A2T7P4L6	A0A2T7PAH4	999
A0A2T7P4L6	A0A2T7PD26	999
A0A2T7P4L6	A0A2T7PDX6	999
A0A2T7P4L6	A0A2T7PEL4	999
A0A2T7P4L6	A0A2T7PEX4	999
A0A2T7P4L6	A0A2T7PFM1	999
A0A2T7P4L6	A0A2T7PG71	999
A0A2T7P4L6	A0A2T7PGD1	999
A0A2T7P4L6	A0A2T7PGG7	999
A0A2T7P4L6	A0A2T7PHL9	999
A0A2T7P4L6	A0A2T7PIY3	999
A0A2T7P4L6	A0A2T7PK35	999
A0A2T7P4L6	A0A2T7PK44	999
A0A2T7P4L6	A0A2T7PM08	999
A0A2T7P4L6	A0A2T7PMN7	999
A0A2T7P4L6	A0A2T7PN86	999
A0A2T7P4L6	A0A2T7PT19	999
A0A2T7P4L6	A0A2T7PU88	999
A0A2T7P4L6	A0A2T7PUZ6	999
A0A2T7P4L6	A0A2T7PVQ2	999
A0A2T7P4L6	A0A2T7PWV0	999
A0A2T7P4L6	A0A2T7PWY3	999
A0A2T7P4L6	A0A2T7PYV5	999
A0A2T7P4L6	A0A2T7Q135	999
A0A2T7P4L6	A0A2T7Q1F3	999
A0A2T7P5E9	A0A2T7P7C9	999
A0A2T7P5E9	A0A2T7P9I8	999
A0A2T7P5E9	A0A2T7PAH4	999
A0A2T7P5E9	A0A2T7PD26	999
A0A2T7P5E9	A0A2T7PDX6	999
A0A2T7P5E9	A0A2T7PEL4	999
A0A2T7P5E9	A0A2T7PEX4	999
A0A2T7P5E9	A0A2T7PFM1	999
A0A2T7P5E9	A0A2T7PG71	999
A0A2T7P5E9	A0A2T7PGD1	999
A0A2T7P5E9	A0A2T7PGG7	999
A0A2T7P5E9	A0A2T7PHL9	999
A0A2T7P5E9	A0A2T7PIY3	999
A0A2T7P5E9	A0A2T7PK35	999
A0A2T7P5E9	A0A2T7PK44	999
A0A2T7P5E9	A0A2T7PM08	999
A0A2T7P5E9	A0A2T7PMN7	999
A0A2T7P5E9	A0A2T7PN86	999
A0A2T7P5E9	A0A2T7PT19	999
A0A2T7P5E9	A0A2T7PU88	999
A0A2T7P5E9	A0A2T7PUZ6	999
A0A2T7P5E9	A0A2T7PVQ2	999
A0A2T7P5E9	A0A2T7PWV0	999
A0A2T7P5E9	A0A2T7PWY3	999
A0A2T7P5E9	A0A2T7PYV5	999
A0A2T7P5E9	A0A2T7Q135	999
A0A2T7P5E9	A0A2T7Q1F3	999
A0A2T7P5H2	A0A2T7PE82	999
A0A2T7P5H2	A0A2T7PFH2	999
A0A2T7P680	A0A2T7PCR3	999
A0A2T7P680	A0A2T7PGD4	999
A0A2T7P680	A0A2T7PQN4	999
A0A2T7P6J3	A0A2T7PBT1	999
A0A2T7P746	A0A2T7PAV3	999
A0A2T7P746	A0A2T7PBG5	999
A0A2T7P746	A0A2T7PBT1	999
A0A2T7P746	A0A2T7PFZ7	999
A0A2T7P746	A0A2T7PGV8	999
A0A2T7P746	A0A2T7PKJ4	999
A0A2T7P746	A0A2T7PQA0	999
A0A2T7P746	A0A2T7PQI7	999
A0A2T7P7C9	A0A2T7P9I8	999
A0A2T7P7C9	A0A2T7PAH4	999
A0A2T7P7C9	A0A2T7PD26	999
A0A2T7P7C9	A0A2T7PDX6	999
A0A2T7P7C9	A0A2T7PEL4	999
A0A2T7P7C9	A0A2T7PEX4	999
A0A2T7P7C9	A0A2T7PFM1	999
A0A2T7P7C9	A0A2T7PG71	999
A0A2T7P7C9	A0A2T7PGD1	999
A0A2T7P7C9	A0A2T7PGG7	999
A0A2T7P7C9	A0A2T7PHL9	999
A0A2T7P7C9	A0A2T7PIY3	999
A0A2T7P7C9	A0A2T7PK35	999
A0A2T7P7C9	A0A2T7PK44	999
A0A2T7P7C9	A0A2T7PM08	999
A0A2T7P7C9	A0A2T7PMN7	999
A0A2T7P7C9	A0A2T7PN86	999
A0A2T7P7C9	A0A2T7PT19	999
A0A2T7P7C9	A0A2T7PU88	999
A0A2T7P7C9	A0A2T7PUZ6	999
A0A2T7P7C9	A0A2T7PVQ2	999
A0A2T7P7C9	A0A2T7PWV0	999
A0A2T7P7C9	A0A2T7PWY3	999
A0A2T7P7C9	A0A2T7PYV5	999
A0A2T7P7C9	A0A2T7Q135	999
A0A2T7P7C9	A0A2T7Q1F3	999
A0A2T7P8B5	A0A2T7Q0K0	999
A0A2T7P9I8	A0A2T7PAH4	999
A0A2T7P9I8	A0A2T7PD26	999
A0A2T7P9I8	A0A2T7PDX6	999
A0A2T7P9I8	A0A2T7PEL4	999
A0A2T7P9I8	A0A2T7PEX4	999
A0A2T7P9I8	A0A2T7PFM1	999
A0A2T7P9I8	A0A2T7PG71	999
A0A2T7P9I8	A0A2T7PGD1	999
A0A2T7P9I8	A0A2T7PGG7	999
A0A2T7P9I8	A0A2T7PHL9	999
A0A2T7P9I8	A0A2T7PIY3	999
A0A2T7P9I8	A0A2T7PK35	999
A0A2T7P9I8	A0A2T7PK44	999
A0A2T7P9I8	A0A2T7PM08	999
A0A2T7P9I8	A0A2T7PMN7	999
A0A2T7P9I8	A0A2T7PN86	999
A0A2T7P9I8	A0A2T7PT19	999
A0A2T7P9I8	A0A2T7PU88	999
A0A2T7P9I8	A0A2T7PUZ6	999
A0A2T7P9I8	A0A2T7PVQ2	999
A0A2T7P9I8	A0A2T7PWV0	999
A0A2T7P9I8	A0A2T7PWY3	999
A0A2T7P9I8	A0A2T7PYV5	999
A0A2T7P9I8	A0A2T7Q135	999
A0A2T7P9I8	A0A2T7Q1F3	999
A0A2T7P9X7	A0A2T7PU69	999
A0A2T7PAH4	A0A2T7PD26	999
A0A2T7PAH4	A0A2T7PDX6	999
A0A2T7PAH4	A0A2T7PEL4	999
A0A2T7PAH4	A0A2T7PEX4	999
A0A2T7PAH4	A0A2T7PFM1	999
A0A2T7PAH4	A0A2T7PG71	999
A0A2T7PAH4	A0A2T7PGD1	999
A0A2T7PAH4	A0A2T7PGG7	999
A0A2T7PAH4	A0A2T7PHL9	999
A0A2T7PAH4	A0A2T7PIY3	999
A0A2T7PAH4	A0A2T7PK35	999
A0A2T7PAH4	A0A2T7PK44	999
A0A2T7PAH4	A0A2T7PM08	999
A0A2T7PAH4	A0A2T7PMN7	999
A0A2T7PAH4	A0A2T7PN86	999
A0A2T7PAH4	A0A2T7PT19	999
A0A2T7PAH4	A0A2T7PU88	999
A0A2T7PAH4	A0A2T7PUZ6	999
A0A2T7PAH4	A0A2T7PVQ2	999
A0A2T7PAH4	A0A2T7PWV0	999
A0A2T7PAH4	A0A2T7PWY3	999
A0A2T7PAH4	A0A2T7PYV5	999
A0A2T7PAH4	A0A2T7Q135	999
A0A2T7PAH4	A0A2T7Q1F3	999
A0A2T7PAV3	A0A2T7PBG5	999
A0A2T7PAV3	A0A2T7PFZ7	999
A0A2T7PAV3	A0A2T7PGV8	999
A0A2T7PAV3	A0A2T7PKJ4	999
A0A2T7PAV3	A0A2T7PQA0	999
A0A2T7PAV3	A0A2T7PQI7	999
A0A2T7PBG5	A0A2T7PFZ7	999
A0A2T7PBG5	A0A2T7PGV8	999
A0A2T7PBG5	A0A2T7PKJ4	999
A0A2T7PBG5	A0A2T7PQI7	999
A0A2T7PBT1	A0A2T7PFZ7	999
A0A2T7PBT1	A0A2T7PGV8	999
A0A2T7PBT1	A0A2T7PKJ4	999
A0A2T7PBT1	A0A2T7PQA0	999
A0A2T7PBT1	A0A2T7PQI7	999
A0A2T7PCR3	A0A2T7PGD4	999
A0A2T7PCR3	A0A2T7PQN4	999
A0A2T7PD26	A0A2T7PDX6	999
A0A2T7PD26	A0A2T7PEL4	999
A0A2T7PD26	A0A2T7PEX4	999
A0A2T7PD26	A0A2T7PFM1	999
A0A2T7PD26	A0A2T7PG71	999
A0A2T7PD26	A0A2T7PGD1	999
A0A2T7PD26	A0A2T7PGG7	999
A0A2T7PD26	A0A2T7PHL9	999
A0A2T7PD26	A0A2T7PIY3	999
A0A2T7PD26	A0A2T7PK35	999
A0A2T7PD26	A0A2T7PK44	999
A0A2T7PD26	A0A2T7PM08	999
A0A2T7PD26	A0A2T7PMN7	999
A0A2T7PD26	A0A2T7PN86	999
A0A2T7PD26	A0A2T7PT19	999
A0A2T7PD26	A0A2T7PU88	999
A0A2T7PD26	A0A2T7PUZ6	999
A0A2T7PD26	A0A2T7PVQ2	999
A0A2T7PD26	A0A2T7PWV0	999
A0A2T7PD26	A0A2T7PWY3	999
A0A2T7PD26	A0A2T7PYV5	999
A0A2T7PD26	A0A2T7Q135	999
A0A2T7PD26	A0A2T7Q1F3	999
A0A2T7PD49	A0A2T7PGD1	999
A0A2T7PD49	A0A2T7PH23	999
A0A2T7PD49	A0A2T7PTB5	999
A0A2T7PD49	A0A2T7Q0U4	999
A0A2T7PD49	A0A2T7Q159	999
A0A2T7PDX6	A0A2T7PEL4	999
A0A2T7PDX6	A0A2T7PEX4	999
A0A2T7PDX6	A0A2T7PFM1	999
A0A2T7PDX6	A0A2T7PG71	999
A0A2T7PDX6	A0A2T7PGD1	999
A0A2T7PDX6	A0A2T7PGG7	999
A0A2T7PDX6	A0A2T7PHL9	999
A0A2T7PDX6	A0A2T7PIY3	999
A0A2T7PDX6	A0A2T7PK35	999
A0A2T7PDX6	A0A2T7PK44	999
A0A2T7PDX6	A0A2T7PM08	999
A0A2T7PDX6	A0A2T7PMN7	999
A0A2T7PDX6	A0A2T7PN86	999
A0A2T7PDX6	A0A2T7PT19	999
A0A2T7PDX6	A0A2T7PU88	999
A0A2T7PDX6	A0A2T7PUZ6	999
A0A2T7PDX6	A0A2T7PVQ2	999
A0A2T7PDX6	A0A2T7PWV0	999
A0A2T7PDX6	A0A2T7PWY3	999
A0A2T7PDX6	A0A2T7PYV5	999
A0A2T7PDX6	A0A2T7Q135	999
A0A2T7PDX6	A0A2T7Q1F3	999
A0A2T7PEL4	A0A2T7PEX4	999
A0A2T7PEL4	A0A2T7PFM1	999
A0A2T7PEL4	A0A2T7PG71	999
A0A2T7PEL4	A0A2T7PGD1	999
A0A2T7PEL4	A0A2T7PGG7	999
A0A2T7PEL4	A0A2T7PHL9	999
A0A2T7PEL4	A0A2T7PIY3	999
A0A2T7PEL4	A0A2T7PK35	999
A0A2T7PEL4	A0A2T7PK44	999
A0A2T7PEL4	A0A2T7PM08	999
A0A2T7PEL4	A0A2T7PMN7	999
A0A2T7PEL4	A0A2T7PN86	999
A0A2T7PEL4	A0A2T7PT19	999
A0A2T7PEL4	A0A2T7PU88	999
A0A2T7PEL4	A0A2T7PUZ6	999
A0A2T7PEL4	A0A2T7PVQ2	999
A0A2T7PEL4	A0A2T7PWV0	999
A0A2T7PEL4	A0A2T7PWY3	999
A0A2T7PEL4	A0A2T7PYV5	999
A0A2T7PEL4	A0A2T7Q135	999
A0A2T7PEL4	A0A2T7Q1F3	999
A0A2T7PEX4	A0A2T7PFM1	999
A0A2T7PEX4	A0A2T7PG71	999
A0A2T7PEX4	A0A2T7PGD1	999
A0A2T7PEX4	A0A2T7PGG7	999
A0A2T7PEX4	A0A2T7PHL9	999
A0A2T7PEX4	A0A2T7PIY3	999
A0A2T7PEX4	A0A2T7PK35	999
A0A2T7PEX4	A0A2T7PK44	999
A0A2T7PEX4	A0A2T7PM08	999
A0A2T7PEX4	A0A2T7PMN7	999
A0A2T7PEX4	A0A2T7PN86	999
A0A2T7PEX4	A0A2T7PT19	999
A0A2T7PEX4	A0A2T7PU88	999
A0A2T7PEX4	A0A2T7PUZ6	999
A0A2T7PEX4	A0A2T7PVQ2	999
A0A2T7PEX4	A0A2T7PWV0	999
A0A2T7PEX4	A0A2T7PWY3	999
A0A2T7PEX4	A0A2T7PYV5	999
A0A2T7PEX4	A0A2T7Q135	999
A0A2T7PEX4	A0A2T7Q1F3	999
A0A2T7PF63	A0A2T7PFN3	999
A0A2T7PF63	A0A2T7Q135	999
A0A2T7PFM1	A0A2T7PG71	999
A0A2T7PFM1	A0A2T7PGD1	999
A0A2T7PFM1	A0A2T7PGG7	999
A0A2T7PFM1	A0A2T7PHL9	999
A0A2T7PFM1	A0A2T7PIY3	999
A0A2T7PFM1	A0A2T7PK35	999
A0A2T7PFM1	A0A2T7PK44	999
A0A2T7PFM1	A0A2T7PM08	999
A0A2T7PFM1	A0A2T7PMN7	999
A0A2T7PFM1	A0A2T7PN86	999
A0A2T7PFM1	A0A2T7PT19	999
A0A2T7PFM1	A0A2T7PU88	999
A0A2T7PFM1	A0A2T7PUZ6	999
A0A2T7PFM1	A0A2T7PVQ2	999
A0A2T7PFM1	A0A2T7PWV0	999
A0A2T7PFM1	A0A2T7PWY3	999
A0A2T7PFM1	A0A2T7PYV5	999
A0A2T7PFM1	A0A2T7Q135	999
A0A2T7PFM1	A0A2T7Q1F3	999
A0A2T7PFZ7	A0A2T7PGV8	999
A0A2T7PFZ7	A0A2T7PKJ4	999
A0A2T7PFZ7	A0A2T7PQA0	999
A0A2T7PFZ7	A0A2T7PQI7	999
A0A2T7PG71	A0A2T7PGD1	999
A0A2T7PG71	A0A2T7PGG7	999
A0A2T7PG71	A0A2T7PHL9	999
A0A2T7PG71	A0A2T7PIY3	999
A0A2T7PG71	A0A2T7PK35	999
A0A2T7PG71	A0A2T7PK44	999
A0A2T7PG71	A0A2T7PM08	999
A0A2T7PG71	A0A2T7PMN7	999
A0A2T7PG71	A0A2T7PN86	999
A0A2T7PG71	A0A2T7PT19	999
A0A2T7PG71	A0A2T7PU88	999
A0A2T7PG71	A0A2T7PUZ6	999
A0A2T7PG71	A0A2T7PVQ2	999
A0A2T7PG71	A0A2T7PWV0	999
A0A2T7PG71	A0A2T7PWY3	999
A0A2T7PG71	A0A2T7PYV5	999
A0A2T7PG71	A0A2T7Q135	999
A0A2T7PG71	A0A2T7Q1F3	999
A0A2T7PGD1	A0A2T7PGG7	999
A0A2T7PGD1	A0A2T7PHL9	999
A0A2T7PGD1	A0A2T7PIY3	999
A0A2T7PGD1	A0A2T7PK35	999
A0A2T7PGD1	A0A2T7PK44	999
A0A2T7PGD1	A0A2T7PM08	999
A0A2T7PGD1	A0A2T7PMN7	999
A0A2T7PGD1	A0A2T7PN86	999
A0A2T7PGD1	A0A2T7PT19	999
A0A2T7PGD1	A0A2T7PU88	999
A0A2T7PGD1	A0A2T7PUZ6	999
A0A2T7PGD1	A0A2T7PVQ2	999
A0A2T7PGD1	A0A2T7PWV0	999
A0A2T7PGD1	A0A2T7PWY3	999
A0A2T7PGD1	A0A2T7PYV5	999
A0A2T7PGD1	A0A2T7Q135	999
A0A2T7PGD1	A0A2T7Q1F3	999
A0A2T7PGD4	A0A2T7PQN4	999
A0A2T7PGG7	A0A2T7PHL9	999
A0A2T7PGG7	A0A2T7PIY3	999
A0A2T7PGG7	A0A2T7PK35	999
A0A2T7PGG7	A0A2T7PK44	999
A0A2T7PGG7	A0A2T7PM08	999
A0A2T7PGG7	A0A2T7PMN7	999
A0A2T7PGG7	A0A2T7PN86	999
A0A2T7PGG7	A0A2T7PT19	999
A0A2T7PGG7	A0A2T7PU88	999
A0A2T7PGG7	A0A2T7PUZ6	999
A0A2T7PGG7	A0A2T7PVQ2	999
A0A2T7PGG7	A0A2T7PWV0	999
A0A2T7PGG7	A0A2T7PWY3	999
A0A2T7PGG7	A0A2T7PYV5	999
A0A2T7PGG7	A0A2T7Q135	999
A0A2T7PGG7	A0A2T7Q1F3	999
A0A2T7PGU1	A0A2T7PTT2	999
A0A2T7PGV8	A0A2T7PKJ4	999
A0A2T7PGV8	A0A2T7PQA0	999
A0A2T7PGV8	A0A2T7PQI7	999
A0A2T7PGV8	A0A2T7PSL5	999
A0A2T7PH23	A0A2T7PK35	999
A0A2T7PH23	A0A2T7PYV5	999
A0A2T7PH23	A0A2T7Q0U4	999
A0A2T7PH23	A0A2T7Q159	999
A0A2T7PHL9	A0A2T7PIY3	999
A0A2T7PHL9	A0A2T7PK35	999
A0A2T7PHL9	A0A2T7PK44	999
A0A2T7PHL9	A0A2T7PM08	999
A0A2T7PHL9	A0A2T7PMN7	999
A0A2T7PHL9	A0A2T7PN86	999
A0A2T7PHL9	A0A2T7PT19	999
A0A2T7PHL9	A0A2T7PU88	999
A0A2T7PHL9	A0A2T7PUZ6	999
A0A2T7PHL9	A0A2T7PVQ2	999
A0A2T7PHL9	A0A2T7PWV0	999
A0A2T7PHL9	A0A2T7PWY3	999
A0A2T7PHL9	A0A2T7PYV5	999
A0A2T7PHL9	A0A2T7Q135	999
A0A2T7PHL9	A0A2T7Q1F3	999
A0A2T7PIY3	A0A2T7PK35	999
A0A2T7PIY3	A0A2T7PK44	999
A0A2T7PIY3	A0A2T7PM08	999
A0A2T7PIY3	A0A2T7PMN7	999
A0A2T7PIY3	A0A2T7PN86	999
A0A2T7PIY3	A0A2T7PT19	999
A0A2T7PIY3	A0A2T7PU88	999
A0A2T7PIY3	A0A2T7PUZ6	999
A0A2T7PIY3	A0A2T7PVQ2	999
A0A2T7PIY3	A0A2T7PWV0	999
A0A2T7PIY3	A0A2T7PWY3	999
A0A2T7PIY3	A0A2T7PYV5	999
A0A2T7PIY3	A0A2T7Q135	999
A0A2T7PIY3	A0A2T7Q1F3	999
A0A2T7PK35	A0A2T7PK44	999
A0A2T7PK35	A0A2T7PM08	999
A0A2T7PK35	A0A2T7PMN7	999
A0A2T7PK35	A0A2T7PN86	999
A0A2T7PK35	A0A2T7PT19	999
A0A2T7PK35	A0A2T7PU88	999
A0A2T7PK35	A0A2T7PUZ6	999
A0A2T7PK35	A0A2T7PVQ2	999
A0A2T7PK35	A0A2T7PWV0	999
A0A2T7PK35	A0A2T7PWY3	999
A0A2T7PK35	A0A2T7PYV5	999
A0A2T7PK35	A0A2T7Q135	999
A0A2T7PK35	A0A2T7Q1F3	999
A0A2T7PK44	A0A2T7PM08	999
A0A2T7PK44	A0A2T7PMN7	999
A0A2T7PK44	A0A2T7PN86	999
A0A2T7PK44	A0A2T7PT19	999
A0A2T7PK44	A0A2T7PU88	999
A0A2T7PK44	A0A2T7PUZ6	999
A0A2T7PK44	A0A2T7PVQ2	999
A0A2T7PK44	A0A2T7PWV0	999
A0A2T7PK44	A0A2T7PWY3	999
A0A2T7PK44	A0A2T7PYV5	999
A0A2T7PK44	A0A2T7Q135	999
A0A2T7PK44	A0A2T7Q1F3	999
A0A2T7PKJ4	A0A2T7PQA0	999
A0A2T7PKJ4	A0A2T7PQI7	999
A0A2T7PM08	A0A2T7PMN7	999
A0A2T7PM08	A0A2T7PN86	999
A0A2T7PM08	A0A2T7PT19	999
A0A2T7PM08	A0A2T7PU88	999
A0A2T7PM08	A0A2T7PUZ6	999
A0A2T7PM08	A0A2T7PVQ2	999
A0A2T7PM08	A0A2T7PWV0	999
A0A2T7PM08	A0A2T7PWY3	999
A0A2T7PM08	A0A2T7PYV5	999
A0A2T7PM08	A0A2T7Q135	999
A0A2T7PM08	A0A2T7Q1F3	999
A0A2T7PMN7	A0A2T7PN86	999
A0A2T7PMN7	A0A2T7PT19	999
A0A2T7PMN7	A0A2T7PU88	999
A0A2T7PMN7	A0A2T7PUZ6	999
A0A2T7PMN7	A0A2T7PVQ2	999
A0A2T7PMN7	A0A2T7PWV0	999
A0A2T7PMN7	A0A2T7PWY3	999
A0A2T7PMN7	A0A2T7PYV5	999
A0A2T7PMN7	A0A2T7Q135	999
A0A2T7PMN7	A0A2T7Q1F3	999
A0A2T7PN86	A0A2T7PT19	999
A0A2T7PN86	A0A2T7PU88	999
A0A2T7PN86	A0A2T7PUZ6	999
A0A2T7PN86	A0A2T7PVQ2	999
A0A2T7PN86	A0A2T7PWV0	999
A0A2T7PN86	A0A2T7PWY3	999
A0A2T7PN86	A0A2T7PYV5	999
A0A2T7PN86	A0A2T7Q135	999
A0A2T7PN86	A0A2T7Q1F3	999
A0A2T7PP59	A0A2T7PRL9	999
A0A2T7PP59	A0A2T7Q0F7	999
A0A2T7PPN8	A0A2T7PYI0	999
A0A2T7PQA0	A0A2T7PQI7	999
A0A2T7PRL9	A0A2T7Q0F7	999
A0A2T7PT19	A0A2T7PU88	999
A0A2T7PT19	A0A2T7PUZ6	999
A0A2T7PT19	A0A2T7PVQ2	999
A0A2T7PT19	A0A2T7PWV0	999
A0A2T7PT19	A0A2T7PWY3	999
A0A2T7PT19	A0A2T7PYV5	999
A0A2T7PT19	A0A2T7Q135	999
A0A2T7PT19	A0A2T7Q1F3	999
A0A2T7PTB5	A0A2T7Q0U4	999
A0A2T7PU88	A0A2T7PUZ6	999
A0A2T7PU88	A0A2T7PVQ2	999
A0A2T7PU88	A0A2T7PWV0	999
A0A2T7PU88	A0A2T7PWY3	999
A0A2T7PU88	A0A2T7PYV5	999
A0A2T7PU88	A0A2T7Q135	999
A0A2T7PU88	A0A2T7Q1F3	999
A0A2T7PUZ6	A0A2T7PVQ2	999
A0A2T7PUZ6	A0A2T7PWV0	999
A0A2T7PUZ6	A0A2T7PWY3	999
A0A2T7PUZ6	A0A2T7PYV5	999
A0A2T7PUZ6	A0A2T7Q135	999
A0A2T7PUZ6	A0A2T7Q1F3	999
A0A2T7PVQ2	A0A2T7PWV0	999
A0A2T7PVQ2	A0A2T7PWY3	999
A0A2T7PVQ2	A0A2T7PYV5	999
A0A2T7PVQ2	A0A2T7Q135	999
A0A2T7PVQ2	A0A2T7Q1F3	999
A0A2T7PWV0	A0A2T7PWY3	999
A0A2T7PWV0	A0A2T7PYV5	999
A0A2T7PWV0	A0A2T7Q135	999
A0A2T7PWV0	A0A2T7Q1F3	999
A0A2T7PWY3	A0A2T7PYV5	999
A0A2T7PWY3	A0A2T7Q135	999
A0A2T7PWY3	A0A2T7Q1F3	999
A0A2T7PYV5	A0A2T7Q0U4	999
A0A2T7PYV5	A0A2T7Q135	999
A0A2T7PYV5	A0A2T7Q159	999
A0A2T7PYV5	A0A2T7Q1F3	999
A0A2T7Q0U4	A0A2T7Q135	999
A0A2T7Q0U4	A0A2T7Q159	999
A0A2T7Q135	A0A2T7Q1F3	999
A0A2T7NB66	A0A2T7PCU5	998
A0A2T7NCX2	A0A2T7PDX6	998
A0A2T7NEC1	A0A2T7NXW7	998
A0A2T7NEG3	A0A2T7PYI0	998
A0A2T7NF14	A0A2T7P0T9	998
A0A2T7NF14	A0A2T7PTB5	998
A0A2T7NF97	A0A2T7NNM2	998
A0A2T7NF97	A0A2T7PD49	998
A0A2T7NFE5	A0A2T7NNM2	998
A0A2T7NFE5	A0A2T7Q1F3	998
A0A2T7NFV4	A0A2T7NNM2	998
A0A2T7NFX5	A0A2T7NNM2	998
A0A2T7NG67	A0A2T7NNM2	998
A0A2T7NJB1	A0A2T7NNM2	998
A0A2T7NKN6	A0A2T7Q0U4	998
A0A2T7NLG3	A0A2T7NNM2	998
A0A2T7NNM2	A0A2T7NNZ9	998
A0A2T7NNM2	A0A2T7NVG2	998
A0A2T7NNM2	A0A2T7P0T9	998
A0A2T7NNM2	A0A2T7P7C9	998
A0A2T7NNM2	A0A2T7PD26	998
A0A2T7NNM2	A0A2T7PFM1	998
A0A2T7NNM2	A0A2T7PG71	998
A0A2T7NNM2	A0A2T7PGD1	998
A0A2T7NNM2	A0A2T7PHL9	998
A0A2T7NNM2	A0A2T7PK44	998
A0A2T7NNM2	A0A2T7PT19	998
A0A2T7NNM2	A0A2T7PU88	998
A0A2T7NNM2	A0A2T7PWV0	998
A0A2T7NNM2	A0A2T7Q135	998
A0A2T7NNZ9	A0A2T7NQ49	998
A0A2T7NQ49	A0A2T7PK35	998
A0A2T7NVA1	A0A2T7PD49	998
A0A2T7NVA1	A0A2T7Q0U4	998
A0A2T7NWD9	A0A2T7PGV8	998
A0A2T7NWK6	A0A2T7PBT1	998
A0A2T7NX35	A0A2T7PMN7	998
A0A2T7P0T9	A0A2T7PD49	998
A0A2T7P0T9	A0A2T7PH23	998
A0A2T7PAV3	A0A2T7PBT1	998
A0A2T7PBG5	A0A2T7PBT1	998
A0A2T7PBT1	A0A2T7PSL5	998
A0A2T7PF63	A0A2T7PK44	998
A0A2T7PF63	A0A2T7PVQ2	998
A0A2T7PH23	A0A2T7PT19	998
A0A2T7NE13	A0A2T7PPN8	997
A0A2T7NE41	A0A2T7NNM2	997
A0A2T7NE41	A0A2T7NQ49	997
A0A2T7NE41	A0A2T7Q0U4	997
A0A2T7NE41	A0A2T7Q159	997
A0A2T7NEG3	A0A2T7NP82	997
A0A2T7NF14	A0A2T7NVA1	997
A0A2T7NF97	A0A2T7PH67	997
A0A2T7NG51	A0A2T7PDR5	997
A0A2T7NGX0	A0A2T7Q0F7	997
A0A2T7NIR6	A0A2T7PBT1	997
A0A2T7NNM2	A0A2T7P5E9	997
A0A2T7NNM2	A0A2T7PAH4	997
A0A2T7NNM2	A0A2T7PEL4	997
A0A2T7NNM2	A0A2T7PIY3	997
A0A2T7NNM2	A0A2T7PK35	997
A0A2T7NNM2	A0A2T7PWY3	997
A0A2T7NNZ9	A0A2T7PH23	997
A0A2T7NVA1	A0A2T7NX35	997
A0A2T7NVM6	A0A2T7PP59	997
A0A2T7NWK6	A0A2T7PSL5	997
A0A2T7P0T9	A0A2T7Q0U4	997
A0A2T7P7C9	A0A2T7Q0U4	997
A0A2T7P8B5	A0A2T7Q135	997
A0A2T7PD49	A0A2T7PK35	997
A0A2T7PD49	A0A2T7PMN7	997
A0A2T7PD49	A0A2T7PYV5	997
A0A2T7PDK7	A0A2T7PF63	997
A0A2T7PDK7	A0A2T7PLL9	997
A0A2T7PGU1	A0A2T7PTM8	997
A0A2T7PH23	A0A2T7Q135	997
A0A2T7PJ55	A0A2T7PYI0	997
A0A2T7NB66	A0A2T7PYV5	996
A0A2T7NB66	A0A2T7Q159	996
A0A2T7NCX2	A0A2T7NX35	996
A0A2T7NE41	A0A2T7PD49	996
A0A2T7NF14	A0A2T7NKN6	996
A0A2T7NF14	A0A2T7PH23	996
A0A2T7NF14	A0A2T7PK35	996
A0A2T7NF14	A0A2T7PYV5	996
A0A2T7NLZ0	A0A2T7PH67	996
A0A2T7NQ49	A0A2T7PT19	996
A0A2T7NVA1	A0A2T7Q159	996
A0A2T7PDR5	A0A2T7Q154	996
A0A2T7PE82	A0A2T7PWV0	996
A0A2T7PGD1	A0A2T7PH23	996
A0A2T7PH23	A0A2T7PTB5	996
A0A2T7PT19	A0A2T7Q159	996
A0A2T7PTB5	A0A2T7Q159	996
A0A2T7PTM8	A0A2T7PTT2	996
A0A2T7NAX7	A0A2T7PKG6	995
A0A2T7NB66	A0A2T7PK35	995
A0A2T7NE41	A0A2T7NF14	995
A0A2T7NEB4	A0A2T7NVZ0	995
A0A2T7NFE5	A0A2T7NNZ9	995
A0A2T7NG51	A0A2T7NP58	995
A0A2T7NGX0	A0A2T7NWL0	995
A0A2T7NWD9	A0A2T7PQI7	995
A0A2T7P0T9	A0A2T7Q159	995
A0A2T7PD49	A0A2T7PT19	995
A0A2T7PD49	A0A2T7Q1F3	995
A0A2T7PFN3	A0A2T7Q1F3	995
A0A2T7PGU1	A0A2T7Q0J8	995
A0A2T7PK35	A0A2T7Q0U4	995
A0A2T7PT19	A0A2T7Q0U4	995
A0A2T7NB66	A0A2T7NE41	994
A0A2T7NE41	A0A2T7P1G4	994
A0A2T7NEB4	A0A2T7NUW5	994
A0A2T7NF14	A0A2T7NF97	994
A0A2T7NF14	A0A2T7PD49	994
A0A2T7NF14	A0A2T7PT19	994
A0A2T7NFX5	A0A2T7NX35	994
A0A2T7NGU8	A0A2T7PDR5	994
A0A2T7NGX0	A0A2T7NUW5	994
A0A2T7NGX0	A0A2T7NVM6	994
A0A2T7NXK4	A0A2T7P122	994
A0A2T7P0T9	A0A2T7PTB5	994
A0A2T7P1G4	A0A2T7P4L6	994
A0A2T7P1G4	A0A2T7PMN7	994
A0A2T7P1G4	A0A2T7Q135	994
A0A2T7P4Z9	A0A2T7PXX1	994
A0A2T7P6J3	A0A2T7PFZ7	994
A0A2T7P6J3	A0A2T7PGV8	994
A0A2T7PBG5	A0A2T7PQA0	994
A0A2T7PFN3	A0A2T7PGG7	994
A0A2T7PK35	A0A2T7PTB5	994
A0A2T7PK35	A0A2T7Q159	994
A0A2T7PQI7	A0A2T7Q191	994
A0A2T7PTB5	A0A2T7Q135	994
A0A2T7NB66	A0A2T7NXI4	993
A0A2T7NB66	A0A2T7P0T9	993
A0A2T7NB66	A0A2T7PH23	993
A0A2T7NBT4	A0A2T7Q0U4	993
A0A2T7NF14	A0A2T7P7C9	993
A0A2T7NFX5	A0A2T7NQ49	993
A0A2T7NFX5	A0A2T7PFN3	993
A0A2T7NLZ0	A0A2T7PTB5	993
A0A2T7NT31	A0A2T7P1C7	993
A0A2T7NWK6	A0A2T7P6J3	993
A0A2T7NWK6	A0A2T7Q191	993
A0A2T7P1G4	A0A2T7Q1F3	993
A0A2T7P6J3	A0A2T7PKJ4	993
A0A2T7P8B5	A0A2T7PAH4	993
A0A2T7PBT1	A0A2T7PIH0	993
A0A2T7PEL4	A0A2T7PFN3	993
A0A2T7PFN3	A0A2T7PT19	993
A0A2T7PGD1	A0A2T7PTB5	993
A0A2T7PQA0	A0A2T7Q191	993
A0A2T7PTT2	A0A2T7Q0J8	993
A0A2T7NB66	A0A2T7PT19	992
A0A2T7NEC1	A0A2T7PWV7	992
A0A2T7NF97	A0A2T7P1G4	992
A0A2T7NGX0	A0A2T7PP59	992
A0A2T7NJB1	A0A2T7PF63	992
A0A2T7NKN6	A0A2T7PFN3	992
A0A2T7NLZ0	A0A2T7NX35	992
A0A2T7NLZ0	A0A2T7P1G4	992
A0A2T7NME6	A0A2T7PF63	992
A0A2T7NVA1	A0A2T7P1G4	992
A0A2T7NWL0	A0A2T7P4L6	992
A0A2T7NX35	A0A2T7PF63	992
A0A2T7NXI4	A0A2T7P0T9	992
A0A2T7P1G4	A0A2T7P7C9	992
A0A2T7P1G4	A0A2T7PWV0	992
A0A2T7P1G4	A0A2T7PYV5	992
A0A2T7P4L6	A0A2T7PH23	992
A0A2T7P6J3	A0A2T7Q133	992
A0A2T7P7C9	A0A2T7PTB5	992
A0A2T7PDX6	A0A2T7PFN3	992
A0A2T7PF63	A0A2T7PWY3	992
A0A2T7PH23	A0A2T7PMN7	992
A0A2T7NF14	A0A2T7NLZ0	991
A0A2T7NFE5	A0A2T7PDX6	991
A0A2T7NFN3	A0A2T7P6J3	991
A0A2T7NG67	A0A2T7PFN3	991
A0A2T7NJB1	A0A2T7PFN3	991
A0A2T7NKN6	A0A2T7P1G4	991
A0A2T7NKN6	A0A2T7PTB5	991
A0A2T7NQ49	A0A2T7PMN7	991
A0A2T7NVA1	A0A2T7PTB5	991
A0A2T7NVM6	A0A2T7Q0F7	991
A0A2T7NXI4	A0A2T7PK35	991
A0A2T7P0T9	A0A2T7P1G4	991
A0A2T7P1G4	A0A2T7PGD1	991
A0A2T7P1G4	A0A2T7PK35	991
A0A2T7P1G4	A0A2T7PT19	991
A0A2T7P6J3	A0A2T7PAV3	991
A0A2T7P6J3	A0A2T7PBG5	991
A0A2T7P6J3	A0A2T7PQA0	991
A0A2T7PAE4	A0A2T7PGU1	991
A0A2T7PCR5	A0A2T7PWG3	991
A0A2T7PD49	A0A2T7PWV0	991
A0A2T7PFN3	A0A2T7PWY3	991
A0A2T7NB36	A0A2T7PDK7	990
A0A2T7NBD8	A0A2T7NWD9	990
A0A2T7NF14	A0A2T7Q135	990
A0A2T7NNZ9	A0A2T7P1G4	990
A0A2T7NSR2	A0A2T7PSL5	990
A0A2T7NWL0	A0A2T7Q0F7	990
A0A2T7P4L6	A0A2T7PTB5	990
A0A2T7P7C9	A0A2T7PH23	990
A0A2T7P8B5	A0A2T7PUZ6	990
A0A2T7PT19	A0A2T7PTB5	990
A0A2T7NBD8	A0A2T7P6J3	989
A0A2T7NIR6	A0A2T7P6J3	989
A0A2T7NNZ9	A0A2T7PFN3	989
A0A2T7NQ49	A0A2T7PVQ2	989
A0A2T7NWD9	A0A2T7NZL5	989
A0A2T7NZL5	A0A2T7P6J3	989
A0A2T7P4L6	A0A2T7PFN3	989
A0A2T7P8B5	A0A2T7PGG7	989
A0A2T7PAE4	A0A2T7PTT2	989
A0A2T7PM53	A0A2T7PQ70	989
A0A2T7PQN4	A0A2T7PYI0	989
A0A2T7NBT4	A0A2T7Q159	988
A0A2T7NF97	A0A2T7PH23	988
A0A2T7NJB1	A0A2T7PH23	988
A0A2T7NXI1	A0A2T7NZZ8	988
A0A2T7P0T9	A0A2T7PFN3	988
A0A2T7P6J3	A0A2T7PQI7	988
A0A2T7PNK2	A0A2T7PTB5	988
A0A2T7NBT4	A0A2T7PD49	987
A0A2T7NBT4	A0A2T7PTB5	987
A0A2T7NNZ9	A0A2T7P8B5	987
A0A2T7NX18	A0A2T7PNT8	987
A0A2T7P9X7	A0A2T7PA24	987
A0A2T7PD26	A0A2T7PH23	987
A0A2T7PH23	A0A2T7PK44	987
A0A2T7PIY3	A0A2T7Q0K0	987
A0A2T7NE41	A0A2T7PTB5	986
A0A2T7NF97	A0A2T7NQ49	986
A0A2T7NHJ6	A0A2T7PY00	986
A0A2T7NSR2	A0A2T7P6J3	986
A0A2T7NWL0	A0A2T7P4Z9	986
A0A2T7P680	A0A2T7PWV0	986
A0A2T7P6J3	A0A2T7P9X7	986
A0A2T7P746	A0A2T7PSL5	986
A0A2T7PD26	A0A2T7PF63	986
A0A2T7PH23	A0A2T7PIY3	986
A0A2T7PUZ6	A0A2T7Q0K0	986
A0A2T7NFX2	A0A2T7PGL7	985
A0A2T7NP82	A0A2T7P5H2	985
A0A2T7NSR2	A0A2T7PYI0	985
A0A2T7NW45	A0A2T7Q0J8	985
A0A2T7NWD9	A0A2T7PFZ7	985
A0A2T7NX18	A0A2T7PIF5	985
A0A2T7NX35	A0A2T7PK35	985
A0A2T7NX35	A0A2T7PYV5	985
A0A2T7PAE4	A0A2T7PTM8	985
A0A2T7PAH4	A0A2T7PH23	985
A0A2T7PGD1	A0A2T7PH67	985
A0A2T7NBD8	A0A2T7P3Q2	984
A0A2T7NGX0	A0A2T7P6J3	984
A0A2T7NTU0	A0A2T7PDK7	984
A0A2T7NXI4	A0A2T7PT19	984
A0A2T7P0T9	A0A2T7P8B5	984
A0A2T7P1G4	A0A2T7PHL9	984
A0A2T7P2E7	A0A2T7PDU2	984
A0A2T7P3Q2	A0A2T7PQA0	984
A0A2T7P5E9	A0A2T7PH23	984
A0A2T7P5E9	A0A2T7PYV0	984
A0A2T7P6J3	A0A2T7P746	984
A0A2T7PCU5	A0A2T7PTB5	984
A0A2T7PFN3	A0A2T7PUZ6	984
A0A2T7PH23	A0A2T7PN86	984
A0A2T7PTB5	A0A2T7Q1F3	984
A0A2T7NB66	A0A2T7NF14	983
A0A2T7NEG3	A0A2T7P4H1	983
A0A2T7NEG3	A0A2T7PIN9	983
A0A2T7NF97	A0A2T7PWV7	983
A0A2T7NJB1	A0A2T7Q0K0	983
A0A2T7NQ49	A0A2T7Q135	983
A0A2T7NWD9	A0A2T7P746	983
A0A2T7NWD9	A0A2T7Q191	983
A0A2T7NXI1	A0A2T7P2E7	983
A0A2T7P1G4	A0A2T7PFM1	983
A0A2T7P1G4	A0A2T7PVQ2	983
A0A2T7PE82	A0A2T7PFH2	983
A0A2T7PGG7	A0A2T7PH23	983
A0A2T7PQN4	A0A2T7PWV0	983
A0A2T7NE41	A0A2T7PFN3	982
A0A2T7NKN6	A0A2T7NQ49	982
A0A2T7NSR2	A0A2T7NWD9	982
A0A2T7NWD9	A0A2T7PQA0	982
A0A2T7NZ83	A0A2T7PGL7	982
A0A2T7P1G4	A0A2T7PH23	982
A0A2T7P7C9	A0A2T7P8B5	982
A0A2T7P7C9	A0A2T7PFN3	982
A0A2T7P8B5	A0A2T7PFM1	982
A0A2T7PFM1	A0A2T7PFN3	982
A0A2T7PG71	A0A2T7PH23	982
A0A2T7PK35	A0A2T7Q0K0	982
A0A2T7NNZ9	A0A2T7PF63	981
A0A2T7NXI4	A0A2T7P7C9	981
A0A2T7NZZ8	A0A2T7PX65	981
A0A2T7PFN3	A0A2T7PGD1	981
A0A2T7PMN7	A0A2T7PTB5	981
A0A2T7NE41	A0A2T7PF63	980
A0A2T7NG67	A0A2T7P1G4	980
A0A2T7NIR6	A0A2T7NWD9	980
A0A2T7P1G4	A0A2T7PEX4	980
A0A2T7P1G4	A0A2T7PK44	980
A0A2T7PF63	A0A2T7PK35	980
A0A2T7PFM1	A0A2T7Q0K0	980
A0A2T7PGD1	A0A2T7Q0K0	980
A0A2T7NEB4	A0A2T7NWL0	979
A0A2T7NEG3	A0A2T7NQ47	979
A0A2T7NVA1	A0A2T7PH67	979
A0A2T7NWD9	A0A2T7PAV3	979
A0A2T7NXI4	A0A2T7PGD1	979
A0A2T7P0T9	A0A2T7Q0K0	979
A0A2T7P1G4	A0A2T7P9I8	979
A0A2T7P6J3	A0A2T7Q0J8	979
A0A2T7PFH2	A0A2T7PIH0	979
A0A2T7PH67	A0A2T7PT19	979
A0A2T7PWV0	A0A2T7Q159	979
A0A2T7NB66	A0A2T7Q135	978
A0A2T7NFX5	A0A2T7P1G4	978
A0A2T7NP82	A0A2T7PFH2	978
A0A2T7NQQ8	A0A2T7P4H1	978
A0A2T7NX35	A0A2T7PIY3	978
A0A2T7P1G4	A0A2T7PEL4	978
A0A2T7P1G4	A0A2T7PIY3	978
A0A2T7PCU5	A0A2T7Q159	978
A0A2T7PE82	A0A2T7PIH0	978
A0A2T7PFN3	A0A2T7PH23	978
A0A2T7PHL9	A0A2T7Q0K0	978
A0A2T7PMN7	A0A2T7Q159	978
A0A2T7P1G4	A0A2T7Q159	977
A0A2T7PAH4	A0A2T7PF63	977
A0A2T7NAY2	A0A2T7P8J9	976
A0A2T7NQ49	A0A2T7P1G4	976
A0A2T7P1G4	A0A2T7PN86	976
A0A2T7P1G4	A0A2T7Q0U4	976
A0A2T7PAH4	A0A2T7Q0K0	976
A0A2T7PGD1	A0A2T7Q159	976
A0A2T7PH67	A0A2T7PK35	976
A0A2T7NIR4	A0A2T7PIJ9	975
A0A2T7NZZ8	A0A2T7P3A2	975
A0A2T7PA24	A0A2T7PGD4	975
A0A2T7PCR3	A0A2T7PGL7	975
A0A2T7PF63	A0A2T7PG71	975
A0A2T7PF63	A0A2T7PIY3	975
A0A2T7PGD1	A0A2T7Q0U4	975
A0A2T7PNG9	A0A2T7PQN4	975
A0A2T7NB66	A0A2T7NLZ0	974
A0A2T7NCX2	A0A2T7P1G4	974
A0A2T7NNM2	A0A2T7PM08	974
A0A2T7NXI4	A0A2T7PH23	974
A0A2T7P5X8	A0A2T7PBP7	974
A0A2T7PF63	A0A2T7PHL9	974
A0A2T7PH67	A0A2T7PYV5	974
A0A2T7NBT4	A0A2T7NNM2	973
A0A2T7NE41	A0A2T7NXI4	973
A0A2T7NFN3	A0A2T7NWD9	973
A0A2T7NWD9	A0A2T7PEN0	973
A0A2T7P0T9	A0A2T7PF63	973
A0A2T7P1G4	A0A2T7PAH4	973
A0A2T7PA24	A0A2T7PBP7	973
A0A2T7PE82	A0A2T7PGV8	973
A0A2T7PFM4	A0A2T7PP50	973
A0A2T7PH23	A0A2T7PWV0	973
A0A2T7PQA0	A0A2T7PQN4	973
A0A2T7NKN6	A0A2T7PH23	972
A0A2T7NQ49	A0A2T7PGD1	972
A0A2T7NW45	A0A2T7PAE4	972
A0A2T7NZ83	A0A2T7PK35	972
A0A2T7P1G4	A0A2T7PGG7	972
A0A2T7PCR5	A0A2T7PJ55	972
A0A2T7PF63	A0A2T7PYV5	972
A0A2T7NB66	A0A2T7NNZ9	971
A0A2T7NME6	A0A2T7P1G4	971
A0A2T7NVZ0	A0A2T7NWL0	971
A0A2T7P1G4	A0A2T7PD49	971
A0A2T7PH23	A0A2T7PUZ6	971
A0A2T7NB66	A0A2T7NQ49	970
A0A2T7NFX2	A0A2T7PUN6	970
A0A2T7NJB1	A0A2T7P1G4	970
A0A2T7NTU0	A0A2T7PDU2	970
A0A2T7NWD9	A0A2T7NWK6	970
A0A2T7NX35	A0A2T7PFM1	970
A0A2T7NX35	A0A2T7PGG7	970
A0A2T7P7C9	A0A2T7Q159	970
A0A2T7PBT1	A0A2T7Q191	970
A0A2T7PEX4	A0A2T7PFN3	970
A0A2T7PH23	A0A2T7Q1F3	970
A0A2T7NGX0	A0A2T7NVZ0	969
A0A2T7NGX0	A0A2T7PNG9	969
A0A2T7NLZ0	A0A2T7Q159	969
A0A2T7P8B5	A0A2T7PN86	969
A0A2T7PF63	A0A2T7PFM1	969
A0A2T7PF63	A0A2T7PT19	969
A0A2T7NQ49	A0A2T7PWV0	968
A0A2T7PHL9	A0A2T7PQA0	968
A0A2T7NBD8	A0A2T7Q191	967
A0A2T7NCX2	A0A2T7NNM2	967
A0A2T7NFX5	A0A2T7P8B5	967
A0A2T7NKN6	A0A2T7Q159	967
A0A2T7NVG2	A0A2T7P1G4	967
A0A2T7P1G4	A0A2T7PG71	967
A0A2T7P3Q2	A0A2T7PWV0	967
A0A2T7P5E9	A0A2T7PF63	967
A0A2T7P5X8	A0A2T7PIF5	967
A0A2T7P8B5	A0A2T7PH23	967
A0A2T7PF63	A0A2T7PN86	967
A0A2T7PF63	A0A2T7PUZ6	967
A0A2T7PFN3	A0A2T7PK35	967
A0A2T7PWV7	A0A2T7Q135	967
A0A2T7NB66	A0A2T7P1G4	966
A0A2T7NLZ0	A0A2T7PH23	966
A0A2T7NX35	A0A2T7PT19	966
A0A2T7NZL5	A0A2T7PE82	966
A0A2T7P1G4	A0A2T7PWY3	966
A0A2T7P6I8	A0A2T7PA24	966
A0A2T7P8B5	A0A2T7PYV5	966
A0A2T7PMN7	A0A2T7Q0U4	966
A0A2T7Q0U4	A0A2T7Q1F3	966
A0A2T7NB66	A0A2T7NF97	965
A0A2T7NEB4	A0A2T7NGX0	965
A0A2T7NLZ0	A0A2T7NQ49	965
A0A2T7NNZ9	A0A2T7NWK6	965
A0A2T7P122	A0A2T7PBB5	965
A0A2T7P8B5	A0A2T7PIY3	965
A0A2T7P3Q2	A0A2T7PA24	964
A0A2T7PN86	A0A2T7PYV0	964
A0A2T7NBD8	A0A2T7PE82	963
A0A2T7NEB4	A0A2T7NVM6	963
A0A2T7NF14	A0A2T7P1G4	963
A0A2T7NFN3	A0A2T7PSL5	963
A0A2T7NIR6	A0A2T7Q159	963
A0A2T7NNM2	A0A2T7PVQ2	963
A0A2T7NQ49	A0A2T7P7C9	963
A0A2T7NWK6	A0A2T7PIH0	963
A0A2T7NZ83	A0A2T7PD26	963
A0A2T7P1G4	A0A2T7PUZ6	963
A0A2T7PGV8	A0A2T7Q191	963
A0A2T7PKJ4	A0A2T7Q191	963
A0A2T7Q135	A0A2T7Q159	963
A0A2T7NF97	A0A2T7NXI4	962
A0A2T7NX35	A0A2T7P7C9	962
A0A2T7P3Q2	A0A2T7P7C9	962
A0A2T7P680	A0A2T7PGD1	962
A0A2T7NUW5	A0A2T7Q0F7	961
A0A2T7P1G4	A0A2T7PDX6	961
A0A2T7P7C9	A0A2T7PQN4	961
A0A2T7PE82	A0A2T7Q191	961
A0A2T7NE13	A0A2T7NEG3	960
A0A2T7NIR6	A0A2T7PSL5	960
A0A2T7NKN6	A0A2T7NNM2	960
A0A2T7P3Q2	A0A2T7PGL7	960
A0A2T7PI72	A0A2T7PKG6	960
A0A2T7NB66	A0A2T7P7C9	959
A0A2T7NB66	A0A2T7PD49	959
A0A2T7P8J9	A0A2T7PP84	959
A0A2T7NEB4	A0A2T7PNG9	958
A0A2T7P1G4	A0A2T7PM08	958
A0A2T7PE82	A0A2T7PYI0	958
A0A2T7NG51	A0A2T7PZF7	957
A0A2T7NP82	A0A2T7PE82	957
A0A2T7NX35	A0A2T7Q135	957
A0A2T7P8B5	A0A2T7PG71	957
A0A2T7PQA0	A0A2T7PUZ6	957
A0A2T7PZF7	A0A2T7Q154	957
A0A2T7Q0K0	A0A2T7Q135	957
A0A2T7NB66	A0A2T7NKN6	956
A0A2T7NEB4	A0A2T7PP59	956
A0A2T7NF14	A0A2T7PWV0	956
A0A2T7NLZ0	A0A2T7PFN3	956
A0A2T7NUW5	A0A2T7NVZ0	956
A0A2T7NX35	A0A2T7PWV0	956
A0A2T7PCR5	A0A2T7PZL1	956
A0A2T7NF14	A0A2T7Q1F3	955
A0A2T7NME6	A0A2T7P8B5	955
A0A2T7NNM2	A0A2T7P4L6	955
A0A2T7NNM2	A0A2T7PEX4	955
A0A2T7NNZ9	A0A2T7Q159	955
A0A2T7NWK6	A0A2T7PEN0	955
A0A2T7NXI1	A0A2T7PDU2	955
A0A2T7PFZ7	A0A2T7PUZ6	955
A0A2T7PHL9	A0A2T7PYV0	955
A0A2T7NAN2	A0A2T7P122	954
A0A2T7NF97	A0A2T7NQ52	954
A0A2T7NNM2	A0A2T7PGG7	954
A0A2T7NSR2	A0A2T7PQN4	954
A0A2T7NVA1	A0A2T7PH23	954
A0A2T7NZ83	A0A2T7PAH4	954
A0A2T7P8B5	A0A2T7PVQ2	954
A0A2T7PTB5	A0A2T7PYV5	954
A0A2T7NB66	A0A2T7NVA1	953
A0A2T7NB66	A0A2T7PMN7	953
A0A2T7NP82	A0A2T7PIH0	953
A0A2T7NX35	A0A2T7PAH4	953
A0A2T7P3A2	A0A2T7PKF1	953
A0A2T7NFE5	A0A2T7P3Q2	952
A0A2T7NLZ0	A0A2T7NNM2	952
A0A2T7NNM2	A0A2T7NVA1	952
A0A2T7NZ83	A0A2T7PIY3	952
A0A2T7P1G4	A0A2T7PD26	952
A0A2T7P1G4	A0A2T7PU88	952
A0A2T7PD49	A0A2T7Q135	952
A0A2T7PFH2	A0A2T7PJ55	952
A0A2T7NTU0	A0A2T7P4H1	951
A0A2T7P3Q2	A0A2T7PGV8	951
A0A2T7P7C9	A0A2T7PD49	951
A0A2T7NEG3	A0A2T7PWY3	950
A0A2T7NF97	A0A2T7PQA0	950
A0A2T7NME6	A0A2T7NNM2	950
A0A2T7NNM2	A0A2T7P9I8	950
A0A2T7NNM2	A0A2T7Q1F3	950
A0A2T7P8B5	A0A2T7PK44	950
A0A2T7PIF5	A0A2T7PUZ2	950
A0A2T7NB36	A0A2T7PUZ6	949
A0A2T7NX35	A0A2T7PVQ2	949
A0A2T7NXI4	A0A2T7Q1F3	949
A0A2T7NZ83	A0A2T7PUN6	949
A0A2T7P3Q2	A0A2T7Q135	949
A0A2T7P6I8	A0A2T7PGD4	949
A0A2T7PE82	A0A2T7PKJ4	949
A0A2T7NWD9	A0A2T7PE82	948
A0A2T7PDK7	A0A2T7PGD4	948
A0A2T7NLZ0	A0A2T7PP50	947
A0A2T7PUS8	A0A2T7PWG3	947
A0A2T7NB66	A0A2T7NFE5	946
A0A2T7NFE5	A0A2T7NX35	946
A0A2T7P3Q2	A0A2T7PK35	946
A0A2T7PUZ6	A0A2T7PYV0	946
A0A2T7NB47	A0A2T7NEG3	945
A0A2T7NFN3	A0A2T7PE82	945
A0A2T7NG67	A0A2T7PYV0	945
A0A2T7NQ49	A0A2T7NVA1	945
A0A2T7P9I8	A0A2T7PWV7	945
A0A2T7PBG5	A0A2T7PE82	945
A0A2T7NLZ0	A0A2T7Q0U4	944
A0A2T7NVZ0	A0A2T7PP59	944
A0A2T7P1G4	A0A2T7P5E9	944
A0A2T7P4L6	A0A2T7Q0U4	944
A0A2T7NG67	A0A2T7PF63	943
A0A2T7NJB1	A0A2T7NX35	943
A0A2T7NQ52	A0A2T7PH67	943
A0A2T7NVZ0	A0A2T7PNG9	943
A0A2T7NVZ0	A0A2T7PWV0	943
A0A2T7NXI4	A0A2T7PWV0	943
A0A2T7NXK4	A0A2T7P3A2	943
A0A2T7P4L6	A0A2T7P8B5	943
A0A2T7P5X8	A0A2T7PCR5	943
A0A2T7PCR5	A0A2T7PUS8	943
A0A2T7NE13	A0A2T7PJ55	942
A0A2T7NLG3	A0A2T7PYV0	942
A0A2T7NUW5	A0A2T7PBS1	942
A0A2T7P7C9	A0A2T7PH67	942
A0A2T7PBP7	A0A2T7PCR5	942
A0A2T7PBT1	A0A2T7PE82	942
A0A2T7PEL4	A0A2T7PF63	942
A0A2T7PH67	A0A2T7Q1F3	942
A0A2T7NCX2	A0A2T7PFN3	941
A0A2T7NFE5	A0A2T7P8B5	941
A0A2T7NFV4	A0A2T7PYV0	941
A0A2T7NG51	A0A2T7PIF5	941
A0A2T7NKN6	A0A2T7P8B5	941
A0A2T7NNZ9	A0A2T7PAV3	941
A0A2T7P122	A0A2T7PDR5	941
A0A2T7P4L6	A0A2T7PF63	941
A0A2T7PA24	A0A2T7PDR5	941
A0A2T7PF63	A0A2T7PGG7	941
A0A2T7NP82	A0A2T7Q159	940
A0A2T7NXI4	A0A2T7Q135	940
A0A2T7PAV3	A0A2T7Q191	940
A0A2T7PBG5	A0A2T7Q191	940
A0A2T7PEN0	A0A2T7PQI7	940
A0A2T7PGV8	A0A2T7PIH0	940
A0A2T7PQI7	A0A2T7PSL5	940
A0A2T7PTB5	A0A2T7PYY1	940
A0A2T7NCX2	A0A2T7P8B5	939
A0A2T7NQ49	A0A2T7PGG7	939
A0A2T7NSR2	A0A2T7PIH0	939
A0A2T7P3Q2	A0A2T7PAH4	939
A0A2T7P3Q2	A0A2T7PF63	939
A0A2T7PBS1	A0A2T7PXX1	939
A0A2T7PNK2	A0A2T7Q0U4	939
A0A2T7PWV7	A0A2T7Q1F3	939
A0A2T7NB66	A0A2T7PYY1	938
A0A2T7ND59	A0A2T7P9X7	938
A0A2T7NEG3	A0A2T7PXM8	938
A0A2T7NP58	A0A2T7PBG5	938
A0A2T7NP58	A0A2T7PUN6	938
A0A2T7NQ49	A0A2T7PG71	938
A0A2T7NVV1	A0A2T7PU69	938
A0A2T7P3Q2	A0A2T7P8B5	938
A0A2T7PE82	A0A2T7PQI7	938
A0A2T7PF63	A0A2T7PU88	938
A0A2T7PTB5	A0A2T7PWV0	938
A0A2T7PWV0	A0A2T7Q0U4	938
A0A2T7NF97	A0A2T7PF63	937
A0A2T7NLG3	A0A2T7PF63	937
A0A2T7NNZ9	A0A2T7Q0U4	937
A0A2T7P8B5	A0A2T7PWY3	937
A0A2T7PAV3	A0A2T7PUZ6	937
A0A2T7PE82	A0A2T7PQA0	937
A0A2T7ND59	A0A2T7NZZ8	936
A0A2T7NLZ0	A0A2T7PF63	936
A0A2T7NPR6	A0A2T7Q159	936
A0A2T7P3A2	A0A2T7P9X7	936
A0A2T7P6I8	A0A2T7PQN4	936
A0A2T7PCU5	A0A2T7Q0U4	936
A0A2T7PH67	A0A2T7Q135	936
A0A2T7NIR6	A0A2T7Q191	935
A0A2T7P2E7	A0A2T7P9X7	935
A0A2T7PAV3	A0A2T7PE82	935
A0A2T7NF14	A0A2T7PCU5	934
A0A2T7NFN3	A0A2T7Q191	934
A0A2T7NX35	A0A2T7PD26	934
A0A2T7NX35	A0A2T7PK44	934
A0A2T7P6J3	A0A2T7PAE4	934
A0A2T7PDR5	A0A2T7PKF1	934
A0A2T7PF63	A0A2T7PWV0	934
A0A2T7NFF9	A0A2T7PWI0	933
A0A2T7NIR6	A0A2T7PE82	933
A0A2T7NKN6	A0A2T7NWK6	933
A0A2T7NNZ9	A0A2T7PD49	933
A0A2T7NT31	A0A2T7P3Q2	933
A0A2T7NTU0	A0A2T7PIN9	933
A0A2T7PF63	A0A2T7PFM4	933
A0A2T7PIY3	A0A2T7PYV0	933
A0A2T7NFX5	A0A2T7PYV0	932
A0A2T7NNZ9	A0A2T7PWV7	932
A0A2T7NP58	A0A2T7PKG6	932
A0A2T7NQ49	A0A2T7Q1F3	932
A0A2T7P746	A0A2T7PEN0	932
A0A2T7PCU5	A0A2T7PK35	932
A0A2T7PG71	A0A2T7PYV0	932
A0A2T7NF14	A0A2T7P8B5	931
A0A2T7NSR2	A0A2T7Q191	931
A0A2T7NY98	A0A2T7PTB5	931
A0A2T7PFZ7	A0A2T7PTB5	931
A0A2T7NE13	A0A2T7PE82	930
A0A2T7NEC1	A0A2T7NY98	930
A0A2T7NFV4	A0A2T7PF63	930
A0A2T7NVA1	A0A2T7PF63	930
A0A2T7NVG2	A0A2T7PF63	930
A0A2T7P8B5	A0A2T7PU88	930
A0A2T7PAV3	A0A2T7PIH0	930
A0A2T7Q159	A0A2T7Q1F3	930
A0A2T7NFV4	A0A2T7P8B5	929
A0A2T7NNM2	A0A2T7PMN7	929
A0A2T7NXI4	A0A2T7PCU5	929
A0A2T7P6J3	A0A2T7PIF5	929
A0A2T7NFE5	A0A2T7PTB5	928
A0A2T7NP58	A0A2T7PDR5	928
A0A2T7PAH4	A0A2T7PYV0	928
A0A2T7PE82	A0A2T7PFZ7	928
A0A2T7PFM1	A0A2T7PYV0	928
A0A2T7ND59	A0A2T7NGU8	927
A0A2T7NLG3	A0A2T7PQA0	927
A0A2T7NP82	A0A2T7NSR2	927
A0A2T7NP82	A0A2T7NTU0	927
A0A2T7NQ49	A0A2T7NXI4	927
A0A2T7NX35	A0A2T7PEX4	927
A0A2T7NXI1	A0A2T7P3A2	927
A0A2T7P8B5	A0A2T7PD26	927
A0A2T7PK35	A0A2T7PNK2	927
A0A2T7NCX2	A0A2T7PF63	926
A0A2T7NE41	A0A2T7P8B5	926
A0A2T7P0T9	A0A2T7PQA0	926
A0A2T7P3A2	A0A2T7PBB5	926
A0A2T7P746	A0A2T7PE82	926
A0A2T7PDK7	A0A2T7Q135	926
A0A2T7NE13	A0A2T7NUD4	925
A0A2T7NZ83	A0A2T7Q159	925
A0A2T7P8B5	A0A2T7PGD1	925
A0A2T7PFZ7	A0A2T7PHL9	925
A0A2T7PM08	A0A2T7Q0K0	925
A0A2T7NB66	A0A2T7Q1F3	924
A0A2T7NCX2	A0A2T7Q0K0	924
A0A2T7NGX0	A0A2T7PQN4	924
A0A2T7NP82	A0A2T7Q0U4	924
A0A2T7NUD4	A0A2T7PYI0	924
A0A2T7P8B5	A0A2T7PK35	924
A0A2T7PDR5	A0A2T7PUN6	924
A0A2T7PP59	A0A2T7Q1F3	924
A0A2T7NKN6	A0A2T7PNK2	923
A0A2T7NNM2	A0A2T7P5H0	923
A0A2T7NWK6	A0A2T7PE82	923
A0A2T7NXK4	A0A2T7PT54	923
A0A2T7PM08	A0A2T7PYV0	923
A0A2T7PQA0	A0A2T7PYV5	923
A0A2T7NFE5	A0A2T7P1G4	922
A0A2T7NFE5	A0A2T7PCR5	922
A0A2T7NG67	A0A2T7P8B5	922
A0A2T7P8B5	A0A2T7PHL9	922
A0A2T7PEL4	A0A2T7PQA0	922
A0A2T7PP50	A0A2T7PYV5	922
A0A2T7NJB1	A0A2T7P8B5	921
A0A2T7NQ52	A0A2T7PDK7	921
A0A2T7PGD4	A0A2T7PGL7	921
A0A2T7NLZ0	A0A2T7PXD3	920
A0A2T7NME6	A0A2T7NQ49	920
A0A2T7NQ49	A0A2T7PKJ4	920
A0A2T7P7C9	A0A2T7Q0K0	920
A0A2T7PH67	A0A2T7PWV7	920
A0A2T7NB66	A0A2T7PNK2	919
A0A2T7NBD8	A0A2T7PAH4	919
A0A2T7NUD4	A0A2T7PPN8	919
A0A2T7P3A2	A0A2T7PU69	919
A0A2T7PB03	A0A2T7PU69	919
A0A2T7NCX2	A0A2T7NQ49	918
A0A2T7NEC1	A0A2T7PQP2	918
A0A2T7NEC1	A0A2T7PQQ6	918
A0A2T7NEC1	A0A2T7PVA2	918
A0A2T7NGU8	A0A2T7PWI0	918
A0A2T7PM08	A0A2T7PQA0	918
A0A2T7NF14	A0A2T7NNZ9	917
A0A2T7NFE5	A0A2T7Q0K0	917
A0A2T7NKN6	A0A2T7PD49	917
A0A2T7NLZ0	A0A2T7NXI4	917
A0A2T7NME6	A0A2T7PH23	917
A0A2T7NXI4	A0A2T7PMN7	917
A0A2T7NZ83	A0A2T7Q135	917
A0A2T7P746	A0A2T7Q191	917
A0A2T7NF14	A0A2T7PMN7	916
A0A2T7NGX0	A0A2T7P3Q2	916
A0A2T7NQ49	A0A2T7PD26	916
A0A2T7P6J3	A0A2T7PBP7	916
A0A2T7P9X7	A0A2T7PDU2	916
A0A2T7PEX4	A0A2T7PF63	916
A0A2T7NQQ8	A0A2T7P122	915
A0A2T7NT31	A0A2T7P9L6	915
A0A2T7P680	A0A2T7PD26	915
A0A2T7PDU2	A0A2T7PX65	915
A0A2T7NBT4	A0A2T7PD26	914
A0A2T7NNZ9	A0A2T7PH67	914
A0A2T7NPT5	A0A2T7PUZ2	914
A0A2T7NVG2	A0A2T7NX35	914
A0A2T7NVM6	A0A2T7NVZ0	914
A0A2T7NYM7	A0A2T7P6J3	914
A0A2T7NNZ9	A0A2T7Q0K0	913
A0A2T7NP82	A0A2T7PD49	913
A0A2T7P0T9	A0A2T7PQ70	913
A0A2T7PCU5	A0A2T7PD49	913
A0A2T7NFX5	A0A2T7PH23	912
A0A2T7PCU5	A0A2T7Q135	912
A0A2T7PGG7	A0A2T7PQN4	912
A0A2T7PNG9	A0A2T7PRL9	912
A0A2T7NB47	A0A2T7P3A2	911
A0A2T7NZF9	A0A2T7NZG2	911
A0A2T7PCU5	A0A2T7PGD1	911
A0A2T7PEX4	A0A2T7PH23	911
A0A2T7NKN6	A0A2T7PF63	910
A0A2T7NLG3	A0A2T7P8B5	910
A0A2T7NVA1	A0A2T7NXI4	910
A0A2T7NEG3	A0A2T7PHL9	909
A0A2T7NX35	A0A2T7PGD1	909
A0A2T7P2E7	A0A2T7PBB5	909
A0A2T7P3Q2	A0A2T7P6I8	909
A0A2T7P3Q2	A0A2T7PD26	909
A0A2T7P680	A0A2T7PAH4	909
A0A2T7PAE4	A0A2T7PBS1	909
A0A2T7NB66	A0A2T7P4L6	908
A0A2T7NB66	A0A2T7PGD1	908
A0A2T7NCX2	A0A2T7PH23	908
A0A2T7P2E7	A0A2T7PU69	908
A0A2T7P8B5	A0A2T7PT19	908
A0A2T7NFN3	A0A2T7PIH0	907
A0A2T7NP82	A0A2T7NUD4	907
A0A2T7NXI4	A0A2T7PYV5	907
A0A2T7PIH0	A0A2T7PQI7	907
A0A2T7NWL0	A0A2T7PBS1	906
A0A2T7P5X8	A0A2T7P6J3	906
A0A2T7PDX6	A0A2T7Q0K0	906
A0A2T7NZL5	A0A2T7P680	905
A0A2T7P0T9	A0A2T7PCU5	905
A0A2T7PBG5	A0A2T7PWV0	905
A0A2T7PQN4	A0A2T7Q159	905
A0A2T7NF97	A0A2T7PYV0	904
A0A2T7NVV2	A0A2T7PP50	904
A0A2T7PUN6	A0A2T7PWV0	904
A0A2T7NE41	A0A2T7PP50	903
A0A2T7NEG3	A0A2T7NF97	903
A0A2T7NF14	A0A2T7PGD1	903
A0A2T7NLG3	A0A2T7Q159	903
A0A2T7NSR2	A0A2T7PE82	903
A0A2T7PGG7	A0A2T7Q0K0	903
A0A2T7NAY2	A0A2T7PP84	902
A0A2T7NBT4	A0A2T7NQ49	901
A0A2T7NFE5	A0A2T7PCU5	901
A0A2T7NL78	A0A2T7PDR5	901
A0A2T7P1C7	A0A2T7P9L6	901
A0A2T7PBQ0	A0A2T7PFM4	901
A0A2T7PD26	A0A2T7PPG2	901
A0A2T7PF63	A0A2T7PGD1	901
A0A2T7NLZ0	A0A2T7PWV7	900
A0A2T7PNK2	A0A2T7Q135	900
A0A2T7NVV2	A0A2T7PBQ0	899
A0A2T7NWL0	A0A2T7PNG9	899
A0A2T7P746	A0A2T7PIH0	899
A0A2T7NB66	A0A2T7NBT4	898
A0A2T7NWD9	A0A2T7PBG5	898
A0A2T7NZL5	A0A2T7PRL9	898
A0A2T7NLZ0	A0A2T7P680	897
A0A2T7P5H2	A0A2T7PIH0	897
A0A2T7PBQ0	A0A2T7PXX1	897
[truncated: 14,150 more rows]
